# Supplementary material for: RNA sequencing from human neutrophils reveals distinct transcriptional differences associated with chronic inflammatory states
Source: BMC Med Genomics. 2015 Aug 27;8:55. doi: 10.1186/s12920-015-0128-7 (PMC4551565; doi:10.1186/s12920-015-0128-7)
Supplement: Additional file 1: Table S1. — Genes identified as expressed in neutrophils in all 9 subjects. (XLSX 893 kb) [file 12920_2015_128_MOESM1_ESM.xlsx]

## Sheet: Sheet1
Supplemental Table 1. Genes identified as expressed in neutrophils in all 9 subjects
Gene ID	FPKM
	AD -1	AD-2	AD-3	CRM-1	CRM-2	CRM-3	CF1	CF-2	CF-3
61E3.4	20.3299	18.6158	9.32818	15.7808	9.96228	9.37882	14.3528	12.6974	11.4469
AAAS	8.14017	4.5905	3.23799	4.91122	1.979	3.01314	2.26871	4.30432	2.09821
AAGAB	13.7824	6.71332	7.50346	6.64507	6.10697	7.16583	6.53424	7.4329	4.68178
AAK1	3.33932	3.16881	1.45851	2.38365	2.07634	1.56133	1.89621	2.43534	1.53793
AAMP	14.8079	11.385	4.45828	7.50691	4.71893	6.57953	8.19657	9.07141	4.86603
AASDHPPT	10.6983	5.51174	3.67426	6.0665	3.49771	4.54477	3.29082	4.26908	2.57527
AATF	27.4944	24.7196	22.0825	25.6762	19.0083	26.915	28.4985	26.7414	25.8375
AATK	33.632	47.3337	62.8764	39.3249	41.4778	42.4703	50.5678	67.4528	50.8097
ABAT	11.4815	7.68688	16.7725	13.5933	12.2824	10.8217	13.8944	8.65102	13.0251
ABCA1	14.1058	12.7513	14.4059	16.5087	29.7628	17.8637	25.631	25.9222	5.14412
ABCA2	10.2774	13.6206	19.3602	11.7192	21.2567	16.0424	15.0294	10.3108	24.5475
ABCA5	4.33903	2.87305	1.9772	2.67437	1.59212	1.83891	3.62158	2.72088	2.60342
ABCA7	123.038	86.2912	43.6098	49.2765	73.4572	73.8414	80.3203	104.669	84.0369
ABCC1	32.6934	7.45515	5.91239	16.3542	3.77328	5.41953	5.02486	11.5341	4.33882
ABCC10	9.20965	3.40319	1.51532	3.60907	1.62833	2.05551	1.78739	3.09287	1.23525
ABCC5	35.9264	41.4128	25.002	26.2948	16.1463	28.5489	34.1041	33.4483	35.0116
ABCC6	3.82523	4.58018	2.31221	2.72338	1.5161	2.76859	4.50553	4.26294	1.99384
ABCD1	11.6377	5.5933	5.6975	8.57061	6.1892	6.79881	5.63422	7.8431	4.23174
ABCD4	7.03919	2.84515	2.09103	3.22275	1.83537	1.88305	2.27712	2.68818	1.45927
ABCF1	11.122	7.29059	2.78516	6.75203	4.27423	4.91066	3.95267	5.369	1.8394
ABCF3	15.1334	11.2039	5.97542	8.54361	7.03359	6.74358	7.6238	7.81611	4.595
ABCG1	18.0961	16.5082	21.9522	22.8845	22.2222	28.3465	39.9142	36.0275	8.00556
ABHD11	6.95595	6.36928	4.50369	4.09213	3.20267	4.78759	4.93519	3.3468	3.6534
ABHD12B	3.88543	2.3068	3.1383	2.10234	2.84643	3.2239	3.44211	1.95316	5.52724
ABHD13	13.6129	15.0163	14.4435	15.3483	11.3804	11.3085	16.7144	11.3344	14.5238
ABHD16A	46.3567	40.5324	29.2422	36.5762	36.9726	33.7662	33.0004	37.8037	38.1575
ABHD16B	3.14343	2.48835	2.41203	1.89711	1.06918	2.73863	2.07139	3.88479	2.17995
ABHD2	141.69	129.934	97.1919	101.214	103.921	68.8553	79.628	133.989	116.625
ABHD3	57.4627	100.709	76.3979	79.8969	95.0993	66.7506	62.5621	63.297	44.9456
ABHD4	20.0851	30.5783	23.6921	22.9915	19.6064	23.3834	30.4796	31.0137	22.9004
ABHD5	22.4897	46.0857	37.1226	35.7296	27.4178	35.0581	51.3203	33.4736	41.5226
ABHD8	4.61323	2.6772	1.69187	2.01611	2.05516	1.79233	3.62922	3.38634	2.18826
ABI1	54.3862	55.5917	55.1895	55.7539	56.4055	58.6424	54.6096	45.8344	58.928
ABLIM1	6.27071	7.83574	2.09893	3.73022	3.91399	3.33204	2.26437	6.96971	1.67435
ABR	58.3825	43.8692	44.5204	56.0243	44.4525	46.0998	41.9671	48.4704	39.8295
ABT1	13.4089	8.45775	7.59746	9.17659	4.63989	6.81044	8.82164	9.64266	4.68754
ABTB1	570.942	668.998	573.556	491.863	490.157	555.602	786.282	789.639	633.671
ABTB2	17.8542	2.17933	3.4308	4.75808	1.75617	3.67665	2.0614	2.47169	4.4199
ACAA1	127.491	79.1675	80.2626	82.8932	72.9616	73.6772	84.2082	85.5347	87.1683
ACAD10	6.50032	5.46273	3.4227	4.28143	3.52077	3.32816	4.17495	3.97906	3.22113
ACAD8	15.3994	6.67671	4.98478	7.75743	5.94211	5.6328	10.4334	10.1812	6.54058
ACADVL	140.746	69.2249	41.8056	60.3884	26.898	42.6018	43.4372	38.9413	40.7731
ACAP1	148.128	77.1855	112.24	82.7341	91.91	72.4245	100.507	99.2993	131.063
ACAP2	53.4241	71.3966	81.3072	72.2583	80.5022	64.9686	72.7745	59.5192	56.787
ACAP3	20.6381	10.018	4.62081	7.27327	3.95519	5.06329	7.84692	9.26739	5.6228
ACAT2	4.51324	3.307	2.04413	3.2868	2.02122	2.49674	3.2524	2.81637	3.21959
ACBD3	14.2167	9.91988	9.86493	10.1364	6.96681	6.69512	10.3175	9.61358	7.06973
ACBD5	8.37977	9.29597	5.25496	7.18424	7.30338	5.73429	6.62389	5.91046	2.78172
ACD	10.8613	8.9228	5.40904	7.5616	5.06557	5.7216	5.66489	8.50425	2.78249
ACER3	8.27651	2.21537	2.49838	3.53124	3.45299	2.34653	1.66007	2.15052	2.30487
ACIN1	92.4369	66.5399	56.4122	64.017	54.0565	62.2207	62.7267	70.2379	55.7123
ACLY	31.9618	19.9844	14.6137	21.6302	16.2678	16.1764	16.0835	18.4708	14.4708
ACN9	1.9671	1.14276	2.90605	1.88575	3.34702	2.81946	3.14904	1.14895	9.05163
ACO1	2.21051	1.99289	1.27957	3.18951	4.58828	2.84292	1.40641	2.13889	1.59849
ACO2	15.3534	8.43023	5.59371	7.34318	5.64111	6.03698	7.5012	9.91632	4.74588
ACOT13	4.65259	5.15047	4.25478	4.59926	6.54265	6.49531	4.23278	4.05902	3.31481
ACOT8	16.84	6.68261	7.72805	10.5926	8.28912	8.92375	8.11177	9.37408	7.93604
ACOT9	27.5959	19.8008	21.5806	30.6468	36.2611	42.522	12.7178	30.5369	16.3825
ACOX1	24.9145	55.653	41.6453	33.5793	54.1238	28.6748	56.9278	46.8378	44.3858
ACP1	16.7422	7.54111	2.59251	6.60285	3.63275	4.74656	3.95552	5.32733	1.30457
ACP5	17.4233	3.46738	4.57255	5.90709	2.34297	2.90777	3.53772	6.0639	1.52302
ACPP	16.073	24.6173	24.1446	21.7245	14.7077	11.5728	22.2308	35.348	19.7955
ACRBP	7.20283	5.13439	3.55846	5.68445	5.30233	3.71643	4.67169	4.38949	1.98462
ACRC	3.25757	1.5316	2.34413	2.65748	3.01562	2.20166	1.09282	1.70396	1.29754
ACSF2	21.8341	2.56059	2.74332	6.86628	2.09464	3.01943	2.03965	3.52111	1.38045
ACSF3	4.82486	4.01615	2.83485	2.73552	2.69171	3.75322	3.63369	4.13251	3.06466
ACSL1	382.086	723.716	1178.02	704.229	1020.16	1096.84	783.89	636.087	1947.85
ACSL3	11.0296	6.85956	8.85747	9.19707	11.0845	10.6294	11.8602	6.78009	16.5175
ACSL4	66.7275	49.9993	63.1482	67.7638	76.5611	61.6096	49.0151	40.2613	91.4446
ACSL5	19.707	8.60776	5.49035	14.8465	7.63511	8.00639	5.08224	5.81425	3.28088
ACSS1	22.1569	5.21724	2.68112	8.72207	3.17186	4.28704	2.30869	5.40886	2.07359
ACSS2	15.1095	18.2899	15.0781	17.6592	12.7437	19.2607	13.9536	15.2418	13.31
ACTA2	3.64417	3.04173	5.00859	2.91184	9.15209	5.21115	2.02322	3.473	3.33623
ACTB	4712.69	2833.94	4103.29	3908.93	3493.56	3765.14	3566.41	4359.67	4037.35
ACTG1	742.283	450.474	540.9	551.484	441.37	524.664	518.91	610.066	498.751
ACTN1	170.253	227.638	322.514	256.406	274.189	288.059	282.197	316.157	318.179
ACTN4	131.127	104.006	108.743	114.849	103.625	100.2	124.11	130.738	103.411
ACTR10	19.9005	21.0218	17.9908	17.7154	15.002	14.7303	15.1085	15.5604	14.1959
ACTR1A	45.7249	31.7631	35.2334	39.7738	38.5916	31.2099	33.3059	38.222	42.399
ACTR1B	24.7217	9.75095	4.80479	9.85372	4.77925	7.87739	9.33901	10.0508	5.59879
ACTR2	240.575	236.712	297.336	256.244	256.447	211.136	262.221	239.634	277.837
ACTR3	291.538	245.151	328.053	297.113	282.533	256.403	272.956	261.082	271.606
ACTR6	6.82749	3.99346	1.99446	4.77409	3.00105	3.3046	2.82354	4.07496	1.52972
ACTR8	6.28405	3.27638	1.51163	3.74496	2.67429	1.61258	2.02815	2.64803	1.45915
ACVR1B	13.4041	3.80319	5.78471	6.80331	3.11382	3.78741	7.45518	4.69865	8.46573
ADAM10	38.906	54.6394	52.1946	55.556	59.9722	49.4155	46.7587	52.6437	45.5864
ADAM15	3.05728	4.29309	1.95655	2.13743	1.06475	1.40873	5.41525	3.95582	2.51509
ADAM17	14.8146	13.5209	14.8996	18.5853	21.872	12.0261	19.5608	18.9136	15.8803
ADAM19	108.226	32.1004	44.8352	48.037	19.9805	34.2708	55.2501	50.4719	65.2596
ADAM28	25.3312	6.19836	3.00469	15.4844	3.82416	3.21429	3.45607	7.73755	1.79388
ADAM8	850.247	421.285	440.133	519.976	404.322	456.146	459.187	580.005	488.296
ADAM9	4.36945	6.05299	6.26134	4.00348	6.65583	4.47681	8.46934	5.05608	12.3832
ADAMTSL4	17.4854	31.9764	22.5959	28.2424	23.1027	23.3666	18.9294	29.8668	10.9723
ADAP1	42.2292	29.3656	32.3789	19.4497	20.8548	29.9744	19.5418	32.4204	28.9276
ADAR	164.333	230.791	303.683	300.144	341.916	367.252	216.166	262.88	287.366
ADAT1	6.85231	5.01402	3.81467	4.14644	3.20503	2.90841	4.036	6.46371	2.44092
ADCK3	41.2815	24.2868	24.0607	22.9101	9.30049	20.0895	37.4192	18.4521	15.8669
ADCK4	16.4566	13.1395	11.0233	14.2187	12.697	12.2555	13.7828	16.6599	10.4146
ADCY4	7.27639	6.02767	5.55041	5.78437	4.66085	6.53041	7.74654	6.33362	4.61514
ADCY7	38.5286	38.6407	34.3022	38.0131	38.5912	33.0332	36.3927	48.6855	28.4647
ADD1	105.768	67.1703	67.4241	73.8326	57.7519	53.4215	68.1265	73.613	60.0217
ADD3	89.194	55.556	59.5107	67.3826	39.7554	43.4955	69.4969	60.408	51.5284
ADI1	47.4103	15.395	12.6796	18.728	8.34629	10.0302	16.6335	13.8971	10.2701
ADIPOR1	98.3364	135.174	138.015	122.749	117.5	140.12	207.738	142.242	168.222
ADIPOR2	23.0636	15.5644	11.9108	16.0398	11.5575	11.4743	13.5521	13.4304	11.3745
ADM	79.7491	100.255	212.292	157.932	278.81	357.782	97.3256	132.75	252.935
ADNP	23.5873	22.629	19.5026	19.6477	17.1973	14.9435	19.1803	18.3674	14.6141
ADNP2	3.82479	3.91903	2.95588	2.82876	2.16368	3.23367	3.931	3.33293	2.92412
ADORA2A	12.7073	7.41544	9.98007	13.3665	13.2023	14.1601	13.3455	17.2008	10.7566
ADORA3	65.0615	6.85335	6.49793	16.6732	4.39255	6.69808	8.71053	4.84229	3.21577
ADPGK	65.7474	65.9247	44.998	57.3048	36.8884	42.2311	52.3036	51.5487	41.0076
ADPRHL2	18.3605	16.6643	16.3097	16.2556	13.3057	14.755	18.3532	17.8164	9.87053
ADRB2	19.3203	4.16536	4.44903	7.94027	6.81916	3.45565	5.98334	4.28593	3.05785
ADRBK1	337.753	256.825	245.049	243.064	230.862	237.131	263.36	299.804	209.41
ADRM1	41.8826	33.5801	27.2972	32.7796	25.0499	29.9092	31.2653	38.375	25.346
ADSL	11.1888	8.6278	3.81477	5.59491	5.13294	4.97388	4.10956	5.69347	2.45489
ADSS	24.1043	18.495	19.8245	15.4529	12.0172	11.7904	19.8296	12.4581	5.75115
AEBP2	3.9625	2.50214	1.78713	2.30331	1.58312	1.72295	1.99054	1.89535	1.36051
AES	157.968	49.0766	17.2948	47.2108	21.3489	36.7818	29.1468	49.4187	12.0036
AFF1	21.569	28.1431	30.8923	37.8714	56.5714	33.6292	14.1614	25.5465	39.6332
AFF4	12.3313	12.734	8.31557	12.7677	12.0801	8.10653	10.551	10.4619	8.60239
AFG3L1P	7.41275	3.90205	2.16067	3.44053	2.07666	2.11298	2.35286	3.75685	1.57099
AFTPH	41.534	41.688	40.4482	43.5144	38.9312	38.4943	41.4778	40.4589	37.8615
AGAP2	23.1548	18.4194	19.0515	17.7847	18.7467	16.7144	19.6449	22.9663	29.2782
AGAP4	14.1741	9.79927	6.63565	6.75927	3.56471	4.22184	6.14709	9.02406	1.09037
AGAP6	11.9605	6.62634	4.33881	6.11068	4.37343	3.59361	4.42914	7.75205	1.17156
AGAP7	43.3517	23.6984	17.4793	16.9051	10.4298	13.2506	15.9064	29.7276	1.65494
AGAP8	13.7095	8.01678	5.91385	5.45693	3.17772	4.08885	4.82616	8.6135	1.0288
AGER	76.085	54.8099	46.5668	47.6263	43.2923	53.0873	49.5861	41.8925	36.3683
AGFG1	11.0881	10.3878	13.9653	9.86176	11.2398	9.16522	16.7346	12.055	19.4198
AGGF1	15.429	7.55263	7.87196	9.19704	6.45536	7.58792	5.77543	6.4988	5.98545
AGL	6.56569	2.75307	2.29044	3.04675	1.75453	1.5552	1.60497	2.01952	1.96633
AGPAT1	34.3372	25.3017	24.6209	27.8321	24.5224	24.8454	27.4587	30.7578	23.6991
AGPAT2	39.3712	14.4411	21.5856	18.6059	15.4982	17.8844	22.2381	21.7901	29.992
AGPAT3	8.5434	3.31251	2.01084	4.42628	3.66215	2.78817	1.77862	3.16983	1.11084
AGPAT6	8.9331	5.34924	3.99986	5.37327	3.41992	3.79932	6.83862	5.20607	8.06332
AGPAT9	30.2574	34.0916	69.7983	48.7941	55.3048	48.1089	69.3032	43.4025	56.5314
AGTPBP1	55.379	74.75	73.6024	59.7206	54.4912	62.0257	78.5329	62.7479	88.9361
AGTRAP	134.044	101.077	102.096	118.164	152.654	148.463	110.824	110.307	120.136
AGXT2L2	34.322	21.2519	21.9966	21.8177	17.1436	17.9526	18.3629	21.7548	20.9725
AHCTF1	20.4931	34.9422	35.0081	31.9209	28.4769	30.1812	39.0358	33.3148	29.1781
AHCYL1	21.4118	21.5818	16.3572	18.7144	14.117	14.425	16.7012	18.1539	15.7895
AHNAK	23.034	29.4087	3.54688	13.8312	9.64064	7.96703	7.35441	13.8389	3.01052
AHSA1	28.2689	18.9666	12.5303	16.8742	11.4732	13.816	16.3564	19.5586	12.0642
AHSA2	49.4367	31.1924	12.6838	23.094	22.2779	16.0338	11.8149	19.733	16.444
AIDA	4.79577	4.62102	2.71645	4.14293	3.62336	3.49958	3.25348	3.42154	1.96432
AIF1	332.445	802.891	549.744	467.677	652.343	605.35	503.392	584.468	420.546
AIFM1	4.38385	2.44561	1.14635	2.38816	1.5041	1.44552	2.23931	2.40599	1.04289
AIG1	1.89536	2.48747	4.23012	2.96453	6.0291	3.04184	3.14168	2.70935	3.42708
AIM1	10.8361	13.2869	18.6642	15.4833	25.2532	14.738	13.7531	17.2991	12.8722
AIM2	4.32409	11.853	20.5209	15.5201	85.8334	50.7378	11.5021	6.33019	28.3089
AIMP1	9.96788	3.01782	1.12995	3.40737	1.51831	2.38303	1.74246	2.91872	1.0319
AIP	48.2392	27.7781	21.2817	25.7389	18.6351	22.8604	21.4331	28.9765	15.2323
AK2	26.6912	11.2062	7.65356	12.5453	6.89384	9.16868	10.6142	11.4834	4.70409
AKAP10	29.8723	23.6899	24.5268	25.1262	29.496	22.8572	23.654	24.0916	22.1159
AKAP13	83.426	61.6761	67.6135	68.5788	72.8316	51.7072	69.0969	67.1077	76.4757
AKAP17A	36.926	27.0748	23.724	24.5041	16.8592	21.6032	31.3843	33.5755	23.48
AKAP17A	36.926	27.0748	23.724	24.5041	16.8592	21.6032	31.3843	33.5755	23.48
AKAP8	15.5764	10.6186	6.8586	10.1111	7.45713	7.47452	9.7313	9.80437	5.65898
AKAP8L	48.2898	25.9797	28.608	30.237	20.9013	23.221	34.601	40.9411	27.675
AKAP9	7.60071	5.98883	4.76922	5.83762	5.30723	2.99123	3.27393	4.47344	2.05706
AKIRIN1	49.7011	68.3997	63.6416	62.2769	58.7827	60.7564	76.1498	63.1134	54.2345
AKIRIN2	49.6852	53.8378	78.9651	61.0367	83.9168	85.9811	82.3633	60.4271	81.2796
AKIRIN2-AS1	15.1539	14.3028	17.9362	15.2831	11.7116	10.7361	19.0711	16.3827	12.1881
AKNA	127.783	97.6929	95.7014	112.774	104.444	99.0085	119.535	137.795	92.7385
AKR1A1	10.4122	5.06744	1.81016	4.29826	2.7928	3.0999	2.91058	5.02941	1.55643
AKT1	205.044	103.014	97.3951	124.309	69.8458	85.3563	106.315	104.619	76.114
AKT1S1	12.2001	9.12815	6.54311	7.065	4.68995	5.9355	10.5019	10.5292	5.66289
AKT2	25.6269	21.6916	16.1088	19.1966	15.0107	15.3358	18.5144	23.7257	19.503
AKTIP	8.99368	18.0104	13.363	10.4902	6.21382	8.71911	14.8445	9.1737	8.42294
ALAD	21.2864	7.80893	6.38537	8.16575	4.37503	5.59792	5.30442	7.11368	3.06175
ALAS1	33.9238	16.5486	23.6278	26.1706	23.815	23.0061	21.1783	21.1503	21.6933
ALCAM	15.5183	6.80759	10.792	13.7221	8.7822	7.75143	6.83727	10.7242	2.89743
ALDH16A1	22.3991	7.12004	1.92283	8.7382	2.58234	2.9039	2.32423	5.67503	1.72315
ALDH2	28.8885	24.5991	19.2886	17.7194	7.86696	8.61025	16.3243	21.8329	8.80039
ALDH3B1	56.0285	15.0199	13.3052	21.3915	11.1728	16.1485	21.6393	20.4462	9.91212
ALDH9A1	28.6596	29.8477	28.2992	29.0313	24.0701	18.8159	31.5518	23.2899	20.5251
ALDOA	458.715	479.164	504.503	419.564	410.741	476.658	642.2	609.326	687.472
ALDOC	6.58832	5.63387	4.20789	8.88667	5.54157	7.72408	8.07297	8.9837	5.80125
ALG12	10.2312	7.79908	4.72873	5.65419	5.9486	4.71622	6.9744	7.1552	3.11302
ALG13	10.4579	5.90185	3.72271	5.04267	4.74746	3.08559	3.50213	3.86798	3.38678
ALG2	5.8799	2.54062	1.47951	2.22855	2.15323	1.51986	2.33354	2.24475	1.20233
ALG6	5.85778	2.87615	2.64119	2.75445	2.52592	3.19773	2.61829	2.70755	2.60275
ALKBH4	7.54744	8.22555	5.66898	7.45376	6.45662	7.01091	8.39123	5.15909	5.59021
ALKBH5	20.0399	9.80385	10.1677	10.9141	7.82944	8.32406	12.0858	10.5911	7.18221
ALKBH6	14.2534	5.29336	4.01837	4.22039	2.51937	3.7285	5.98052	4.93265	4.69044
ALKBH7	5.22812	7.09772	4.69998	3.10738	2.75765	4.09939	5.48844	8.45659	6.71588
ALOX12	1.85509	1.28494	1.15684	1.62146	1.25909	1.33099	1.56214	1.90998	1.10022
ALOX15	432.237	19.5558	30.8947	55.3171	18.792	24.1228	12.8845	34.838	10.5782
ALOX5	391.715	398.889	449.054	393.359	387.786	463.661	478.406	486.44	707.408
ALOX5AP	660.796	702.364	535.559	673.712	357.608	610.04	970.625	665.791	1332.46
ALPK1	27.3863	63.7169	63.6874	52.0402	77.0161	61.4015	43.0293	32.1541	55.9912
ALPL	182.572	350.437	754.627	350.515	669.814	646.424	412.202	602.123	1136.32
ALS2	11.4337	2.36031	2.28179	4.37	2.35717	2.46947	2.98665	2.40105	1.50864
AMACR	1.45965	4.40573	2.49894	4.03691	3.71572	1.09059	3.86768	1.92799	4.89258
AMBRA1	5.50272	3.33927	2.27147	4.00098	3.15721	2.75768	2.85815	3.74735	1.96391
AMD1	51.9173	83.7272	73.1422	68.3393	62.9266	62.2114	71.4779	58.5283	49.9487
AMDHD2	14.065	6.61289	4.91597	6.3554	2.52914	6.60962	12.8536	7.30568	3.5651
AMFR	17.6619	8.73143	4.37621	9.29277	7.72529	5.34037	5.84993	9.6984	2.17257
AMICA1	1245.74	933.141	978.137	965.295	872.508	1051.02	938.503	906.096	979.692
AMMECR1L	14.8363	5.37994	4.85143	8.44027	4.38156	4.67512	5.07112	6.17658	3.37074
AMN1	7.2171	19.0487	14.4712	9.75989	10.0998	13.1437	13.8931	10.3871	11.5632
AMPD2	163.575	238.077	116.653	197.557	103.092	135.83	225.85	213.058	72.6241
AMPD3	51.1764	25.6937	22.1757	34.4214	18.4556	24.4791	20.276	27.7777	24.001
AMT	6.09093	2.7886	1.10162	2.95543	2.3411	2.04001	2.24148	2.26615	1.26777
AMY2A	2.03313	2.77846	2.20197	1.94517	1.39183	1.7761	2.43852	1.77847	1.79031
AMY2B	15.034	15.6578	10.1111	11.3129	9.98861	10.0104	12.2718	9.84841	7.0721
AMZ2	22.9981	25.5916	20.7958	22.498	17.5659	20.7997	28.6872	20.3502	16.739
AMZ2P1	2.3569	2.31064	1.99888	1.79067	1.37467	2.65362	2.33007	2.02435	1.19154
ANAPC1	3.43123	3.32999	1.62602	2.29408	1.66367	2.48185	2.58426	2.64855	1.51915
ANAPC11	21.8003	7.87242	6.21147	8.53586	5.76168	10.904	9.63872	12.0363	12.1578
ANAPC13	29.7816	44.0844	48.3785	44.502	46.0775	42.6956	62.619	37.5838	25.7257
ANAPC16	27.794	17.7806	13.3037	16.6981	11.4169	11.6929	16.5374	11.6432	10.7265
ANAPC2	10.7312	8.15023	4.43079	6.45881	3.87906	5.33073	6.3784	7.49949	4.35876
ANAPC4	16.2323	10.7488	7.34752	10.5681	7.68943	7.67233	6.54181	7.06765	5.19046
ANAPC5	39.9562	18.2182	10.2885	22.4987	11.6556	13.2221	14.3979	16.4215	8.04392
ANAPC7	13.4565	9.86344	7.06674	8.66397	6.53938	7.80595	6.22327	7.66933	4.05282
ANGEL2	8.97597	7.09498	3.91819	5.76875	3.6263	4.39305	4.03118	4.65265	2.3857
ANKDD1A	2.30108	5.36878	3.11561	2.1877	2.52862	2.70819	2.92807	2.33907	1.65824
ANKFY1	13.6821	13.0771	12.8673	15.1199	14.5896	18.3631	8.4477	10.6428	6.53936
ANKHD1	30.4021	29.5943	23.474	25.429	21.5638	20.7795	23.3125	24.5179	21.9335
ANKHD1-EIF4EBP3	10.2675	10.6837	6.07622	10.9482	11.9466	6.46708	10.2641	9.18284	10.9537
ANKIB1	7.20568	3.92648	3.04709	5.47819	3.57526	2.85195	3.46696	3.85507	2.62367
ANKLE2	20.773	15.5924	11.745	16.0108	9.97361	9.69792	14.0854	14.605	8.69451
ANKMY2	8.89597	3.18477	1.99212	3.31991	1.20822	2.3077	2.76638	2.35279	1.17574
ANKRA2	14.031	9.88195	7.09975	8.34766	6.99658	6.52296	7.42668	8.1126	6.12003
ANKRD10	29.5429	23.4473	13.1801	17.3493	15.7249	22.6106	13.5099	16.3448	12.6408
ANKRD10-IT1	6.23034	5.85149	2.32851	4.70727	5.1058	4.41603	3.62804	3.95154	2.68143
ANKRD11	22.3314	18.1545	16.1414	17.6717	15.7886	11.6083	20.0823	19.2023	16.2353
ANKRD12	20.8939	24.613	17.5762	18.66	21.3324	16.3113	13.8541	12.5275	11.4903
ANKRD13A	131.048	120.443	140.756	152.844	142.458	129.97	143.883	136.186	83.1469
ANKRD13D	223.356	140.505	134.415	129.992	111.111	138.692	136.793	153.585	110.986
ANKRD17	11.3241	9.82287	7.03139	9.94646	9.15014	7.3671	7.3981	7.93948	12.4123
ANKRD22	2.29664	2.1927	4.44828	4.20467	19.5054	3.35009	5.12102	2.67784	7.9503
ANKRD27	13.5612	5.35662	4.28659	6.08354	4.27944	3.85005	4.08562	5.92612	3.50666
ANKRD28	6.43511	5.70286	3.62676	3.17528	4.61131	1.91663	2.59369	2.56295	4.73093
ANKRD32	2.99239	4.4608	4.79982	4.77617	6.54084	4.05226	3.94225	3.67102	2.79355
ANKRD33B	11.6119	1.93958	3.00668	6.23112	3.06299	2.79772	3.05241	2.89948	3.39598
ANKRD36BP1	4.45883	5.88273	1.62065	3.77355	3.73313	1.66485	1.95879	3.28917	1.58573
ANKRD44	72.434	71.727	67.3025	69.9869	77.8049	55.6191	48.8836	59.7982	46.9052
ANKRD49	23.3715	15.2624	11.9631	13.9007	14.4622	12.4701	12.1422	11.435	7.38471
ANKRD50	1.06433	1.79906	1.50929	1.25241	1.63875	1.1036	1.31526	1.2271	1.09043
ANKRD52	5.7996	4.26699	1.97686	2.98329	1.95157	1.89781	2.92633	3.65109	1.28491
ANKRD55	10.6962	1.20525	2.51741	4.07064	2.1933	2.40772	3.51661	2.14675	2.44619
ANKRD58	7.72895	4.00041	7.49129	5.93893	10.9198	6.73365	6.40348	6.92034	4.50366
ANKRD6	4.32806	2.22624	2.08077	2.93488	1.56601	1.71404	4.05324	2.48111	3.45025
ANKS1A	8.62538	5.60432	5.32452	6.75514	4.92787	4.73822	5.82774	6.04664	5.14488
ANKZF1	29.2456	26.3722	17.5405	19.182	13.6863	14.9128	28.4449	23.6284	14.8289
ANO10	2.87661	7.5676	9.14457	5.60068	5.99225	5.17801	10.6505	9.52854	11.9055
ANO6	5.87436	2.973	1.40126	3.17375	1.68119	2.02691	1.2848	2.41298	1.0359
ANP32A	111.122	136.603	150.369	120.637	94.3216	137.551	190.072	121.882	116.032
ANP32A-IT1	2.48048	2.53752	2.33023	3.50228	3.89993	2.02807	1.60245	2.09594	1.68152
ANP32AP1	17.6545	15.3817	16.1969	16.3045	12.4454	15.6713	26.5976	23.1202	18.5753
ANP32B	37.9863	20.6567	9.67892	14.9264	9.47445	14.1523	13.5152	17.7984	6.47029
ANP32C	8.88314	5.57867	8.2369	6.83264	5.20615	6.19137	10.5123	8.93573	6.54584
ANP32E	15.895	7.2088	6.09366	8.24506	6.04347	7.13403	9.53829	5.27817	5.12786
ANPEP	253.853	251.826	372.899	284.532	245.974	343.921	316.703	377.518	356.481
ANTXR2	46.67	40.7687	41.7411	54.1845	51.5588	34.2765	37.6566	44.5956	30.3928
ANUBL1	2.94762	2.43912	2.0776	2.54306	1.64067	2.03434	2.0094	1.66329	2.00097
ANXA1	531.153	130.966	75.4125	189.477	160.977	80.2176	102.831	148.985	93.2083
ANXA11	296.755	208.405	239.05	214.953	182.273	215.352	285.913	255.438	233.451
ANXA2	20.7491	10.6314	3.5865	12.3086	4.61032	8.39504	4.57756	9.02693	2.11677
ANXA2P2	22.3774	12.2523	4.11194	14.5297	6.61594	7.2413	5.59325	7.97494	2.50686
ANXA3	43.6199	93.7542	191.57	98.8081	254.942	242.231	93.2678	88.7527	465.892
ANXA4	11.4652	5.79853	4.83609	8.16548	5.26624	4.43947	5.5578	6.00455	4.84768
ANXA5	68.519	36.9393	47.9484	59.5207	117.114	79.9861	71.3508	90.4509	48.1478
ANXA6	44.1901	21.0673	7.10963	20.3393	8.84168	17.0485	12.9052	20.0826	7.23612
ANXA7	50.6369	47.6634	29.5923	37.2579	23.9142	25.9314	45.631	38.0832	29.8728
ANXA9	14.233	11.9711	8.74526	11.1075	11.0919	6.64293	8.45492	12.4472	7.42999
AOAH	67.0713	67.1207	81.7095	60.5523	74.8604	83.3362	76.1018	88.0052	77.015
AOC2	18.9793	26.9662	19.7168	16.9192	11.7549	17.0313	21.3051	27.8278	11.1949
AOC3	11.5624	15.2518	11.3557	10.8176	7.89682	11.0099	14.3612	15.6808	7.68347
AP1B1	12.5582	8.20382	5.04176	7.12699	4.61091	5.10755	6.20551	8.46248	4.48948
AP1G1	24.3704	25.6325	23.5011	22.3824	23.8284	17.1982	18.6368	19.242	21.1309
AP1G2	74.2615	30.753	26.097	33.9273	28.4039	31.9791	25.4652	31.2012	28.3655
AP1M1	61.3038	29.8977	31.51	31.507	22.4552	23.9914	33.8936	32.5152	26.7686
AP1S2	22.8971	22.8694	19.1312	19.025	10.6857	14.7767	23.8753	20.6952	24.384
AP2A1	38.1424	42.2427	31.0638	37.8111	29.0942	28.3159	36.1332	41.372	30.8865
AP2A2	13.8713	6.97427	5.07745	6.17762	5.18819	5.03061	6.16719	7.43397	5.65355
AP2B1	26.1472	16.05	15.1059	18.604	14.4133	13.2103	13.9717	15.4259	12.9234
AP2M1	106.325	76.4722	60.8848	69.9385	51.0238	50.4035	85.6415	80.3721	71.5892
AP2S1	32.24	22.2118	13.9433	19.2887	14.1952	17.574	15.9601	23.5167	13.9061
AP3B1	13.2212	15.2199	12.7921	18.5006	14.2898	12.0053	14.4985	14.7793	14.7648
AP3D1	22.2007	20.7125	15.7654	18.0104	15.4076	15.951	18.4064	20.7443	16.7616
AP3M1	9.06511	6.4052	5.21493	8.3223	4.94242	3.7237	7.76064	6.24728	3.29294
AP3S1	51.0036	43.8683	45.0985	42.9183	36.2306	42.7793	55.5181	37.8644	37.9293
AP3S2	7.17457	5.87307	9.34027	7.90055	9.8893	8.22269	9.35527	6.53161	8.72411
AP4B1	22.0359	6.52676	3.63082	6.65631	2.04027	2.76834	3.49671	6.30888	2.12942
APAF1	53.4929	57.5852	67.41	57.8127	57.1542	42.4477	76.5842	65.6012	46.0795
APBA3	13.8378	10.4183	5.40866	10.9381	10.1815	7.23351	8.67015	10.2764	5.39199
APBB1IP	188.47	261.324	322.18	294.71	283.253	326.465	230.491	225.142	429.196
APBB3	13.9038	19.6917	14.546	11.3048	28.9232	17.0864	17.543	20.7568	13.9964
APC	13.3446	18.034	16.1411	16.3503	18.959	14.1868	16.0253	15.0555	13.5363
APEH	21.1118	10.7683	7.02148	12.1813	7.02552	9.47706	8.60356	10.9376	6.42365
APEX2	6.69916	3.03221	1.68758	3.18861	2.47816	2.77377	2.02563	3.52287	2.47684
APH1A	51.6241	45.7523	44.5333	46.6046	42.2592	42.1869	50.9396	51.0952	42.7689
APH1B	8.59152	9.6016	8.18999	5.8892	6.68421	5.26522	7.56385	7.53222	6.76682
API5	18.9921	9.45441	6.2712	7.16415	4.84162	5.10034	5.36204	5.74786	3.14868
APIP	7.22825	3.56032	1.70581	3.90674	1.53968	2.79719	3.57268	3.51298	1.37691
APLP2	127.166	148.924	148.826	145.252	100.427	154.095	204.587	160.583	213.222
APOBEC3A	213.328	471.816	402.512	346.334	417.056	540.526	340.116	365.882	416.941
APOBEC3B	38.5836	66.4302	26.5379	24.0667	27.4889	37.1575	23.0299	49.1352	26.9674
APOBEC3C	50.1102	8.85436	5.20386	15.7543	6.74269	9.13239	3.41592	8.79548	2.10035
APOBEC3G	11.1863	13.9469	7.03881	21.1005	21.492	25.5592	6.12995	10.0838	4.39281
APOBR	208.137	168.429	183.756	186.256	173.083	187.971	198.875	225.565	209.728
APOL1	14.2538	28.7461	41.1574	39.649	61.9835	38.6758	12.0944	27.753	21.8045
APOL2	47.4811	86.3571	107.397	95.1104	138.989	109.976	55.7561	76.1872	68.4851
APOL6	6.77449	21.4836	29.0474	30.4936	84.9618	46.2914	6.60043	13.6553	19.7795
APOPT1	8.46255	6.17847	2.90961	3.69837	2.63901	5.08125	5.02039	4.41737	2.2206
APP	3.54068	9.0681	3.51782	4.41261	5.59224	5.87412	7.79354	7.58201	8.4992
APPBP2	7.60272	9.59824	5.79669	6.71067	6.99638	6.39528	6.2013	5.84316	5.77592
APPL1	6.22888	2.58036	1.37588	2.39834	2.48702	2.00668	1.45269	2.09127	1.33128
APPL2	18.6655	22.2558	22.0503	17.2305	17.0145	13.9629	26.1093	17.9641	15.9689
APRT	29.433	19.3852	3.8308	9.60322	8.30376	11.4244	7.69338	14.4821	2.8891
APTX	4.3545	2.81429	1.22474	2.39053	2.37289	2.38278	2.00517	1.7581	1.00245
AQP9	352.917	881.462	1039.58	837.349	989.992	1020.17	877.69	714.172	1428.99
AQR	8.87937	4.66693	5.44894	5.92071	4.65393	4.21388	5.0523	6.12891	4.0975
ARAF	41.3729	31.1257	25.2757	30.2932	23.0442	25.3351	33.1255	32.2032	35.9138
ARAP1	285.595	249.843	241.555	246.864	249.354	226.107	272.74	290.324	210.189
ARAP1-AS2	4.67675	4.76718	3.4017	4.28544	5.03933	3.11214	4.8881	4.54828	4.14749
ARAP2	3.49002	5.12984	5.57233	4.8693	5.34757	2.94067	7.53712	4.62816	8.05197
ARAP3	104.187	71.5307	61.5364	70.7393	65.4077	53.302	69.5453	74.4602	43.6392
ARCN1	41.9267	34.1674	32.5471	35.6599	32.4824	30.4362	30.499	33.0983	28.3806
ARF1	227.707	239.741	222.592	215.164	184.539	218.782	255.029	243.743	212.175
ARF3	56.1684	63.9185	60.5369	48.4959	67.7103	51.948	49.0237	71.3567	78.1256
ARF4	41.29	44.1466	41.7746	35.8889	27.9477	37.1075	45.8389	38.2826	36.7299
ARF5	123.177	131.782	136.558	114.14	115.73	96.1342	144.197	188.535	103.753
ARF6	41.9863	34.0887	27.3993	30.875	25.8663	26.9418	28.4328	29.9122	25.6067
ARFGAP1	25.8673	15.1668	10.8872	13.0063	9.02319	10.8819	14.3072	15.9147	10.8542
ARFGAP2	35.8834	23.5558	16.7215	19.8668	14.0141	14.778	17.1427	22.1354	17.2125
ARFGAP3	18.6315	30.2052	27.3964	23.8221	25.7273	32.2309	29.7204	19.362	39.2917
ARFGEF1	19.2214	16.7161	17.7848	19.0607	17.8577	13.881	16.8666	17.5709	19.8987
ARFIP1	26.1122	29.0447	30.1557	28.4651	41.1364	25.9065	38.31	20.6376	19.235
ARFIP2	3.69927	2.68218	1.58542	2.49614	1.52977	1.68381	2.11845	2.60838	1.24282
ARFRP1	7.03406	3.85711	3.61975	2.94035	2.48302	3.41225	3.40239	5.16998	3.12206
ARG1	6.2538	7.21954	23.0636	12.3403	9.68355	18.4918	66.1944	21.8463	35.3125
ARGLU1	120.514	83.7116	64.6764	74.9882	61.8483	63.4143	75.1994	72.7593	67.9556
ARHGAP1	46.8622	35.4619	36.7644	37.5632	38.273	31.3206	40.8001	42.5046	45.5484
ARHGAP12	2.01122	3.52388	2.1448	2.63704	1.52732	2.6285	4.29073	2.4636	1.85559
ARHGAP15	88.1498	73.1641	104.374	97.0208	87.8033	76.3699	94.2358	103.643	64.5342
ARHGAP17	18.3198	7.37949	5.53263	9.24465	7.67769	5.75079	5.32327	8.97555	3.63245
ARHGAP18	8.44468	3.15909	2.47795	4.9519	2.50592	2.51449	3.63855	2.60217	2.07567
ARHGAP19	11.66	19.9888	16.0112	17.0193	13.3174	9.49298	17.7202	25.0403	11.1601
ARHGAP24	1.73475	1.79405	3.33982	2.29494	2.12015	1.72697	2.2701	2.66393	3.09899
ARHGAP25	253.344	278.639	278.739	295.279	272.644	261.383	287.945	286.159	184.63
ARHGAP26	46.3385	75.3264	71.0721	67.341	83.554	76.6102	61.8857	60.2945	69.1212
ARHGAP27	150.969	176.411	168.226	152.412	161.986	167.16	157.587	195.601	162.338
ARHGAP27	12.7558	16.2794	18.9957	11.8517	14.1276	15.576	17.7811	22.1871	12.227
ARHGAP30	206.685	206.819	228.743	224.642	203.756	199.087	245.147	270.796	260.386
ARHGAP35	5.6844	2.59995	1.68331	2.32492	1.95852	1.55277	2.49985	2.79519	1.95629
ARHGAP4	166.493	118.556	98.3327	104.827	67.8822	95.374	128.852	136.052	114.538
ARHGAP9	835.626	605.774	672.977	616.223	566.147	579.575	647.452	708.447	535.468
ARHGDIA	89.3124	69.3884	60.7534	64.0618	49.2713	61.2207	90.6705	90.8346	82.5663
ARHGDIB	1565.32	1481.07	1522.21	1526.19	1348.02	1474.8	1751.08	1714.25	1268.47
ARHGEF1	280.886	201.394	186.469	174.9	182.583	187.919	199.638	234.406	203.732
ARHGEF11	17.6558	10.7415	32.6384	23.885	27.8006	26.3525	26.787	31.6382	30.4763
ARHGEF18	93.5397	24.3027	26.5427	27.3761	20.9759	17.6487	25.7833	40.0248	10.6754
ARHGEF2	65.8142	63.6184	74.3237	74.213	80.4297	75.9102	86.482	81.2642	54.6629
ARHGEF3	7.68875	7.32285	4.6882	6.46241	5.92267	5.47827	4.5502	6.15146	5.05738
ARHGEF40	37.7154	42.6734	35.8685	49.2431	30.0101	38.695	50.5243	46.4698	31.8864
ARHGEF6	144.622	38.4849	33.947	65.986	39.6606	36.8898	33.4059	39.1931	26.6436
ARHGEF7	10.5049	8.16891	6.91269	6.1781	5.42522	5.50654	5.70673	8.36386	5.65244
ARID1A	30.1395	29.3814	29.0144	33.15	32.7353	26.0651	31.3178	36.7529	25.6652
ARID1B	7.9754	5.04872	3.8424	5.97822	4.58089	3.00661	5.39585	6.93572	3.98955
ARID2	7.29569	3.48036	2.80481	4.44146	3.50944	2.88131	3.41361	3.38388	2.51235
ARID3A	26.9105	22.9268	26.0939	27.2847	22.7701	18.9905	30.8614	32.4567	37.315
ARID3B	19.4784	19.2107	18.5413	19.2614	17.6028	18.2871	23.3337	22.1087	18.0755
ARID4A	19.3206	26.2729	24.173	23.716	23.3148	20.926	23.2042	20.4932	18.4105
ARID4B	30.7714	44.7083	38.9955	43.1321	42.6978	41.8823	35.5101	33.8367	38.786
ARID5A	52.552	54.5802	32.4682	44.0345	45.7471	80.7242	53.2353	48.3564	108.272
ARIH1	15.808	15.4903	14.0376	14.8127	14.3312	11.5444	14.3099	14.1009	12.9346
ARIH2	18.3898	12.6729	7.49243	10.0382	7.51627	8.13087	10.4409	10.905	7.39702
ARL11	12.9076	15.7316	17.1622	14.6867	18.8998	13.9776	13.7991	16.4973	17.7019
ARL15	4.17091	4.85067	2.48923	3.73562	3.2819	2.91601	2.8994	3.66726	2.15358
ARL16	16.1661	11.8897	5.28473	6.5769	5.94308	5.83858	5.38584	9.08294	3.51229
ARL2BP	14.3426	8.82192	3.44388	7.37135	5.17885	5.29716	4.69829	7.96571	2.05274
ARL3	2.91058	4.56376	3.85187	3.24292	3.02266	4.29131	3.54085	3.45547	3.77419
ARL4C	32.9454	17.5636	4.73529	14.8025	7.45758	11.7177	5.35803	9.71872	2.78764
ARL5A	8.11214	6.79112	5.81347	5.68683	3.52715	4.68662	5.87822	4.21545	2.67228
ARL5B	2.98269	2.54643	2.20605	2.97081	3.54441	1.75254	1.82046	2.19793	1.94267
ARL6IP1	29.3854	25.9266	32.8578	23.0911	17.6817	19.7851	22.5986	20.5251	24.1621
ARL6IP4	50.9617	23.4202	13.0338	21.4531	12.7815	17.2266	20.5189	24.338	20.3915
ARL6IP5	129.238	66.6197	72.6045	90.3692	98.0359	72.5084	69.3965	70.9579	42.2134
ARL6IP6	51.7284	17.1398	21.8087	24.5569	16.3788	20.6556	19.4883	14.5673	16.29
ARL8A	42.9819	27.8325	33.706	31.9069	28.6529	30.3688	37.51	34.821	39.7671
ARL8B	25.5505	19.3065	17.1205	19.3057	16.0109	16.8148	18.3386	16.7465	14.4457
ARMC10	8.58983	3.42245	3.12986	3.88185	3.45623	3.09619	3.36471	3.08429	2.58277
ARMC7	10.0929	8.21964	9.33794	8.23368	9.47774	8.36689	8.7566	9.67275	9.61644
ARMC8	15.6196	11.8589	8.87532	11.4899	11.0022	8.78797	10.6076	10.1604	8.65103
ARMCX3	6.1993	3.29289	2.36644	3.39463	3.95685	2.97539	2.98697	2.93579	3.42337
ARMCX6	8.45755	2.43986	2.45601	5.34106	2.82175	2.43627	2.92137	3.29257	1.73518
ARNT	22.0253	11.3904	12.006	14.822	10.593	7.62527	11.3649	13.5692	12.3136
ARNTL	30.9167	26.0345	28.4527	28.7226	25.2032	26.9796	27.73	31.4227	28.5009
ARPC1A	40.3557	33.0085	30.5966	31.9732	30.9779	29.3113	33.7095	30.5852	30.0767
ARPC1B	398.058	319.637	387.965	348.498	341.815	406.311	411.469	469.228	513.722
ARPC2	564.411	612.343	723.67	617.967	576.905	654.541	776.59	702.756	740.988
ARPC3	599.926	616.626	690.834	632.391	632.872	616.022	752.739	538.249	658.5
ARPC4	261.926	239.611	248.239	235.684	225.138	256.421	256.845	225.664	271.525
ARPC4-TTLL3	18.9936	16.1998	13.5274	13.4089	9.32373	16.9887	14.8766	16.0268	14.1048
ARPC5	426.216	466.894	439.388	424.182	493.733	467.468	446.384	381.278	400.426
ARPC5L	17.4043	12.1548	6.70932	9.17769	4.10957	7.01762	10.2954	7.63956	4.51179
ARPP19	27.5932	22.7023	25.3585	22.4633	18.5285	15.0404	24.798	25.9307	15.173
ARRB1	38.1266	18.2072	8.81696	23.1878	11.5584	8.79746	12.4347	17.724	3.65064
ARRB2	562.226	660.056	591.818	602.689	652.478	718.47	630.498	602.383	846.285
ARRDC1	119.699	44.4527	41.6807	58.1243	37.5815	38.8448	57.8632	54.5848	51.462
ARRDC2	34.278	22.6737	11.1974	20.7187	16.0767	14.0234	15.981	19.2651	6.19961
ARRDC3	92.4679	150.203	136.794	141.228	127.491	129.956	89.7334	119.755	52.323
ARRDC4	8.11249	14.7319	4.63831	21.5644	12.12	4.34127	3.59563	15.4591	13.2294
ARSA	34.0828	32.536	30.6108	30.2231	29.4039	22.4642	29.2448	40.9689	30.6777
ARSB	16.3474	3.26563	4.38603	8.45217	4.46134	4.33896	3.93453	4.83163	2.59434
ARSD	6.28545	2.62468	1.97933	2.94208	3.08408	1.77975	1.98866	2.44386	2.46439
ARSG	7.05004	8.1176	7.41565	8.80305	8.40116	11.5266	12.0584	11.7429	11.2143
ASAH1	143.575	162.201	154.727	151.512	161.302	132.295	306.302	161.968	149.32
ASAP1	42.6391	61.17	86.4684	73.0978	95.6318	67.0489	58.2587	61.4024	73.984
ASB3	8.27236	7.23003	3.19733	2.66998	4.96327	3.12841	2.66553	4.14431	3.25062
ASB6	10.5722	6.70231	5.51782	5.59598	4.15662	4.87748	7.31885	7.52462	4.42218
ASB7	12.607	9.73031	11.8465	11.073	10.6833	8.60091	11.0204	10.3846	9.94208
ASB8	47.8442	23.9172	30.36	29.9678	26.1001	25.8342	26.2978	26.5511	23.6028
ASCC1	7.6479	3.36152	3.34283	3.28509	3.13639	3.6707	3.3027	3.20652	1.76993
ASCC2	30.2704	11.8673	8.5585	15.1521	8.16734	8.90914	12.3024	13.7515	8.00565
ASCL2	5.22018	3.86344	2.24393	2.18761	1.80735	2.05593	2.2521	3.23697	1.22834
ASF1B	13.7164	24.6592	19.9326	21.2163	11.4315	14.904	31.1814	37.0674	11.9129
ASH1L	10.1116	10.7658	8.58989	9.54276	11.6025	6.24844	8.01607	8.09553	7.64919
ASH2L	27.9406	17.6721	17.6695	18.5285	16.3543	15.8867	15.8894	17.1343	13.5156
ASL	18.7129	8.36545	4.20158	6.9132	3.20675	3.52694	8.80648	7.65715	3.72119
ASMTL	10.1043	5.62202	4.46546	4.89032	3.60335	4.40959	6.46707	8.12307	4.1177
ASMTL	10.1043	5.62202	4.46546	4.89032	3.60335	4.40959	6.46707	8.12307	4.1177
ASNA1	28.1538	15.631	14.5399	16.9479	14.4456	18.611	20.9095	22.0172	15.2994
ASNS	2.94732	2.69297	1.66164	2.24722	1.6364	2.7992	2.76752	3.07434	4.97486
ASNSD1	32.9666	15.4384	14.463	24.3747	2.5632	12.7801	25.9709	18.4893	8.74892
ASPH	7.2501	12.415	16.201	12.7894	18.6573	17.5781	10.6195	12.2901	16.6683
ASPRV1	11.857	26.083	18.2926	21.2482	22.9162	22.7367	21.2669	17.9808	14.6402
ASRGL1	24.5837	1.65107	2.28442	6.24619	1.32895	4.55293	2.41325	2.61114	1.02637
ASXL1	12.4411	10.1115	5.89412	8.05831	5.60051	5.44191	9.36754	8.45132	5.45956
ASXL2	12.2167	8.85825	7.66366	10.7958	10.6695	5.80555	6.56827	9.99372	11.2855
ATAD1	7.51138	6.15137	4.82177	5.76737	5.74597	4.48325	4.39617	5.18473	4.37007
ATAD2B	5.7857	4.00144	3.12912	3.70799	2.96285	2.51503	2.88518	2.62805	3.02329
ATE1	6.50783	3.65488	1.24308	2.97222	2.8992	2.04317	2.7417	2.12314	1.79525
ATF1	15.1156	8.55987	6.71291	9.55186	4.99432	6.22864	7.11537	6.93477	4.84358
ATF2	12.0222	12.2986	10.5619	11.963	12.1947	9.23862	8.70803	12.0561	8.95562
ATF4	158.859	131.12	87.6779	115.332	68.1359	88.2029	161.289	112.32	72.9829
ATF6	21.4021	44.0453	39.5964	43.3267	55.1779	53.6523	34.0257	34.6532	61.938
ATF6B	49.618	40.3036	35.5058	39.363	28.7438	33.4513	39.2188	46.5293	36.3519
ATF7	13.6304	6.27405	6.89475	10.2536	12.1767	7.24497	7.0897	7.35378	7.03011
ATF7IP	28.593	25.4949	20.3196	29.8246	20.1658	16.4697	22.2374	25.3775	14.2166
ATG12	11.6071	9.87825	10.035	10.3777	8.90737	8.97813	7.90364	8.05875	6.57414
ATG13	18.1665	17.5311	15.002	15.6091	13.5155	12.9967	15.5326	16.9346	15.139
ATG16L1	12.9114	8.81962	5.47503	7.24988	6.13618	5.694	5.34756	6.90219	3.2187
ATG16L2	689.998	544.51	453.913	452.799	396.851	474.604	442.49	541.472	386.082
ATG2A	23.7302	47.5983	27.7209	32.525	16.3188	23.971	42.2999	48.7627	26.797
ATG2B	7.35024	8.39337	5.12934	6.41042	6.19084	4.96921	5.84391	5.43652	4.35219
ATG3	73.1473	102.276	116.125	116.85	156.33	130.82	102.436	103.447	127.539
ATG4A	5.86499	2.70986	1.79517	3.20417	1.6527	1.69854	2.45047	2.43369	1.62245
ATG4B	35.6048	21.5075	15.9678	17.7711	11.2366	12.9175	17.0476	20.3079	13.671
ATG4D	13.4253	11.1315	9.05262	8.68349	7.92152	10.2799	9.31574	10.6995	12.1815
ATG5	10.8927	7.49138	4.55351	6.44851	4.11728	5.11518	7.00407	5.40866	3.98102
ATG7	9.51568	8.38376	7.87902	9.95956	10.2103	9.8339	10.9883	9.86787	8.72718
ATG9A	16.021	18.1266	15.2289	13.2784	17.2237	12.2409	21.6603	22.1075	21.525
ATHL1	200.24	302.789	160.543	155.811	172.326	190.431	227.345	138.824	170.413
ATL2	23.5584	14.2861	4.93661	10.2396	4.11001	5.75417	8.59633	7.52624	5.06304
ATL3	3.8379	4.04703	2.18613	3.20434	3.525	3.04424	2.46004	2.38552	5.04812
ATM	19.3026	17.053	14.0044	15.7553	11.8399	9.50146	16.2777	18.0575	14.5964
ATMIN	8.26815	5.38702	2.86037	4.10291	2.00522	3.10285	3.83128	3.98006	1.99254
ATN1	12.2179	2.78821	1.27419	3.69186	1.15257	1.63001	1.62321	2.54929	1.05855
ATOX1	26.0704	26.7955	14.9779	21.6844	22.6414	20.8815	19.2623	19.2879	19.1564
ATP11A	22.1997	26.8394	30.9505	32.5837	32.6891	19.9579	30.7413	41.5487	43.9771
ATP11B	38.8203	31.363	38.8764	37.5317	40.957	32.156	35.869	30.4114	63.326
ATP11C	5.28453	3.85079	3.34096	3.44518	3.37305	3.1139	2.39029	2.83445	1.87055
ATP13A1	21.5026	9.54454	4.33486	9.07515	4.78917	5.86299	5.3826	9.16775	5.1456
ATP13A3	10.0097	4.83505	3.50458	4.46806	4.81228	5.14924	2.15253	3.24923	5.4715
ATP1A1	34.1313	24.013	8.44917	18.1745	13.7034	12.8684	11.2364	19.0386	8.03542
ATP1B3	9.9156	4.34814	1.93597	4.48927	2.48116	2.71503	2.51878	3.27213	1.91794
ATP2A2	6.5123	5.25627	2.42539	4.03359	2.55148	2.0973	3.29697	3.75949	3.51072
ATP2A3	317.615	102.409	111.092	137.587	71.0091	94.5528	124.864	142.98	106.332
ATP2B1	22.7805	36.9212	33.842	43.7281	35.7957	28.1536	28.3126	34.8257	16.6611
ATP2B4	16.3001	29.2174	20.1478	21.5702	32.9708	19.6417	12.8851	19.8558	52.3756
ATP2C1	18.5885	9.72239	5.92246	10.1988	6.43412	6.40003	8.63029	8.49562	5.1353
ATP5A1	60.8341	32.086	22.3649	26.6472	18.399	25.6492	26.4321	27.7479	10.7852
ATP5B	114.477	79.5413	61.4783	73.7739	58.9942	68.1574	70.414	77.6479	47.4917
ATP5C1	49.3294	29.6037	23.2172	30.5844	19.9379	21.7753	26.1191	25.1921	17.2105
ATP5D	28.0996	11.8948	8.95972	12.5678	5.32507	9.48403	15.1609	17.4648	8.8678
ATP5E	792.275	569.214	588.294	590.489	522.058	657.414	693.691	563.678	687.516
ATP5EP2	152.702	107.824	103.73	108.849	101.821	150.475	148.562	118.112	143.939
ATP5F1	26.3486	21.381	18.9825	21.4447	15.0007	17.4109	21.0674	19.4099	16.6702
ATP5G1	9.90684	6.19795	2.7103	2.79327	3.16058	5.0116	3.95602	3.85761	1.19336
ATP5G2	57.9459	47.7108	19.6201	31.3193	26.1865	30.9147	31.8701	39.1686	21.4347
ATP5G3	11.2745	4.76412	2.90149	3.96298	3.44629	3.90219	3.90934	4.03794	2.17898
ATP5H	66.9394	37.066	38.2984	46.5173	38.1603	53.0537	39.7968	37.2799	38.1587
ATP5I	151.994	119.292	71.4909	102.627	62.3304	76.573	95.084	81.8729	80.0937
ATP5J	31.5541	24.806	25.4635	26.1977	21.917	23.4378	30.1334	23.1216	19.322
ATP5J2	137.656	66.6564	46.9369	63.7475	42.5974	60.2633	72.0111	60.588	54.6455
ATP5L	52.6585	39.2783	34.8107	36.2198	32.4296	37.9116	38.0814	35.9766	35.6124
ATP5O	64.1303	32.9745	24.5249	36.452	19.0231	29.1357	31.9157	27.0704	21.5969
ATP5SL	10.6755	6.35597	3.59092	6.65851	4.8134	4.74001	4.6214	5.76982	5.02636
ATP6AP1	85.8686	68.0723	59.3017	60.5204	50.5888	59.0271	85.0282	75.7546	55.3262
ATP6AP2	96.6094	92.5996	80.9547	76.2558	64.8536	60.7512	95.6281	70.7372	73.0143
ATP6V0A1	24.5869	23.4656	19.9527	20.6035	15.5079	13.932	24.546	22.832	15.7251
ATP6V0A2	21.5422	3.76879	3.46876	7.47341	2.80652	3.7891	3.3735	4.84777	2.01799
ATP6V0B	309.727	374.076	332.377	307.007	251.431	356.273	400.111	379.267	300.019
ATP6V0C	147.647	119.106	121.621	121.447	101.158	131.887	183.579	139.514	117.319
ATP6V0D1	173.081	165.815	195.469	155.352	185.255	179.818	191.766	208.054	219.137
ATP6V0E1	267.273	285.426	285.708	233.459	254.593	289.397	346.813	271.452	325.996
ATP6V1A	43.2876	89.8205	59.7279	65.9965	69.0162	58.3286	74.4326	71.3753	39.3579
ATP6V1B2	249.11	285.115	315.57	315.58	335.407	226.146	259.958	355.036	242.749
ATP6V1C1	15.0591	19.2658	18.8136	9.75066	14.6027	16.9294	13.3539	12.7966	39.6981
ATP6V1D	16.2294	15.9719	17.5633	17.7799	13.0731	13.9476	15.4186	16.0891	11.353
ATP6V1E1	88.2033	85.9396	72.3113	71.8191	61.7244	75.735	75.5725	69.2546	58.8473
ATP6V1F	57.842	35.7164	26.4291	33.3128	21.1872	25.1967	31.4522	33.8281	24.7109
ATP6V1G1	57.1398	75.9113	65.9141	73.1967	72.9946	70.19	61.957	48.221	35.6765
ATP6V1H	15.1764	10.7794	10.4871	11.531	10.9368	10.1425	9.98551	9.55132	10.1447
ATP7A	10.2208	7.78547	7.81579	9.02017	9.10029	6.84496	5.32297	7.08299	3.52063
ATP8A1	9.28418	8.66883	7.65068	7.06699	7.45035	7.20333	7.45112	7.77165	7.87116
ATP8B2	38.4455	7.58305	3.33696	10.8804	4.15235	5.7088	3.71174	6.82112	2.01446
ATPAF1	3.75733	2.81547	1.41947	1.89114	1.2819	1.35403	1.5688	1.6235	1.25
ATPIF1	52.4008	53.8401	33.6561	36.42	23.0226	29.7397	50.409	52.2269	25.6684
ATRIP	1.96263	2.11859	1.61334	2.54026	2.1287	2.30187	2.21881	1.91348	1.25638
ATRX	11.126	11.8158	11.4908	11.0306	12.5355	8.72472	9.94755	9.17825	8.33397
ATXN1	8.63891	11.2323	12.0716	10.6009	18.9545	9.23562	10.2869	8.48822	12.8402
ATXN1L	14.2763	12.3247	10.5285	12.6216	9.1549	9.44713	14.2	13.5955	13.1874
ATXN2	7.06996	4.69827	4.06002	4.87979	4.18555	3.13659	4.63096	5.02288	3.95523
ATXN2L	37.8746	21.1515	16.5222	26.3393	17.2947	17.505	21.4708	24.9076	14.3076
ATXN3	5.25204	4.92057	3.36646	3.36831	2.78802	2.98323	2.57558	3.25568	2.45102
ATXN7	18.942	30.9568	26.8144	29.8779	39.0681	27.9067	23.7993	22.7208	26.9908
ATXN7L3	40.0801	33.0156	36.8085	38.2069	38.5617	31.624	37.0467	39.7565	39.092
ATXN7L3B	24.7074	12.0638	6.98476	11.2699	8.2342	7.32229	8.05317	11.5305	5.16772
AUH	7.22982	5.8915	4.83313	5.79886	3.08443	4.22391	5.76338	5.85232	3.43029
AUP1	86.6504	43.0578	30.0512	41.0673	33.9516	30.208	37.0612	45.0938	26.2039
AURKAIP1	69.6368	56.1712	51.5233	55.8844	58.8661	57.9721	56.6743	63.4204	60.0114
AVIL	17.8136	23.7121	19.3454	19.2206	20.7769	21.3963	13.4101	15.1666	14.4156
AVL9	17.0083	16.0614	16.8828	17.6386	17.3079	14.3892	16.3885	17.164	16.0925
AXIN1	33.194	14.4266	12.847	16.3629	11.3656	13.6538	14.8462	19.466	13.2154
AZI2	10.443	8.34073	8.80539	9.92427	8.54695	11.4965	7.92737	8.77733	9.52612
AZIN1	27.2224	33.7324	31.3829	24.4674	20.3818	20.7717	34.2474	25.1622	38.0077
B2M	11457.7	15981.5	16287	16266	20305.1	20166.5	17783	13945.2	14238.6
B3GALT4	11.4348	7.26032	8.28351	9.09234	6.63178	8.71698	6.97209	8.91441	7.41316
B3GAT3	17.364	8.7368	4.44569	6.37154	5.67031	6.56497	6.33155	8.30498	6.17823
B3GNT2	22.5252	13.7478	30.456	23.4807	26.9336	25.4154	21.9376	17.6625	13.6168
B3GNT5	6.61872	14.2721	26.4156	19.7114	26.7233	17.8211	25.4094	18.7626	31.2245
B3GNT8	49.3748	26.7353	40.0227	34.876	31.7339	40.3165	38.3153	57.1774	38.611
B3GNT9	2.41366	2.66509	2.61382	2.1747	2.80523	2.11682	2.14143	2.61312	2.57483
B3GNTL1	9.29311	18.8262	13.8984	15.4593	12.6278	11.8399	11.6345	15.2585	11.4928
B4GALT1	32.8156	41.4714	42.7054	43.8843	45.5518	38.4439	53.8037	41.8105	38.66
B4GALT3	11.0548	6.12943	3.68636	5.67535	4.87734	4.16759	5.31866	6.30212	3.58633
B4GALT4	4.57139	2.82753	2.90773	1.99783	3.5164	2.53898	1.85439	2.76658	2.67348
B4GALT5	44.1469	69.4576	85.2207	80.5292	73.6236	96.1774	87.1352	77.9467	111.252
B9D2	19.99	20.2584	18.8909	14.7267	21.0252	15.9716	17.0335	20.0796	17.7019
BABAM1	27.4728	10.1919	5.63199	10.2215	4.60392	7.57036	8.92665	11.5227	5.86272
BACE2	29.1407	3.10617	1.59707	7.72576	2.06187	2.05668	2.13	4.34614	1.96781
BACH1	70.1518	110.355	110.064	142.845	158.493	132.211	106.211	97.653	96.3561
BAD	17.1566	15.4208	12.9511	11.46	8.30568	11.8261	13.985	13.7069	9.33127
BAG1	12.9252	6.73671	7.05465	9.64753	4.95711	10.0623	7.90801	7.03833	6.60664
BAG4	5.8953	3.17124	3.59644	3.73218	4.28985	2.44806	4.15394	4.28647	2.56678
BAG5	12.2798	12.448	7.58833	8.83395	5.63642	6.33984	10.1419	8.87016	4.98583
BAG6	62.3327	48.599	39.9017	51.2935	35.4422	34.2732	41.9903	52.4581	42.4025
BAHD1	13.1689	3.9119	2.76333	4.62787	2.26763	2.64945	2.56538	5.14578	2.14952
BAIAP2	6.82518	5.95009	4.09278	4.30776	2.5654	2.99334	4.24394	4.9656	2.79699
BAIAP3	22.9116	10.8041	7.38185	8.80542	1.53269	8.65183	14.2579	20.8901	6.92044
BAK1	20.0948	11.8719	17.1425	17.9772	20.5231	6.5909	7.10698	15.0533	5.42922
BANF1	16.1259	5.04605	1.9097	4.68885	4.36661	3.51967	2.90743	5.55611	2.37303
BANP	21.294	22.6928	13.1955	17.2416	18.6198	13.9421	18.9944	21.2469	9.69675
BAP1	22.7439	21.7906	16.7564	19.3332	14.576	14.642	21.4738	22.2568	19.0089
BASP1	357.079	618.05	832.097	529.646	712.548	815.156	750.915	657.067	1367.49
BATF	9.62238	6.44282	5.44046	8.27032	18.5043	8.10382	5.66295	5.61402	27.7874
BATF2	1.51814	7.82351	10.0427	10.4563	37.7026	14.9194	2.2602	5.75421	4.17242
BAX	57.8192	46.7718	35.5914	45.5159	29.0291	40.2848	64.6131	52.4347	41.0699
BAZ1A	55.5347	91.1321	75.8793	91.0433	98.8891	84.733	67.2886	68.9176	91.6406
BAZ1B	12.1652	6.94174	3.56813	6.22721	3.43473	3.74325	4.14777	5.55168	2.62338
BAZ2A	41.4849	55.7937	53.4005	59.4396	62.6244	45.4598	48.8507	60.832	47.6594
BAZ2B	27.5694	52.4343	65.6657	41.7963	56.4091	31.1795	42.6612	35.3859	29.3705
BBC3	18.243	21.3557	13.8645	14.6391	12.4969	16.1976	24.1523	25.1704	19.0261
BBIP1	12.6715	18.2883	14.2607	14.6495	13.4941	14.0359	13.3997	11.0533	10.9926
BBS10	5.45483	2.59909	2.41624	3.03683	4.31431	2.33079	1.98949	2.91481	1.68664
BBS2	11.814	4.92542	2.09931	5.31058	1.5826	3.21524	2.79185	4.5227	1.17643
BBS4	3.90315	3.62843	1.61157	1.93023	2.70891	3.08732	1.02928	2.23177	1.22738
BBX	8.74648	6.61384	5.91297	7.89799	9.94435	5.73198	3.89003	5.48629	3.31782
BCAP31	75.8678	77.7135	63.3804	61.8866	56.2928	68.8979	118.047	108.212	92.9986
BCAS2	14.893	12.1711	9.9955	10.8634	8.41831	10.9215	18.2011	12.5454	9.0422
BCAS3	8.28101	6.63136	6.28225	8.0932	5.98978	7.35414	7.63626	7.4654	8.03737
BCCIP	12.3285	5.32292	1.34527	4.426	1.36239	3.60742	3.95474	3.79633	1.00829
BCKDHA	17.0861	9.65471	5.65645	10.8077	8.39965	9.66277	10.9424	14.971	7.77951
BCKDK	20.8533	31.134	21.4296	22.3901	22.1621	20.888	29.6656	31.7351	25.898
BCL10	11.4562	17.3846	16.7884	15.9931	18.3276	16.0824	14.874	12.7538	11.2165
BCL2A1	178.97	351.088	477.982	380.576	304.398	597.209	568.81	437.411	1060.43
BCL2L1	15.9156	6.28958	10.0283	9.94277	9.10108	9.17162	9.18968	9.63602	8.94278
BCL2L11	16.8168	28.1231	24.9839	32.3581	31.9888	30.639	20.599	16.3557	23.1017
BCL2L12	7.97588	5.21712	3.14124	4.42872	2.83643	3.23237	4.92633	6.84226	3.48466
BCL2L13	9.54023	5.96528	4.72239	6.29459	4.40556	5.1746	5.56206	6.69903	4.35265
BCL2L2-PABPN1	32.1596	22.3745	14.5664	17.1225	9.2732	16.8029	25.574	16.4735	9.95229
BCL3	92.1898	141.847	132.513	132.11	148.338	206.506	128.355	166.667	256.564
BCL6	299.341	387.57	542.233	410.987	581.874	485.442	335.808	480.381	621.923
BCL7B	28.1139	11.5545	10.6296	12.4018	7.93728	10.6818	14.4603	13.048	11.1386
BCL7C	25.1485	5.26338	3.52915	7.11623	2.5846	7.09318	3.626	6.87944	3.51317
BCL9	2.09538	1.25741	1.32667	1.62048	1.27332	1.46381	1.17957	1.3754	1.35578
BCL9L	6.05382	5.62687	1.80819	2.95175	2.51246	2.9693	3.01499	6.39241	1.22039
BCLAF1	36.807	42.7706	26.8491	34.6848	29.9676	28.1175	35.1727	30.2705	27.3514
BCOR	9.27593	4.33757	3.50571	6.63539	5.79762	3.74745	2.62486	6.34616	2.16176
BCORL1	6.3701	3.93116	6.35076	5.80476	5.97606	4.07379	5.4326	6.39077	6.14926
BCR	6.78048	5.87696	4.99342	5.51378	3.14794	4.2493	7.01627	6.41452	5.15688
BECN1	39.0895	47.4867	40.4866	41.6871	37.7196	43.9746	51.8693	43.7213	44.7764
BEND7	1.79569	2.67893	2.95796	1.20733	1.0156	1.14325	7.15584	1.82158	4.26022
BEST1	35.0897	53.6487	41.0257	41.962	34.9729	41.8251	43.8934	42.9103	49.6651
BET1L	25.2983	19.4726	16.9427	21.1306	14.2937	10.0716	23.4751	16.3785	17.503
BEX4	9.99689	3.6449	3.55753	7.0447	1.9315	1.7701	6.53912	3.54133	4.55098
BFAR	9.84546	5.67337	3.96444	5.09821	4.31851	3.2076	3.2373	4.76878	3.98545
BHLHE40	132.626	65.917	24.1355	73.6076	13.6305	50.4549	26.7636	45.0436	18.7444
BICD2	33.5375	27.7792	36.4627	30.6115	35.4706	26.0867	32.1212	40.3868	23.1436
BID	72.4526	73.1513	94.893	105.966	108.19	110.882	82.8871	106.306	61.9377
BIK	5.8616	1.31678	3.76198	2.07704	1.91496	1.79427	1.05833	1.62547	6.50737
BIN2	348.378	313.884	356.705	346.976	363.389	317.752	322.079	404.608	308.081
BIN3	27.7233	25.2434	30.0665	26.8966	24.7769	29.5584	29.4352	28.458	33.5197
BIRC2	39.1412	32.9931	29.2852	33.2838	35.6851	28.4077	25.4201	26.5867	23.9308
BIRC3	8.94834	6.26182	2.9869	6.90473	10.5117	5.68317	2.90882	6.86684	1.99139
BIRC6	10.8765	8.71766	6.75785	9.43394	7.7131	5.84499	7.34831	8.53205	7.17965
BLCAP	21.5152	16.6562	12.4218	13.0319	14.1027	9.67253	16.6038	15.5446	9.8334
BLOC1S1	126.047	87.0318	100.195	103.571	114.076	121.725	111.22	112.318	180.259
BLOC1S2	30.2482	38.5893	30.1651	40.2901	29.5784	40.5358	44.93	34.0007	31.3141
BLOC1S3	12.7004	10.6651	6.86192	8.27206	4.58023	6.02375	13.1034	8.46443	5.31023
BLVRA	21.13	5.68651	5.82122	9.76376	4.43683	6.80077	4.62394	8.5291	2.71388
BLVRB	7.62238	13.0735	8.61934	9.67633	7.97725	10.1193	11.0849	13.0348	13.6896
BLZF1	10.6746	5.93048	6.12971	7.87239	7.75903	7.2172	4.29781	5.50314	4.06918
BMF	5.49629	8.87957	3.12097	7.38633	3.83826	2.70155	5.85643	6.73402	1.83804
BMP2K	15.4236	35.4963	30.1961	25.1011	22.6899	23.0372	24.9252	19.7224	26.5737
BMX	4.34611	7.38904	14.7018	4.83476	8.41203	7.09957	16.8737	10.7905	24.639
BNIP2	60.4266	62.6063	77.9479	65.5099	72.7909	66.0498	75.0174	66.306	104.631
BNIP3	3.80665	2.57538	1.57666	2.24394	2.82114	2.00529	2.36561	2.40437	1.12396
BNIP3L	47.0728	63.5573	57.5647	58.9688	48.7331	62.2846	78.2901	55.7253	50.865
BNIPL	1.6222	1.58195	1.12846	1.5757	1.7169	2.04131	2.06405	1.26937	1.15274
BOD1L	45.9063	69.6828	77.9379	66.6927	66.9036	52.8207	67.0126	58.6207	56.6132
BOLA2	7.99311	4.33774	1.72091	3.24826	1.62143	3.03583	1.47893	3.00712	1.65026
BOLA2B	9.21354	4.67032	1.937	3.1741	1.70097	3.00678	1.58612	3.29402	1.88693
BPGM	9.74846	8.4642	9.15119	9.95326	7.28179	8.55794	11.3343	8.46125	7.05779
BPI	4.44443	1.48958	2.06703	1.69172	1.49668	2.43568	37.2163	4.80244	3.37282
BPTF	18.1189	13.1251	10.3743	11.799	10.1701	9.081	10.4103	11.5323	9.10487
BRAF	7.87862	7.77053	6.59104	7.33547	6.77558	4.36465	7.1921	6.56419	6.82745
BRAP	10.0423	10.3806	9.3763	10.2002	7.89682	8.64207	9.81837	8.71158	8.62384
BRAT1	26.9676	14.2484	11.1696	16.7374	15.0239	9.30689	14.4445	15.1156	4.52772
BRCA1	2.10401	4.04759	3.04827	3.17754	3.06308	3.16742	3.49761	2.79372	2.93971
BRCC3	7.95628	5.42394	2.93212	5.05586	3.3608	3.2631	3.32065	3.3574	1.70481
BRD1	14.7353	10.2987	8.3388	7.8022	5.03632	5.66439	8.46812	11.338	5.97011
BRD2	121.261	101.499	97.1868	116.756	87.3142	95.8616	139.761	118.788	76.8837
BRD3	13.9063	9.83082	8.7035	9.91601	6.94977	8.12187	9.59361	11.1716	5.48104
BRD4	33.7674	34.1883	31.307	32.1289	29.8342	26.833	35.6511	37.2741	31.1511
BRD7	11.6096	6.65019	5.49071	8.33696	7.2345	7.05281	6.17969	6.80521	5.29593
BRD8	27.8778	35.4034	23.7212	26.3652	23.7505	19.6263	22.6079	27.5569	21.9574
BRD9	14.0641	7.41713	4.22369	6.7458	3.03585	3.26476	4.93515	6.54788	3.89013
BRE	9.91825	10.1146	10.2879	12.0137	9.54689	12.1237	11.0362	9.49552	8.97715
BRF2	5.23807	4.71663	2.38778	4.6356	3.09387	4.22128	4.56157	4.22844	1.9071
BRI3	231.982	237.65	375.066	226.438	323.171	422.825	426.973	279.585	322.601
BRI3BP	25.6066	6.26895	4.0251	8.58605	3.27476	4.13488	3.5814	6.79483	1.81349
BRK1	76.0838	66.232	51.5593	53.1376	54.2714	57.0885	68.4419	59.2499	57.0491
BRMS1	38.1275	36.9693	27.1404	26.2857	26.5582	27.0864	34.0963	32.0446	23.3293
BROX	21.4693	22.8019	20.0962	25.507	25.6893	18.566	20.2237	18.8129	17.1031
BRP44	13.0169	9.01963	10.375	10.3283	9.09026	10.0793	9.53435	10.7626	5.29503
BRP44L	18.3953	14.2533	8.19712	13.8984	7.02362	10.458	20.5312	14.5838	6.17063
BRPF1	11.5948	5.56957	5.25204	6.53594	4.68903	4.8046	6.30699	7.50288	3.83561
BRPF3	15.926	8.79706	11.5577	12.1317	8.46243	9.23839	13.4868	12.2038	9.27446
BRWD1	8.5057	8.48874	4.87317	6.18102	4.51694	4.76311	5.87536	5.79251	2.79658
BRWD3	10.6912	16.9135	13.2848	15.1973	18.2672	12.1785	13.2517	13.473	12.3733
BSDC1	47.2542	21.297	15.7711	24.6567	17.3627	17.4201	18.5698	23.8659	15.7163
BSG	183.084	145.828	189.913	173.226	141.867	209.587	143.401	231.571	241.314
BST1	42.0851	108.803	203.977	107.127	105.17	161.618	119.435	114.525	177.867
BST2	26.695	22.2776	25.504	40.4812	72.2764	106.76	24.8626	19.8971	30.3858
BTAF1	14.6697	12.5973	6.76633	9.55289	6.25959	5.57565	7.66323	9.74451	6.6889
BTBD1	24.3424	11.4161	9.53327	11.0532	10.2658	8.03975	10.4274	10.7496	8.19656
BTBD10	14.6879	19.3582	22.1886	17.1174	19.8391	16.0252	16.1104	20.8233	16.34
BTBD2	21.1446	9.36174	6.74878	10.4646	7.24418	5.4419	7.63831	10.2806	5.54606
BTBD6	14.1144	6.0303	3.18836	4.72717	2.02935	3.16039	4.40612	4.9361	2.51215
BTBD7	12.7513	9.18805	6.25615	7.46508	5.894	4.75752	6.85628	6.92547	6.37056
BTBD9	3.10129	2.14828	2.23864	2.5726	2.1339	1.73369	2.4668	3.0343	2.53804
BTD	8.04473	5.8336	3.23856	4.23864	2.70772	2.74779	3.39853	3.6119	3.17236
BTF3	107.454	92.0863	42.3152	57.2655	43.0123	47.7231	58.4641	65.6438	38.4883
BTF3L4	13.3925	10.5405	7.74137	7.50281	6.39845	6.2543	7.15798	6.90692	4.6041
BTG1	131.215	142.731	126.714	113.177	92.3624	114.124	155.788	109.386	102.099
BTG2	140.276	211.065	204.955	272.102	216.45	260.219	241.34	289.034	266.917
BTK	93.0348	28.8734	28.5638	46.3758	32.612	31.3841	27.0185	35.9121	20.8884
BTN2A1	70.0764	95.1501	70.3712	82.9354	86.6452	86.0888	79.0086	89.0355	52.0106
BTN2A2	3.93275	8.81634	3.91515	7.49412	8.30277	7.31026	7.15735	4.73683	2.15097
BTN3A1	75.3837	113.774	92.0878	127.377	155.709	160.833	95.1505	63.6382	43.9175
BTN3A2	60.845	64.0176	32.8946	76.4937	96.9439	74.8333	43.2702	47.7389	26.1247
BTN3A3	19.5862	23.086	19.3642	24.953	48.2248	35.0194	15.7262	15.9228	6.89306
BTNL3	12.4818	20.9193	2.45144	11.507	11.6081	17.3305	15.8243	30.0068	17.0542
BTNL8	17.6177	36.5521	46.9045	25.5928	25.8547	34.3436	27.5329	13.2773	29.7109
BUB3	26.051	13.4888	9.02683	17.4645	8.9427	11.6303	12.8506	14.8604	6.85247
BUD13	10.4517	6.99538	4.48187	8.10891	5.87177	6.18988	5.99598	7.4422	3.77131
BUD31	51.5717	59.0283	46.4499	43.9984	34.4405	60.478	46.0429	45.7865	43.2626
BZW1	44.8244	44.0151	40.078	43.4598	31.8114	38.1563	42.6944	35.9938	35.6399
C10orf105	8.05756	14.2854	5.05167	9.72097	7.93295	11.6722	8.77478	6.81028	3.25981
C10orf118	11.5313	14.262	11.5489	13.3374	11.7164	9.84445	10.3045	10.7952	8.77076
C10orf12	3.1629	3.25811	2.93463	3.44978	3.50536	1.76641	2.70894	3.19794	2.07953
C10orf128	136.14	45.7485	29.7222	47.7154	22.2181	31.7072	9.64795	41.4905	11.0735
C10orf137	7.29297	4.82928	3.4011	4.44451	3.71557	3.06477	3.51707	3.55642	1.95755
C10orf26	34.9257	32.8521	31.889	34.5465	32.3681	26.1946	35.4829	35.973	36.6567
C10orf28	8.82374	6.57405	5.78547	6.157	5.0111	4.94195	5.87346	5.99688	6.72838
C10orf31	10.693	17.1277	11.0525	13.7274	13.9536	11.3539	14.9885	15.3277	12.2285
C10orf32	3.9999	3.48254	2.14425	2.72574	1.60688	3.01515	4.14115	3.96541	2.39931
C10orf46	28.8749	31.921	33.514	31.4341	28.0622	25.3911	31.5646	27.0023	25.693
C10orf54	364.097	352.271	374.619	343.894	315.241	408.884	444.836	433.359	382.667
C10orf76	6.59591	3.29613	2.01791	3.05371	1.35696	1.73183	2.52944	2.99937	2.36183
C11orf10	134.281	50.9534	42.0871	56.6432	46.8339	80.3661	71.3191	60.6078	48.8351
C11orf2	23.9999	14.259	8.12441	9.70924	6.55129	7.81327	10.0663	15.6846	8.41027
C11orf21	68.1495	27.253	21.9398	34.6413	24.0948	17.5191	27.472	40.3041	15.9003
C11orf30	7.91421	9.03428	6.86199	8.67582	6.48616	5.64317	7.342	7.46517	5.72905
C11orf31	11.8946	5.3927	1.92584	5.3873	2.61415	3.10886	1.44476	3.98108	1.04985
C11orf48	18.4395	13.1659	9.76182	12.4604	9.51536	11.6841	11.4814	8.27359	8.59636
C11orf51	10.7448	3.95795	7.72905	7.31802	4.17255	9.15636	9.08949	9.66854	10.4919
C11orf54	15.3218	18.7677	16.8698	14.7548	13.4104	11.8499	13.1858	13.271	11.7641
C11orf57	8.07013	5.65726	3.27084	4.92789	2.79311	2.96064	3.00036	4.08224	2.10873
C11orf58	26.1115	16.7082	10.4398	13.7481	8.40309	10.6433	13.7948	12.2512	10.4935
C11orf67	5.18717	4.97481	1.69201	1.39504	1.31541	1.04289	1.1424	2.16743	1.788
C11orf68	30.9439	26.5057	21.2465	22.2083	22.6617	29.466	21.5796	27.0754	18.0557
C11orf73	9.91603	4.58182	2.38585	4.97371	2.64018	4.09355	3.1377	3.5871	2.76203
C11orf75	2.14259	7.42038	4.15342	10.5676	12.2768	5.60004	3.79747	4.43371	2.51456
C12orf26	4.6888	2.37658	3.37298	2.29228	2.45835	2.59961	3.49906	4.0012	2.08825
C12orf35	129.976	349.814	286.221	261.379	316.76	261.448	261.965	260.156	255.524
C12orf41	11.8975	6.86115	4.74832	5.59949	3.90443	5.01853	6.26805	6.23847	2.73401
C12orf44	8.87077	4.10237	2.75466	3.97669	1.82965	2.31877	3.73784	4.41878	2.21165
C12orf49	7.40182	3.861	2.32498	4.39294	2.15896	2.14955	2.04942	3.61251	1.91091
C12orf51	6.68578	3.45576	2.52957	3.77507	2.61355	1.82237	2.88347	4.02119	2.40693
C12orf57	29.5879	17.0785	2.9873	4.92599	11.612	9.82008	7.05934	15.5193	1.31532
C12orf62	23.6955	16.6206	13.4822	11.011	6.92166	14.8951	12.5951	10.8619	12.0965
C13orf27	17.9001	2.06643	1.7922	4.67198	1.91238	4.22366	2.25402	3.67624	2.59944
C14orf101	9.74175	10.1716	11.8413	9.53813	13.6275	12.4539	7.89011	7.65925	24.1474
C14orf102	10.7996	3.69994	4.28164	5.44341	4.19332	2.79156	3.26396	4.21515	2.77312
C14orf109	12.1413	12.0798	8.375	7.47777	4.7868	6.86766	7.17019	7.64563	5.25495
C14orf118	9.62416	7.74142	6.97737	8.41206	7.56229	5.00384	8.29601	7.96588	6.29892
C14orf119	14.5714	9.44479	5.93332	10.7498	8.12856	8.73508	6.80431	6.58923	5.99038
C14orf129	12.337	16.4801	13.9861	13.479	13.2802	17.274	17.2403	13.1824	12.6454
C14orf133	10.5874	7.74883	8.08934	8.29393	6.80325	7.22758	8.51825	7.5006	7.32465
C14orf135	8.50122	6.19374	3.65833	5.28394	2.76796	3.64838	4.77776	4.14275	1.97526
C14orf142	6.06729	3.19393	1.74952	2.75764	3.46697	2.53727	2.08453	2.12392	1.45002
C14orf159	61.8712	83.7235	69.305	87.6293	77.6314	72.995	62.9435	65.6703	33.5313
C14orf166	27.1808	16.2201	10.2847	14.1327	15.0108	10.9295	13.7017	14.8066	9.78551
C14orf19	2.57062	3.11597	3.2702	2.52773	2.82482	1.95964	2.14663	3.49089	2.63979
C14orf2	62.9468	65.2378	70.2574	47.6628	51.9445	67.2149	78.8928	60.0296	73.8728
C14orf43	18.5214	16.883	14.8207	16.9466	14.1579	12.4413	14.95	16.2011	5.21873
C14orf93	8.85323	5.79405	4.69389	6.88889	4.31679	7.8157	5.66741	5.147	4.22191
C15orf17	14.2104	5.73562	3.9875	6.77772	3.50869	4.00455	4.01831	5.50604	3.328
C15orf23	4.10486	3.0437	1.47785	2.53789	1.33104	2.70627	2.67528	5.44047	1.69713
C15orf24	33.1954	32.5173	22.2632	28.6505	22.4362	30.3728	29.2943	25.7355	16.3895
C15orf29	17.6257	66.8661	33.4126	29.9209	32.3488	40.7407	37.0021	20.8986	20.1519
C15orf37	8.8637	10.5673	8.68494	8.05251	6.98333	7.35687	9.57132	11.4835	12.0365
C15orf39	114.411	89.3912	110.442	135.416	128.839	133.525	120.327	144.479	95.4918
C15orf40	8.14168	5.77531	3.79228	6.11529	3.49773	4.2093	3.67939	3.89093	2.91372
C15orf57	6.71048	5.08186	3.18703	5.94354	5.40762	4.91092	5.15912	4.05012	4.67694
C15orf63	8.02654	2.98855	3.57209	5.67143	4.85416	4.24106	3.77288	3.81583	2.99208
C16orf13	16.6355	9.98253	6.40723	4.48856	6.2778	5.67035	5.50375	5.76756	1.31714
C16orf42	34.8917	21.1786	17.9469	17.1036	11.5426	15.4748	20.6007	22.109	13.0359
C16orf48	8.20818	9.53686	6.36249	5.01437	5.62527	5.84397	6.99121	7.56427	2.76848
C16orf5	15.9811	7.35554	4.76205	7.00517	3.40784	4.98211	6.82074	7.4558	2.36374
C16orf53	9.59574	4.40108	3.68414	5.35674	2.67215	3.41791	4.14574	4.96976	4.60011
C16orf54	150.618	151.476	119.747	164.207	142.807	123.441	129.411	157.404	96.3606
C16orf57	41.6304	69.2489	80.9855	63.1397	90.4007	102.577	69.1219	77.1447	164.382
C16orf61	14.8469	7.15957	2.10359	6.50394	5.19631	5.49194	3.21058	3.38146	2.3548
C16orf62	5.50327	2.20339	1.59174	2.41899	1.53808	1.60743	1.36615	2.13114	1.14037
C16orf7	20.7466	26.7261	32.3956	26.3068	64.2538	33.5011	22.0876	24.3915	61.0532
C16orf70	7.95622	5.92657	6.7768	6.19171	6.0037	5.21087	6.769	5.88308	5.8751
C16orf72	44.9299	61.768	83.2768	65.9322	99.2921	82.0264	80.2091	65.0069	103.035
C16orf79	22.7196	7.81173	5.25773	6.43692	2.48655	3.57466	7.99408	8.11672	4.26553
C16orf80	8.3416	7.20356	5.51258	7.85916	3.57134	4.05843	5.78971	5.8192	3.31719
C17orf103	34.624	35.8318	45.2412	24.1525	39.089	29.786	52.8649	61.0383	88.7265
C17orf39	5.06989	2.78513	1.63094	2.85237	1.92111	1.8785	2.53047	3.05994	1.28389
C17orf48	6.00386	4.46895	2.43193	4.85609	3.93883	5.77721	2.99319	3.46139	1.74003
C17orf49	37.3658	28.0215	23.2071	36.3031	22.5572	24.7874	29.6542	33.2634	26.2964
C17orf56	54.5085	42.2112	24.7413	28.1866	19.5321	24.2362	33.5495	37.258	24.021
C17orf59	14.6504	8.95661	7.69994	8.47671	5.36635	6.77139	9.12418	7.88746	4.21222
C17orf62	193.658	178.189	165.429	148.346	197.422	200.846	138.117	156.164	260.541
C17orf63	4.51606	2.99802	2.38854	2.64304	2.89939	2.16957	2.43317	2.27239	4.31745
C17orf65	8.10445	5.1573	3.51879	4.30924	2.68017	3.52468	2.97468	3.87037	1.92944
C17orf70	6.95561	2.89987	1.29878	2.49884	1.0847	2.28316	2.58017	3.06608	1.44898
C17orf76-AS1	50.0409	46.5377	7.69437	27.7645	13.4116	18.5337	25.0221	30.0493	7.04048
C17orf80	3.66666	3.02814	2.30552	2.64993	2.6345	2.40974	2.05247	2.80192	1.29021
C17orf85	21.5546	15.2022	11.9647	14.9206	8.44279	9.79632	11.266	13.3956	9.72333
C17orf90	13.7296	6.3399	3.63874	8.50029	4.40043	4.48558	7.09739	6.73278	3.41793
C18orf10	10.2354	2.27566	2.19693	6.01941	4.0963	4.56874	2.65308	3.08878	2.17057
C18orf21	12.0841	13.5324	9.89997	8.18579	11.2156	8.83391	10.613	7.84756	8.87381
C18orf25	12.5053	12.295	8.84135	13.5385	17.3919	12.2602	9.61952	8.32518	6.28339
C18orf32	50.4591	26.5832	59.464	58.8429	47.858	54.4257	77.5844	46.6317	56.8762
C18orf8	20.8889	15.7848	11.6737	16.0333	13.1888	12.5151	13.8845	14.1482	8.8202
C19orf20	3.89013	1.79635	1.75958	2.04012	1.13995	1.12973	1.11377	1.487	1.35581
C19orf22	411.865	552.029	594.352	506.867	543.005	675.155	577.146	600.02	667.83
C19orf23	1.94334	2.26705	1.30116	1.51979	1.12395	1.42575	1.07373	1.79022	1.29859
C19orf24	10.0977	5.33458	3.91904	4.33819	1.88071	4.02592	4.5734	5.9912	2.5564
C19orf25	9.79046	6.66244	5.53549	5.35464	6.54323	6.33492	6.88474	7.01484	5.90085
C19orf28	15.2469	9.1416	3.98005	9.10286	6.03905	4.64945	5.9558	7.75338	2.86383
C19orf29	6.89567	4.07225	2.26275	2.95061	1.73615	2.15609	2.55477	3.82359	1.79942
C19orf35	21.2047	23.046	26.0699	20.9648	26.6302	25.4541	23.3766	28.8932	31.1538
C19orf38	92.8189	71.6813	112.876	81.9449	94.5232	90.3935	114.673	106.77	102.786
C19orf42	14.3115	8.65637	7.60732	8.10447	7.19884	5.2684	7.88717	8.69857	5.19367
C19orf43	121.757	98.1401	87.0691	86.2211	68.6467	80.2513	104.372	106.439	92.3089
C19orf47	4.09835	1.77951	1.76383	2.03169	1.27714	1.81194	1.98483	2.91659	1.73598
C19orf50	43.5589	41.3811	35.9503	33.6404	30.9285	33.4595	41.2799	34.8016	28.3805
C19orf52	7.01103	1.91513	2.17742	2.67562	3.03832	2.40886	1.4136	3.63554	1.40122
C19orf53	24.2844	15.5446	8.52226	12.2964	8.83389	12.8402	11.9875	14.758	10.6318
C19orf55	4.59846	4.35862	1.74471	3.86066	3.55717	1.89772	2.36752	3.50578	1.71716
C19orf56	65.3729	37.6717	32.3796	37.306	30.6743	38.9111	44.1707	41.4124	32.4143
C19orf59	6.29845	27.2111	51.6061	11.4769	38.4775	29.018	25.7758	24.4839	350.563
C19orf6	89.3278	76.8218	39.3117	49.7416	48.7453	53.5045	68.2362	76.1139	45.4452
C19orf60	30.4887	17.9378	9.16713	7.43747	5.34084	11.3721	11.8566	14.2574	10.0859
C19orf63	17.0035	9.90809	5.74531	8.08062	4.37463	5.34945	7.9205	9.6317	4.93758
C19orf66	27.0443	22.5555	32.8429	29.5808	21.515	57.6692	22.1493	29.6558	17.7438
C19orf70	6.96618	3.05986	1.00868	2.97016	2.4272	2.51646	2.43227	2.76879	1.01515
C19orf71	13.2271	11.9808	3.88309	5.7806	6.98799	4.87544	5.58339	7.52265	3.60946
C19orf79	91.8984	83.7307	61.1875	57.1958	62.7658	39.5785	84.3722	86.2186	54.0795
C1D	17.9399	15.0998	19.3257	14.4346	16.497	15.7583	14.1978	11.6461	14.6852
C1GALT1	13.0707	6.92883	17.1829	13.0981	19.0865	15.2174	17.6204	5.83704	16.2258
C1GALT1C1	13.0143	17.7088	14.6947	15.1445	16.8799	14.4533	13.8901	12.3632	18.1164
C1orf122	5.68677	6.44491	3.05098	3.65109	3.16906	4.92987	9.58861	4.17516	5.67415
C1orf123	18.6219	9.27952	6.58994	9.13362	5.15262	7.11982	7.41561	5.82178	5.90322
C1orf124	4.97551	5.9134	4.50827	6.54258	5.17809	4.94313	5.459	5.12083	4.35044
C1orf131	11.6733	5.56713	4.8689	6.60695	3.15433	3.2511	2.83078	4.73547	2.78694
C1orf144	31.7653	22.5322	23.2212	26.7239	25.7028	21.7637	24.6763	27.9049	21.787
C1orf151	6.26877	3.18172	2.70489	3.47723	2.636	3.09573	2.78187	2.8131	2.58312
C1orf162	117.4	36.2944	26.0167	43.0459	31.7056	31.7826	40.0374	23.7191	44.335
C1orf174	21.9763	8.58675	7.85116	9.00618	5.48447	8.27568	8.9885	9.76567	2.52504
C1orf183	53.9162	109.812	66.6592	78.3745	59.2767	66.115	92.1939	97.0098	47.5901
C1orf200	2.39785	2.41583	2.09523	2.98501	3.59313	2.65882	2.08037	2.67518	4.23284
C1orf212	7.38548	4.4006	4.18561	4.4046	3.19902	3.15774	4.35629	5.13218	3.49186
C1orf228	20.6601	2.20159	3.57174	5.20907	3.66742	4.36145	3.48841	3.50104	2.55186
C1orf27	4.99159	6.19608	3.40526	4.2802	3.83827	3.57722	3.79279	3.81669	2.7592
C1orf31	4.5654	3.36108	2.05768	4.89285	4.07784	3.40674	5.04496	2.31608	1.60544
C1orf38	276.256	355.956	294.81	319.05	287.434	324.692	333.662	387.151	313.377
C1orf43	46.0431	50.6483	34.8368	45.0936	38.8017	37.7146	39.1927	39.5908	30.2386
C1orf52	9.70803	8.88763	8.08682	7.40071	5.82862	8.51031	8.16132	6.65006	5.80642
C1orf55	8.35974	17.9054	9.61448	13.0499	7.2203	7.60573	10.0095	8.54577	2.2808
C1orf56	2.70137	2.84502	1.83205	2.12405	2.59626	2.15321	1.68677	2.18496	1.70604
C1orf63	128.792	124.206	98.2179	113.265	118.949	90.2374	135.214	104.733	86.4219
C1orf86	36.3662	13.2206	14.4537	14.0457	8.57043	12.4196	16.5564	21.2077	19.3518
C1orf9	11.7947	7.65924	4.55677	7.38554	5.73336	5.77518	5.92541	5.75961	3.51327
C1orf93	5.26704	3.82793	3.27256	2.77265	1.61576	2.61596	2.66965	3.48005	1.46568
C1orf96	18.3263	11.9005	8.27718	11.7008	8.41727	7.52582	12.3659	9.1022	7.85926
C1R	3.90734	4.22881	3.3138	4.37577	2.41521	3.29779	4.07859	2.57937	3.28293
C1R	3.1682	3.84032	2.46302	2.19227	4.64198	2.18517	2.77162	2.31054	2.66191
C1RL	66.4701	68.4359	65.2375	55.5824	63.4842	64.5338	67.966	45.9079	74.9706
C20orf106	8.95119	12.3221	7.41422	7.19609	6.17618	8.27329	10.2411	8.14262	6.04312
C20orf107	5.08769	5.20212	4.52031	3.38814	5.45767	5.69896	7.63002	3.50936	5.15673
C20orf108	10.3333	4.3692	2.3229	3.66355	1.5505	2.89242	6.25761	3.48153	2.29351
C20orf11	15.4789	13.2046	11.4542	12.315	10.1691	10.5803	13.022	12.5962	9.25654
C20orf111	46.9028	71.9194	67.5347	60.9899	54.39	80.4206	97.3324	64.7891	56.4164
C20orf112	9.3224	14.6233	16.6529	13.2741	15.1997	13.1783	16.6744	17.6852	10.2245
C20orf177	14.1052	10.8608	9.09115	9.83474	6.40825	8.32974	9.98913	8.2077	24.9895
C20orf20	6.16448	5.23769	4.87953	5.60363	3.25154	3.22239	7.21661	5.40725	2.8851
C20orf24	172.285	221.894	248.762	197.289	223.479	279.037	236.523	232.362	299.828
C20orf3	139.462	148.471	396.251	155.976	197.954	167.048	222.087	218.223	486.062
C20orf30	26.0156	21.9871	16.6069	20.439	14.2457	17.8446	15.5057	16.7918	15.7087
C20orf43	132.357	144.766	164.198	160.61	142.402	151.113	170.157	147.085	171.055
C20orf72	29.7895	14.1231	7.98913	16.6812	10.0827	10.6585	11.763	11.851	5.52774
C21orf33	11.423	6.35207	2.69603	5.13281	4.86192	4.41534	5.91145	5.92335	2.94387
C21orf67	2.2606	1.92976	2.04345	1.27037	2.08057	1.40814	1.9221	3.6739	1.92386
C21orf91	16.7828	9.43441	10.383	13.061	12.2634	12.9405	7.55896	6.15394	7.89667
C22orf13	38.1555	18.8298	19.1641	23.6104	19.372	18.6949	22.2566	21.1965	20.8439
C22orf25	51.6904	35.134	28.454	29.5735	25.9951	30.0722	33.6743	36.0543	27.9235
C22orf28	10.5456	3.84905	1.82086	4.7467	2.15113	3.30092	2.77218	4.38295	1.69779
C22orf37	9.22461	11.714	8.82634	9.56169	9.35702	11.1793	10.1579	10.457	6.05023
C22orf39	12.6522	8.51422	7.33503	6.72695	5.70589	7.12601	12.026	7.08487	6.90248
C2CD2L	30.85	12.5362	11.6706	11.7337	6.16375	7.9166	6.92331	9.29852	3.78416
C2CD3	4.59329	3.24841	2.55339	4.03167	3.69019	2.43807	2.69833	3.05185	1.96747
C2orf18	3.22892	3.55214	3.24853	3.48632	2.99163	1.83864	3.83682	4.12692	2.86069
C2orf28	26.7638	16.2372	9.13059	10.3805	10.5396	12.5543	9.97718	12.2537	6.12181
C2orf29	24.0691	20.6812	14.9867	16.6882	13.8942	15.882	16.3313	16.4884	17.8999
C2orf42	4.86211	2.87663	2.40539	2.6561	2.33752	2.69162	2.39259	2.53715	1.62649
C2orf49	8.39879	6.71707	7.34327	7.56806	7.2312	4.82787	9.08967	8.88401	3.10395
C2orf56	7.90702	6.16652	4.82369	3.53238	4.95589	2.09215	4.47177	4.10285	9.14136
C2orf67	5.34494	3.51874	2.52046	3.82269	3.4541	3.78533	2.97768	2.27515	2.47301
C2orf68	20.7214	17.2554	15.0247	13.5648	13.1795	12.6648	15.8039	16.6404	11.5689
C2orf69	6.29596	4.06097	4.54853	4.45483	2.78205	3.25049	3.62422	2.75445	3.55766
C2orf76	4.27738	5.70604	4.70248	2.90786	3.48174	3.03646	3.62857	2.58162	4.37768
C3AR1	73.6797	8.74613	22.2722	31.2315	21.9204	14.1608	16.5375	5.14825	20.6665
C3orf17	7.79284	6.9624	3.95039	5.6906	4.45961	3.68189	3.29029	4.96188	3.03949
C3orf19	12.7849	11.8073	8.13208	10.1317	8.80408	7.94546	9.92372	9.36247	6.98614
C3orf23	6.88426	5.33071	5.37341	4.08677	4.84351	4.19508	3.3401	3.24122	6.77596
C3orf25	1.14548	2.42202	1.58503	1.42277	1.85499	1.62826	1.78363	2.18322	2.65652
C3orf37	23.209	14.8445	9.2979	12.7046	9.21717	11.745	11.8947	14.1974	7.19639
C3orf38	9.68565	6.64173	4.51789	5.71442	7.87612	4.47234	4.76043	5.96107	4.30402
C3orf58	16.9075	5.69669	4.5777	7.31718	4.19553	5.31069	4.55474	4.25393	2.46782
C3orf62	28.0844	37.7529	32.1106	30.8206	25.5655	23.9846	36.8949	40.1579	21.8809
C4orf14	9.54871	5.27542	2.79581	4.49597	3.31027	3.81291	3.20035	4.01362	1.5706
C4orf27	5.12685	2.74406	1.48229	3.76824	2.43278	2.63938	1.55681	3.09432	2.26256
C4orf29	4.94712	6.09182	1.79813	3.24305	4.07724	2.56551	2.81031	3.30576	2.15525
C4orf3	46.0935	60.3955	60.49	63.4326	80.1898	88.3549	65.176	42.1871	78.8035
C4orf32	3.44693	4.12979	3.47639	3.74566	5.42574	4.78866	2.93397	2.2772	4.48765
C4orf33	24.963	12.5865	14.8184	10.0946	8.35741	10.5736	13.4141	8.35556	4.82227
C4orf34	9.33435	10.4572	12.1844	12.2026	16.2334	11.3145	9.2956	12.0514	10.1841
C4orf41	13.4133	8.68893	6.49386	8.78109	6.92224	5.03869	6.32277	7.07955	5.63115
C4orf48	31.3762	15.7243	12.4963	20.2382	8.0958	17.9023	20.6044	17.151	14.7575
C4orf52	4.51998	5.45363	2.10217	4.97026	2.56358	6.60555	4.73112	3.52006	3.92018
C5AR1	346.236	643.257	775.389	625.295	572.959	682.704	781.474	794.363	606.296
C5orf15	14.9399	13.3272	13.3424	11.525	10.6961	9.12108	10.1534	10.11	7.94566
C5orf22	6.5451	3.19731	2.42485	4.00455	2.42267	1.7707	2.16979	2.64047	1.67226
C5orf32	40.6973	106.26	162.704	79.7802	148.888	133.217	105.49	99.9701	235.213
C5orf41	29.1477	44.5151	36.5749	35.4552	44.5111	36.6517	43.7513	28.1515	32.0291
C5orf43	3.62954	2.66547	1.44638	2.06399	1.68187	1.56203	1.16854	2.05865	1.53497
C5orf44	7.86343	5.73358	4.35868	4.45971	3.75376	3.33196	3.66394	4.69173	2.34836
C5orf51	6.66374	5.50641	3.82714	5.37487	4.67623	3.76856	3.4364	4.03602	3.24799
C5orf56	39.0791	51.9228	48.2924	60.2181	79.2547	83.0084	34.11	51.8871	33.4521
C5orf62	10.1528	5.73292	11.3247	7.62016	6.91233	6.97054	14.7447	7.9927	12.6925
C6orf1	58.4872	19.8393	21.1938	28.5895	13.3549	27.6639	29.4095	25.2359	16.583
C6orf106	29.7799	24.3848	16.0898	22.7473	19.5201	17.2088	20.6088	18.0302	14.9894
C6orf115	33.972	14.3232	13.7794	25.659	19.6801	18.9809	12.5104	21.1725	13.2374
C6orf120	8.34207	6.27148	4.27397	4.50704	4.37187	3.35767	3.23324	4.59071	3.04933
C6orf130	12.2814	5.55886	3.9188	8.29008	4.67676	4.23756	8.00726	5.57768	4.35908
C6orf136	8.7318	6.1622	3.58155	4.51086	3.89225	3.95405	6.34918	4.75328	2.92611
C6orf204	7.01632	8.61174	5.41809	5.36525	4.15013	6.26172	7.52956	4.82448	4.10109
C6orf211	26.4958	11.1352	10.7305	16.3933	15.1031	12.3849	12.4538	11.4996	10.1905
C6orf25	1.53581	1.96921	1.44751	2.18714	1.85841	3.00844	2.27879	3.93826	4.10983
C6orf47	18.0582	10.6803	13.2526	12.799	12.5659	13.3436	14.0242	12.6792	14.2209
C6orf48	24.8451	22.3416	6.09949	12.0009	8.38214	9.30383	14.1434	16.8368	5.20851
C6orf62	187.145	160.697	139.793	136.367	140.817	160.966	119.807	101.927	92.591
C6orf72	17.3422	26.5532	15.8137	19.147	14.1853	14.3138	16.7995	22.0356	15.2891
C6orf89	19.3489	20.2769	16.1818	19.6524	18.1516	15.952	18.5854	15.8844	15.6414
C7orf11	16.5184	8.66448	8.84075	10.3729	11.1026	11.5968	11.1729	9.09858	7.54571
C7orf23	15.4603	11.745	9.85195	11.7727	10.0394	9.58252	10.4834	11.8632	4.80687
C7orf25	14.1516	6.93692	7.93971	17.317	7.97485	9.16789	7.61857	7.05198	4.8238
C7orf26	31.7267	15.5403	15.7591	13.4745	7.78956	9.47353	19.6384	16.8642	10.1769
C7orf28B	20.7954	19.3219	15.5275	12.8211	12.7922	16.8929	17.106	17.5542	13.0815
C7orf29	4.75293	4.93821	3.20982	3.23114	3.24014	3.41239	4.78798	4.19671	3.28674
C7orf30	10.9721	14.6036	15.5089	14.4793	8.74724	11.4335	13.7563	10.5176	10.7652
C7orf41	15.7463	14.0354	8.67234	11.6429	6.8478	7.44227	12.2336	11.3401	5.99712
C7orf42	25.3117	16.8874	14.2618	14.5712	11.8292	11.0007	15.4656	16.6641	15.123
C7orf43	83.7141	74.2128	57.5486	67.9356	53.7167	49.0583	82.8178	99.4091	54.8567
C7orf44	12.6843	22.5922	11.9869	14.2545	5.97368	16.2606	24.0378	18.811	12.1798
C7orf47	29.9596	19.6239	13.809	16.3665	9.30409	14.4694	19.1132	24.9613	19.0918
C7orf49	30.7303	32.355	33.2344	38.8332	43.3708	33.0091	23.5017	31.4904	30.4114
C7orf50	21.6862	5.70029	2.07499	9.04005	1.5887	6.49163	4.03313	4.09443	2.40865
C7orf53	15.9966	15.4579	16.8446	18.3079	20.6656	21.717	25.8378	10.1755	14.3774
C7orf59	546.992	416.664	361.967	299.101	235.944	364.214	345.511	378.735	289.121
C7orf60	8.10162	11.0492	13.5555	11.8296	15.2175	10.7517	15.6734	10.8598	11.1866
C7orf61	4.57693	4.29516	4.00689	3.61335	5.84073	5.65973	4.64983	3.74263	2.97718
C7orf64	13.6883	9.42738	6.2662	9.58506	6.18196	6.84365	8.2389	8.30853	4.53063
C7orf70	5.02952	3.96983	2.28155	3.93603	2.6349	3.36282	4.46507	4.05921	1.39768
C7orf73	26.1747	17.8817	14.9005	16.655	11.3701	12.8078	18.0384	14.4994	12.2416
C7orf74	9.12155	17.6829	19.4578	15.6052	18.3663	23.5985	15.7384	9.90288	31.7564
C8orf40	5.92358	3.22871	2.15847	4.26844	3.02084	3.14353	5.26789	2.78799	2.20553
C8orf58	8.87765	3.59175	4.48052	5.46729	3.89431	5.07625	6.6659	4.62349	3.22213
C8orf59	9.70967	9.28614	2.13072	6.72465	4.09364	6.00979	3.60274	5.32937	1.63206
C8orf73	7.16801	3.30997	3.30105	3.80631	3.38788	2.85388	5.66391	3.23307	6.61976
C8orf76	11.7911	6.26027	6.469	5.84217	5.63511	4.60862	4.80935	4.71166	4.80382
C8orf83	7.55428	7.61364	9.28162	5.7768	5.91966	3.77555	7.43549	6.15842	7.70262
C9orf129	5.64995	4.73056	5.21294	7.5975	5.59459	5.35512	6.22161	7.08239	6.35261
C9orf133	3.72321	4.29817	2.8945	8.13574	7.84181	2.70313	4.73769	5.05609	4.17097
C9orf139	6.59885	4.36426	4.5922	4.53193	2.38562	3.41031	3.75406	6.83779	3.57335
C9orf142	21.8128	11.6014	6.93725	9.87326	6.84849	10.52	8.5499	13.2827	5.38175
C9orf156	13.8755	12.6638	8.51431	9.55969	9.23822	5.54657	9.11372	9.11352	7.80257
C9orf16	56.6466	22.6054	19.5726	22.6168	12.5521	23.559	31.1463	33.4857	31.1637
C9orf167	17.9779	5.80555	7.85529	8.22846	9.41063	6.45562	6.28909	11.2172	8.18753
C9orf23	11.2155	8.73284	4.90454	7.19909	7.31771	7.32423	10.7231	7.08218	3.79548
C9orf25	7.23018	9.42925	7.21235	5.60083	5.02334	5.63389	8.87389	8.68687	7.19247
C9orf40	11.0272	2.53322	2.0678	4.35907	4.93229	2.31731	1.69228	1.67223	1.94508
C9orf46	10.265	10.9227	8.70567	7.02169	13.5687	11.9241	5.82106	6.10565	13.4438
C9orf64	4.29655	1.93621	2.23901	2.76001	1.87719	1.75888	1.6797	2.49946	1.35313
C9orf66	2.08171	1.59927	2.14166	2.10978	1.21718	2.97276	1.27447	1.79164	1.48406
C9orf69	20.4146	10.2895	11.0897	11.0404	10.117	9.84222	10.1871	11.8918	10.0647
C9orf72	37.5565	62.2766	60.9815	65.0117	85.3142	82.8638	72.1793	54.1135	47.1292
C9orf78	45.628	19.9926	13.9086	22.8713	13.8566	22.8608	22.2596	15.8811	10.8328
C9orf80	9.36606	7.04352	4.69034	7.48477	4.99907	5.51768	5.19287	5.76058	4.13036
C9orf86	18.937	8.28428	5.04477	8.83375	3.88111	4.9892	9.39533	10.2259	4.95091
C9orf89	35.2043	27.7679	31.1423	33.5678	21.4713	34.0461	49.3512	48.29	30.8837
C9orf95	6.56041	17.4272	12.6573	13.6628	19.1144	10.6854	13.6175	14.8254	14.3825
CA4	26.7933	29.3844	44.2894	29.7073	26.444	40.418	70.4369	29.7969	46.4129
CA5BP1	4.63533	2.27855	2.09242	1.04556	1.72528	1.23758	2.63998	4.1965	1.67509
CAB39	93.6913	109.256	139.314	103.139	114.765	112.523	122.517	101.398	172.53
CABIN1	38.0912	14.5018	12.4412	22.6885	10.4902	12.8548	19.9325	27.3039	4.77008
CABLES2	2.85193	2.58846	1.58467	1.8624	1.69305	1.17094	2.78432	2.61161	1.78719
CACNG6	19.31	2.48631	2.11775	4.82373	1.20049	3.94311	2.0852	2.92449	2.0067
CACYBP	9.98406	5.03383	3.59485	4.47396	4.01132	3.34285	4.09276	3.84544	1.55198
CADM4	3.39796	2.72524	4.65132	3.33475	5.76472	5.55723	4.60828	4.20964	2.31513
CALCOCO1	93.2676	85.7547	62.593	78.0898	52.6325	55.5875	76.8243	82.3053	60.4592
CALCOCO2	42.4214	49.9941	49.0483	47.3821	52.024	42.0105	46.1647	42.3656	50.2013
CALM1	108.182	67.2089	57.5057	65.7977	43.987	55.844	69.1335	60.119	53.7118
CALM2	408.966	306.469	302.963	354.457	244.283	278.495	357.928	279.257	192.358
CALM3	103.128	105.861	89.2576	100.989	85.4189	100.712	137.888	113.198	125.164
CALML4	13.8138	12.0121	14.1981	15.018	12.537	12.8692	13.0286	10.3354	7.86513
CALR	62.4945	35.6033	18.232	36.3154	21.6547	28.2139	23.8042	34.5997	13.9969
CAMK1	102.765	12.7922	12.8715	46.829	11.3529	20.3118	10.4705	18.9272	9.90088
CAMK1D	73.3461	46.1487	35.6262	45.6793	32.8667	36.9056	39.0326	39.4144	21.2728
CAMK2G	106.387	75.7884	67.4347	73.9404	59.5293	62.7791	74.1929	73.3966	44.8987
CAMKK1	21.9783	13.3043	16.3626	13.514	6.36244	12.4988	14.6363	16.9868	8.47633
CAMKK2	74.194	37.4912	56.1845	56.8407	63.6691	52.2648	62.5005	56.8451	36.4487
CAMLG	13.4387	10.8664	9.63635	9.62885	7.669	11.3061	12.2198	9.92113	6.46132
CAMP	32.5711	23.5274	30.5831	31.3159	17.8959	33.8495	165.858	33.1384	70.8913
CAMTA1	13.4129	1.81145	3.07159	4.71828	3.54601	2.95459	4.5697	4.45486	1.16982
CAMTA2	37.4804	27.8527	23.6363	25.8007	22.2651	22.2558	27.8359	34.795	29.6824
CAND1	8.26769	4.21664	1.6919	4.1525	2.75721	2.43684	1.99221	3.37631	1.22879
CANT1	49.774	66.5285	64.2126	64.0297	63.5565	64.4521	62.1342	63.8391	75.203
CANX	35.422	29.962	18.1774	27.8976	16.0589	15.7869	20.2648	19.3712	9.35592
CAP1	651.345	411.466	632.439	538.815	557.835	502.857	649.75	538.306	700.121
CAPG	53.0877	19.7696	26.2233	34.0112	22.8958	28.4305	13.7103	42.0325	36.2375
CAPN1	80.3627	37.2298	48.5303	52.0454	39.7574	37.4292	45.7093	62.2769	71.2115
CAPN10	10.8579	6.20038	3.63218	4.70518	2.35341	4.0869	4.8261	5.78314	3.37621
CAPN2	11.6187	11.1554	2.27662	6.53105	5.18315	6.61478	3.61668	6.27284	1.65544
CAPN3	6.73998	6.57781	4.28449	8.38688	4.25791	6.60095	6.04406	5.53106	5.24664
CAPN7	13.162	9.91713	5.59327	7.9816	5.23412	4.3953	6.42856	6.71919	3.80989
CAPNS1	94.2862	53.9194	43.8233	54.9903	33.9591	39.5421	63.2656	68.3225	56.3992
CAPNS2	8.6564	3.45526	5.22612	5.00137	4.19189	6.26343	6.72104	4.42762	5.3692
CAPRIN1	22.3622	16.1557	16.5874	18.712	16.6946	13.5339	14.109	15.6944	11.6085
CAPRIN2	10.0916	3.95299	1.49709	3.42647	1.3882	3.62649	2.65004	2.34698	1.54947
CAPS	10.6103	4.55743	2.70002	3.00236	2.94605	2.77366	2.95836	4.55089	1.41253
CAPZA1	171.416	215.743	254.926	226.35	249.093	233.104	230.854	182.37	235.37
CAPZA2	113.703	146.468	191.148	154.278	180.578	152.16	163.291	147.931	152.788
CAPZB	279.858	206.188	238.072	241.597	207.97	222.148	255.767	240.555	272.391
CARD16	108.619	98.1888	267.611	183.279	304.648	282.978	133.722	113.261	215.371
CARD6	6.36151	11.1933	14.7792	10.0929	20.541	15.8915	12.6027	10.1174	27.3128
CARD8	105.676	129.916	132.12	130.555	130.656	128.096	118.484	115.341	96.1455
CARD9	10.9052	2.46128	1.40289	4.65879	1.27915	1.94824	2.10488	3.0321	1.74619
CARHSP1	13.2887	11.5549	13.318	9.51894	9.09415	11.3494	20.1243	19.8352	12.781
CARKD	4.48213	3.26939	1.9839	2.54106	2.44017	2.39546	2.52176	4.2259	2.92203
CARS	29.1117	30.8858	28.863	25.2544	27.7789	24.967	25.4427	28.453	34.4528
CARS2	61.2268	38.2321	49.2787	40.5554	33.3677	44.2563	43.4687	52.3045	54.8933
CASC3	61.1928	88.6967	98.6124	87.2855	99.0004	85.2798	90.1209	86.1592	79.8064
CASC4	35.15	43.2916	37.8724	37.8589	39.6046	36.5046	33.1234	28.5218	30.6801
CASP1	146.566	183.174	225.422	214.368	314.861	266.098	148.231	129.09	220.353
CASP10	3.79292	5.33682	3.4604	4.82473	4.19053	5.65554	5.61422	4.70437	2.36654
CASP2	19.8908	17.462	15.0552	13.9882	14.0119	14.6056	14.3139	15.3983	18.4819
CASP3	97.3118	22.1537	17.6784	27.4117	17.6082	23.8243	18.4463	17.0228	20.204
CASP4	175.997	312.461	410.826	366.288	556.375	451.834	259.858	250.224	456.019
CASP5	10.7857	17.206	35.7484	31.6021	75.7858	37.5762	9.35914	12.7332	46.3827
CASP8	145.629	217.266	148.043	177.044	141.797	133.753	146.917	161.707	91.4684
CASP8AP2	6.40643	4.60484	2.60106	3.00166	3.22895	2.30397	2.3661	2.88837	1.71443
CASP9	14.7606	10.2709	9.4395	11.2969	8.86607	11.3753	7.95149	10.9675	8.64176
CASS4	36.1435	51.7864	47.0948	50.1338	34.5648	39.5894	47.1812	55.6446	22.0733
CAST	23.5875	31.2696	26.068	39.6559	32.4654	26.9172	19.524	27.5412	28.877
CASZ1	3.97648	1.71091	3.05424	3.42806	3.10205	2.41756	1.72539	3.14141	2.19368
CAT	1241.19	172.3	279.782	361.034	124.166	289.221	121.054	251.602	299.378
CBFA2T2	6.16508	3.65371	1.5518	2.89722	1.81142	1.91007	2.26535	3.15385	1.13262
CBFA2T3	29.3896	18.9908	31.4298	25.4289	29.6661	23.0022	29.8888	33.2102	17.0804
CBFB	21.2622	13.919	10.3336	12.8774	10.6603	11.2865	10.3304	10.5933	10.0045
CBL	28.5913	36.8966	36.5076	35.9982	56.6773	20.3873	25.52	38.1399	30.306
CBLL1	14.1941	13.9208	11.8664	13.8413	12.952	12.2186	10.6143	11.6671	8.29501
CBR4	6.08744	3.57539	3.1701	2.86264	2.15156	2.72931	3.49934	2.57831	1.70156
CBWD1	7.72065	6.78358	7.34396	8.21881	5.55163	8.61556	4.83683	4.21534	4.25472
CBWD2	18.4118	8.8512	6.86028	8.74704	8.30482	11.0636	6.54732	4.4075	4.04192
CBWD3	10.0326	7.86127	5.75144	10.1228	6.25995	11.6662	5.97032	10.5386	5.00992
CBWD5	18.33	10.0637	8.0562	9.11767	7.2201	9.6617	8.60293	9.97323	4.93917
CBWD6	12.3484	12.6393	7.71038	8.12405	7.8054	6.63045	9.25833	4.75193	5.57651
CBWD7	6.64522	8.82762	3.96966	5.87456	4.7389	9.74853	4.82051	3.47998	3.93896
CBX1	22.3154	29.9043	35.1475	25.5549	23.2763	29.2889	45.7148	35.549	21.4278
CBX3	53.8031	43.2618	44.4007	39.4769	32.6485	37.7372	42.3766	33.4725	31.9049
CBX4	33.1071	27.0921	29.7895	25.2415	20.4345	24.783	48.6091	31.6694	22.8238
CBX6	9.10575	10.3349	7.43078	9.5342	8.15658	10.8335	11.2464	12.1171	6.48648
CBX7	46.7951	43.419	24.5428	32.825	21.7147	26.9256	29.882	36.4582	26.6252
CC2D1A	9.90834	6.86306	4.69421	4.58406	4.35524	4.37573	4.9889	5.67088	4.33791
CC2D1B	10.0742	5.59129	4.41798	6.11486	3.61915	4.46346	5.25913	6.74289	4.622
CCAR1	18.4075	8.98955	5.23101	7.63744	4.55388	5.45764	4.99732	5.85546	3.98269
CCBL2	7.89242	13.3605	13.1265	8.21338	8.57552	6.79749	7.3028	10.1487	10.6647
CCDC101	8.22167	5.06202	5.17674	6.5692	5.74933	7.5066	3.9232	4.51109	4.43465
CCDC104	5.48943	4.9206	2.28214	4.04543	3.4301	2.34438	3.38986	2.72848	1.04503
CCDC111	16.0148	2.78496	1.98552	3.29041	1.70354	3.34744	3.36481	2.45798	1.43237
CCDC112	8.53602	4.43883	4.56536	6.02998	2.42249	3.57324	4.25668	3.80593	2.22074
CCDC115	24.2751	11.2095	6.30799	11.7162	7.0057	9.47081	9.67246	10.8035	4.5782
CCDC117	8.84751	4.68759	3.60696	4.58567	3.95718	3.51601	4.2959	3.841	3.50091
CCDC12	19.7156	9.02281	8.21108	10.9242	7.73757	6.59465	9.23987	12.0057	9.33426
CCDC124	12.3717	9.40536	1.53546	6.59364	3.81325	5.78361	5.9035	7.01167	3.2677
CCDC125	36.0246	15.3005	24.862	18.9767	11.721	14.5687	14.8095	20.0606	8.3258
CCDC126	18.2296	9.25487	15.6361	10.8186	7.51206	7.94103	15.6182	8.06432	9.12796
CCDC130	24.3152	21.6948	11.0098	15.0571	10.3255	13.1413	14.7885	18.8791	8.86433
CCDC137	10.8005	4.83059	3.34988	4.6392	4.13701	3.54878	4.6531	5.43842	3.04213
CCDC146	25.0297	5.14649	13.1439	17.679	14.3915	12.5216	6.37469	7.08905	4.09176
CCDC147	1.5107	3.34847	2.46635	2.4098	3.44468	2.66523	2.3068	1.2765	1.24108
CCDC153	12.4195	6.707	7.85508	5.33569	2.54447	4.21805	7.83481	6.22536	3.45863
CCDC159	18.4152	23.7974	9.67374	17.5374	11.1752	14.2479	15.7385	13.0223	19.2956
CCDC17	4.60089	6.77498	3.30827	3.51132	6.20666	4.92021	4.83405	3.58424	4.17428
CCDC19	13.0145	12.5487	4.7035	12.0218	6.74443	8.24624	11.7148	8.92607	1.2702
CCDC22	11.6143	2.07853	1.97943	4.17719	1.52664	1.88817	3.34116	3.89062	1.53559
CCDC23	17.3475	13.8113	17.0798	16.3827	14.0233	18.7617	20.7422	16.1264	19.955
CCDC28A	22.1478	31.4391	23.8078	26.0502	21.3332	33.033	31.4879	27.0098	32.265
CCDC47	20.3051	17.4035	17.902	16.3752	14.086	11.8041	18.96	16.3329	19.6377
CCDC53	27.8495	14.0922	13.5774	17.054	12.6445	12.6401	12.4138	10.1154	14.0737
CCDC56	11.8762	4.48697	1.46504	6.22829	1.4237	3.19812	3.09113	2.60651	1.29013
CCDC57	3.61633	5.59226	2.1041	3.65706	1.75592	3.40709	3.87264	4.3526	3.67438
CCDC59	12.0785	14.6311	9.4652	9.36936	6.84361	9.4521	20.4298	9.32197	6.5339
CCDC64B	3.71929	2.48074	1.49008	3.1307	3.18167	4.72482	3.94329	1.07334	2.67008
CCDC69	63.0613	51.7742	54.3235	58.3633	32.7505	49.1776	61.7611	51.6349	62.1919
CCDC71	7.90142	5.87836	5.08791	5.81918	2.89425	4.01562	7.68041	6.57934	4.91759
CCDC72	137.968	116.926	107.177	108.837	88.9281	130.908	109.762	94.3271	101.135
CCDC77	3.1241	1.09383	1.5095	3.10537	2.05384	1.08101	1.88389	2.37299	1.93795
CCDC82	13.3008	13.6582	13.0158	14.5117	11.8052	14.3027	12.1611	9.45923	9.23892
CCDC84	15.2432	8.67579	3.80815	5.88709	4.41486	6.07392	8.00672	5.77678	4.14775
CCDC88B	167.821	108.849	99.2184	97.4059	91.6202	86.8157	139.313	136.714	137.739
CCDC88C	7.31912	5.29101	2.03296	3.89706	2.72193	3.02123	3.37051	4.94795	1.13382
CCDC9	12.3601	23.3805	16.4421	16.3422	14.6165	17.6558	21.1368	20.5243	26.4747
CCDC90B	17.4438	7.38046	7.72494	10.7404	5.28792	5.31537	7.79074	6.63849	4.5565
CCDC92	10.8838	3.79501	1.94657	2.65331	1.4645	2.12867	1.4132	3.97712	1.3271
CCDC93	17.9817	11.4524	8.8602	10.7473	10.9819	7.93943	6.90765	8.93706	7.32043
CCDC94	8.68973	4.37745	2.42866	4.57445	3.36385	3.78536	5.18318	6.07909	2.72869
CCDC97	16.9839	12.9378	15.6496	15.7995	18.622	19.9806	13.9805	18.1376	12.5718
CCHCR1	2.7174	1.61345	1.11107	1.59087	2.39853	2.07133	2.63967	2.02097	1.52221
CCL4	10.5204	14.7517	2.6114	11.4382	5.63936	4.69459	2.20394	10.2213	2.87453
CCL5	39.1876	56.7545	8.88535	22.8264	15.9117	30.637	10.6384	22.6599	6.19668
CCM2	107.481	94.1449	87.2362	78.9705	96.6705	94.1645	88.7728	113.334	84.0327
CCNC	6.18644	4.06903	1.9078	4.09761	2.88853	2.88626	3.28047	3.16811	1.82021
CCND2	11.1023	4.19224	2.99164	6.28003	3.03983	3.04088	4.32326	3.18232	1.48362
CCND3	184.604	90.7074	100.618	101.149	92.6522	94.827	146.402	104.189	101.898
CCNDBP1	101.583	93.1169	96.7597	94.4211	77.247	90.445	98.489	106.452	120.23
CCNG1	18.19	9.40399	7.41448	9.2084	7.4151	7.04866	8.23886	7.57086	4.76791
CCNG2	62.1336	44.0086	49.2495	57.1297	36.3772	37.5591	61.5284	36.3789	23.9585
CCNH	18.1012	15.2435	11.7323	12.6226	11.0325	10.5187	12.4606	12.259	11.6264
CCNI	193.718	182.57	175.21	183.907	130.984	118.57	170.451	170.36	150.23
CCNJL	23.102	56.9068	57.2536	49.6454	42.4088	55.5827	58.5501	60.5401	59.1877
CCNK	28.9492	28.9282	25.6312	26.3344	24.6672	26.6264	28.4261	25.0327	23.158
CCNL1	135.346	184.37	144.049	160.738	106.068	160.196	177.195	123.455	161.028
CCNL2	83.9774	49.4982	26.269	44.5482	32.4104	28.4511	35.1406	40.4452	20.2286
CCNT1	6.46123	6.19671	4.34164	5.95157	4.6424	3.42081	3.88952	4.9496	3.19226
CCNT2	18.8112	20.266	13.5856	15.4393	12.5139	11.9728	13.0061	13.3625	9.59911
CCNY	40.3254	61.5838	62.4033	54.3876	51.5666	55.3835	62.8475	64.8397	37.7802
CCNYL1	4.77527	3.48121	3.43903	4.19398	3.32119	2.63555	4.47256	3.53538	2.30082
CCP110	7.11687	6.11555	5.06568	5.46862	5.54716	5.37397	5.62701	4.2584	3.33764
CCPG1	140.367	126.878	152.472	134.23	105.16	117.171	153.538	117.334	106.15
CCR1	47.1921	128.776	126.156	180.073	216.104	156.262	45.3555	108.883	257.434
CCR2	6.1719	6.51273	1.3012	5.38275	5.28846	2.88877	2.4725	3.45817	1.74869
CCR3	344.265	68.5236	35.4457	153.293	31.1092	88.4932	70.3251	64.9465	14.1397
CCR7	12.4024	10.9335	1.76146	5.60174	9.25977	4.3945	3.51125	16.4753	1.24093
CCRN4L	3.49457	2.88602	1.31088	1.05731	2.06776	1.58083	1.53926	1.62243	1.45551
CCS	29.5206	16.5952	11.8529	13.3376	10.3431	15.7794	16.3323	19.7109	6.92304
CCT2	12.0294	6.60991	1.56736	4.49356	3.24934	3.92279	3.3992	5.71905	1.10418
CCT3	20.0506	11.5543	3.87739	8.74817	4.91138	7.4503	4.83489	10.7392	2.6762
CCT4	16.2224	9.17267	2.99497	6.41444	5.88154	5.23992	4.95001	6.42746	1.93684
CCT5	22.4255	17.3381	14.63	19.2804	17.2622	19.4098	14.1512	18.8072	15.2955
CCT6A	18.7208	8.9314	3.09845	7.99368	4.27709	5.20091	4.89956	5.67832	2.85336
CCT6P1	6.5909	4.38261	1.91647	4.14779	1.98655	3.21561	3.45055	2.99294	1.37826
CCT6P3	6.77036	6.82476	3.83609	5.94286	4.27395	4.64351	6.29636	4.30652	2.43137
CCT7	23.5109	16.5124	10.8272	14.9568	10.1386	11.2995	10.9234	16.0248	7.35349
CCT8	23.8928	15.0318	4.80775	13.6184	8.17853	8.90815	7.30201	10.0125	3.37661
CCZ1	24.8406	16.7287	19.8678	15.3728	14.306	15.3546	16.5659	17.9255	11.8083
CD14	84.5527	234.487	234.205	165.76	451.829	228.495	256.496	338.933	676.288
CD151	8.0532	4.32316	11.1167	4.01764	4.84137	3.43181	4.73696	1.66192	8.35016
CD164	91.6033	76.8956	70.9099	72.7264	70.5385	65.5818	82.4865	59.8506	85.5341
CD177	3.91749	14.4718	56.8039	1.23648	3.46781	11.756	3.3752	5.18857	248.444
CD1D	1.40997	4.22446	1.25141	2.12086	1.69352	1.85688	2.91027	3.88882	1.51831
CD2	20.5848	19.2977	4.43973	6.82467	7.31261	10.745	4.5726	9.05026	1.32531
CD244	38.6751	7.27064	4.18544	15.39	4.92747	6.61464	4.37887	5.59366	2.89221
CD247	14.5252	18.8961	3.04707	4.60584	6.39829	10.6373	5.56232	13.5273	1.7292
CD274	4.1806	11.0691	16.0693	12.6419	103.995	30.8416	2.54187	6.83708	13.7731
CD2BP2	31.2001	23.8734	20.9962	23.2472	23.0685	26.924	28.7519	26.2571	28.425
CD300A	183.553	166.763	153.036	160.344	181.798	187.162	167.88	110.889	107.63
CD300E	3.81802	7.54193	1.22926	3.49167	3.06898	2.00198	3.34011	3.92597	1.18811
CD300LB	80.982	21.1126	23.6804	39.9136	15.2024	24.0568	43.4463	20.1787	10.9621
CD300LF	133.851	64.5689	68.7915	88.0925	53.3804	78.5782	80.3713	90.0797	48.2594
CD302	106.403	63.9198	79.7626	75.9627	65.35	68.6874	108.232	76.8739	57.3734
CD33	9.23438	8.70111	6.19001	8.68133	6.84105	6.26099	10.0838	9.87377	3.52755
CD36	5.29035	9.10178	2.03642	6.64584	3.91173	3.42103	3.13421	5.67441	1.30834
CD37	342.194	296.775	388.516	379.654	341.894	368.741	302.951	323.537	401.26
CD3D	27.4352	23.2481	6.36722	10.6929	10.6766	15.7751	3.5825	16.2593	2.3088
CD3E	39.3998	34.7673	7.24749	13.2089	13.048	18.7304	8.2414	23.997	3.29188
CD4	17.4168	20.2338	3.81363	13.3516	10.9367	8.93648	7.34657	28.0508	3.65099
CD44	66.2713	72.5729	77.9005	97.1217	160.235	97.048	68.4553	66.8516	266.274
CD46	376.269	400.513	495.62	471.515	476.381	389.462	371.955	329.572	288.643
CD47	30.5723	24.4902	17.5127	23.1611	21.6701	19.4794	18.8768	18.1897	9.26159
CD48	112.454	84.9729	103.001	91.9767	122.825	90.61	66.0838	86.876	140.281
CD5	10.3359	7.82009	1.68574	3.64842	4.01898	5.26442	2.65573	5.99834	1.03914
CD52	890.757	207.682	97.4661	383.898	101.38	195.052	90.7025	185.766	44.2513
CD53	410.094	623.038	628.656	647.635	726.727	723.962	659.365	614.679	726.028
CD55	106.5	201.781	110.64	160.057	118.803	146.634	132.746	172.089	256.567
CD58	62.6118	78.7464	81.1162	73.9761	68.6234	67.7897	76.0833	62.9618	77.4535
CD59	15.1634	17.0906	23.3028	15.018	34.8073	22.3787	11.1968	15.5092	37.2743
CD6	11.7992	9.28008	1.93681	3.85913	3.88979	5.76995	2.97863	6.82281	1.30761
CD63	349.214	161.994	165.7	209.244	175.591	209.706	271.028	196.39	314.997
CD68	14.9881	34.919	14.6141	21.0985	18.3879	26.7372	28.5342	27.0445	24.8953
CD69	16.0356	7.25831	3.31904	11.2013	4.53751	10.7693	6.12503	6.17074	2.82958
CD7	11.1426	16.0413	4.53971	6.87479	7.56275	10.0884	5.73403	15.758	5.46626
CD74	844.908	365.751	184.151	464.985	330.146	319.175	216.465	400.354	152.323
CD79A	17.4483	10.3813	1.32801	9.0613	2.70398	6.5655	6.40458	22.0469	2.39589
CD81	90.2527	14.8873	8.7279	24.5971	8.60671	16.107	7.9093	14.7861	5.57736
CD82	54.3562	79.9202	72.3013	80.0935	99.0649	102.063	122.587	98.2754	160.586
CD84	14.63	4.72664	1.95407	6.45122	3.67787	1.96863	1.68037	3.37492	1.72032
CD9	184.104	18.3852	16.8384	66.6313	10.9672	29.5077	12.9698	31.3997	12.4492
CD93	27.6402	111.895	115.133	86.0165	59.854	61.1537	95.2627	124.104	40.2205
CD97	642.522	623.796	462.466	665.843	654.809	555.344	499.394	692.008	455.288
CD99	7.59004	9.90862	1.45197	2.74344	1.50507	3.97753	2.66869	6.44093	1.10814
CD99	7.59004	9.90862	1.45197	2.74344	1.50507	3.97753	2.66869	6.37205	1.10814
CD99L2	5.66959	2.21808	1.70141	3.75164	4.07833	2.36108	1.36123	3.77367	2.62201
CD99P1	3.54055	2.08896	1.63068	1.89091	1.52982	1.69851	2.66054	2.98832	1.25724
CD99P1	3.54055	2.08896	1.63068	1.89091	1.52982	1.69851	2.66054	2.98832	1.25724
CDA	204.608	201.162	319.215	293.055	162.661	291.833	362.94	312.644	359.668
CDADC1	2.903	2.47508	2.2115	1.90364	2.0262	1.84806	3.30361	1.92116	4.70384
CDC123	64.7075	87.5407	69.9556	62.707	71.6669	75.7713	86.3663	67.8965	82.7101
CDC14A	11.7218	6.01473	5.29861	6.91365	5.88459	6.19964	5.47701	5.78386	3.95739
CDC16	23.0803	6.2477	3.62654	9.70127	2.72044	4.41269	3.11296	4.87954	2.43721
CDC26	15.2303	16.8054	13.5926	13.9313	12.0657	11.8804	14.7042	11.8645	10.9117
CDC27	8.36882	5.71098	5.74199	6.43152	7.22191	5.4434	4.48338	5.7156	3.82725
CDC34	43.2781	31.5545	39.9236	37.5786	30.1406	37.4569	29.0749	43.5343	48.5536
CDC37	65.7833	50.1217	39.8018	43.9652	31.031	42.8443	54.0526	58.5387	52.5448
CDC37L1	7.24662	4.3647	3.80774	5.64548	4.84716	3.49984	5.03654	4.65895	2.88252
CDC40	11.6934	10.2051	9.72612	10.052	9.6505	8.29579	9.2562	7.7371	6.17443
CDC42	206.427	190.173	222.537	206.623	197.577	194.976	257.96	185.043	213.616
CDC42EP2	16.4123	35.0209	33.8999	32.5082	36.6521	29.866	20.6526	53.9619	24.5641
CDC42EP3	30.5174	37.8849	93.0371	72.4706	70.1779	103.738	95.1885	58.0888	166.319
CDC42EP4	3.8916	3.03248	3.05979	4.28728	2.58367	1.97777	5.14539	4.5263	3.90548
CDC42SE1	534.654	508.093	474.869	513.974	447.92	454.128	451.302	492.643	397.625
CDC42SE2	91.7952	76.346	77.1301	88.3466	102.254	75.857	82.0893	61.4769	45.6281
CDC5L	15.6259	16.0314	16.7791	16.8888	16.0632	16.395	15.3135	16.5424	14.3366
CDC73	9.27153	9.96928	9.03351	9.41726	9.51436	7.7837	7.31671	8.13774	9.33682
CDCA7L	22.2147	2.15624	1.30406	3.03863	1.62296	1.31612	4.22841	4.22805	1.2652
CDH23	4.34672	7.44984	2.43133	4.6229	2.67629	4.7897	3.38742	4.14973	2.16183
CDH26	2.04293	1.65097	1.34919	1.38717	1.74878	1.26792	2.17465	1.03765	3.74926
CDIPT	75.7174	59.4226	60.6912	51.4059	55.1085	52.7122	54.7842	74.3944	58.6004
CDK10	11.1148	5.82796	1.68774	3.21632	1.87029	5.24201	3.49676	4.22957	1.54269
CDK11A	53.4981	26.108	31.8909	29.9119	18.1961	33.9124	39.8654	35.3298	28.714
CDK11B	54.6857	45.0237	30.7943	37.3194	23.4509	36.0619	45.3065	44.5792	32.8234
CDK12	8.66657	8.99134	8.73225	8.95268	9.01545	6.55997	9.53656	8.59571	7.9176
CDK13	19.0066	15.3245	12.7228	12.9102	13.2321	11.14	12.7532	13.1728	10.6335
CDK14	5.92985	4.82613	10.2467	7.06187	8.00952	7.73859	7.33336	5.36846	11.9574
CDK16	15.7349	12.4582	7.32732	11.9453	6.26072	8.31641	11.7396	10.0505	7.53193
CDK17	11.3622	11.5651	9.83199	12.1427	10.3364	11.7807	8.3668	8.52	4.56417
CDK19	24.3901	32.3093	32.0251	28.4705	23.0444	23.9183	32.614	33.5868	22.8727
CDK2	2.72173	4.91047	1.60567	2.40974	2.66644	3.19569	2.79221	2.91109	4.83253
CDK2AP1	47.6339	11.5565	10.1172	12.1769	4.4002	7.12257	15.684	8.10626	4.11199
CDK2AP2	31.3104	12.5119	9.27694	13.5081	7.93995	8.83051	11.2055	15.445	9.66833
CDK3	7.81561	5.24225	2.63564	4.09232	3.44054	2.92276	8.18333	4.55074	3.74792
CDK5R1	5.08128	5.74715	12.0554	3.37316	3.92275	5.88391	12.9521	9.53043	3.98706
CDK5RAP2	8.35855	4.43561	4.60202	5.0023	7.9975	4.72324	3.1768	3.98367	8.91558
CDK5RAP3	116.608	95.3422	78.5577	67.5605	45.9315	81.0053	94.815	64.5477	57.5705
CDK7	13.5414	14.5352	12.0168	14.697	7.19387	10.0007	9.92787	10.9334	7.63521
CDK9	24.7659	21.4607	15.7748	15.5331	11.6716	13.1807	18.3941	19.388	16.1745
CDKL5	1.49356	2.54847	1.90004	2.34029	3.72288	1.20602	1.68614	2.82529	3.05696
CDKN1B	82.0332	86.5208	78.776	90.7198	109.671	96.3586	72.2471	76.0008	68.6558
CDKN2AIP	20.5801	14.1049	12.3555	11.2189	8.09384	8.5403	9.92373	12.0289	6.95698
CDKN2D	151.007	189.802	241.177	200.474	192.75	263.011	249.915	200.323	274.799
CDS2	24.458	27.3442	22.6948	24.4123	36.5277	23.8851	29.404	26.1084	14.031
CDV3	80.0601	65.4174	75.2635	67.6628	52.2438	60.0688	77.6528	66.653	53.6345
CDYL	7.36265	2.52309	1.97167	2.37102	2.25692	1.35055	1.77483	2.50276	1.27351
CEACAM1	35.4763	19.7758	23.4734	37.5252	30.8106	36.4403	21.9542	31.547	86.3493
CEACAM3	83.9606	174.985	169.565	147.753	205.47	198.934	116.745	165.294	168.02
CEACAM4	45.9451	105.917	83.2269	71.7706	48.0286	86.8311	121.762	114.654	117.458
CEBPA	16.7353	11.7964	23.9614	6.75452	7.19381	8.8768	33.9629	21.5084	37.5327
CEBPB	271.435	410.65	395.401	155.144	341.655	421.624	521.735	485.28	542.789
CEBPD	182.863	428.027	356.773	251.953	345.344	291.555	452.625	389.684	431.406
CEBPE	143.005	13.2726	11.7369	42.3885	12.998	18.034	13.3204	15.6345	8.21553
CEBPZ	9.72851	5.67179	3.91829	4.13672	3.17826	3.79608	4.696	3.67262	10.4917
CECR1	13.141	12.5339	4.82663	14.8498	7.96344	7.77672	8.2837	8.87067	4.09709
CECR6	3.77967	9.17406	9.53707	9.07044	10.6749	9.82437	8.0189	4.67507	8.73749
CELF1	46.0041	31.2631	24.0345	31.7265	29.2939	20.5966	23.2671	28.8392	17.4449
CELF2	88.5951	100.754	91.081	91.9389	85.1096	82.6178	87.5228	73.547	65.0361
CEMP1	13.695	7.95142	5.55113	4.79079	2.54501	4.2111	10.1868	6.07751	3.15864
CENPBD1	4.63088	1.76715	2.12882	2.44576	2.23918	1.61328	2.87225	2.81318	1.44441
CENPT	14.2724	6.0836	3.72442	5.94956	3.19707	4.51946	5.02928	7.25576	2.33683
CEP120	11.7928	6.58246	4.60984	6.32613	4.97828	6.58372	6.02216	4.98141	3.78226
CEP135	4.46429	5.29244	3.82255	3.60188	4.57554	2.91705	3.21587	3.96392	4.72867
CEP164	5.12615	4.70424	2.67818	5.23675	3.68406	4.09857	3.34401	4.36018	2.16459
CEP170	13.256	9.11002	10.1989	9.35544	10.6681	7.2416	9.14909	7.18742	6.35471
CEP170P1	4.70262	3.68216	3.93047	3.51465	3.66977	2.49385	3.64241	2.63261	2.64681
CEP19	37.6242	45.7102	59.0774	46.9121	50.3269	40.5813	37.2262	31.6319	31.8699
CEP192	11.7382	5.32976	3.18614	9.6532	4.41016	3.93027	3.06698	7.57633	5.31852
CEP350	11.1292	9.75533	8.46697	9.80484	10.0909	6.52824	7.86457	8.66593	7.2711
CEP57	13.0789	8.64615	4.92236	6.87988	3.80056	4.81417	6.03231	5.61444	2.55331
CEP63	30.6677	62.0216	59.0878	64.9825	53.0655	64.2749	76.5597	48.9276	28.7705
CEP68	2.77978	2.0139	1.71302	1.72511	1.77853	2.06055	1.11469	1.39217	1.81947
CEP95	11.4787	4.84244	2.36365	4.21139	2.02443	2.57215	2.97536	3.25017	1.23476
CEP97	3.15221	2.74373	4.09287	2.6333	2.75887	1.31238	3.70051	2.34027	2.02086
CEPT1	10.7069	8.62502	6.38766	8.23324	8.68022	5.09772	8.90668	8.22336	7.37553
CERK	37.3291	32.8521	26.261	25.4443	25.1778	19.1902	39.032	33.2356	20.811
CERS2	89.6193	63.4538	60.062	70.5891	56.0437	50.739	60.657	70.7277	40.7968
CERS4	16.7018	7.57767	13.4225	8.351	12.0218	7.49791	15.2086	12.6335	14.2983
CERS5	21.4387	23.4221	13.7656	16.9652	15.0121	16.5568	18.2657	17.0212	16.4659
CES2	4.36538	4.50428	3.29513	4.29214	2.96778	2.66311	3.17533	4.53309	3.04208
CETN2	16.9773	9.51953	6.28501	11.0705	7.10708	6.57381	9.12992	8.53891	3.52204
CFD	827.296	68.9678	331.07	689.005	293.872	53.3426	49.0228	30.2315	22.1817
CFDP1	17.6537	10.633	6.97454	9.48822	7.22958	8.12006	10.1506	8.60336	6.22374
CFL1	660.21	581.326	607.543	561.156	518.911	647.212	762.557	726.6	983.809
CFLAR	153.654	295.248	306.447	282.175	301.241	274.459	266.775	270.661	362.359
CFLAR-AS1	1.90628	4.38584	2.70586	4.76293	3.54216	1.97122	3.49726	2.14093	3.84391
CFP	128.566	175.939	171.521	159.943	155.801	172.741	222.669	226.953	241.48
CG030	7.31178	5.58487	4.37474	5.01205	4.40263	4.60313	5.71147	4.26191	3.96465
CGGBP1	44.4099	31.1476	29.0179	34.405	28.0497	23.346	22.4331	24.3635	21.4161
CGRRF1	7.47731	7.08796	5.00173	6.10602	4.4266	3.30309	7.13601	6.2927	2.83151
CHCHD1	18.6771	10.5031	9.56672	8.40488	12.3957	8.69988	9.88296	10.4913	9.11509
CHCHD10	8.44678	2.75327	1.89627	3.25719	3.82201	2.59731	2.84514	3.59864	1.29879
CHCHD2	109.879	85.9073	76.7529	63.519	37.4798	86.1061	91.9178	71.2304	62.2343
CHCHD5	8.86435	9.47305	6.87343	5.31288	4.45298	7.28154	6.76779	7.18442	10.5924
CHCHD7	14.528	7.31548	4.17389	6.76201	4.30945	6.79855	6.24926	5.38581	8.59046
CHD1	23.9739	30.6385	20.7776	27.4228	29.9107	29.4014	18.028	17.3566	28.8324
CHD2	35.9477	44.7888	36.6008	41.4408	41.2731	34.6429	55.0743	42.7293	37.4244
CHD3	27.3936	17.8036	16.5787	21.2047	13.8657	16.3985	26.713	22.7104	20.7131
CHD4	33.305	35.909	25.3207	34.6143	33.5549	25.982	35.0373	32.9581	37.4352
CHD7	13.2014	6.69084	6.62496	8.66531	6.30778	6.23103	8.89095	6.9041	11.9913
CHD8	20.0488	16.5638	15.4609	18.7081	16.265	14.2258	17.0844	17.2817	16.2673
CHERP	17.6583	15.5263	12.9567	15.7668	12.7153	13.0617	16.0388	16.492	10.2115
CHFR	37.9232	32.9984	27.8342	27.6731	22.9414	24.5357	27.6767	29.018	25.4665
CHI3L1	69.0473	330.117	229.775	88.1185	58.0244	45.1247	385.165	408.693	194.649
CHIC2	38.9492	36.7182	41.4755	36.5454	40.7495	39.1374	52.135	38.6791	42.0999
CHKA	25.0825	17.2074	12.6005	16.2853	9.97519	15.2756	17.6	17.8487	11.204
CHKB	87.6963	75.4634	59.1609	60.4449	55.6024	57.8176	49.1101	63.126	50.1613
CHMP1A	55.3372	41.8812	40.8239	42.9332	37.9995	40.5729	40.6984	49.2147	45.5714
CHMP1B	92.4804	90.5742	75.6772	99.2353	78.7607	84.0106	109.019	91.8532	58.3809
CHMP2A	151.331	214.55	191.9	180.599	188.483	213.654	235.496	220.813	275.473
CHMP2B	23.2648	22.8288	27.7875	23.046	29.2403	21.8313	24.4232	20.5065	21.2121
CHMP3	44.0492	52.8098	49.131	47.7131	50.241	53.2278	49.846	46.6568	42.8525
CHMP4A	22.6041	14.7358	9.8888	11.6219	11.3519	12.208	9.37078	13.6427	10.0832
CHMP4B	69.5739	68.9245	92.1395	73.6439	68.387	76.6031	99.7919	91.7117	100.754
CHMP5	34.4042	35.3525	48.9388	53.4232	64.2567	86.0237	35.3595	35.9009	31.7416
CHMP6	11.8497	5.47181	2.66623	5.56615	4.07472	4.14353	5.38513	7.20053	4.51521
CHMP7	18.348	10.4512	6.3672	10.3073	9.47747	7.81712	6.36109	10.7866	5.00529
CHORDC1	7.47449	3.38517	3.82599	3.94311	4.0561	2.53812	2.62437	3.75381	2.35695
CHP	49.9429	38.1144	32.0223	38.2938	24.0933	28.8049	38.9602	37.8722	36.7053
CHPF2	38.2847	27.1747	30.8817	27.0853	28.6694	25.401	39.2126	32.5182	28.0894
CHPT1	78.9452	23.2129	29.35	46.5428	21.7354	25.51	47.2329	25.4398	37.3497
CHRAC1	8.5467	7.16061	6.37353	8.93836	5.27098	6.86647	8.30311	6.12969	5.7324
CHRNA10	2.29676	2.24593	1.89058	1.77133	2.07849	1.41247	1.61171	2.20164	2.27027
CHST11	49.2345	46.5875	39.9936	51.8892	48.8867	34.4342	43.0157	52.9819	23.7121
CHST13	24.6829	10.4067	12.4821	7.70509	2.44281	2.0703	12.3634	6.70847	1.48848
CHST15	82.8323	145.759	152.582	136.265	122.897	120.14	161.759	150.452	156.361
CHST2	4.79863	7.90834	23.1902	3.79654	9.50073	8.03701	12.8702	13.1329	27.929
CHST7	6.05239	8.88672	3.59547	6.24089	7.11061	8.16463	7.29336	5.53831	2.04137
CHSY1	34.2928	44.6258	46.0985	53.4572	64.2107	76.5503	39.4276	41.7372	131.303
CHTF8	28.4566	20.9107	14.9298	18.2045	11.9578	13.609	17.4326	20.6503	15.0128
CHTOP	36.3948	30.1954	19.4262	27.4118	21.4824	22.4093	23.7556	26.0967	18.1321
CHUK	16.5498	17.9787	16.555	17.0309	17.0982	13.864	18.0555	16.0074	16.0575
CHURC1	22.5613	21.1121	40.9251	22.4448	19.1546	20.5525	24.9359	35.041	31.8485
CHURC1-FNTB	2.64176	4.53787	3.17319	4.83126	3.9189	3.80384	3.64248	3.78818	2.54815
CIAO1	22.139	16.602	13.3708	14.2865	10.9578	11.6366	13.9402	13.3253	8.99596
CIAPIN1	6.21238	4.02473	1.83487	3.45789	2.17367	1.96569	2.33023	3.45103	1.33881
CIB1	66.945	49.1223	17.7586	45.5552	14.2763	43.0108	52.9494	41.1428	20.5468
CIC	25.5395	28.3165	23.3973	23.9383	25.5692	24.0936	26.7963	25.8968	31.0472
CIDEB	23.293	15.1174	11.6909	14.7147	10.9265	15.1483	21.4987	12.944	17.3993
CIDECP	9.68801	11.5036	7.881	6.91255	4.77984	7.40692	10.5666	6.32454	5.02049
CINP	12.4438	9.29206	10.6016	11.5923	10.0469	12.3517	13.0938	10.3049	13.2068
CIR1	86.9965	110.978	108.694	108.074	142.951	149.652	118.073	89.2394	80.2895
CIRBP	175.727	114.855	82.6943	103.009	58.2632	82.0191	115.923	100.972	77.4622
CISH	15.0886	4.09955	7.80124	12.1437	12.2511	11.1723	2.36957	9.49893	10.7401
CITED2	44.23	22.372	19.013	26.1396	19.1691	17.988	25.232	22.5374	13.6896
CITED4	8.89148	4.20596	3.77041	4.17016	1.3107	3.77877	9.3135	3.59946	5.74973
CIZ1	18.8772	6.39288	2.69623	6.77496	2.40717	4.58765	5.90989	6.91767	2.36957
CKAP4	56.1918	39.6396	66.1557	58.684	52.7708	44.5479	79.9853	56.1657	79.287
CKLF	204.937	233.139	248.254	236.149	258.409	293.112	236.871	214.677	316.724
CKS2	12.2222	4.83758	2.2212	5.08709	2.55824	3.04237	4.16583	4.56655	2.39068
CLASP1	8.84345	8.77674	8.11127	9.21886	10.6031	7.34744	7.9097	8.42003	9.61935
CLASP2	3.73805	2.35757	1.3639	1.84496	1.13269	1.10115	1.563	1.6337	1.31464
CLASRP	39.0279	38.9048	30.6439	33.2522	32.388	30.7229	38.7385	38.9153	41.9051
CLC	5572.05	409.237	582.297	2022.21	428.637	722.971	442.077	601.371	309.46
CLCN3	6.13906	4.09637	3.31799	4.78829	4.24133	3.47111	2.79233	3.936	2.09218
CLCN4	1.0153	3.33118	2.8098	3.34731	2.662	1.02422	2.78786	1.68784	1.3835
CLCN7	18.9139	13.2625	5.34692	8.9037	4.66998	6.71336	13.0087	10.2324	4.66496
CLDN15	19.5985	11.1668	9.07538	9.6775	9.17413	7.14534	8.00847	12.2354	6.92654
CLDN9	17.1343	10.324	5.61814	6.9036	6.8595	4.21754	8.8144	6.76616	5.32796
CLDND1	14.4659	12.8398	8.31394	12.0029	10.0729	9.47594	12.2673	9.87502	9.32043
CLEC12A	77.4831	14.0502	14.0923	234.406	10.9773	12.8276	270.842	12.4932	10.0551
CLEC16A	6.92839	4.37376	2.276	4.17008	2.61172	2.36863	4.15143	3.96992	2.76405
CLEC17A	4.64336	3.79016	3.07583	4.05922	2.2374	2.14343	1.9632	4.01033	1.75822
CLEC18A	6.17495	5.44209	1.66074	2.1211	2.50828	4.97158	2.67139	3.42237	4.69246
CLEC18B	2.44595	1.5927	1.53907	1.84233	2.22952	1.77745	1.78569	1.47626	2.98844
CLEC18C	2.27523	1.79889	1.73195	1.29022	2.06115	1.60513	2.02309	1.75504	2.76851
CLEC1A	2.46511	2.06966	2.59747	3.65637	4.92522	3.3842	2.13872	3.1109	1.78526
CLEC2B	55.1385	81.4466	136.591	124.464	194.243	184.081	96.2489	70.6211	96.8202
CLEC2D	14.1765	12.81	6.67992	6.58612	6.46317	8.37949	10.26	8.75987	4.9204
CLEC4A	36.1913	79.4873	91.5456	81.4663	118.737	98.9781	77.7316	91.6424	62.9012
CLEC4C	10.7235	6.03039	8.4213	5.7815	3.96684	4.62532	7.84865	9.53694	5.62888
CLEC4D	13.3092	22.4823	37.0875	22.6132	34.4739	28.2784	55.3433	26.2296	130.385
CLEC4E	51.6812	136.355	139.987	89.2928	100.294	119.458	157.957	89.6188	140.192
CLEC7A	244.923	581.934	352.042	421.028	417.271	438.093	342.209	355.751	223.367
CLIC1	442.52	503.369	575.363	521.031	608.528	648.493	579.644	556.323	712.282
CLIC4	5.07711	2.92096	2.14117	4.4498	2.74385	2.03037	1.93285	2.86336	3.17019
CLINT1	63.545	15.4219	12.4772	32.6263	10.1343	13.6732	15.4617	14.4496	10.959
CLIP1	16.5215	25.0389	30.9707	21.4343	24.0712	21.769	30.4804	25.1493	33.8742
CLK1	160.319	138.675	93.182	107.664	122.116	88.6354	123.495	87.9256	83.0567
CLK2	29.2545	19.3786	13.1016	17.4366	12.0636	12.0813	12.9728	17.6382	11.81
CLK2P	4.68232	2.63513	2.606	2.23815	2.37167	2.29464	2.68814	2.53901	1.85776
CLK3	57.3665	47.3332	48.2344	47.7083	50.6908	47.3027	57.8296	54.2092	50.7661
CLK4	34.3887	26.7174	22.5444	20.1128	16.9042	22.8925	18.552	25.5285	14.7848
CLMN	1.07465	3.89658	1.64846	3.07521	2.09484	2.00279	2.61305	1.91762	1.71336
CLN3	57.5528	29.0784	23.7789	28.2733	19.7091	22.8308	27.241	26.7136	22.1147
CLN5	12.3983	9.52799	7.32974	9.53163	5.96683	6.89889	9.19815	6.96411	4.69736
CLN6	10.1511	4.79402	6.40792	11.7462	3.35915	5.2762	11.0088	11.3136	1.80917
CLNS1A	10.0785	6.98094	1.28213	5.5498	3.43329	3.9513	3.75122	4.62302	1.43014
CLP1	11.3193	13.1064	11.5575	13.1386	13.3832	14.1058	16.1792	11.409	10.9148
CLPP	14.3256	8.97359	9.61395	8.81943	6.98132	12.4809	14.2662	20.1496	5.95421
CLPTM1	31.0931	26.7476	23.1763	25.0866	24.564	20.5263	24.2831	29.1784	24.6278
CLPTM1L	38.0387	16.1688	13.0785	18.0247	10.3005	12.6976	16.6218	18.7244	11.6074
CLPX	19.9801	16.9105	17.4789	17.7508	13.1735	11.5889	20.0085	18.1381	11.0586
CLSTN1	20.1388	8.06465	6.3622	10.156	4.99294	8.41191	9.19196	9.42676	6.82212
CLSTN3	13.5896	12.5932	5.12233	17.0494	10.2265	13.9068	26.3797	16.4226	9.52786
CLTA	36.0756	31.4019	24.9599	23.3158	18.9916	24.7678	28.5653	26.9089	21.4188
CLTB	48.4924	36.1451	24.2871	29.0355	20.6996	32.268	37.169	38.2353	36.3112
CLTC	29.0266	30.9927	32.8033	30.4647	32.6204	20.3457	24.0251	35.4017	37.3406
CMAHP	11.5437	4.2499	3.35858	7.36746	5.77885	5.90125	2.38871	1.82391	2.38801
CMAS	6.73683	1.80289	1.62314	2.34196	1.43012	2.13429	1.46121	2.8647	1.02914
CMC1	6.48379	8.20101	1.43449	4.928	1.85868	5.89444	4.57362	2.55215	2.10537
CMIP	56.3557	42.0635	55.6597	55.2043	50.2754	47.7788	52.5491	51.1332	41.47
CMPK1	24.2145	12.7135	5.55427	10.8084	5.72897	6.79439	6.62026	8.6856	3.99037
CMPK2	9.91028	4.26469	14.6996	24.6226	26.5073	84.0997	4.14539	4.19968	3.52748
CMTM1	25.5668	19.0075	27.866	23.2097	27.0751	23.5939	13.7777	23.1905	28.9458
CMTM2	171.448	274.021	327.752	233.556	279.174	393.698	337.203	294.832	384.882
CMTM3	23.0447	25.4786	30.5731	25.9263	33.7326	48.1913	38.5074	31.559	45.9844
CMTM6	175.938	254.531	263.782	266.436	295.348	207.373	208.626	220.197	232.705
CMTM7	28.9614	25.0334	24.1119	21.793	14.9011	21.0326	33.8238	28.5831	15.2284
CNBP	123.997	134.63	147.658	138.745	118.733	160.764	161.55	125.458	112.543
CNDP2	8.0957	4.45273	4.03187	4.9273	3.76028	3.58063	2.87475	4.9232	2.7626
CNIH	10.1461	8.96877	5.81854	9.45951	4.56595	5.13537	8.76082	8.80649	4.33003
CNIH4	41.8629	27.4077	60.7941	31.8288	72.1546	66.1993	32.2901	32.3618	102.789
CNN2	345.397	388.735	352.379	306.066	451.764	453.162	466.735	449.055	492.672
CNNM3	16.896	10.9355	8.35267	9.70528	5.44998	6.07468	10.8608	11.6027	6.71382
CNNM4	4.7999	2.65266	1.81885	2.23158	1.34669	1.69051	2.02238	2.24979	1.04873
CNO	10.8787	4.98294	2.97618	4.2942	2.21735	2.44588	3.60026	4.55374	1.8346
CNOT1	32.0975	30.5202	24.2087	29.4333	28.1411	21.6629	23.486	29.0325	27.4926
CNOT10	13.4745	9.49354	7.73625	9.22771	6.86918	6.61597	7.20306	7.85309	3.76942
CNOT2	20.3085	16.1913	12.9026	15.2968	10.8996	12.036	11.7471	13.8559	8.34199
CNOT3	32.2647	30.2324	26.2868	26.4027	27.758	27.4614	29.079	37.8371	28.674
CNOT4	7.65978	5.49656	5.62067	5.61156	5.52672	4.65178	4.37214	4.83204	4.32409
CNOT6	11.5498	7.15647	7.26319	6.66143	3.95002	4.65474	6.22364	8.74918	6.41071
CNOT6L	13.0714	12.0656	8.44603	12.3857	11.8212	9.00345	9.19809	9.31056	4.55741
CNOT7	30.2477	25.1862	19.1063	21.7644	14.1036	13.1143	22.4123	17.7879	11.4825
CNOT8	79.3518	53.0706	51.9055	56.6942	53.6562	50.1318	54.3247	48.3909	34.0022
CNP	6.66287	3.41879	1.95377	3.54491	2.75617	5.77662	2.75505	2.00458	1.78629
CNPPD1	34.3932	36.6703	31.7816	23.4118	28.9502	20.6518	37.2038	34.3818	30.1004
CNPY2	12.4547	5.36351	2.21368	5.20234	3.56389	4.02315	3.64497	4.4638	2.06622
CNPY3	150.821	188.782	137.244	148.231	105.355	187.742	188.32	199.662	154.802
CNPY4	4.55819	2.44848	1.57787	2.68315	1.81042	1.21568	1.33168	2.18966	1.04212
CNR2	31.0799	2.59369	3.62035	9.75343	2.79809	3.81696	2.14419	3.75167	1.67796
CNST	9.40292	4.10964	2.78987	4.49548	3.51231	3.65615	2.48328	4.72146	2.00824
CNTF	2.29674	3.18169	2.24298	3.04163	1.60608	1.51589	2.92254	1.84827	1.7153
CNTNAP3	21.8157	24.9815	21.7361	31.6974	19.8762	16.3449	20.5748	19.7386	8.79453
CNTNAP3B	5.68248	6.71486	5.4767	7.3949	5.0414	4.38287	4.789	5.05475	1.83367
CNTRL	20.172	7.93597	5.18188	10.525	7.66829	5.66254	5.1187	5.99438	2.98155
COA5	17.2743	13.1952	9.37889	11.4651	8.78159	9.49403	9.55252	7.98996	6.26972
COASY	26.2754	21.6893	17.9745	18.739	18.2601	17.0068	17.1227	19.1917	18.835
COBRA1	26.5135	9.85425	7.72033	11.0872	8.03544	7.3675	11.0613	14.4411	5.90698
COG1	10.5952	6.30069	4.80243	6.07338	3.78663	6.02998	6.93793	6.97094	3.60066
COG3	10.6341	7.55086	6.56013	7.05287	5.43179	5.61005	7.01233	7.03912	4.7692
COG4	23.78	10.0693	6.58306	10.61	7.39571	9.61618	8.64964	12.9443	6.60133
COG5	8.0575	4.00788	2.97097	5.35041	2.82532	2.4284	3.12004	3.85477	1.87825
COG7	5.52237	2.50045	1.34856	2.36648	1.60566	1.38533	1.47651	1.8416	1.25174
COG8	7.40337	4.86285	3.82788	4.43819	3.30477	3.53012	4.86942	4.6715	3.08287
COIL	6.09186	2.61212	1.415	3.08492	1.22197	1.72701	2.4455	2.39241	1.2638
COL18A1	76.1688	87.3907	55.0741	49.8404	29.0809	46.2896	13.7073	26.7845	29.8324
COL4A3BP	25.1868	26.2252	29.8462	26.0142	28.312	24.7007	21.0451	25.4117	24.1682
COL9A2	44.5798	7.37117	4.81605	15.7502	3.39034	7.79118	7.46777	8.06916	3.30602
COMMD10	6.95161	2.67504	1.06449	3.46	1.37927	2.10292	2.30358	2.56402	1.58637
COMMD2	6.6708	5.99048	4.60558	5.30326	3.68363	4.70199	5.50254	4.59267	3.02927
COMMD3	19.1973	10.0383	4.25515	11.2827	6.40464	5.71614	6.52361	9.37705	2.22313
COMMD5	15.5356	8.2479	11.2975	9.73363	11.3431	10.8754	12.285	13.5621	11.3438
COMMD6	16.1527	10.9678	6.95073	8.69357	7.65083	8.73474	7.13817	9.1967	7.27969
COMMD7	15.9941	4.96346	2.45861	6.38381	3.02863	4.32213	4.6051	3.74276	1.44172
COMMD8	18.7031	14.6504	18.1042	15.3205	23.9958	15.868	11.9619	8.62873	11.1892
COMMD9	5.85124	3.99415	2.33737	2.5201	2.09668	2.40111	3.03487	3.17326	1.36034
COPA	30.1666	22.8047	21.3808	23.5271	21.1019	14.8037	20.8615	24.9865	28.669
COPB1	36.2485	34.1132	32.9029	29.806	27.6629	27.1233	21.0734	28.6973	23.4756
COPB2	36.7895	33.5181	29.5814	33.4644	30.2393	26.9674	29.8077	28.4088	31.3819
COPE	102.081	92.6437	77.3817	82.4834	79.5887	92.9117	95.5386	106.302	90.4848
COPG	33.636	30.1005	27.5548	28.6844	33.0949	31.5505	24.837	29.3649	27.8101
COPG2	4.01432	2.28402	1.03352	3.50874	1.49668	1.68624	1.23142	1.21143	1.07074
COPS2	9.10355	6.11359	5.45536	6.88242	4.7714	4.28273	5.78983	4.95638	3.24436
COPS3	23.4691	40.2716	12.4758	27.7642	24.3094	9.01886	10.5561	19.3001	6.35445
COPS4	8.61132	4.96176	1.74502	4.99565	2.26103	2.7885	3.05457	2.98964	1.08137
COPS5	35.621	25.8781	24.1524	26.8927	20.1251	21.7796	22.2847	23.4335	20.243
COPS6	24.4834	14.6885	10.3821	11.1212	7.73237	10.2454	9.8431	13.4971	6.19106
COPS7A	19.915	14.5771	13.018	15.4028	9.93227	8.4432	11.9631	12.9284	9.73817
COPS7B	11.0105	6.43197	2.64388	4.3481	1.89507	2.83156	4.11455	4.68381	1.98147
COPZ1	31.3329	16.2651	12.3734	16.6992	10.5355	10.2292	15.4486	16.8564	9.23576
COQ10B	31.9582	40.4983	34.5416	36.7023	36.7246	36.0046	37.6012	30.5567	28.4824
COQ2	3.68576	6.01364	9.44709	4.15224	5.13028	4.28151	5.47171	7.4646	4.52663
COQ5	5.95524	1.99996	1.14787	1.97167	1.18984	1.88667	1.80836	1.30702	1.01082
COQ7	3.80916	2.5834	3.76868	2.73163	2.44329	2.38244	3.19432	3.24244	3.17825
COQ9	10.7776	5.04996	3.83091	5.74911	4.09291	3.90087	4.08401	6.1222	4.08376
CORO1A	1720.66	868.362	1054.1	1061.86	805.261	951.819	1109.54	1305.55	1032.06
CORO1B	18.136	20.5348	17.425	15.6719	17.7251	20.1446	19.424	17.9761	16.5398
CORO1C	35.8563	61.5609	54.4229	47.1953	41.7953	45.9379	79.7321	50.6202	42.4627
CORO2A	11.6456	2.30468	2.96297	4.53688	1.92566	2.39637	1.60889	3.01231	1.83888
CORO7	109.571	61.6351	54.2922	60.658	41.5257	51.7313	70.631	87.9301	55.8275
COTL1	866.89	706.59	820.652	826.767	702.591	892.479	865.644	759.841	739.618
COX15	5.8091	4.48594	3.32471	4.30231	4.61128	3.02512	3.7909	3.32222	4.20581
COX17	53.4428	13.7384	14.9524	19.7442	12.7142	14.4002	15.7742	13.6338	19.7509
COX19	5.98336	3.71089	3.843	2.95407	2.75105	2.63915	4.30061	4.1099	2.71109
COX4I1	110.379	86.6225	66.4502	66.1515	56.5621	64.9407	91.5141	92.6233	71.0458
COX4NB	7.84616	3.98036	5.34745	4.30411	3.30426	2.91077	4.61623	5.36381	2.4952
COX5A	36.012	18.853	8.70082	16.2873	8.51281	10.7622	12.3886	12.8894	6.41108
COX5B	165.824	153.145	122.086	137.988	128.473	156.596	162.809	130.324	147.306
COX6A1	104.8	75.4749	69.7507	74.3124	58.3444	80.4207	76.1717	71.2114	74.1225
COX6B1	169.131	135.534	114.123	114.649	119.721	141.167	134.607	140.266	126.545
COX6C	19.7863	10.7357	3.2163	7.92659	3.62381	7.61361	4.7208	6.66767	3.0786
COX7A2	70.9572	54.7068	52.5995	56.8578	49.8616	53.2637	56.6803	49.439	48.6421
COX7A2L	25.4607	24.1704	18.7432	18.5262	17.8948	16.552	25.1619	18.331	15.3472
COX7B	121.389	106.381	110.231	94.2196	95.3929	115.939	114.938	99.4617	110.607
COX7C	192.101	94.07	33.8469	77.5756	47.783	59.6798	47.1832	58.4208	28.9162
COX8A	149.697	95.2072	61.9712	85.6179	65.9734	82.9318	91.5988	108.229	87.3159
CPD	51.0757	92.5257	86.5376	73.5638	83.7497	56.3083	71.3774	78.2847	109.181
CPEB2	11.614	20.4796	19.329	13.2589	13.6205	20.3516	18.2413	10.6662	9.58293
CPEB3	2.60229	2.28608	2.87572	2.21907	3.11535	2.77634	3.06381	2.01428	1.95512
CPEB4	17.9057	30.6895	32.2517	28.6183	37.2913	36.4404	29.4794	29.5018	56.6171
CPNE1	91.7735	75.7308	70.7606	69.1012	40.8151	46.897	72.8632	78.5462	67.1507
CPNE2	15.3723	11.9286	14.1645	8.43555	10.0338	13.1914	24.4878	23.3694	23.4361
CPNE3	20.2449	15.3134	15.8029	15.8905	15.2186	9.27963	20.4263	14.9392	12.2989
CPPED1	90.9452	165.364	155.352	162.16	139.951	126.393	159.944	196.357	69.3128
CPSF1	32.4979	9.96649	6.34514	12.6842	4.92986	7.45958	9.03287	13.0596	4.96789
CPSF2	12.6058	11.3526	10.2617	10.7022	9.05832	10.8565	7.63692	9.57217	7.54245
CPSF3	5.85701	2.48381	2.33159	3.76116	2.62701	3.59277	2.85187	3.24644	1.83005
CPSF3L	30.5634	18.977	13.1153	14.3682	11.775	10.2373	15.8625	19.1815	12.0041
CPSF4	7.76691	3.31561	1.35459	2.59912	1.47579	2.71677	3.19048	3.7089	1.04891
CPSF6	8.4149	5.22042	2.94774	4.38108	3.55808	3.68157	4.31219	4.12931	2.18595
CPSF7	71.0819	78.019	52.5426	63.6206	57.3172	48.0034	57.5017	75.6964	39.0194
CPT1A	32.0319	10.3496	2.64085	6.43191	3.19201	4.75766	4.30138	2.84712	1.64872
CPT1B	37.1448	31.9152	29.9	34.6903	32.4484	31.9679	26.7596	21.625	23.7247
CPT2	7.19255	4.72863	3.92879	4.79493	3.34906	4.14215	5.15788	4.53728	3.33834
CPVL	7.5183	13.156	2.14778	7.47066	4.95704	4.48167	7.36395	7.59465	1.35941
CR1	79.9681	89.3913	133.6	96.7265	113.647	109.663	73.4722	71.0946	227.366
CR1L	2.21874	1.50355	1.91836	2.56055	5.03986	2.20289	1.3406	1.84782	4.09419
CRABP2	2.8078	4.66763	1.87582	2.57689	1.69699	3.27943	3.21557	2.03359	1.46789
CRADD	7.30377	6.80061	6.70202	6.27925	5.92081	6.98912	6.51331	4.91406	6.25955
CRAMP1L	7.83541	4.19822	2.39706	3.58213	2.29491	2.17515	3.4167	4.04673	1.95842
CRBN	29.6351	13.7738	12.8991	13.1649	12.7934	10.9781	10.5224	12.1505	13.6389
CRCP	12.6402	8.86885	7.09127	8.04874	7.89847	6.07232	11.2148	7.94663	6.14901
CREB1	18.6149	28.9674	21.6643	26.8448	24.5198	17.9044	19.0516	24.3966	10.9717
CREB3	5.75438	7.4448	4.48161	5.30407	3.91314	3.84539	7.99072	7.92006	2.16052
CREB3L2	5.7582	2.50959	1.82446	3.76061	3.98141	2.15605	2.23828	2.16723	1.67911
CREB5	51.2474	117.192	111.16	98.0722	185.761	133.316	102.904	74.7308	149.189
CREBBP	49.4928	59.4439	69.6402	69.4377	64.9985	58.2081	77.3505	75.2664	66.3179
CREBL2	11.0964	5.64404	2.19118	5.73248	3.7855	3.66499	3.25601	4.49816	1.28638
CREBZF	10.7734	6.47751	3.60142	6.12849	3.78424	4.27959	4.59481	4.97649	2.74339
CREG1	27.1061	16.1824	19.4855	20.4769	19.2193	15.6875	18.7241	13.7891	13.5442
CRELD2	10.9706	4.79925	2.93813	5.1309	1.48048	3.94051	4.17874	4.53037	3.04698
CREM	3.44654	3.77902	2.75031	3.55182	3.66037	4.86715	3.85369	2.94314	4.75712
CRIP1	310.685	49.9619	10.687	87.7334	24.352	46.1853	23.6373	46.1574	9.41109
CRIPAK	6.31213	9.51129	4.22628	6.84805	3.65068	4.55862	5.70696	5.86493	4.5901
CRIPT	10.1558	11.5023	6.98355	6.59755	5.80621	5.85878	7.5311	6.83359	4.71484
CRISPLD2	46.6188	98.4294	97.799	44.6889	63.0507	46.6309	114.675	89.8539	48.6876
CRK	20.0822	29.3876	24.5474	24.073	30.3778	21.5521	19.9988	22.6846	24.964
CRKL	35.397	35.4835	28.077	29.9577	29.733	24.0123	28.4463	30.8913	26.3162
CRLF3	71.7929	60.5174	63.2165	64.3639	52.3904	56.7903	64.1544	63.0019	40.5099
CRNKL1	16.1429	19.0356	16.2489	17.8448	14.087	13.6991	17.8583	16.4351	11.9728
CROCCP2	16.0545	7.10022	3.89933	7.18095	3.81001	3.80868	7.12134	15.1259	3.57452
CRTAP	5.6219	5.4945	1.37328	2.68751	1.4195	2.13988	3.10805	3.30526	1.82078
CRTC2	57.031	54.7316	44.9848	47.8145	45.1895	43.688	64.0807	63.3109	44.2954
CRTC3	9.14231	5.59691	3.48658	4.95656	2.0247	4.55094	3.2257	5.17642	4.16412
CRY2	9.54527	3.65826	2.16543	3.74611	1.99906	2.40973	3.30691	3.59496	1.33929
CRYZL1	8.35512	4.43504	3.11251	4.64106	2.33914	2.78922	1.98672	3.8881	1.98279
CS	118.677	25.8258	19.3322	50.5136	20.9051	24.6951	22.3205	22.2223	14.5243
CSAD	44.2609	50.7638	38.9574	40.0469	38.4022	39.9172	46.854	48.3467	45.4012
CSDA	8.57728	20.6779	7.69424	10.2586	4.57873	6.25394	16.1062	18.5458	5.78852
CSDE1	124.983	113.462	94.2935	107.601	89.6579	76.9141	90.6952	88.4193	73.0014
CSE1L	6.32998	3.48821	1.57197	3.65284	1.88309	2.39179	4.67263	4.13708	1.77607
CSF1	60.2157	8.38801	5.94256	18.981	6.84135	12.5781	10.1918	10.8393	4.44911
CSF1R	13.986	28.912	20.409	21.8741	6.78143	12.347	12.6669	39.5485	6.31119
CSF2RA	42.1936	39.1412	48.6366	42.8892	31.3691	42.2298	53.9064	48.9964	44.9111
CSF2RA	42.0654	39.1412	48.6366	42.8426	31.3691	42.2298	53.9064	48.9964	44.9111
CSF2RB	419.939	513.246	545.344	566.234	716.27	559.095	435.17	556.664	609.914
CSF3R	1644.67	2949.03	2100.23	2309.59	2082.25	2798.35	2323.64	2396.83	2717.34
CSGALNACT1	13.27	12.9159	22.7434	13.3354	16.0399	18.9937	45.4956	24.0987	37.3263
CSGALNACT2	36.3514	34.8347	50.9958	33.2598	35.5849	39.0503	59.5177	37.8011	44.3595
CSK	239.685	138.512	170.422	185.865	198.712	191.365	173.586	191.823	168.079
CSNK1A1	44.0936	44.5876	46.9413	47.5498	56.9041	45.7279	39.1136	42.4862	39.0726
CSNK1D	90.9421	91.7943	87.1879	85.1637	84.4536	82.1656	97.0922	80.5991	115.388
CSNK1E	8.19177	6.60895	2.7791	5.77009	2.59476	4.15639	4.32303	4.54001	5.6144
CSNK1G1	6.63064	4.93975	3.96138	5.48645	4.9223	3.70998	3.54367	4.40213	3.87359
CSNK1G2	103.801	106.929	83.9395	88.5235	77.7957	87.5927	103.317	114.774	69.1438
CSNK1G3	4.87818	4.51829	5.41678	4.2886	6.69007	5.95068	5.35926	5.05918	4.6195
CSNK2A1	12.6457	7.69657	6.24595	7.76651	4.92684	4.95028	4.98465	5.94294	3.89071
CSNK2A1P	13.0942	6.79495	5.71536	9.24555	6.46804	4.75644	6.30933	8.70108	4.3322
CSNK2A2	6.4306	3.02549	2.33243	3.18153	2.75549	1.97321	1.62112	3.12449	2.77889
CSNK2B	75.0834	55.3679	46.134	50.2248	41.5346	44.166	59.7135	56.5688	54.3588
CSRNP1	23.8086	50.5365	57.5721	73.1276	60.5855	110.365	89.5354	74.9601	130.891
CSRNP2	8.66746	3.8499	3.71042	4.52146	3.47721	3.28422	4.14905	4.3843	2.77424
CSRP1	22.1642	3.89745	4.24841	9.59576	3.99648	7.54462	4.97707	8.87261	3.70986
CST3	55.8224	68.7071	60.1904	74.1856	63.8508	58.3969	109.916	90.6797	126.001
CST7	55.6859	137.367	496.573	144.31	422.084	382.871	167.202	147.901	1048.1
CSTA	53.8783	94.6117	124.532	91.8638	94.4376	129.251	160.051	94.12	143.952
CSTB	96.587	85.9384	92.3485	95.633	67.5946	118.812	124.653	129.071	121.007
CSTF1	7.53074	8.3873	6.83564	8.29009	7.16297	6.73768	7.95088	7.17466	5.30226
CSTF2T	7.12157	4.62059	4.2049	4.64879	4.0945	3.56038	3.87143	4.71537	3.45602
CTAGE5	21.7279	23.4403	21.8032	21.1523	17.5837	20.3656	22.6832	21.0114	17.6481
CTBP1	37.9273	27.4582	22.3831	22.2149	18.8233	17.7715	25.1773	27.4559	23.0921
CTBP2	31.8705	27.7222	29.127	35.5641	31.261	27.0841	34.7563	32.1891	31.8943
CTBS	45.3209	84.4601	87.3243	77.5253	77.02	85.9093	79.7342	61.2151	56.463
CTC1	20.5785	16.0872	8.31347	13.3744	9.0641	10.0578	14.1793	15.6875	8.00965
CTCF	28.0683	21.4951	17.8202	20.4099	14.98	16.5012	18.4375	22.1994	11.9872
CTDNEP1	82.0745	61.4501	46.4511	49.6251	42.2861	44.3992	58.4183	55.0848	48.5308
CTDP1	18.6645	17.5715	20.9325	15.9041	15.9894	17.9503	18.763	18.7397	22.4375
CTDSP1	136.8	110.22	115.018	122.098	86.3001	106.658	124.496	135.816	165.84
CTDSP2	145.621	146.209	160.383	174.691	130.115	118.463	136.207	177.654	180.847
CTDSPL2	7.5865	8.03884	4.87882	6.25776	4.33397	4.44284	4.12357	5.60985	2.87048
CTNNA1	22.7716	15.1328	34.5106	22.1825	33.3282	20.328	10.4252	24.8385	28.6158
CTNNB1	59.9501	41.7367	39.9793	41.1473	34.2194	32.1351	35.9978	43.409	39.0763
CTNNBIP1	4.34527	3.65894	2.34841	2.70616	1.0767	2.70938	4.6155	3.46278	1.74988
CTNNBL1	18.2999	8.32134	4.85743	8.24178	4.29821	4.01627	5.13273	7.20873	3.59936
CTR9	25.9024	15.2483	13.3358	17.7923	13.2894	11.6072	12.7966	14.1495	14.8397
CTRL	14.1098	14.7016	13.296	13.2814	18.0229	15.3397	14.8469	13.1015	8.82651
CTSA	120.759	61.1331	39.9088	71.0545	74.5944	72.1148	72.5216	65.2359	112.34
CTSB	21.3194	29.534	29.043	41.8408	52.4248	45.6064	29.0357	47.1028	81.3868
CTSC	114.739	71.0209	93.2122	72.6561	59.7095	64.2093	57.9414	59.6183	126.116
CTSD	209.834	214.555	218.331	168.841	114.181	214.144	334.5	241.865	412.165
CTSH	6.71087	16.301	7.95245	6.74955	7.77855	9.13044	11.6686	11.1524	12.6329
CTSK	11.0612	4.36354	5.1564	6.85089	4.1858	4.65884	3.98482	5.9686	7.27619
CTSS	381.162	687.79	934.284	783.076	618.332	707.621	714.757	782.954	562.362
CTSW	12.0885	18.6901	2.01383	1.22642	2.72794	8.36905	3.29622	9.64122	1.20914
CTSZ	165.457	138.457	162.978	179.642	170.835	182.78	173.687	192.046	182.675
CUEDC1	9.21995	8.26937	9.97475	9.24691	5.65035	10.6587	12.9449	11.6467	8.43074
CUEDC2	14.7416	8.23453	7.36019	9.97545	8.75283	8.28595	10.5515	10.2606	10.0329
CUL1	15.802	7.30524	2.60307	5.31141	2.86938	3.52031	2.94905	5.29269	3.00419
CUL2	5.99529	4.2014	3.93217	4.64373	3.70108	3.27618	3.68178	4.06226	2.3491
CUL3	23.423	23.1631	26.2447	22.483	23.4082	21.1833	23.7149	23.9167	22.2061
CUL4A	14.7104	9.83821	6.05128	9.07786	5.58034	6.71031	6.69116	6.9604	4.48169
CUL4B	24.9502	29.9292	32.6494	31.2601	26.7184	28.6751	30.0846	24.714	25.8745
CUL9	7.36188	5.34616	3.14151	4.99875	3.23594	3.53775	4.05281	4.35909	3.25259
CUTA	22.544	8.39474	4.31842	8.20587	4.63288	7.63234	5.41127	9.77871	3.35458
CUTC	20.8976	18.0594	16.8752	16.3938	13.1435	15.4312	17.6489	17.8348	16.2418
CUX1	11.4664	12.6116	15.2719	10.4028	13.4814	12.7046	17.0598	14.0613	20.4572
CWC15	20.4364	15.5828	14.9288	16.4365	13.0214	15.4856	14.6686	14.9257	12.2486
CWC22	18.2529	13.0662	11.9502	14.619	13.0082	10.8789	14.8688	11.1088	9.83903
CWC25	28.7468	43.9588	28.037	35.3218	30.5567	24.0817	39.0944	33.5993	26.176
CWF19L1	15.9615	11.2568	8.12214	8.85695	6.53759	9.39715	10.4323	11.1808	9.03086
CWF19L2	6.79491	4.33635	3.10799	4.67123	1.76183	2.62737	3.46096	3.22557	1.88164
CX3CR1	21.3495	12.4083	8.71506	13.98	19.8352	12.5054	5.67991	14.0342	7.77621
CXCL1	20.0805	68.641	49.5422	35.6727	28.6573	43.3957	62.5937	43.363	45.3803
CXCL16	26.9936	71.5538	69.5838	56.0739	69.3139	64.0156	85.7634	48.7968	62.8528
CXCR1	366.963	857.034	859.483	746.36	1021.38	963.279	756.178	834.629	1160.53
CXCR2	565.346	1277.48	1362.2	1286.38	1502.23	1491.32	1184.65	1299.05	1519.24
CXCR4	318.125	449.02	356.121	410.735	371.742	407.505	544.561	386.259	167.324
CXorf21	28.601	33.1911	25.0669	36.2753	38.7052	40.5586	22.1491	23.5656	16.2115
CXorf23	5.78101	6.22596	5.71735	5.18333	5.22557	3.73681	5.87309	4.53588	4.24786
CXorf38	27.0929	27.2048	23.1988	23.7822	24.9588	21.3043	18.5756	20.3087	13.7566
CXorf40A	6.6487	6.83876	4.25849	5.20119	5.13282	4.40433	4.11979	4.50467	4.59319
CXorf40B	14.3665	10.4181	5.63024	9.38387	5.69933	7.18455	10.345	9.10919	4.84184
CXorf56	4.76327	3.37603	2.06692	2.46897	1.80079	1.88195	1.58576	2.70774	1.40642
CXorf65	5.20662	13.2616	7.43095	12.7171	10.1607	10.2926	15.4599	8.16007	5.22939
CXXC1	22.6701	10.2915	6.15536	9.44459	6.42977	6.69771	9.20768	9.91846	4.91216
CYB561D1	16.9389	13.2933	9.89076	13.5746	11.3425	9.04118	11.2665	13.9334	9.95463
CYB561D2	28.774	17.5774	10.6014	13.6058	12.1812	12.4316	14.5181	15.5169	11.5375
CYB5B	7.1303	2.9872	1.60933	3.41771	3.09624	2.68022	1.78353	2.46411	1.0951
CYB5D1	4.47422	6.47366	5.28428	5.27669	3.60554	4.42883	4.50697	8.19157	9.23253
CYB5R1	13.9863	13.7101	7.83846	11.9389	11.0552	9.97623	22.0124	14.7109	16.7374
CYB5R3	40.3982	14.5416	13.2254	19.8224	13.584	13.0291	14.4263	25.1072	19.1376
CYB5R4	107.476	111.506	140.628	124.365	115.195	119.451	129.119	113.796	109.272
CYBA	897.85	566.847	596.479	518.464	462.585	654.316	730.445	694.252	970.742
CYBASC3	15.3295	11.1062	6.33615	10.4325	9.32962	7.93668	7.52978	14.468	4.00368
CYBB	131.568	57.6978	45.4118	113.601	71.411	46.0538	51.5644	49.0359	35.4307
CYBRD1	5.31268	13.3884	12.9658	9.08957	4.74389	30.7435	4.72033	15.3969	9.23968
CYC1	18.0517	9.09351	5.26887	8.19646	3.09143	5.71894	6.15275	8.6312	5.42771
CYFIP2	82.2677	41.3705	48.3378	54.6102	32.9901	29.7602	50.8003	48.5085	35.8952
CYHR1	30.3507	23.0723	25.7357	23.3659	23.2487	26.0227	28.2765	31.9216	27.3439
CYLD	47.8725	38.4581	33.7854	42.7247	40.0272	36.2355	31.2473	34.6579	27.7957
CYP27A1	30.1015	26.0332	24.67	15.5895	30.7286	54.5092	21.8007	26.997	28.9942
CYP2D7P1	4.62447	5.46747	4.42915	3.97236	3.11039	3.16065	5.74502	4.71601	5.56768
CYP4F12	34.7591	1.96118	3.03321	12.9601	2.21071	4.2195	2.98659	1.84381	2.30937
CYP4F2	4.14282	3.58694	6.0793	4.83602	1.73713	3.89428	5.4884	5.60947	6.47304
CYP4F3	108.141	106.693	203.361	155.281	60.451	116.768	161.937	174.399	195.022
CYSLTR1	52.9421	20.9191	20.811	32.8399	30.1257	42.444	24.4479	21.5373	10.0023
CYSLTR2	83.5116	7.22191	5.27155	21.4688	3.19486	7.86094	5.26229	6.92822	3.36932
CYTH1	121.032	91.3407	82.6117	91.0536	82.9929	64.3654	91.9408	106.406	59.4934
CYTH2	15.9622	16.4413	11.5809	11.9587	11.9282	9.5267	12.9046	14.6965	9.85965
CYTH4	241.512	258.634	241.112	277.023	358.945	377.094	227.05	252.673	368.11
CYTIP	99.2095	118.115	126.184	135.578	154.096	134.271	176.891	95.8828	115.364
DACH1	9.74044	1.32077	3.03273	4.90861	2.5096	2.7408	1.87218	2.10964	3.23701
DAD1	96.311	69.7123	67.9994	63.5569	59.7966	80.3425	77.6681	69.0278	63.4774
DAGLB	13.5056	9.12107	7.08735	8.1013	5.96453	7.14838	7.87951	9.46342	3.58208
DALRD3	14.2392	8.44274	6.12021	7.05662	4.41004	4.96947	6.73993	6.37988	2.66423
DAP	22.2083	32.7454	26.5738	28.3002	20.3571	23.0841	34.6774	26.111	26.4803
DAP3	24.3231	21.8857	15.8427	17.4654	13.9828	14.9431	16.3593	16.5647	11.0293
DAPK1	23.7934	20.406	5.41348	9.99606	14.3658	9.33984	20.9697	11.854	4.06432
DAPK2	126.357	34.8475	54.2596	55.7934	24.5001	44.0426	71.558	63.9766	36.7411
DAPK3	20.7189	14.3939	10.5429	13.1361	9.99057	14.3329	16.7629	14.334	11.8247
DAPP1	72.1297	76.1168	90.8119	97.1778	152.859	131.147	45.6934	44.0785	58.8104
DARS	9.26582	8.53294	6.82404	6.69341	4.45147	6.47834	8.57934	6.89445	5.63095
DAXX	30.4324	23.5716	21.747	24.1405	22.3145	22.6872	23.809	27.1823	19.6494
DAZAP1	25.2005	11.5089	5.73733	9.85492	5.86887	8.33214	9.68426	9.79124	6.63149
DAZAP2	457.065	592.468	540.806	504.61	455.095	516.899	653.271	524.871	593.233
DBI	105.197	56.4033	50.9547	67.7651	46.3487	66.2914	51.1467	54.6961	42.5663
DBN1	15.4182	17.8583	13.078	11.8865	15.7611	14.6369	15.1645	10.9084	12.3644
DBNL	113.85	113.181	112.26	110.789	75.3003	89.5178	123.074	152.801	172.234
DBP	10.4693	3.3992	2.56658	4.28942	1.97734	2.99287	2.65398	5.43019	1.34388
DBR1	8.50616	3.86242	2.88561	4.17178	2.59647	2.59377	2.79617	3.50817	1.30584
DCAF10	5.56651	3.81353	4.55324	4.55969	3.61	3.00786	4.83344	4.23172	4.58893
DCAF11	28.1419	23.8993	24.7673	30.0866	25.4943	30.9165	20.6201	22.9905	22.8812
DCAF12	21.7047	21.0615	20.5327	20.954	25.9346	18.8212	20.2292	19.4966	18.6882
DCAF15	33.4201	26.7953	20.481	21.5581	17.7335	19.6935	25.0133	26.6295	18.2068
DCAF16	4.6195	2.58223	1.60377	2.90431	1.66241	2.02408	2.9391	2.4294	1.00878
DCAF5	16.5381	11.666	9.5858	11.2095	8.7634	9.40525	10.8449	11.6473	9.48705
DCAF6	12.6807	10.3419	9.45389	10.8245	9.5887	9.33203	10.0991	9.9921	8.58668
DCAF7	26.903	12.5243	11.3718	14.8707	11.4019	9.22255	9.31983	12.6687	7.63521
DCAF8	33.4846	28.3193	19.7102	25.237	19.794	19.0493	23.3147	24.5368	20.0301
DCK	19.435	10.1937	7.298	10.3419	7.30697	6.38952	6.71923	7.36261	5.14866
DCLRE1C	10.3962	6.0496	6.4885	6.68015	5.74212	5.3911	6.08055	5.94978	3.66039
DCP1A	6.57539	4.6383	4.15676	5.27126	5.09781	3.61994	4.19634	4.09033	3.29896
DCP2	20.6097	31.0618	27.2124	25.2534	38.3498	24.7377	30.712	23.6882	25.007
DCPS	2.40148	3.07088	1.48834	1.7761	1.42097	1.52894	2.29186	1.95114	2.96621
DCTN1	30.8523	19.7496	21.8066	23.7853	16.2221	17.2967	27.3944	28.3075	22.3722
DCTN2	28.1263	24.0187	18.1681	22.1592	21.1695	21.6175	23.9008	21.5335	18.6175
DCTN3	43.3245	34.2154	28.3995	30.1281	29.9554	33.7592	29.8914	33.963	26.7351
DCTN4	16.9051	13.3338	15.8395	16.0432	15.7253	12.523	15.695	12.7044	15.7182
DCTN5	6.09058	2.87325	1.67526	2.86318	1.88123	1.67793	3.44042	2.58643	1.51213
DCTN6	4.35104	4.07745	3.58156	3.6912	1.40626	2.56432	4.76309	4.01636	2.00707
DCUN1D1	16.3521	14.1545	16.2499	13.0044	14.8174	11.0188	13.2297	14.0527	11.3348
DCUN1D2	6.48538	4.08899	3.94888	3.85173	3.1065	2.89755	4.12624	3.63826	2.9496
DCUN1D3	2.5573	1.95457	1.1966	2.15815	3.87611	2.15116	1.70419	1.75636	2.96364
DCXR	22.747	14.6936	6.81268	9.93307	5.4115	8.08573	12.4725	7.31623	8.20444
DDA1	8.87715	5.58219	5.42167	5.98486	3.89532	4.56649	5.32027	5.48582	3.86928
DDAH2	45.9029	27.0872	20.2188	30.0685	37.3432	43.1802	23.8498	31.0496	60.6772
DDB1	20.6672	9.43862	3.75595	9.50361	3.75915	4.77351	5.25608	8.07023	2.69267
DDIT3	52.0361	87.1156	55.6466	66.4355	45.982	78.7112	105.386	61.1307	49.1777
DDIT4	15.7338	25.9027	22.433	20.8608	10.5241	21.7866	83.2025	35.8744	27.5317
DDOST	41.7175	16.524	9.70108	18.8733	10.486	11.6177	13.4852	16.2812	11.558
DDRGK1	14.3714	6.92145	5.28479	6.477	3.94813	5.86911	6.85773	9.41932	7.96603
DDT	38.8487	17.5117	12.0294	14.2443	16.9163	15.5478	18.0393	20.7139	14.907
DDTL	6.92392	3.33919	2.26089	2.76962	2.50189	2.48005	3.60427	4.02174	2.83905
DDX17	277.142	277.6	231.551	243.318	223.146	182.255	225.248	225.265	190.045
DDX18	13.5157	7.67206	2.5721	5.44574	3.36892	2.92945	3.53931	4.03893	1.00941
DDX19A	6.13608	3.82818	1.02726	3.29024	1.57811	2.06633	1.8274	2.56089	1.3163
DDX19B	6.9634	4.79991	2.82925	4.18073	2.89704	2.60846	3.34519	3.8565	3.87971
DDX20	6.03717	3.64052	2.80099	4.03522	2.65366	1.91826	3.52475	3.12933	1.32612
DDX21	36.7947	11.8166	6.22596	16.3141	6.36871	6.21451	7.3464	8.35922	6.25954
DDX23	41.8246	27.5626	22.1736	31.1288	27.3403	21.8097	23.8908	26.8051	28.4018
DDX24	36.5537	14.5274	6.20747	13.7303	7.19643	9.43463	7.51626	9.45518	5.17866
DDX26B	11.1779	9.14814	4.699	8.67206	5.80534	5.52877	6.05631	5.93961	4.49885
DDX27	16.4121	9.14663	4.19972	7.91456	2.22847	5.42364	5.89614	8.62469	4.40275
DDX39A	34.1252	35.5873	17.6387	32.9681	16.9957	24.662	36.0389	37.5086	24.2865
DDX39B	131.961	104.047	76.6471	93.1222	59.9565	61.9495	80.0913	97.1499	60.5494
DDX3X	172.797	273.527	231.89	269.205	263.27	230.345	258.212	236.712	226.116
DDX41	20.606	12.2584	9.65634	11.1959	7.13989	10.4588	13.2875	12.7356	11.0453
DDX42	33.6851	23.2839	21.0341	23.3262	17.6239	19.0992	26.7267	24.4754	27.3093
DDX46	17.8063	13.0015	8.43211	11.2374	7.08748	8.73676	10.9814	10.5143	8.73765
DDX49	9.84813	5.39216	5.07739	6.1743	3.72282	6.27996	6.68803	6.96076	4.84499
DDX5	444.858	347.565	271.368	375.67	192.535	300.173	355.191	344.152	380.106
DDX50	11.2263	7.60163	3.60774	6.82032	3.04262	4.36402	3.50725	5.62108	2.66944
DDX52	5.71031	1.97764	1.65098	3.00602	1.71136	2.43095	1.85784	2.34987	1.45387
DDX56	16.3304	8.99195	4.67482	7.15934	4.52875	4.62279	6.24382	9.04782	5.38633
DDX58	28.5883	38.0681	58.5044	69.1503	78.3824	148.105	28.4889	32.3076	25.0474
DDX59	13.7195	16.0048	13.237	11.8945	14.0385	12.5334	16.9452	12.9738	13.7308
DDX6	52.2346	58.2774	55.7795	59.0702	49.8877	43.981	57.5268	51.4389	46.5019
DDX60	2.63836	3.18423	8.84861	13.0678	26.4996	37.5091	3.68152	2.96763	2.70189
DDX60L	33.9794	73.9012	95.7252	80.4207	160.919	148.378	62.2848	39.5198	71.2101
DEAF1	5.44398	3.95192	2.67912	4.08762	3.18621	3.8144	3.92757	4.4879	2.79415
DECR1	52.9222	73.9377	72.1949	63.6772	70.5289	78.4804	59.8557	56.7468	35.9084
DEDD	25.9435	21.7469	27.4829	26.1021	24.6134	25.4998	32.7503	30.5566	27.8835
DEDD2	82.1891	112.211	118.959	115.148	109.9	135.843	153.073	147.635	114.361
DEF6	152.145	99.9747	106.4	52.938	83.9035	100.1	118.23	122.312	86.438
DEF8	155.086	127.607	123.131	109.705	92.0406	94.3675	126.446	141.169	75.2035
DEFA1	94.9771	88.4988	24.7003	23.6169	48.417	26.4978	759.798	49.2926	23.6274
DEFA1B	94.9771	88.4988	25.3913	23.6169	47.9693	26.4978	758.437	49.2926	24.8442
DEFA3	57.0576	51.6667	35.4075	29.3147	47.56	24.6125	841.7	62.9949	18.6042
DEGS1	59.4944	37.8487	61.8801	55.2376	55.7672	56.7271	47.5187	38.2967	75.0162
DEK	36.7306	56.4611	34.1	39.3034	52.1233	36.7204	37.8479	41.3342	38.4838
DENND1A	7.63423	8.41082	10.0828	10.1898	18.6491	12.7134	7.25022	8.70634	11.9865
DENND1B	4.80067	1.87352	2.07137	2.31605	3.165	1.67034	1.58949	1.77921	1.63664
DENND1C	54.268	36.6783	27.2609	35.149	25.707	29.9004	36.6474	40.0595	25.5638
DENND2D	12.9868	14.5344	8.08422	9.89737	9.49058	7.97029	10.6845	16.6997	15.6715
DENND3	175.983	168.576	200.634	185.973	148.717	171.96	189.778	202.174	156.221
DENND4A	12.0408	5.21851	1.79021	5.94567	3.20083	2.63308	2.7022	3.37043	1.82658
DENND4B	55.663	39.9185	34.7072	36.7419	32.2056	36.5111	37.5041	42.7756	33.7109
DENND5A	80.7875	130.932	156.658	160.053	147.761	163.389	136.085	139.882	136.877
DENR	20.0599	12.414	11.8531	14.0124	12.5575	13.5373	13.142	11.6854	9.85466
DEPDC5	9.45484	2.38317	1.18954	5.04596	1.01557	1.41736	1.7346	1.81719	1.02224
DERA	6.73507	5.68389	3.21709	5.41318	4.84897	6.33989	3.84182	3.13049	3.81588
DERL1	20.5047	13.2175	10.8788	15.1362	12.8302	10.2067	11.3191	11.3133	10.1732
DERL2	33.492	30.8132	22.7669	25.6985	21.9137	24.5015	21.4715	21.9887	21.0989
DEXI	12.9296	3.91235	1.95158	3.8338	1.80638	2.27876	1.85988	4.11003	1.40277
DGAT1	30.8842	23.8095	21.1796	18.8221	14.0124	20.013	19.2701	22.4775	24.0039
DGAT2	99.9996	184.514	184.736	135.197	187.263	185.994	169.269	163.428	281.499
DGCR14	6.20474	5.14474	4.1099	3.38461	3.85706	4.9125	5.6838	5.34397	3.26406
DGCR2	62.1679	53.9574	55.1352	55.4386	55.4363	56.0166	62.1583	66.1793	57.4283
DGCR6L	12.3388	4.27326	2.7642	4.1206	1.3431	4.96927	3.72153	4.74225	1.52136
DGKA	46.5043	32.4016	17.1483	26.8723	18.6993	22.2677	29.4908	33.9279	18.7711
DGKD	50.5838	18.8819	18.3814	24.2938	14.5889	12.8071	25.9558	28.6681	14.7163
DGKG	2.3693	2.38348	1.54625	1.92697	1.12899	1.37994	3.31664	2.59289	1.63997
DGKQ	11.7825	7.72715	5.03001	11.8028	4.33525	9.80383	7.78282	7.09535	7.89001
DGKZ	42.801	19.9868	17.4394	19.3428	14.1315	15.7886	22.9757	25.425	11.6219
DGUOK	34.272	24.6489	18.1551	19.1641	15.2855	17.4732	20.5231	16.0429	12.5359
DHDDS	3.07404	2.68128	2.15569	3.77972	2.20816	1.85069	3.04234	2.9977	1.36049
DHPS	25.0606	13.7945	8.48649	10.7191	8.00873	9.22183	11.5437	13.5911	6.669
DHRS1	15.2281	5.75337	4.85748	10.8942	5.27373	6.75418	5.9013	6.63081	4.13564
DHRS12	9.82841	31.1214	59.1702	20.9532	30.6686	35.4688	25.5152	16.2579	26.4834
DHRS13	23.1529	43.2713	56.6999	34.9656	63.38	71.4353	42.3617	34.6869	132.909
DHRS7	125.642	129.269	156.344	132.7	116.272	139.009	187.479	134.904	165.192
DHRS7B	9.15571	7.38709	7.25294	8.00261	7.07591	8.85325	6.81741	10.0196	8.30312
DHRS9	50.88	30.8628	34.5634	53.5666	43.7294	59.7958	30.0679	31.7959	27.4656
DHRSX	3.2268	2.22012	3.05115	3.23773	2.25821	2.82719	5.49322	4.69451	3.95863
DHRSX	3.2268	2.22012	3.05115	3.23765	2.25821	2.82719	5.49322	4.69451	3.95853
DHTKD1	11.7047	13.8378	16.5645	15.2843	12.1906	12.2247	13.3911	14.5686	12.1118
DHX15	27.1267	21.8126	15.8687	18.7638	17.2108	12.7719	15.2661	19.0906	12.009
DHX16	25.9541	19.4073	16.2793	16.5767	13.8705	12.2642	15.0618	19.4296	14.9335
DHX29	5.96531	4.15095	3.3106	3.67625	1.90312	2.49079	2.8334	3.45105	1.70404
DHX34	42.9959	70.9134	58.4818	45.0502	46.0407	55.097	57.3311	64.3233	46.4107
DHX36	7.4774	5.82368	4.88036	6.50555	4.46812	3.36232	4.70259	4.40901	4.4521
DHX38	22.2561	16.6016	11.1238	14.1433	9.67957	10.6814	13.8351	14.8493	12.3323
DHX40	12.865	19.977	14.6199	16.4448	10.1818	9.98468	16.7093	14.7519	10.798
DHX58	6.37837	5.26114	6.40051	11.1927	9.41679	28.8879	3.29919	4.93699	2.76363
DHX8	18.9149	21.3205	19.1802	21.4104	21.5599	19.2939	21.9758	21.3077	18.1406
DHX9	31.5847	21.6404	18.6347	21.3665	16.5088	14.4792	19.9475	20.7618	18.8244
DIABLO	9.20253	10.3296	5.39694	5.5475	4.09311	4.43025	6.45714	5.32031	4.41426
DIAPH1	97.8778	61.0716	60.6575	61.8117	53.2042	44.6409	62.5051	69.5506	49.9622
DIAPH2	3.04069	1.6622	1.51716	2.46549	1.61266	1.0134	1.00172	1.41632	1.78794
DICER1	21.3046	42.4262	30.8804	31.5471	38.3228	28.6746	32.6563	30.3072	24.2363
DIDO1	24.1869	16.0807	12.7148	14.3157	12.3228	11.3214	13.939	17.5236	8.80809
DIP2A	43.3039	19.2625	8.88417	17.5841	7.14416	7.75089	10.4732	13.2206	5.91546
DIP2B	16.1069	23.9928	24.0135	27.3739	31.1296	22.4476	23.8663	23.2099	22.1446
DIRC2	5.80905	9.91639	9.66254	8.54974	7.24832	5.55076	8.33373	5.90375	13.3512
DIS3	6.06354	4.41502	3.00378	3.44087	2.91846	2.68494	2.65317	3.38466	2.58988
DISC1	2.05105	7.32383	5.39749	5.81683	11.5074	8.19326	3.36332	3.14295	6.32493
DKC1	13.3189	8.09368	4.28314	7.78985	4.18948	4.14113	5.24506	5.20518	4.70306
DKFZP586I1420	9.09989	8.72245	5.45687	7.8333	5.40389	7.64777	8.9477	6.85145	6.45293
DKFZp667F0711	3.11397	8.14831	5.86876	3.32662	5.70315	5.72738	6.60407	2.92357	11.1114
DKFZp761E198	43.6421	72.7485	98.5207	64.5988	97.5856	84.3758	71.6676	96.7367	113.933
DLD	20.0016	9.68589	9.35192	12.3746	8.79177	8.7281	12.4491	10.0145	7.17025
DLEU2	4.64188	6.29649	5.70517	7.29504	4.71345	5.26549	6.18841	4.59027	4.3771
DLG1	8.28175	3.85057	2.16305	3.14139	1.52162	1.90265	2.55551	2.49506	1.45987
DLGAP4	20.7565	14.4877	15.4926	15.2497	10.504	11.7873	14.6607	15.1717	12.495
DLST	43.7672	19.8005	14.2556	19.8877	13.3579	12.7435	17.8477	19.7903	10.9244
DMAP1	15.8675	7.90348	4.46337	7.63309	3.66619	5.96958	5.78017	7.62985	5.01495
DMTF1	29.23	19.9802	13.1235	17.0394	13.9194	11.4555	14.4425	14.7156	8.82035
DMXL1	3.68772	2.68019	1.55017	2.27031	2.09079	1.5552	1.81581	2.12251	1.37308
DMXL2	20.8105	30.1984	25.7862	28.6963	61.5637	19.4937	15.705	29.1346	9.34892
DNAH1	3.86524	4.95816	1.96454	3.79132	2.89486	3.0628	3.97057	3.95574	5.12215
DNAJA1	68.8428	101.604	120.139	105.765	121.913	109.574	100.572	97.1103	112.387
DNAJA2	21.1015	17.8482	18.8067	20.9344	15.8823	17.3768	23.6852	19.8141	17.5174
DNAJB1	36.614	42.9369	39.3065	35.9524	29.0299	37.5015	63.3061	44.3367	38.3779
DNAJB11	15.4532	14.601	9.07322	13.784	8.01166	9.45876	12.9327	9.70943	6.15523
DNAJB12	21.3978	20.5733	18.5821	21.1091	15.5914	17.6921	20.475	20.7248	16.7301
DNAJB14	15.8186	12.7354	12.0158	11.8025	12.1932	10.0865	9.21112	11.0417	7.70479
DNAJB2	20.6757	12.7188	7.49657	10.372	5.45664	6.26682	11.9863	9.62774	4.65755
DNAJB6	60.3804	85.5742	51.9251	60.5087	57.981	48.9662	85.9917	51.1492	61.6098
DNAJB9	6.34314	12.2045	9.52101	10.9125	3.20858	11.5789	28.2502	8.44681	11.5049
DNAJC1	6.16847	3.36631	4.22743	4.84698	6.36761	3.85417	2.73533	3.64778	4.00192
DNAJC10	4.97242	6.76606	1.87149	4.96338	5.52877	2.15323	3.53803	4.63486	1.03278
DNAJC13	10.797	8.78404	9.4278	9.57679	10.3377	8.7387	8.84087	9.07112	9.23264
DNAJC14	16.7323	11.9627	8.66079	11.8512	8.36181	8.75226	9.6282	10.2136	7.46946
DNAJC17	11.3955	2.8138	2.58394	3.55072	1.91316	2.52801	2.35384	3.67775	1.95038
DNAJC25	2.67598	4.82795	3.24707	3.61385	1.87731	6.31487	5.79699	2.37571	3.43102
DNAJC3	50.3291	43.0818	56.2407	46.8838	50.9024	40.8691	50.1726	37.8684	39.7998
DNAJC3-AS1	3.89192	2.78662	2.33646	2.75198	1.53771	3.12405	2.2536	2.08505	1.50231
DNAJC4	29.6898	16.3557	15.5924	13.0153	10.5945	12.3232	17.546	18.5632	24.5882
DNAJC5	38.8014	37.9426	45.382	36.3932	45.0957	31.0128	43.3121	44.3327	53.9021
DNAJC7	24.2836	15.9203	13.6948	12.9916	13.4373	13.8171	13.4338	14.7392	10.9481
DNAJC8	26.0037	17.7506	11.9537	17.7218	9.27654	8.40537	16.9761	18.0374	10.808
DNAJC9	10.301	4.10237	1.94438	3.0476	2.78179	2.57999	2.87175	3.77644	1.24851
DNAL4	6.88393	7.6291	5.0598	5.05423	5.64826	5.67759	4.02943	6.5369	2.87907
DNASE1	5.27534	1.8551	1.89284	2.09266	1.51614	1.80305	1.35546	2.4247	2.36391
DNASE1L1	11.9809	5.01398	7.9849	8.36062	6.35342	6.13596	5.012	9.08501	6.59472
DNASE2	4.88884	7.67557	9.17693	7.40674	8.23747	17.4347	4.85232	12.1568	4.96561
DND1	11.4613	6.38614	4.14538	6.5386	4.24534	6.21699	4.65632	7.9099	6.16208
DNM2	96.9856	83.8078	83.7807	86.3907	74.3058	77.6798	111.63	103.457	98.8789
DNMT3A	12.4819	15.1963	14.4423	14.9152	13.353	11.6336	15.8858	15.5645	12.8912
DNTTIP1	46.6693	73.9732	68.7587	63.0846	47.4676	71.9578	78.4095	64.5228	67.8853
DNTTIP2	17.822	16.804	12.345	11.4588	8.15157	10.2836	20.9267	11.1507	16.1325
DOCK11	40.4903	38.1352	44.0106	45.7722	44.6343	36.1497	45.9321	41.2398	34.481
DOCK2	76.5787	65.245	72.0197	76.608	61.9266	55.3058	74.5461	74.7473	80.5923
DOCK4	1.94684	5.83346	8.47568	9.40318	17.9705	12.4132	7.70717	7.88568	4.53426
DOCK5	52.3627	110.664	75.1238	90.225	81.7699	58.9915	80.4861	83.2315	58.5408
DOCK8	110.433	116.898	136.649	135.757	146.421	124.482	117.242	118.536	119.223
DOK1	28.5324	21.3225	20.5381	20.4722	23.6952	21.7889	22.3537	27.1285	20.1443
DOK2	209.166	20.6079	15.8022	53.5203	13.1271	27.3608	17.6387	24.2146	9.59502
DOK3	265.914	287.039	404.199	286.48	357.744	373.729	389.344	363.337	642.549
DOK4	1.89174	4.41036	8.96103	5.80737	6.0843	6.39154	5.72442	4.81769	13.6803
DOM3Z	8.56261	7.25378	4.13538	4.46197	3.61632	4.19719	7.4072	5.38958	3.45278
DONSON	3.52796	2.48508	2.02851	2.29966	1.5113	1.35449	1.65493	1.76841	1.20577
DOPEY2	12.0653	6.06406	5.22937	7.29564	3.98269	4.56551	7.26213	7.17788	3.93713
DOT1L	5.30304	2.44879	1.15532	3.30273	2.01376	1.58244	1.98106	3.21045	2.43446
DPEP2	358.42	209.051	142.041	178.942	81.2814	159.232	187.024	155.165	85.6364
DPEP3	19.4854	21.6771	10.7988	13.2078	7.50182	11.4275	14.9336	13.4737	9.16585
DPF2	45.6664	44.7874	38.2582	43.05	31.8079	38.2894	43.6302	53.3253	23.9946
DPH3	9.08313	10.6907	8.33187	10.7496	8.82556	10.1659	10.2761	7.41013	9.79696
DPM1	36.2742	36.6697	27.557	28.5229	28.5492	28.6746	28.7374	22.8232	20.3968
DPM2	4.12337	3.03838	1.11607	1.45696	1.06047	1.22294	2.67926	3.81243	1.04834
DPM3	29.0034	12.4533	5.68344	11.5271	15.4646	8.17383	14.7097	9.00326	10.0098
DPP7	21.9921	10.8477	1.83688	7.64523	2.83776	6.45926	5.00856	9.40196	2.11529
DPP8	14.1498	14.0358	13.2143	12.7988	13.427	10.8684	11.1673	12.7967	11.6894
DPP9	12.9336	7.56442	5.75582	7.41371	4.667	5.27154	7.15189	8.49818	5.97199
DPY19L3	18.4502	10.366	11.172	11.3477	5.69249	8.89706	11.3437	8.64452	11.7743
DPY30	27.026	23.1243	19.2129	15.285	15.5043	15.2355	20.2925	16.0717	14.5444
DPYD	12.6427	26.747	42.6469	30.5221	48.8823	22.8637	22.1274	33.2729	35.0332
DR1	39.1556	36.0535	37.9469	31.987	39.0768	31.1855	29.4994	30.142	31.6654
DRAM1	6.99707	8.037	7.21644	8.42079	13.1369	9.34315	9.29507	6.11181	15.4145
DRAM2	15.3497	9.30002	4.09223	7.27365	6.37816	5.08725	10.4112	8.9056	7.23342
DRAP1	74.6133	40.8548	53.1495	61.8652	59.6301	125.514	44.6103	52.2419	52.4205
DRG1	13.6116	7.46396	4.40915	6.85749	3.11617	6.09411	5.68327	5.81919	3.74155
DRG2	9.3595	4.35419	1.18474	2.99146	1.30481	2.49495	1.79979	2.698	1.46061
DSC2	60.5108	22.0234	37.5614	31.8133	80.4375	31.1023	20.6907	27.5959	41.0844
DSCR3	27.4774	19.1124	17.8453	18.9305	17.0241	16.1832	17.6538	16.5143	13.3546
DSE	4.95818	14.9668	9.57813	12.8407	11.7377	9.35934	9.31769	9.34701	23.3836
DSN1	8.22301	7.17764	3.70557	5.83998	2.97633	2.80431	6.01926	4.44373	1.37507
DSTN	37.9005	12.6631	10.266	16.7825	7.79758	10.6915	8.76379	10.2786	5.42421
DSTNP2	11.9188	2.90307	2.44375	3.89232	2.30283	1.82575	2.62494	1.73911	1.56509
DSTYK	6.20882	4.34374	3.24358	3.49607	3.18382	2.33527	3.5973	3.48172	3.06637
DTD1	9.00863	15.9853	12.1041	5.39682	7.78608	12.4342	13.9105	8.61396	9.90304
DTNB	2.33335	1.64937	1.05366	1.4369	1.24403	1.82184	2.14603	2.3685	4.17631
DTNBP1	10.5438	7.50155	5.24055	6.87762	11.9608	8.84053	6.38826	6.00948	11.5166
DTX2	19.936	23.8545	18.7715	13.963	15.8549	15.915	21.1602	24.6312	17.9834
DTX2P1-UPK3BP1-PMS2P11	4.02759	3.27066	3.00508	3.37961	3.87711	1.75337	3.33717	5.05303	2.98448
DTX3L	25.0249	42.4984	54.206	57.4162	83.6217	75.9042	26.7993	40.4684	41.7392
DUS1L	19.4158	9.12926	3.42551	7.49429	4.20485	6.79092	6.01874	9.6656	4.07497
DUS2L	24.7929	10.4078	10.1369	12.8351	5.17871	9.22323	12.9061	10.7591	5.40698
DUSP1	603.323	970.986	1514.97	1000.27	1043.04	1080.56	1440.05	1290.53	837.335
DUSP11	20.095	17.3844	17.7381	16.8473	12.1677	14.8633	17.2991	16.3857	12.9251
DUSP12	8.95018	6.87663	4.20991	5.91652	3.59522	3.83328	3.98371	4.15356	2.44344
DUSP16	5.28128	8.4336	4.25101	7.80547	7.21746	5.5047	5.07688	6.37506	4.46062
DUSP18	9.71857	9.40979	8.55247	7.99221	11.7131	6.05441	4.58762	10.2176	4.40957
DUSP2	3.17848	9.57691	3.50435	4.51453	2.7069	4.56913	5.68762	4.98778	1.18691
DUSP22	18.536	22.7399	18.0667	18.5391	16.6195	15.2653	17.426	23.3211	20.9374
DUSP23	21.9709	15.7313	12.1431	18.7723	19.5318	9.67836	17.6697	14.8996	26.9178
DUSP3	5.03272	5.5609	6.2753	6.75542	15.2085	5.2198	3.4593	4.77322	10.4481
DUSP6	107.449	112.34	104.62	146.421	109.314	76.3025	72.9882	194.163	44.8012
DUSP7	4.41654	3.43482	2.20139	3.48782	1.61775	2.46394	3.14272	5.30784	1.27309
DUT	19.4328	8.5656	3.73959	6.30927	15.2665	5.41031	15.3787	4.66598	2.36178
DVL1	8.54994	3.82847	2.08746	2.56653	1.51845	2.14439	2.71989	3.44022	1.93498
DVL2	9.02136	3.81865	1.98359	3.65055	2.47836	2.47433	3.62719	3.25179	1.90273
DVL3	23.0899	16.6625	13.5602	16.4453	11.4922	13.7196	18.0713	20.0876	18.904
DYM	10.9538	7.8558	6.20697	7.83735	5.69893	3.20924	6.84589	5.96764	6.76905
DYNC1H1	14.0943	8.50163	6.0769	8.52453	6.27906	4.53747	5.55611	8.06369	3.88656
DYNC1LI1	37.0392	67.6595	54.6366	64.5255	40.7018	40.2813	49.293	61.0525	28.4255
DYNC1LI2	21.5293	17.4699	15.826	17.9241	15.512	11.6797	16.8601	15.2997	11.8365
DYNLL1	103.851	33.629	15.4628	41.6723	16.3111	28.8215	22.0421	23.4223	20.9266
DYNLL2	40.9162	25.9894	23.4117	21.2392	16.0018	25.529	30.949	26.9596	21.6174
DYNLRB1	75.7874	44.4579	36.2201	51.3541	46.3881	50.1124	40.5226	43.2087	38.3487
DYNLT1	58.091	81.3616	101.069	81.5757	151.139	119.083	70.5223	76.8247	88.6835
DYNLT3	3.73917	3.96587	3.12162	4.28957	2.76068	2.90135	4.51638	3.34991	3.53434
DYRK1A	27.4891	35.4137	31.5014	31.7047	34.712	31.9263	35.0726	29.2657	24.9879
DYRK1B	10.524	10.0167	6.3978	7.95109	5.8612	5.26637	8.4842	9.74964	3.04498
DYRK2	20.367	6.32527	2.91276	7.01273	2.57529	3.29146	2.54528	4.82344	1.4036
DYSF	83.3042	135.429	255.092	163.726	242.819	195.665	182.123	196.772	389.588
E2F3	16.2145	29.6675	24.2824	26.8506	19.8572	24.9128	29.8068	20.8548	28.0126
E2F4	41.2373	29.4652	29.2407	31.8702	24.5996	29.3899	30.0933	37.4643	34.0396
E4F1	14.135	10.1686	6.60383	8.49664	5.23208	6.87036	8.99323	10.3273	3.70408
EAF1	9.45077	8.84201	8.5495	8.06896	7.07404	7.13592	9.80369	8.28325	8.59262
EAF2	19.1037	4.00979	4.41867	8.47538	2.38555	6.05224	4.83418	5.76505	2.16174
EAPP	38.831	41.5219	38.523	39.3422	30.7863	40.4711	52.4915	38.4185	36.77
EBLN2	8.13823	12.3793	7.714	7.5317	9.03065	5.56097	6.85303	7.70486	15.9696
EBPL	3.28183	6.13229	5.04879	3.06864	3.35475	6.51635	10.343	6.72536	10.032
ECD	10.6965	7.40901	4.65843	6.87309	3.68523	4.33214	5.3229	6.08951	4.46823
ECE1	55.7379	97.8364	122.704	125.971	118.635	106.024	136.166	175.859	147.471
ECH1	36.6767	15.2714	4.90915	10.9515	7.46178	10.1451	7.64896	10.2122	3.65799
ECHDC1	23.1706	18.7832	19.7062	20.8046	17.356	18.0198	26.5366	14.6678	13.6304
ECHS1	7.33246	4.93375	1.33256	3.02138	1.38129	2.00773	3.69882	4.23586	1.09524
EDC3	4.35141	2.14635	2.99147	1.81525	2.42707	1.63705	2.57976	3.30277	3.42215
EDC4	18.1089	12.1299	7.15097	10.4539	9.066	7.88847	10.7458	11.7126	5.17341
EDEM1	23.9383	21.3613	15.2181	17.5281	19.7399	13.8465	15.0736	16.257	10.5884
EDEM2	31.9749	26.6947	28.3771	32.1271	30.9488	31.8817	22.2758	28.2338	30.8973
EDEM3	18.7221	16.3553	13.9746	14.7373	16.4226	13.8947	12.765	12.302	11.9655
EDF1	125.693	75.8856	45.5995	58.041	40.7573	57.2667	73.7856	73.2851	46.2369
EED	7.33947	3.97444	3.78874	3.65021	3.2432	3.19516	2.75486	3.02402	4.04437
EEF1A1	437.69	397.265	112.589	225.882	161.307	195.327	195.268	311.737	100.287
EEF1B2	37.3167	36.3648	11.0612	16.9545	12.5882	16.6914	18.2291	29.4159	8.40935
EEF1D	140.489	137.982	85.7847	85.8935	74.7333	92.8865	136.964	133.15	130.327
EEF1G	105.427	84.9147	38.7364	47.7523	40.1043	49.4431	34.5349	67.2261	26.3665
EEF2	148.48	111.354	38.9743	73.5244	52.5088	57.5969	62.1821	108.402	29.6005
EEPD1	23.2965	17.188	16.0281	19.2642	11.592	15.5986	19.3103	18.4368	7.95652
EFCAB2	2.15092	3.34797	3.0981	4.07058	9.29681	3.44033	2.90639	1.6845	3.98831
EFCAB4A	9.90048	3.8322	3.4574	5.59938	2.87986	1.39531	3.12637	2.41654	2.82715
EFCAB4B	5.61669	2.82624	3.91304	4.78843	2.49099	1.92448	3.93733	6.2457	4.30013
EFEMP2	7.64827	2.53985	3.225	3.02696	2.38778	3.01678	1.87934	2.01779	3.10938
EFHA1	30.7462	22.8984	18.9222	23.2471	18.8367	18.6678	20.3192	17.8179	17.3743
EFHC2	1.11723	4.16279	2.67918	2.08773	1.31237	1.44325	2.07731	2.48795	1.12211
EFHD2	479.721	471.411	496.75	392.036	558.873	582.359	458.837	501.021	490.538
EFNA4	5.35777	4.58855	4.35356	2.55591	2.53142	3.39353	3.156	3.37255	1.67232
EFR3A	11.1854	9.54034	9.84895	9.71766	14.3442	10.9019	10.997	7.5524	10.8918
EFTUD2	24.9366	9.27216	5.09878	10.4062	6.02442	5.6246	6.81168	7.25726	3.16294
EGLN1	40.463	55.3467	92.819	97.6532	99.1562	95.5432	90.2233	65.8139	71.0818
EGLN2	102.618	103.72	109.542	82.4783	90.8806	79.5772	110.7	146.473	105.326
EGR1	10.9343	3.88102	5.41411	9.36225	2.46473	8.63199	8.77207	10.709	4.51684
EHBP1L1	91.0155	114.783	96.8072	98.8637	133.06	88.0976	93.1957	140.398	125.532
EHD1	225.975	114.898	158.62	199.818	180.698	164.739	138.59	178.626	186.046
EHD4	9.56247	2.84296	2.92548	5.53393	3.50268	2.81506	3.08367	3.32056	1.924
EHMT1	16.368	10.3656	6.60892	10.4378	11.286	6.31596	8.53933	10.3672	11.4667
EID1	40.2508	16.9178	7.398	16.3381	5.9568	10.0968	10.4062	10.5673	4.18806
EID3	1.62661	2.25336	1.21722	1.00359	1.57717	1.0837	2.28289	1.73249	1.28628
EIF1	658.335	730.122	586.39	681.271	414.924	572.14	999.814	705.106	567.289
EIF1AD	9.84711	7.37777	6.01331	6.03667	5.73954	5.80434	6.43423	6.10465	5.78533
EIF1AX	7.35732	6.42299	2.30752	3.90696	1.89155	2.51558	3.02057	2.21189	1.14042
EIF1B	68.2612	67.6317	68.677	64.008	64.41	71.4415	65.8429	61.7547	84.9307
EIF2AK1	18.8699	10.6183	9.37811	10.4753	7.67579	8.41469	9.34532	9.99157	7.37852
EIF2AK2	12.0753	18.0817	41.0808	32.229	45.2048	69.234	17.8137	15.8476	32.549
EIF2B1	22.8053	6.84664	3.89216	8.76315	3.72414	4.67495	5.9296	6.77555	2.84744
EIF2B2	5.6359	1.64689	1.34431	1.53941	1.64507	1.53442	1.76487	2.87007	1.57842
EIF2B4	11.4067	3.95068	2.14948	4.16385	1.65866	2.30282	4.07256	4.43431	1.21817
EIF2B5	10.304	5.13387	3.06903	5.90677	2.7309	3.76049	3.20391	5.07868	2.6375
EIF2C1	10.6415	9.7162	7.69863	9.85093	7.77816	6.99553	7.53992	10.4321	6.70724
EIF2C2	10.5242	12.8792	9.33482	12.221	14.7789	8.1929	9.91231	12.0609	9.33766
EIF2C3	3.78698	4.48994	2.78513	4.11527	2.96176	3.12097	3.45133	3.41817	2.45261
EIF2C4	75.2106	89.9963	97.3251	85.6227	74.0014	69.0721	91.6279	85.078	87.396
EIF2S2	13.0382	10.6327	6.17561	9.07392	6.43387	7.84431	7.46587	8.13652	7.01835
EIF2S3	31.5393	38.0058	25.8323	29.8644	26.5474	27.8229	23.7087	24.9245	21.0004
EIF3A	27.1867	23.6105	13.3816	20.2044	12.8902	15.2996	15.8045	17.7205	12.4539
EIF3B	15.9549	8.2815	2.1661	5.59576	2.62288	3.87236	2.43772	5.59415	1.43071
EIF3C	21.065	10.9576	4.43181	6.90783	3.54073	6.06424	6.70201	8.36991	2.63779
EIF3CL	20.872	9.62222	3.89806	6.21523	3.19352	5.54865	6.41249	7.94903	2.37054
EIF3D	40.5053	31.5574	24.5211	34.1079	18.6633	27.1862	28.3652	34.1282	16.3839
EIF3E	42.3057	35.5267	7.39029	18.4691	14.0906	14.5543	12.7975	21.6369	3.40572
EIF3F	24.6537	21.8889	7.9833	12.9292	9.85146	10.3489	14.224	20.6964	7.36495
EIF3G	42.8042	32.0468	22.7669	22.6778	15.446	27.5038	21.9551	39.2583	11.0746
EIF3H	63.7261	49.2479	27.723	36.7486	28.4222	31.9311	40.0197	42.0491	23.8377
EIF3I	17.375	11.1892	5.81462	7.8807	5.77955	7.69153	9.05286	8.44608	8.06641
EIF3J	11.53	8.02089	3.09019	5.59743	3.29095	3.30493	3.47737	4.07489	2.08754
EIF3K	73.0762	51.2235	29.7245	45.3389	29.0783	36.9476	42.48	47.8072	39.918
EIF3L	51.217	42.9851	18.0723	27.6115	16.4326	21.0079	23.3098	33.018	12.8434
EIF3M	34.5164	24.056	8.66601	14.8722	10.2274	16.699	14.0749	19.6697	5.6828
EIF4A1	62.7006	40.8588	23.9774	35.5569	15.2274	25.57	44.6782	38.7171	20.6798
EIF4A2	113.159	98.229	64.2165	73.8608	68.4187	52.3005	67.538	73.0527	54.1544
EIF4A3	24.3794	21.8406	13.958	19.7629	11.071	13.8696	22.973	17.7313	12.349
EIF4B	40.9922	34.2932	19.5758	27.137	16.8141	19.8556	24.1962	25.7691	16.9177
EIF4E	5.90363	4.92733	3.66961	4.93543	2.94119	3.83358	3.63911	3.71763	3.36842
EIF4E2	39.614	27.6421	27.0016	25.6481	24.6677	25.4372	22.8235	31.259	21.0385
EIF4E3	26.7953	40.9556	57.8643	44.3258	59.7052	44.9127	48.2514	34.1961	66.7961
EIF4EBP1	11.742	3.75376	3.37051	6.47368	2.97763	1.8886	4.99961	3.81602	1.34914
EIF4EBP2	47.5722	42.2644	30.2458	36.2363	28.8822	26.9079	33.3174	32.3786	32.7315
EIF4EBP3	10.186	21.6358	11.0912	6.12961	7.86452	16.5503	12.0581	9.30139	11.4786
EIF4ENIF1	8.70596	6.99834	4.38054	6.57435	3.26871	3.32787	5.87065	6.57247	2.22202
EIF4G1	27.0978	17.2424	11.1476	13.769	11.4102	12.9959	13.4052	14.7437	13.6975
EIF4G2	272.408	176.709	219.877	229.253	182.609	190.537	206.8	203.049	203.664
EIF4G3	13.0161	11.7427	15.9913	16.7892	16.7569	15.2543	18.0131	13.5472	20.8292
EIF4H	90.6195	73.1479	77.4088	69.8708	89.5965	81.3055	71.5497	76.6355	73.7753
EIF5	43.5501	47.3063	37.2114	43.12	25.2331	35.3222	68.1341	42.4791	35.9242
EIF5A	48.1504	34.9063	24.7582	31.7321	24.5797	23.3123	30.4332	31.766	17.8228
EIF5AL1	4.98789	3.53315	2.21778	3.47082	2.28823	2.91111	3.89752	3.25401	1.68777
EIF5B	11.4108	4.3769	1.48373	3.87992	2.15203	3.04839	1.76931	2.71068	1.11157
EIF6	32.5452	20.7127	18.6983	16.8264	15.0334	18.1059	25.0382	25.2219	21.6045
ELAVL1	6.5527	3.24792	2.32829	2.81993	2.22406	2.47909	2.83038	3.072	1.49658
[truncated: 5,737 more rows]
