# Supplementary material for: RNA sequencing from human neutrophils reveals distinct transcriptional differences associated with chronic inflammatory states
Source: BMC Med Genomics. 2015 Aug 27;8:55. doi: 10.1186/s12920-015-0128-7 (PMC4551565; doi:10.1186/s12920-015-0128-7)
Supplement: Additional file 2: Table S2. — Gene ontology analysis of genes expressed in neutrophils. (XLSX 212 kb) [file 12920_2015_128_MOESM2_ESM.xlsx]

## Sheet: 25% Top Expressed Genes
Supplemental Table 2. Gene ontology analysis of genes expressed in neutrophils
Category	Term	Count	P Value	Genes	FDR
GO:0006414	translational elongation	72	6.8998e-46	RPL18, RPL19, RPL14, RPL13, RPL15, RPLP2, RPS2, RPS3, RPS3A, RPLP0, RPLP1, FAU, RPL11, RPS27A, RPL35A, EEF2, RPS4X, RPS18, RPS19, RPL41, RPS16, RPS17, RPS14, RPS15, UBC, RPS12, EEF1G, RPS13, RPS10, RPS11, UBB, EEF1D, UBA52, RPL35, RPS15A, RPL36, RPL37, RPL38, RPL13AP5, RPL21P28, RPS25, RPS27, RPL30, RPL7, RPL32, RPS29, RPL31, RPL6, RPL34, RPL8, RPL3, RPL10A, RPL4, RPS20, RPS21, RPS24, EEF1A1, RPL…	1.27833e-42
GO:0006955	immune response	169	8.7252e-26	IL16, AQP9, TUBB2C, TLR1, TLR2, PGLYRP1, TLR4, TLR6, TGFB1, TLR8, B2M, TAPBP, CFP, MLL5, LILRA1, MYD88, LILRA2, CLEC4E, LTB4R, CD46, S1PR4, GPR44, LILRA5, CLEC4A, LILRA6, IL1B, CLEC4D, FAS, CFD, AKIRIN2, RAB27A, HLA-H, DBNL, GBP5, C5AR1, NCF2, BST2, BST1, NCF1, NCF4, RELA, HLA-A, HLA-C, TNFRSF14, SERPING1, HLA-B, HLA-E, BCAP31, HLA-F, IGSF6, LILRB2, LAT2, UNC13D, CST7, LYST, LILRB3, CD300LF, DEFA…	1.61652e-22
GO:0006952	defense response	145	1.75452e-20	S100A8, AIF1, STAT5B, S100A9, TUBB2C, TLR1, TLR2, PGLYRP1, TLR4, TLR6, TGFB1, TLR8, TAPBP, CD48, CFP, LILRA1, MYD88, LILRA2, HIST1H2BK, CD44, LTB4R, CD46, IL1B, CSF3R, MX1, CFD, MX2, AKIRIN2, RAB27A, F11R, C5AR1, NCF2, NCF1, RELA, RXRA, CST3, HLA-C, SERPING1, HLA-B, LILRB2, TNFAIP6, HIF1A, UNC13D, CCR3, LYST, LILRB3, DEFA3, MNDA, DEFA1, HLA-DRA, TNFAIP8L2, ITGAL, FGR, ITGB2, IL32, CD74, SLC11A1, …	3.2506e-17
GO:0006412	translation	91	1.99874e-17	RPL18, RPL19, RPL14, RPL13, ZNFX1, EIF5, RPL15, RPLP2, SNORA67, RPS2, RPS3, WARS, RPS3A, RPLP0, RPLP1, FAU, EIF1, RPL11, TNIP1, RPS27A, RPL36AL, RPL35A, EEF2, EIF1B, RPS4X, EIF4G2, RPS18, RPS19, RPS16, RPL41, RPS17, EIF4A2, RPS14, RPS15, UBC, RPS12, EEF1G, RPS13, RPS10, RPS11, UBB, EEF1D, UBA52, EIF4E3, NACA, ABTB1, RPL35, RPS15A, RPL36, RPL37, RPL38, RPL13AP5, RPL21P28, RPS25, CYLD, RPS27, RPL30…	3.70308e-14
GO:0007242	intracellular signaling cascade	230	3.0345e-17	ADCY7, STAT5A, STAT5B, RAB1B, LPAR2, RAB1A, CTNNB1, BTK, HMHA1, LTB4R, S1PR4, RAB24, GNG2, RARA, GNG5, SYK, RAB27A, DBNL, C5AR1, ROCK1, RXRA, PIK3CD, TANK, MARK2, MAPK1, RAB18, CCR3, ACAP1, MAPK3, PIAS1, RAB10, PLEKHM1P, GNAI2, STK17B, NFKBIA, AKAP13, MYO9B, ARF5, CD74, NR1H2, RAC2, RAC1, TYROBP, ABR, MAP2K2, MAP2K3, MAP2K4, RPS6, AGER, ARF1, ARF3, CNIH4, ARF4, RIT1, CLEC7A, TNK2, RAB5B, RAB5C, W…	5.62203e-14
GO:0043067	regulation of programmed cell death	165	2.60885e-16	XRCC5, MAEA, PTGS2, MMP9, STAT5A, STAT5B, TUBB2C, RBM5, TLR2, TLR4, TGFB1, BTK, MYD88, CD44, CDKN2D, ILK, TPT1, IL1B, DNAJC5, RPL11, PSENEN, FAS, MX1, RPS27A, RAB27A, ACTN4, ROCK1, SOCS3, RELA, RXRA, BCL2A1, PIM1, ACTN1, PIM3, POLB, PIM2, HBXIP, STK4, DDIT3, MAPK1, UNC13D, LYST, CSTB, LRRK2, UBA52, HMGB1, MCL1, STK17B, AKAP13, NFKBIA, HSPA1A, PPT1, HSPA1B, CD74, SERINC3, MTCH1, RAC1, FGD3, ARHGDI…	4.10783e-13
GO:0010941	regulation of cell death	165	3.24323e-16	XRCC5, MAEA, PTGS2, MMP9, STAT5A, STAT5B, TUBB2C, RBM5, TLR2, TLR4, TGFB1, BTK, MYD88, CD44, CDKN2D, ILK, TPT1, IL1B, DNAJC5, RPL11, PSENEN, FAS, MX1, RPS27A, RAB27A, ACTN4, ROCK1, SOCS3, RELA, RXRA, BCL2A1, PIM1, ACTN1, PIM3, POLB, PIM2, HBXIP, STK4, DDIT3, MAPK1, UNC13D, LYST, CSTB, LRRK2, UBA52, HMGB1, MCL1, STK17B, AKAP13, NFKBIA, HSPA1A, PPT1, HSPA1B, CD74, SERINC3, MTCH1, RAC1, FGD3, ARHGDI…	6.21725e-13
GO:0042981	regulation of apoptosis	163	5.13502e-16	XRCC5, MAEA, PTGS2, MMP9, STAT5A, STAT5B, TUBB2C, RBM5, TLR2, TLR4, TGFB1, BTK, MYD88, CD44, CDKN2D, ILK, TPT1, IL1B, DNAJC5, RPL11, PSENEN, FAS, MX1, RPS27A, RAB27A, ACTN4, ROCK1, SOCS3, RELA, RXRA, BCL2A1, PIM1, ACTN1, PIM3, POLB, PIM2, HBXIP, STK4, DDIT3, MAPK1, UNC13D, LYST, CSTB, UBA52, HMGB1, MCL1, STK17B, AKAP13, NFKBIA, HSPA1A, PPT1, HSPA1B, CD74, SERINC3, MTCH1, RAC1, FGD3, ARHGDIA, COL1…	1.03251e-12
GO:0006954	inflammatory response	84	2.53659e-14	S100A8, AIF1, STAT5B, S100A9, TLR1, TLR2, PRDX5, CXCR1, CXCR2, TLR4, TLR6, MMP25, TLR8, TGFB1, CD97, CFP, AKT1, FOS, MYD88, CD44, LTB4R, CXCR4, AOAH, CD46, IL1RAP, IL1B, SERPINA1, CFD, F11R, NFKBIZ, IL18RAP, LYN, LY96, RXRA, RELA, LYZ, SERPING1, NFAM1, IL6R, PROK2, TNFAIP6, ALOX15, UNC13D, HIF1A, CCR3, KDM6B, PTAFR, CXCL1, ITGAL, YWHAZ, NMI, CCR1, ITGB2, FPR2, TNFRSF1A, SLC11A1, TNFRSF1B, MEFV, I…	4.68958e-11
GO:0012501	programmed cell death	126	4.93155e-13	TSPO, RBM5, CTNNB1, RAD21, CDKN2D, IL1B, PSENEN, FAS, ACIN1, RPS27A, CIB1, ROCK1, BCL2A1, TNFRSF14, PIM2, STK4, BCAP31, RNF130, EP300, UBA52, MCL1, LITAF, STK17B, NFKBIA, AKAP13, PPT1, ITGB2, RFFL, ECE1, MTCH1, RAC1, FGD3, SRGN, PTPN6, CFLAR, CARD8, ABR, RYBP, VAV1, TAX1BP1, TXNDC12, TNFSF10, CDKN1B, VCP, P2RX1, CSRNP1, CYFIP2, PDCD6, PTENP1, IFI6, RTN4, HTATIP2, NUAK2, PREX1, CXCR2, PDCD4, PTEN,…	9.1368e-10
GO:0008219	cell death	141	9.49591e-13	TSPO, ATP6AP1, RBM5, TGFB1, SETX, CTNNB1, RAD21, CDKN2D, IL1B, PSENEN, FAS, ACIN1, RPS27A, CIB1, ROCK1, BCL2A1, POLB, TNFRSF14, PIM2, STK4, BCAP31, RNF130, EP300, UBA52, MCL1, LITAF, STK17B, NFKBIA, AKAP13, PPT1, ITGB2, RFFL, ECE1, MTCH1, RAC1, TMEM123, SRGN, FGD3, PTPN6, CFLAR, CARD8, ABR, RYBP, VAV1, TAX1BP1, TXNDC12, TNFSF10, CDKN1B, VCP, P2RX1, UBA1, CSRNP1, CYFIP2, PARP4, PDCD6, PTENP1, IFI6…	1.75928e-09
GO:0007264	small GTPase mediated signal transduction	77	1.23927e-12	GNA13, RAB5B, RAB5C, WASF2, RAB1B, IQGAP2, SHOC2, RAB1A, IQGAP1, RGL2, ARHGAP4, CDC42, ARHGAP1, RHOA, RALB, RAB24, RHOB, RHOG, RAB27A, DBNL, ARHGEF1, RAP2C, ROCK1, RALBP1, RAB4B, MAPK1, SH2D3C, DOK2, DOK3, RAB18, GNB1, MAPK3, CFL1, RAB5A, SDCBP, LRRK2, RAB10, RAB7A, RAB3D, GRB2, MAPKAPK3, MYO9B, MAPKAPK2, ARF5, RAC2, RASGRP4, RASGRP2, RAC1, SOS2, RAB11B, ARHGDIA, ARHGDIB, GDI1, GDI2, RAB8A, ABR, …	2.29593e-09
GO:0016265	death	141	1.64419e-12	TSPO, ATP6AP1, RBM5, TGFB1, SETX, CTNNB1, RAD21, CDKN2D, IL1B, PSENEN, FAS, ACIN1, RPS27A, CIB1, ROCK1, BCL2A1, POLB, TNFRSF14, PIM2, STK4, BCAP31, RNF130, EP300, UBA52, MCL1, LITAF, STK17B, NFKBIA, AKAP13, PPT1, ITGB2, RFFL, ECE1, MTCH1, RAC1, TMEM123, SRGN, FGD3, PTPN6, CFLAR, CARD8, ABR, RYBP, VAV1, TAX1BP1, TXNDC12, TNFSF10, CDKN1B, VCP, P2RX1, UBA1, CSRNP1, CYFIP2, PARP4, PDCD6, PTENP1, IFI6…	3.0463e-09
GO:0006915	apoptosis	123	1.92933e-12	TSPO, RBM5, CTNNB1, RAD21, IL1B, PSENEN, FAS, ACIN1, RPS27A, CIB1, ROCK1, BCL2A1, TNFRSF14, PIM2, STK4, BCAP31, RNF130, EP300, UBA52, MCL1, LITAF, STK17B, NFKBIA, AKAP13, PPT1, ITGB2, RFFL, ECE1, MTCH1, RAC1, FGD3, SRGN, PTPN6, CFLAR, CARD8, ABR, RYBP, VAV1, TAX1BP1, TXNDC12, TNFSF10, VCP, P2RX1, CSRNP1, CYFIP2, PDCD6, PTENP1, IFI6, RTN4, HTATIP2, NUAK2, PREX1, CXCR2, PDCD4, PTEN, RTN3, RPS3, AKT…	3.57451e-09
GO:0009611	response to wounding	110	1.21073e-11	GNA13, S100A8, AIF1, S100A9, STAT5B, TLR1, TLR2, TLR4, TLR6, TGFB1, TLR8, LUZP6, CFP, DYSF, MYD88, CD44, LTB4R, CD46, IL1B, CFD, RAB27A, F11R, RELA, RXRA, SERPING1, PLAUR, TNFAIP6, UNC13D, HIF1A, CCR3, ITGAL, NINJ1, ITGB2, SLC11A1, RAC1, B4GALT1, PTPN6, KLF6, MAP2K3, TGFBR2, IL1RN, AGER, S100A12, APOL2, NOTCH2, CD55, NOTCH1, P2RX1, ITGA5, PARP4, CLEC7A, CXCR1, PRDX5, CXCR2, MMP25, CD97, AKT1, FOS…	2.24313e-08
GO:0009615	response to virus	39	1.67365e-11	FGR, ZC3HAV1, RPS15A, RSAD2, IVNS1ABP, IFI35, TLR8, ISG20, DEFA1B, ISG15, CXCR4, BCL3, MX1, DNAJC3, IFNGR2, MX2, IFNGR1, PTPRC, BST2, BECN1, RELA, SAMHD1, IFI44, IFI16, HBXIP, STAT1, TRIM22, STAT2, IFNAR1, IRF9, DDX58, PLSCR1, IFNAR2, UNC13D, HNRNPUL1, IRF7, LYST, BNIP3L, DEFA3, DEFA1	3.10078e-08
GO:0016192	vesicle-mediated transport	116	2.35441e-11	NRBP1, PDLIM7, CHMP5, RAB1A, TAPBP, CTNNB1, PICALM, PACSIN2, VPS4B, FTL, RAB27A, DBNL, SCAMP2, ERGIC1, BCAP31, LAT2, UNC13D, LRP10, SCYL1, ARRB2, RAB18, LYST, TRAPPC5, VAMP3, VAMP2, TRAPPC1, PACS1, RAB7A, ABCA7, STX7, GNAI3, CDC42SE1, NAPA, PPT1, ARF5, SNX3, FTH1, SLC11A1, BLOC1S1, STX16, RAC1, FCER1G, STX11, STX10, AP2M1, GABARAPL2, RAB8A, TGFBR2, MYO1F, VAV1, CORO1C, CORO1A, FNBP1, VCP, P2RX1, …	4.36202e-08
GO:0045321	leukocyte activation	63	4.35613e-11	NBN, ELF4, PREX1, STAT5A, STAT5B, TLR1, TLR2, CXCR2, TLR4, SKAP2, TLR6, TGFB1, CTNNB1, CD48, MLL5, CD93, CXCR4, FAS, IMPDH1, RAB27A, SYK, GAPT, ADAM10, BST2, LYN, STXBP2, STXBP3, NFAM1, MYH9, WAS, PRKCD, IFNAR1, LAT2, UNC13D, CCND3, PSEN1, LCP1, LCP2, ITGAL, SBNO2, YWHAZ, FKBP1A, CD74, ITGAM, HSH2D, SLC11A1, DOCK2, BCL3, BCL6, NDRG1, PTPRC, KLF6, IKZF1, IL8, TGFBR2, MYO1F, VAV1, SP3, BAX, PLCG2, …	8.07062e-08
GO:0001775	cell activation	70	7.786e-11	GNA13, NBN, ELF4, PREX1, STAT5A, STAT5B, TLR1, TLR2, CXCR2, TLR4, NFKB2, SKAP2, TLR6, TGFB1, CTNNB1, CD48, MLL5, CD93, CXCR4, FAS, LTB, IMPDH1, RAB27A, SYK, GAPT, ADAM10, BST2, LYN, STXBP2, STXBP3, NFAM1, MYH9, WAS, PRKCD, IFNAR1, LAT2, UNC13D, CCND3, PSEN1, LCP1, LCP2, ITGAL, SBNO2, YWHAZ, FKBP1A, ITGAM, CD74, HSH2D, CD9, SLC11A1, DOCK2, BCL3, BCL6, NDRG1, PTPRC, KLF6, PLEK, IKZF1, IL8, TGFBR2, …	1.44252e-07
GO:0002274	myeloid leukocyte activation	23	2.72371e-10	YWHAZ, SBNO2, ADAM10, LYN, IL8, PREX1, TLR1, TGFBR2, TLR2, MYO1F, STXBP2, STXBP3, TLR4, CXCR2, TLR6, TGFB1, CD48, SLC11A1, MLL5, LAT2, CD93, NDRG1, LCP2	5.04623e-07
GO:0043068	positive regulation of programmed cell death	91	4.52064e-10	HTATIP2, PTGS2, PREX1, MMP9, TUBB2C, RBM5, TLR2, TLR4, PTEN, TGFB1, BTK, RPS3, ARHGAP4, AKT1, GPX1, CASP4, CD44, RPS3A, CASP8, IL1B, PSENEN, RPL11, FAS, MX1, CASP1, LTB, DEDD2, RPS27A, RAB27A, ARHGEF2, ARHGEF6, RXRA, NDUFA13, IFI16, DAPK2, STK4, NLRP1, DDIT3, MAPK1, UNC13D, HIPK1, PSEN1, LYST, UBC, UBB, LRRK2, UBA52, MAP3K11, BID, DPF2, APH1A, STK17B, PPP3R1, AKAP13, ITM2B, SERINC3, SH3GLB1, SQST…	8.37541e-07
GO:0030036	actin cytoskeleton organization	58	5.07968e-10	TLN1, PDLIM7, NUAK2, AIF1, PREX1, CAPZA2, WASF2, S100A9, CAPZA1, ACTG1, CDC42, PAK2, PACSIN2, GSN, RHOA, CAP1, FMNL1, ARHGEF2, ACTN4, ROCK1, ACTN1, TMSB10, MYH9, WAS, ARHGAP26, FLNA, VASP, CFL1, SDCBP, TMSB4X, LCP1, ADD1, ALDOA, CXCL1, DIAPH1, SSH2, FHL3, NEDD9, ARPC4, MYO9B, ARPC5, CAPZB, PFN1, DOCK2, RAC2, PTK2B, RAC1, CNN2, BCL6, WIPF1, FGD3, ARHGDIB, PLEK, EPB41, RICTOR, PPP1R9B, CORO1A, ARAP1	9.41115e-07
GO:0010942	positive regulation of cell death	91	5.85926e-10	HTATIP2, PTGS2, PREX1, MMP9, TUBB2C, RBM5, TLR2, TLR4, PTEN, TGFB1, BTK, RPS3, ARHGAP4, AKT1, GPX1, CASP4, CD44, RPS3A, CASP8, IL1B, PSENEN, RPL11, FAS, MX1, CASP1, LTB, DEDD2, RPS27A, RAB27A, ARHGEF2, ARHGEF6, RXRA, NDUFA13, IFI16, DAPK2, STK4, NLRP1, DDIT3, MAPK1, UNC13D, HIPK1, PSEN1, LYST, UBC, UBB, LRRK2, UBA52, MAP3K11, BID, DPF2, APH1A, STK17B, PPP3R1, AKAP13, ITM2B, SERINC3, SH3GLB1, SQST…	1.08555e-06
GO:0043065	positive regulation of apoptosis	90	7.17359e-10	HTATIP2, PTGS2, PREX1, MMP9, TUBB2C, RBM5, TLR2, TLR4, PTEN, TGFB1, BTK, RPS3, ARHGAP4, AKT1, GPX1, CASP4, CD44, RPS3A, CASP8, IL1B, PSENEN, RPL11, FAS, MX1, CASP1, LTB, DEDD2, RPS27A, RAB27A, ARHGEF2, ARHGEF6, RXRA, NDUFA13, IFI16, DAPK2, STK4, NLRP1, DDIT3, MAPK1, UNC13D, HIPK1, PSEN1, LYST, UBC, UBB, UBA52, MAP3K11, BID, DPF2, APH1A, STK17B, PPP3R1, AKAP13, ITM2B, SERINC3, SH3GLB1, SQSTM1, PPP…	1.32906e-06
GO:0032268	regulation of cellular protein metabolic process	96	1.12097e-09	SRP14, AURKAIP1, EIF5, TLR4, TLR6, PDCD4, TGFB1, LUZP6, AKT1, NOD2, IL1B, PSMD4, EIF1, PUM2, PAK1, PSMD6, FAM129A, RPS27A, SYK, DBNL, LYN, SOCS3, NRD1, NDUFA13, PKN1, EIF1B, SERPING1, TNFRSF14, IL6R, SKP1, RPS4X, PRKCD, MAPK1, EIF4G2, G6PD, EP300, PSME1, PSEN1, CCND3, PSME2, EIF4A2, HIPK3, PSMA4, UBC, MGEA5, PSME3, UBB, PIAS1, PPP1R15B, LRRK2, PPP1R15A, UBA52, EIF2C4, MAP3K11, PSMB10, EIF4E3, MKN…	2.07682e-06
GO:0007243	protein kinase cascade	80	1.51717e-09	GNA13, STK38, STAT5A, STAT5B, TLR1, TLR2, PINK1, LPAR2, TLR4, PRKCSH, TLR6, TLR8, BTK, CAMKK2, AKT1, CXCR4, IL1B, PRKACA, PAK1, SYK, ZFP36, SRPK2, DBNL, C5AR1, LY96, SOCS3, ARHGEF6, PKN1, DAPK2, STK4, SRPK1, TANK, IFNAR1, MARK2, TYK2, MAPK1, MAP4K4, PROK2, IFNAR2, SH2D3C, PSEN1, PIAS1, LRRK2, GADD45B, MAP3K11, NMI, GNAI2, GRB2, STK17B, MKNK2, FPR1, MKNK1, NFKBIA, MAPKAPK2, CD74, TRIB1, MAP3K3, MA…	2.81087e-06
GO:0007265	Ras protein signal transduction	35	1.81635e-09	GNA13, GRB2, WASF2, MAPKAPK3, SHOC2, MYO9B, MAPKAPK2, RGL2, ARHGAP4, ARHGAP1, RASGRP2, RALB, RHOA, RHOB, RHOG, ARHGDIA, ARHGDIB, DBNL, ARHGEF1, ROCK1, MAP2K2, YWHAB, RAF1, PARK7, MAPK1, DOK2, DOK3, ULK1, MAPK13, GNB1, MAPK14, RASSF1, CFL1, MAPK3, SDCBP	3.36516e-06
GO:0030029	actin filament-based process	59	2.43888e-09	TLN1, PDLIM7, NUAK2, AIF1, PREX1, CAPZA2, WASF2, S100A9, CAPZA1, ACTG1, CDC42, PAK2, PACSIN2, GSN, RHOA, CAP1, FMNL1, ARHGEF2, ACTN4, ROCK1, ACTN1, TMSB10, MYH9, WAS, VASP, ARHGAP26, FLNA, CFL1, SDCBP, TMSB4X, LCP1, ADD1, ALDOA, CXCL1, MYL6, DIAPH1, SSH2, FHL3, NEDD9, ARPC4, MYO9B, ARPC5, CAPZB, PFN1, DOCK2, RAC2, PTK2B, RAC1, CNN2, BCL6, WIPF1, FGD3, ARHGDIB, PLEK, EPB41, RICTOR, PPP1R9B, CORO1A…	4.51852e-06
GO:0010627	regulation of protein kinase cascade	60	3.33692e-09	SLC44A2, VAPA, ATP6AP2, LPAR2, TLR4, TLR6, PDCD4, PTEN, TGFB1, CTNNB1, CANT1, AKT1, GPX1, NOD2, MYD88, ILK, CASP8, RHOA, IL1B, CAT, PAK1, CASP1, LTB, SYK, DBNL, LTBR, BST2, LYN, RELA, PKN1, IL6R, WLS, PIM2, FLNA, C18ORF32, HIPK3, EEF1D, MAP3K11, LITAF, FKBP1A, TIMP2, TNFRSF1A, MAP3K3, SQSTM1, MAP3K2, PTK2B, PPP2CA, SHISA5, SECTM1, CFLAR, PTPRC, CARD8, HCLS1, RICTOR, TAB2, LGALS9, GPS2, TNFSF10, N…	6.18233e-06
GO:0006916	anti-apoptosis	52	8.13738e-09	HTATIP2, STAT5A, STAT5B, AKT1, GPX1, MYD88, CDKN2D, TPT1, IL1B, FAS, MKL1, RPS27A, SOCS3, RELA, BCL2A1, POLB, PIM2, HBXIP, PROK2, PSEN1, TNFSF13B, BNIP2, HIPK3, CFL1, UBC, NAIP, SEMA4D, UBB, UBA52, HMGB1, YWHAZ, MCL1, NFKBIA, HSPA1A, HSPA1B, SQSTM1, SH3GLB1, DAD1, HSPA5, ARHGDIA, CFLAR, CEBPB, BECN1, ANXA1, ANXA5, TAX1BP1, SOD2, NOTCH2, SON, HDAC1, BAX, BNIP3L, IFI6	1.50762e-05
GO:0008104	protein localization	150	8.18474e-09	SRP14, TSPO, XPO6, CHMP4B, CHMP5, ATP6AP1, RAB1B, KLHL2, TGFB1, RAB1A, CTNNB1, VPS4B, RAB24, RPL11, RAB27A, SCAMP2, ACTN4, TMSB10, TACC3, MYH9, BCAP31, MAPK1, SEC61B, RAB18, ACAP1, LYST, SDCBP, RAB10, MVP, PACS1, CHMP2A, RAB7A, AFTPH, STX7, SNX6, MTX1, NFKBIA, NAPA, CTSA, PPT1, NEDD8, ARF5, LMAN2, SNX3, RFFL, CD74, CDC37, SLC11A1, TOMM7, STX16, NUP50, STX11, STX10, SRGN, AP2M1, GABARAPL2, RAB8A, …	1.51639e-05
GO:0045184	establishment of protein localization	134	1.29181e-08	SRP14, TSPO, XPO6, CHMP4B, CHMP5, ATP6AP1, RAB1B, KLHL2, TGFB1, RAB1A, VPS4B, RAB24, RPL11, RAB27A, SCAMP2, ACTN4, MYH9, BCAP31, MAPK1, SEC61B, RAB18, ACAP1, LYST, SDCBP, RAB10, MVP, CHMP2A, PACS1, RAB7A, AFTPH, STX7, SNX6, MTX1, NFKBIA, NAPA, CTSA, PPT1, ARF5, SNX3, RFFL, LMAN2, CDC37, CD74, SLC11A1, TOMM7, NUP50, STX16, STX11, STX10, AP2M1, GABARAPL2, RAB8A, RAB8B, ATG3, VCP, ARF1, ARF3, ARF4, …	2.39334e-05
GO:0015031	protein transport	133	1.34346e-08	SRP14, TSPO, XPO6, CHMP4B, CHMP5, ATP6AP1, RAB1B, KLHL2, TGFB1, RAB1A, VPS4B, RAB24, RPL11, RAB27A, SCAMP2, ACTN4, MYH9, BCAP31, MAPK1, SEC61B, RAB18, ACAP1, LYST, SDCBP, RAB10, MVP, CHMP2A, PACS1, RAB7A, AFTPH, STX7, SNX6, MTX1, NFKBIA, NAPA, CTSA, PPT1, ARF5, SNX3, RFFL, LMAN2, CDC37, CD74, SLC11A1, TOMM7, NUP50, STX16, STX11, STX10, AP2M1, GABARAPL2, RAB8A, RAB8B, ATG3, VCP, ARF1, ARF3, ARF4, …	2.48903e-05
GO:0043069	negative regulation of programmed cell death	75	2.42992e-08	XRCC5, MAEA, HTATIP2, NUAK2, STAT5A, STAT5B, PRDX5, PRDX3, PTEN, AKT1, GPX1, MYD88, CDKN2D, ILK, CHST11, RHOA, TPT1, IL1B, DNAJC5, CAT, FAS, MKL1, RPS27A, ROCK1, SOCS3, RELA, BCL2A1, PIM1, PIM3, POLB, PIM2, HBXIP, PROK2, BTG2, PSEN1, TNFSF13B, BNIP2, HIPK3, CFL1, UBC, NAIP, UBB, SEMA4D, UBA52, HMGB1, YWHAZ, MCL1, NFKBIA, PPT1, HSPA1A, HSPA1B, CD74, SQSTM1, SH3GLB1, DAD1, BCL3, BCL6, HSPA5, ARHGDI…	4.50193e-05
GO:0060548	negative regulation of cell death	75	2.716e-08	XRCC5, MAEA, HTATIP2, NUAK2, STAT5A, STAT5B, PRDX5, PRDX3, PTEN, AKT1, GPX1, MYD88, CDKN2D, ILK, CHST11, RHOA, TPT1, IL1B, DNAJC5, CAT, FAS, MKL1, RPS27A, ROCK1, SOCS3, RELA, BCL2A1, PIM1, PIM3, POLB, PIM2, HBXIP, PROK2, BTG2, PSEN1, TNFSF13B, BNIP2, HIPK3, CFL1, UBC, NAIP, UBB, SEMA4D, UBA52, HMGB1, YWHAZ, MCL1, NFKBIA, PPT1, HSPA1A, HSPA1B, CD74, SQSTM1, SH3GLB1, DAD1, BCL3, BCL6, HSPA5, ARHGDI…	5.03194e-05
GO:0044092	negative regulation of molecular function	71	2.87352e-08	ADCY7, PRDX3, PDCD4, RPS3, AKT1, GPX1, NOD2, AES, PAK2, WWP2, CDKN2D, GPR44, ILK, IL1B, PSMD4, CAT, PSMD6, RPS27A, SP100, PIM1, CST3, HBXIP, PRKCD, FLNA, DDIT3, PSME1, PSEN1, PSME2, HIPK3, PSMA4, UBC, CSTB, ATPIF1, PSME3, UBB, CSTA, GADD45B, UBA52, PSMB10, GNAI3, GNAI2, SNX6, NFKBIA, EGLN1, FKBP1A, PSMA7, TRIB1, PSMB4, SUMO1, GMIP, PSMB1, PSMB3, PPP2CA, HSPA5, UBE2D1, PTPRC, HERPUD1, PLEK, TAF7, …	5.32379e-05
GO:0043066	negative regulation of apoptosis	74	2.92902e-08	XRCC5, MAEA, HTATIP2, NUAK2, STAT5A, STAT5B, PRDX5, PRDX3, PTEN, AKT1, GPX1, MYD88, CDKN2D, ILK, CHST11, RHOA, TPT1, IL1B, DNAJC5, CAT, FAS, MKL1, RPS27A, ROCK1, SOCS3, RELA, BCL2A1, PIM1, PIM3, POLB, PIM2, HBXIP, PROK2, BTG2, PSEN1, TNFSF13B, BNIP2, HIPK3, CFL1, UBC, NAIP, UBB, SEMA4D, UBA52, HMGB1, YWHAZ, MCL1, NFKBIA, PPT1, HSPA1A, HSPA1B, CD74, SQSTM1, SH3GLB1, DAD1, BCL3, BCL6, HSPA5, ARHGDI…	5.42661e-05
GO:0045087	innate immune response	39	3.19247e-08	TNFAIP8L2, TUBB2C, TLR1, TLR2, NCF1C, PGLYRP1, CALCOCO2, TLR4, TLR6, TGFB1, TLR8, CFP, TNFRSF1A, SLC11A1, NOD2, MYD88, CD46, FCGR1A, IL1RAP, CFD, AKIRIN2, RAB27A, CR1, IL18RAP, SP100, NCF2, NCF1, CNPY3, SAMHD1, SERPING1, DDX58, CYBA, CORO1A, CD55, CYBB, UNC13D, LYST, CXCL16, C1RL, CLEC7A	5.91471e-05
GO:0002366	leukocyte activation during immune response	18	3.7792e-08	ITGAL, YWHAZ, SBNO2, LYN, TLR2, MYO1F, STXBP2, STXBP3, TLR4, TLR6, SLC11A1, LAT2, UNC13D, PSEN1, PLCG2, BCL3, LCP1, RAB27A	7.00174e-05
GO:0002263	cell activation during immune response	18	3.7792e-08	ITGAL, YWHAZ, SBNO2, LYN, TLR2, MYO1F, STXBP2, STXBP3, TLR4, TLR6, SLC11A1, LAT2, UNC13D, PSEN1, PLCG2, BCL3, LCP1, RAB27A	7.00174e-05
GO:0044093	positive regulation of molecular function	107	4.22154e-08	GNA13, ADCY7, TLR2, LPAR2, TLR4, TLR6, TGFB1, MYD88, LTB4R, S1PR4, ILK, IL1B, PSENEN, PRKACA, RPS27A, SYK, DBNL, C5AR1, ACTN4, RELA, PIM1, SKP1, PPP1CB, EP300, HIF1A, NDEL1, PSMA4, EDF1, UBA52, ADD1, GNAI2, PSMA7, CD74, NR1H2, PSMB4, SLC11A1, PSMB1, PSMB3, SERINC1, RAC1, MTCH1, UBE2D1, GABARAPL2, CARD8, EPB41, MAP2K3, TGFBR2, PSMB8, PSMB9, VCP, P2RX1, IKBKG, PLCG2, PRKAR1A, CXCR2, PRDX3, BUD31, R…	7.82127e-05
GO:0002443	leukocyte mediated immunity	29	4.24518e-08	NBN, YWHAZ, TUBB2C, TLR8, CD74, SLC11A1, NOD2, MLL5, MYD88, CD46, FCER1G, BCL3, INPP5D, FAS, RAB27A, CR1, LYN, MYO1F, STXBP2, SERPING1, STXBP3, IL6R, PRKCD, CD55, LAT2, UNC13D, LYST, C1RL, HLA-DRA	7.86506e-05
GO:0002237	response to molecule of bacterial origin	29	4.24518e-08	PTGS2, STAT5B, TLR2, NFKBIA, TLR4, PRDX3, TLR6, TRIB1, B2M, FOS, SLC11A1, TNFRSF1A, NOD2, MYD88, TAP2, IL1B, SERPINA1, AKIRIN2, LY96, SOCS3, RELA, IL6R, STAT1, MAPK1, ADM, MAPK14, PLCG2, CD14, PTAFR	7.86506e-05
GO:0002252	immune effector process	38	4.46532e-08	NBN, YWHAZ, TUBB2C, RSAD2, CD74, TLR8, CFP, SLC11A1, NOD2, MLL5, MYD88, CD46, FCN1, FCER1G, BCL3, INPP5D, FAS, CFD, RAB27A, PTPRC, CR1, LYN, RELA, STXBP2, SAMHD1, MYO1F, SERPING1, STXBP3, IL6R, PRKCD, CD55, LAT2, UNC13D, TNFSF13B, LYST, BNIP3L, C1RL, HLA-DRA	8.27291e-05
GO:0043122	regulation of I-kappaB kinase/NF-kappaB cascade	33	4.65813e-08	SLC44A2, VAPA, LITAF, FKBP1A, TLR4, TLR6, CANT1, TNFRSF1A, NOD2, MYD88, MAP3K3, SQSTM1, CASP8, SHISA5, RHOA, IL1B, CASP1, LTB, SECTM1, CFLAR, CARD8, LTBR, BST2, RELA, WLS, PIM2, TAB2, LGALS9, FLNA, C18ORF32, TNFSF10, NLRP12, EEF1D	8.63014e-05
GO:0016044	membrane organization	77	6.62426e-08	PDLIM7, VAPA, ATP5B, WASF2, SORL1, EPS15L1, PICALM, DYSF, CD93, PACSIN2, CAP1, FTL, DBNL, STX4, HSP90AA1, STX3, ARHGAP27, LPCAT2, UNC13D, NDEL1, LRP10, ARRB2, RAB18, IGF2R, RAB5A, SH3KBP1, LRMP, TOM1, VAMP3, VAMP2, COPE, SERP1, RIN3, BID, ABCA7, RAB7A, GNAI3, STX7, CDC42SE1, NAPA, PPT1, SNX3, FTH1, CD9, SLC11A1, DOCK2, SH3GLB1, FCGR1A, MTCH1, BLOC1S1, RAC1, FCN1, FCER1G, SNAP23, STX11, EHD1, HSPA…	0.000122728
GO:0043123	positive regulation of I-kappaB kinase/NF-kappaB cascade	30	1.98381e-07	SLC44A2, LITAF, VAPA, FKBP1A, TLR4, TLR6, CANT1, TNFRSF1A, NOD2, MYD88, MAP3K3, CASP8, SHISA5, RHOA, IL1B, CASP1, LTB, SECTM1, CFLAR, LTBR, BST2, RELA, WLS, PIM2, TAB2, LGALS9, FLNA, C18ORF32, TNFSF10, EEF1D	0.000367541
GO:0031400	negative regulation of protein modification process	34	2.1152e-07	PSMB10, FKBP1A, PSMA7, TGFB1, PSMB4, PSMB1, PSMB3, PPP2CA, PSMD4, UBE2D1, FAM129A, PSMD6, TINF2, RPS27A, PTPRC, TAF7, YWHAB, PRKCD, PSMB8, PSMB9, PSMD13, G6PD, PSME1, PSEN1, PSME2, BAX, PSMA4, UBC, NLRP12, MGEA5, PSME3, UBB, VPS28, UBA52	0.000391883
GO:0006917	induction of apoptosis	66	3.00394e-07	HTATIP2, PREX1, TUBB2C, TLR2, PTEN, TGFB1, BTK, RPS3, ARHGAP4, GPX1, CASP4, RPS3A, CASP8, RPL11, PSENEN, FAS, CASP1, MX1, LTB, DEDD2, RPS27A, RAB27A, ARHGEF2, ARHGEF6, NDUFA13, IFI16, DAPK2, NLRP1, MAPK1, UNC13D, HIPK1, PSEN1, LYST, UBC, UBB, UBA52, DPF2, BID, APH1A, STK17B, AKAP13, ITM2B, SERINC3, SH3GLB1, SQSTM1, PPP2CA, SOS2, RAC1, PYCARD, BCL3, FGD3, CFLAR, CEBPB, ABR, STAT1, VAV1, NCSTN, TXN…	0.000556541
GO:0012502	induction of programmed cell death	66	3.37712e-07	HTATIP2, PREX1, TUBB2C, TLR2, PTEN, TGFB1, BTK, RPS3, ARHGAP4, GPX1, CASP4, RPS3A, CASP8, RPL11, PSENEN, FAS, CASP1, MX1, LTB, DEDD2, RPS27A, RAB27A, ARHGEF2, ARHGEF6, NDUFA13, IFI16, DAPK2, NLRP1, MAPK1, UNC13D, HIPK1, PSEN1, LYST, UBC, UBB, UBA52, DPF2, BID, APH1A, STK17B, AKAP13, ITM2B, SERINC3, SH3GLB1, SQSTM1, PPP2CA, SOS2, RAC1, PYCARD, BCL3, FGD3, CFLAR, CEBPB, ABR, STAT1, VAV1, NCSTN, TXN…	0.00062568
GO:0010033	response to organic substance	121	5.78764e-07	ADCY7, AQP9, PTGS2, STAT5A, STAT5B, RBM4, TLR2, TLR4, TLR6, TGFB1, B2M, CTNNB1, CD48, MYD88, CD44, ATF6B, VPS4B, IL1B, GNG2, RARA, PRKACA, FAS, DNAJC3, GNG5, AKIRIN2, IRS2, BSG, SOCS3, RELA, RXRA, DDIT3, JUNB, MAPK1, GLUL, EP300, NFE2L2, HMGB2, MCL1, GRB2, NFKBIA, HSPA1A, ADRBK1, NEDD8, HSPA1B, SLC11A1, DNAJA1, HERPUD1, TGFBR2, IL1RN, USF1, ATF6, CORO1A, VCP, P2RX1, CXCL16, PRKAR1A, PLCG2, DNAJB1…	0.00107227
GO:0006928	cell motion	87	7.93656e-07	GNA13, TLN1, PTGS2, IL16, CAPZA2, ATP5B, TUBB2C, CAPZA1, S100A9, WASF2, CXCR2, MYLIP, PTEN, TGFB1, VCL, CD97, ACTG1, ACTR3, ACTR2, GPX1, NDE1, GAB2, CD44, LTB4R, CXCR4, IL1B, MSN, CAP1, VNN2, RPS27A, SYK, ROCK1, NRD1, IL6R, MYH9, VASP, CCNL2, PLAUR, ARPC1B, HIF1A, NDEL1, PSEN1, BTG1, LYST, TXN, CFL1, UBC, SDCBP, UBB, UBA52, ZFAND5, ITGAL, VIM, FPR1, ITGB2, FPR2, ARPC5, CAPZB, ITGAM, TPM4, TPM3, C…	0.0014704
GO:0031399	regulation of protein modification process	61	8.13997e-07	TLR4, TLR6, PDCD4, TGFB1, NOD2, IL1B, PSMD4, PAK1, PSMD6, FAM129A, RPS27A, SYK, DBNL, LYN, SOCS3, PKN1, TNFRSF14, IL6R, SKP1, PRKCD, G6PD, PSME1, CCND3, PSEN1, PSME2, PSMA4, HIPK3, UBC, MGEA5, PSME3, PIAS1, UBB, LRRK2, UBA52, MAP3K11, PSMB10, ITGB2, FKBP1A, PSMA7, PSMB4, PSMB1, MAP3K2, PTK2B, PSMB3, PPP2CA, UBE2D1, TINF2, PTPRC, HCLS1, TAF7, YWHAB, RICTOR, PSMB8, PSMB9, PPP1R9B, PSMD13, BAX, PRKA…	0.00150809
GO:0032496	response to lipopolysaccharide	25	9.54477e-07	PTGS2, STAT5B, NFKBIA, TLR4, PRDX3, TRIB1, FOS, SLC11A1, TNFRSF1A, NOD2, MYD88, IL1B, SERPINA1, AKIRIN2, LY96, SOCS3, RELA, IL6R, STAT1, MAPK1, ADM, MAPK14, PLCG2, CD14, PTAFR	0.00176835
GO:0002684	positive regulation of immune system process	52	1.08112e-06	STAT5A, STAT5B, TLR2, TLR4, TLR6, TGFB1, TLR8, B2M, CFP, NOD2, MYD88, HLX, CD46, IL4R, SPG21, IL1B, RARA, CFD, IL13RA1, SYK, ADAM10, LYN, RELA, SERPING1, IL6R, NFAM1, MAPK1, CD37, LAT2, PSEN1, TNFSF13B, HLA-DRA, NFKBIA, CD74, STAT6, SLC11A1, TAP2, FCER1G, IL2RG, BCL6, INPP5D, PTPRC, CR1, IKZF1, TGFBR2, CORO1A, CD55, PLCG2, IKBKG, C1RL, CLEC7A, SASH3	0.00200297
GO:0007010	cytoskeleton organization	81	1.11702e-06	TLN1, MAEA, PDLIM7, NUAK2, AIF1, PREX1, CAPZA2, S100A9, WASF2, CAPZA1, CTNNB1, ACTG1, ARHGAP4, CDC42, NDE1, PAK2, PACSIN2, GSN, RHOA, MICAL1, PAK1, CAP1, PPP4C, TUBA1B, FMNL1, ARHGEF2, ROCK1, ACTN4, ACTN1, TMSB10, MYH9, TACC3, WAS, UBE2B, VASP, FLNA, ARHGAP26, UXT, NDEL1, CFL1, SDCBP, TMSB4X, LCP1, ADD1, HAUS4, ALDOA, CXCL1, DIAPH1, SSH2, SIPA1, FHL3, NEDD9, MYO9B, ARPC4, ARPC5, CAPZB, PFN1, DOCK…	0.00206949
GO:0016310	phosphorylation	130	1.24094e-06	NRBP1, STK38, STAT5A, ATP6AP1, LPAR2, CLK1, TGFB1, BTK, CLK3, ILK, IL1B, MLKL, PRKACA, SYK, DBNL, PAN3, C5AR1, ROCK1, CSNK1G2, PIK3CD, PIM1, PIM3, PIM2, MARK3, STK4, MARK2, MAP4K4, MAPK1, SCYL1, MAPK3, LRRK2, NEK7, GNAI2, FGR, STK10, STK17B, MAPKAPK3, ADRBK1, ATP6V1B2, MAPKAPK2, ATP6V0B, CD74, ATP6V0C, NIN, MAP2K2, MAP2K3, TGFBR2, MAP2K4, ULK1, GRK6, TNK2, ATP5E, ATP6V0E1, NUAK2, ATP5B, PINK1, FE…	0.00229907
GO:0046907	intracellular transport	111	1.29631e-06	SRP14, TSPO, NRBP1, XPO6, CHMP5, ATP6AP1, TGFB1, KLHL2, TAPBP, VPS4B, RPL11, FTL, RAB27A, SCAMP2, MYH9, ERGIC1, BCAP31, HHEX, UXT, MAPK1, SEC61B, NDEL1, NPC2, SCYL1, LYST, RPS15, SDCBP, SLC25A37, VAMP2, TRAPPC1, MYL6, PACS1, STX7, SNX6, CHKB, MTX1, NFKBIA, NAPA, MYO9B, CTSA, RFFL, FTH1, CDC37, CD74, SLC11A1, TOMM7, BLOC1S1, NUP50, STX16, STX11, STX10, AP2M1, GABARAPL2, RAB8A, NXF1, PPIF, VCP, ARF…	0.00240165
GO:0006935	chemotaxis	39	1.92103e-06	CXCL1, IL16, CCR1, S100A9, FPR1, CXCR1, CXCR2, ITGB2, FPR2, ITGAM, DOCK2, TYMP, DEFA1B, RAC2, CXCR4, GPR44, CKLF, RAC1, IL1B, SYK, PLP2, RNASE2, C5AR1, CMTM2, IL8, RALBP1, GPR77, IL6R, CCNL2, PLAUR, MAPK1, PROK2, CORO1A, CCR3, MAPK14, LYST, CXCL16, DEFA1, PTAFR, CMTM6	0.00355903
GO:0042330	taxis	39	1.92103e-06	CXCL1, IL16, CCR1, S100A9, FPR1, CXCR1, CXCR2, ITGB2, FPR2, ITGAM, DOCK2, TYMP, DEFA1B, RAC2, CXCR4, GPR44, CKLF, RAC1, IL1B, SYK, PLP2, RNASE2, C5AR1, CMTM2, IL8, RALBP1, GPR77, IL6R, CCNL2, PLAUR, MAPK1, PROK2, CORO1A, CCR3, MAPK14, LYST, CXCL16, DEFA1, PTAFR, CMTM6	0.00355903
GO:0048002	antigen processing and presentation of peptide antigen	14	1.98097e-06	HLA-H, HLA-A, IFI30, HLA-C, HLA-B, HLA-E, CD74, HLA-F, TAPBP, B2M, SLC11A1, TAP2, FCER1G, TRPC4AP, HLA-DRA	0.0036701
GO:0010740	positive regulation of protein kinase cascade	40	2.20774e-06	SLC44A2, VAPA, LITAF, TLR4, LPAR2, FKBP1A, TLR6, TGFB1, CANT1, CTNNB1, TNFRSF1A, GPX1, NOD2, MYD88, MAP3K3, ILK, CASP8, SHISA5, RHOA, IL1B, CAT, CASP1, LTB, SECTM1, CFLAR, PTPRC, LTBR, BST2, LYN, RELA, HCLS1, WLS, PIM2, IL6R, TAB2, FLNA, LGALS9, C18ORF32, TNFSF10, EEF1D	0.0040902
GO:0043086	negative regulation of catalytic activity	57	2.29073e-06	ADCY7, PRDX3, PDCD4, AKT1, GPX1, PAK2, CDKN2D, GPR44, ILK, IL1B, PSMD4, PSMD6, RPS27A, CST3, HBXIP, FLNA, PSME1, PSEN1, PSME2, PSMA4, HIPK3, UBC, CSTB, ATPIF1, PSME3, CSTA, UBB, GADD45B, UBA52, PSMB10, GNAI3, SNX6, GNAI2, FKBP1A, PSMA7, TRIB1, PSMB4, GMIP, PSMB1, PSMB3, PPP2CA, HSPA5, UBE2D1, PTPRC, HERPUD1, PLEK, TAF7, PSMB8, PSMB9, GPS2, NOSIP, PSMD13, CDKN1B, GSK3A, IFI6, DNAJB6, DUSP6	0.00424396
GO:0006796	phosphate metabolic process	151	2.41537e-06	NRBP1, STK38, ATP6AP1, STAT5A, LPAR2, CLK1, TGFB1, BTK, CLK3, ILK, IL1B, MLKL, PRKACA, SYK, PTPRJ, DBNL, PAN3, C5AR1, ROCK1, CSNK1G2, PIK3CD, PIM1, PIM3, PIM2, MARK3, PPP1CC, PPP1CB, STK4, MARK2, MAP4K4, MAPK1, PPP1CA, SCYL1, MAPK3, LRRK2, NEK7, GNAI2, FGR, STK10, SSH2, STK17B, MAPKAPK3, ADRBK1, ATP6V1B2, MAPKAPK2, ATP6V0B, CD74, ATP6V0C, PTPN6, NIN, MAP2K2, MAP2K3, MAP2K4, TGFBR2, PTPN12, ULK1, …	0.00447487
GO:0006793	phosphorus metabolic process	151	2.41537e-06	NRBP1, STK38, ATP6AP1, STAT5A, LPAR2, CLK1, TGFB1, BTK, CLK3, ILK, IL1B, MLKL, PRKACA, SYK, PTPRJ, DBNL, PAN3, C5AR1, ROCK1, CSNK1G2, PIK3CD, PIM1, PIM3, PIM2, MARK3, PPP1CC, PPP1CB, STK4, MARK2, MAP4K4, MAPK1, PPP1CA, SCYL1, MAPK3, LRRK2, NEK7, GNAI2, FGR, STK10, SSH2, STK17B, MAPKAPK3, ADRBK1, ATP6V1B2, MAPKAPK2, ATP6V0B, CD74, ATP6V0C, PTPN6, NIN, MAP2K2, MAP2K3, MAP2K4, TGFBR2, PTPN12, ULK1, …	0.00447487
GO:0009617	response to bacterium	44	2.56692e-06	PTGS2, FGR, STAT5B, TLR2, PGLYRP1, NFKBIA, TLR4, PRDX3, TLR6, B2M, TRIB1, CFP, TNFRSF1A, FOS, SLC11A1, GPX1, NOD2, MYD88, DEFA1B, HIST1H2BK, TAP2, BCL3, IL1B, SERPINA1, AKIRIN2, HIST1H2BC, SOCS3, LY96, CAMP, RELA, HCK, LYZ, MYO1F, IL6R, STAT1, S100A12, MAPK1, ADM, MAPK14, LYST, PLCG2, DEFA3, DEFA1, PTAFR, CD14	0.00475563
GO:0051248	negative regulation of protein metabolic process	43	2.68799e-06	PSMB10, SRP14, FKBP1A, PSMA7, TGFB1, TIMP1, PSMB4, PSMB1, PSMB3, PPP2CA, PSMD4, UBE2D1, PSMD6, FAM129A, TINF2, RPS27A, PTPRC, PAIP2, RELA, TAF7, YWHAB, NDUFA13, SERPING1, FURIN, PRKCD, PSMB8, FLNA, PSMB9, PSMD13, G6PD, PSME1, PSEN1, PSME2, PSMA4, BAX, UBC, NLRP12, MGEA5, PSME3, UBB, VPS28, UBA52, EIF2C4	0.00497994
GO:0050778	positive regulation of immune response	36	3.26434e-06	STAT5A, STAT5B, TLR2, NFKBIA, TLR4, TLR6, TLR8, B2M, CFP, SLC11A1, NOD2, MYD88, CD46, TAP2, SPG21, FCER1G, IL1B, CFD, SYK, PTPRC, CR1, LYN, RELA, SERPING1, NFAM1, MAPK1, CD55, LAT2, TNFSF13B, PSEN1, PLCG2, IKBKG, C1RL, CLEC7A, SASH3, HLA-DRA	0.00604769
GO:0007015	actin filament organization	23	3.87998e-06	ALDOA, ARHGEF2, ACTN4, AIF1, DIAPH1, PREX1, NEDD9, ACTN1, ARPC4, WAS, FLNA, PPP1R9B, CORO1A, PAK2, PTK2B, GSN, CFL1, RAC1, RHOA, WIPF1, LCP1, ARAP1, ADD1	0.00718821
GO:0043085	positive regulation of catalytic activity	90	5.78295e-06	GNA13, ADCY7, CXCR2, LPAR2, TLR6, BUD31, TGFB1, RPS3, AKT1, CDC42, LTB4R, CXCR4, S1PR4, ILK, IL1B, PSMD4, PSENEN, PRKACA, PAK1, CAP1, PSMD6, PLCB2, RPS27A, PILRB, SYK, DBNL, C5AR1, RALBP1, PIM1, ARHGAP27, PKN1, SKP1, PPP1CB, NLRP1, PROK2, HIF1A, NDEL1, PSME1, GNAQ, PSEN1, CCND3, PSME2, GNB1, PSMA4, UBC, PSME3, GNAS, UBB, GADD45B, UBA52, MAP3K11, PSMB10, APH1A, GNAI2, FPR1, PSMA7, CD74, NR1H2, PSM…	0.0107136
GO:0046649	lymphocyte activation	44	5.91677e-06	ITGAL, NBN, ELF4, STAT5A, STAT5B, FKBP1A, SKAP2, CD74, TGFB1, ITGAM, HSH2D, CTNNB1, CD48, SLC11A1, DOCK2, CXCR4, BCL3, BCL6, FAS, IMPDH1, SYK, RAB27A, GAPT, PTPRC, KLF6, BST2, IKZF1, NFAM1, MYH9, VAV1, PRKCD, WAS, IFNAR1, LAT2, UNC13D, CCND3, PSEN1, SP3, BAX, PLCG2, IRF1, CLEC7A, TREML2, LCP1	0.0109615
GO:0032269	negative regulation of cellular protein metabolic process	41	6.07224e-06	PSMB10, SRP14, FKBP1A, PSMA7, TGFB1, TIMP1, PSMB4, PSMB1, PSMB3, PPP2CA, PSMD4, UBE2D1, PSMD6, FAM129A, TINF2, RPS27A, PTPRC, PAIP2, TAF7, YWHAB, NDUFA13, SERPING1, FURIN, PRKCD, PSMB8, PSMB9, PSMD13, G6PD, PSME1, PSEN1, PSME2, PSMA4, BAX, UBC, NLRP12, MGEA5, PSME3, UBB, VPS28, UBA52, EIF2C4	0.0112495
GO:0032270	positive regulation of cellular protein metabolic process	49	6.99253e-06	AURKAIP1, TLR4, TGFB1, AKT1, NOD2, IL1B, PSMD4, FAM129A, PSMD6, RPS27A, SYK, LYN, NRD1, TNFRSF14, SKP1, IL6R, RPS4X, MAPK1, EP300, CCND3, PSEN1, PSME1, PSME2, PSMA4, MGEA5, UBC, PSME3, PIAS1, UBB, LRRK2, UBA52, PSMB10, NFKBIA, FKBP1A, PSMA7, NR1H2, PSMB4, PSMB1, PTK2B, PSMB3, BCL3, UBE2D1, HCLS1, RICTOR, FURIN, PSMB8, PSMB9, PSMD13, TNK2	0.0129543
GO:0001817	regulation of cytokine production	41	6.99933e-06	ELF1, ATP6AP2, STAT5A, TLR1, STAT5B, TLR2, TLR4, TLR6, TGFB1, TLR8, SLC11A1, NOD2, MYD88, PYCARD, FCER1G, IL1B, BCL3, RARA, BCL6, INPP5D, CASP1, LTB, AKIRIN2, SRGN, SYK, CARD8, CEBPB, RELA, MAP2K3, NFAM1, IL6R, FURIN, IFNAR1, DDX58, HIF1A, IRF1, NLRP12, CLEC7A, HDAC7, CD14, SASH3	0.0129669
GO:0042110	T cell activation	32	7.70927e-06	ITGAL, ELF4, STAT5A, STAT5B, FKBP1A, TGFB1, ITGAM, CD74, HSH2D, CTNNB1, CD48, SLC11A1, DOCK2, CXCR4, BCL3, FAS, SYK, RAB27A, PTPRC, IKZF1, MYH9, VAV1, WAS, IFNAR1, PSEN1, CCND3, BAX, SP3, IRF1, CLEC7A, TREML2, LCP1	0.014282
GO:0051247	positive regulation of protein metabolic process	50	1.041e-05	AURKAIP1, TLR4, TGFB1, AKT1, NOD2, IL1B, PSMD4, FAM129A, PSMD6, RPS27A, SYK, LYN, NRD1, TNFRSF14, SKP1, IL6R, RPS4X, MAPK1, EP300, CCND3, PSEN1, PSME1, PSME2, PSMA4, MGEA5, UBC, PSME3, PIAS1, UBB, LRRK2, UBA52, PSMB10, NFKBIA, EGLN2, FKBP1A, PSMA7, NR1H2, PSMB4, PSMB1, PTK2B, PSMB3, BCL3, UBE2D1, HCLS1, RICTOR, FURIN, PSMB8, PSMB9, PSMD13, TNK2	0.0192849
GO:0008624	induction of apoptosis by extracellular signals	29	1.51912e-05	BID, DPF2, APH1A, PREX1, AKAP13, BTK, ARHGAP4, SQSTM1, RAC1, CASP8, SOS2, PSENEN, FAS, RPS27A, FGD3, DEDD2, CFLAR, ARHGEF2, ABR, ARHGEF6, NDUFA13, VAV1, NCSTN, PSEN1, BAX, UBC, UBB, PDCD6, UBA52	0.028141
GO:0009991	response to extracellular stimulus	46	1.61948e-05	ALPL, LDHA, GNAI2, PTGS2, NUAK2, GSDMD, ENSA, PTEN, TGFB1, AKT1, FOS, MLL5, AES, ACSL1, CD44, GSN, RASGRP4, CDKN2D, DAD1, IL1B, RARA, HSPA5, OGT, SP100, LYN, SOCS3, BECN1, RELA, RXRA, TGFBR2, CSNK2B, COX4I1, CLIC1, STAT1, USF1, DDIT3, USF2, SOD2, PPP1R9B, CHMP1A, RPS19, ADM, DUSP1, PSEN1, CTSD, ALOX5, PTENP1	0.0299998
GO:0050900	leukocyte migration	19	1.75326e-05	B4GALT1, ROCK1, IL16, IL8, S100A9, CXCR2, ITGB2, IL6R, MYH9, ITGAM, CORO1A, DOCK2, CXCL16, LYST, CKLF, IL1B, MSN, SELPLG, SYK	0.0324778
GO:0002757	immune response-activating signal transduction	18	1.79267e-05	PTPRC, LYN, RELA, TLR2, NFKBIA, TLR4, NFAM1, TLR6, MAPK1, NOD2, LAT2, MYD88, PSEN1, PLCG2, IKBKG, SPG21, CLEC7A, SYK	0.0332077
GO:0006468	protein amino acid phosphorylation	107	2.15391e-05	NRBP1, STK38, STAT5A, LPAR2, CLK1, TGFB1, BTK, CLK3, ILK, IL1B, MLKL, PRKACA, SYK, DBNL, PAN3, C5AR1, ROCK1, CSNK1G2, PIK3CD, PIM1, PIM3, PIM2, MARK3, STK4, MARK2, MAPK1, MAP4K4, SCYL1, MAPK3, LRRK2, NEK7, FGR, GNAI2, STK10, STK17B, MAPKAPK3, ADRBK1, MAPKAPK2, CD74, NIN, MAP2K2, MAP2K3, TGFBR2, MAP2K4, ULK1, GRK6, TNK2, NUAK2, PINK1, FES, CAMKK2, AKT1, PAK2, CXCR4, PAK1, CSK, SRPK2, SGK1, ADAM10,…	0.0398981
GO:0048584	positive regulation of response to stimulus	48	2.19285e-05	IL16, STAT5A, STAT5B, TLR2, NFKBIA, TLR4, TLR6, TGFB1, TLR8, B2M, CFP, TNFRSF1A, SLC11A1, NOD2, MYD88, CD46, TAP2, FCER1G, IL1B, SPG21, CFD, SYK, PTPRC, CR1, ADAM10, LYN, IL8, BECN1, RELA, SERPING1, NFAM1, IL6R, AGER, UIMC1, MAPK1, CD55, LAT2, NDEL1, TNFSF13B, PSEN1, IRF7, IKBKG, PLCG2, C1RL, NLRP12, CLEC7A, SASH3, HLA-DRA	0.0406193
GO:0006091	generation of precursor metabolites and energy	59	2.44835e-05	ACOX1, CYB5R4, ATP5E, ATP6V0E1, LDHA, ATP6AP1, ATP5B, PGAM1, AKT1, ATP5EP2, SLC25A3, ATP5L, CAT, ATP6V0D1, ATP5I, ATP5H, NDUFA13, COX4I1, PPP1CC, PPP1CB, ACADVL, ATP6V1A, PPP1CA, PKM2, TXN, GAA, GNAS, TXNRD1, ATPIF1, ACAA1, NDUFB3, ALDOA, NDUFB6, ADPGK, TMX4, COX7C, ATP6V1B2, NDUFB1, ATP6V0B, ATP6V0C, TPI1, PPP1R3B, HK3, GAPDH, GLRX, ENO1, TCIRG1, NDUFA2, NDUFA3, COX8A, GYG1, NDUFA1, SOD2, CYBA, …	0.045351
GO:0002449	lymphocyte mediated immunity	21	3.17359e-05	NBN, CR1, TUBB2C, SERPING1, PRKCD, TLR8, CD74, SLC11A1, CD55, NOD2, UNC13D, MYD88, CD46, LYST, C1RL, BCL3, FCER1G, FAS, INPP5D, RAB27A, HLA-DRA	0.0587808
GO:0030099	myeloid cell differentiation	25	3.46463e-05	MAEA, MMP9, PRDX3, TGFB1, TIMP1, CDC42, MLL5, SNRK, RASGRP4, CASP8, BCL6, ACIN1, LYN, HCLS1, TGFBR2, IFI16, MYH9, RPS19, G6PD, PSEN1, ID2, SP1, RPS14, SP3, ADD1	0.0641698
GO:0042274	ribosomal small subunit biogenesis	8	3.71302e-05	RPS19, RPS16, RPS17, RPS14, RPS15, RPS6, RPS7, RPS24	0.0687689
GO:0002275	myeloid cell activation during immune response	10	3.76017e-05	LAT2, SBNO2, YWHAZ, LYN, TLR2, STXBP2, MYO1F, STXBP3, TLR4, TLR6	0.0696419
GO:0002253	activation of immune response	25	4.18409e-05	TLR2, NFKBIA, TLR4, TLR6, CFP, NOD2, MYD88, CD46, SPG21, CFD, SYK, PTPRC, CR1, LYN, RELA, SERPING1, NFAM1, MAPK1, LAT2, CD55, PSEN1, PLCG2, IKBKG, C1RL, CLEC7A	0.0774904
GO:0002250	adaptive immune response	22	4.3658e-05	NBN, CR1, SERPING1, TLR4, NFKB2, TLR6, PRKCD, TLR8, CD74, SLC11A1, CD55, NOD2, UNC13D, MYD88, CD46, C1RL, BCL3, FCER1G, FAS, INPP5D, RAB27A, HLA-DRA	0.0808545
GO:0002460	adaptive immune response based on somatic recombination of immune receptors built from immunoglobulin superfamily domains	22	4.3658e-05	NBN, CR1, SERPING1, TLR4, NFKB2, TLR6, PRKCD, TLR8, CD74, SLC11A1, CD55, NOD2, UNC13D, MYD88, CD46, C1RL, BCL3, FCER1G, FAS, INPP5D, RAB27A, HLA-DRA	0.0808545
GO:0030097	hemopoiesis	47	4.66746e-05	XRCC5, MAEA, LMO2, MMP9, STAT5A, STAT5B, PRDX3, CD74, TGFB1, TIMP1, CTNNB1, CDC42, MLL5, DOCK2, SNRK, RASGRP4, CASP8, BCL3, BCL6, ACIN1, FAS, SYK, PTPRC, KLF6, LYN, PLEK, IKZF1, HCLS1, TGFBR2, IFI16, NFAM1, MYH9, CD164, TACC3, SOD2, NOTCH2, G6PD, RPS19, SP1, ID2, PSEN1, SP3, BAX, RPS14, PLCG2, IRF1, ADD1	0.0864389
GO:0002764	immune response-regulating signal transduction	18	5.26577e-05	PTPRC, LYN, RELA, TLR2, NFKBIA, TLR4, NFAM1, TLR6, MAPK1, NOD2, LAT2, MYD88, PSEN1, PLCG2, IKBKG, SPG21, CLEC7A, SYK	0.0975142
GO:0010647	positive regulation of cell communication	60	5.60208e-05	SLC44A2, VAPA, PTGS2, PINK1, SHOC2, TLR4, LPAR2, TLR6, TGFB1, CTNNB1, CANT1, GPX1, NOD2, MYD88, GPR44, ILK, CASP8, RHOA, IL1B, CAT, CASP1, LTB, RPS27A, SYK, LTBR, BST2, LYN, RELA, IL6R, WLS, PIM2, NFAM1, FLNA, HHEX, C18ORF32, HIF1A, UBC, UBB, EEF1D, UBA52, FKBP8, LITAF, FKBP1A, TNFRSF1A, ECE1, MAP3K3, RASGRP4, SHISA5, RAC1, SECTM1, CFLAR, PTPRC, BECN1, HCLS1, RICTOR, FURIN, TAB2, LGALS9, NOTCH2, …	0.103739
GO:0001819	positive regulation of cytokine production	24	5.91094e-05	CARD8, ATP6AP2, TLR2, TLR4, IL6R, NFAM1, TGFB1, IFNAR1, DDX58, SLC11A1, NOD2, MYD88, HIF1A, PYCARD, NLRP12, BCL3, IL1B, FCER1G, RARA, CLEC7A, CASP1, SASH3, CD14, AKIRIN2	0.109456
GO:0051336	regulation of hydrolase activity	61	6.03964e-05	GNA13, LPAR2, CXCR2, BUD31, RPS3, GPX1, SMAP2, LTB4R, CDKN2D, S1PR4, TBC1D14, ARHGAP1, GIT2, PLCB2, C5AR1, RALBP1, CST3, NRD1, ARHGAP27, HBXIP, NLRP1, NDEL1, GNAQ, GNB1, ACAP1, ACAP2, CSTB, ATPIF1, CSTA, ASAP1, FKBP1A, NR1H2, GMIP, RASGRP4, PTK2B, MTCH1, PYCARD, BCL6, HSPA5, TBC1D1, FGD3, GABARAPL2, GDI1, CARD8, GDI2, HERPUD1, TBC1D10C, PLEK, RICTOR, STAT1, FURIN, VAV1, P2RX1, VCP, BAX, NLRP12, A…	0.111838
GO:0043161	proteasomal ubiquitin-dependent protein catabolic process	26	6.08346e-05	PSMB10, RAD23B, PPP2R5C, PSMA7, OS9, PSMB4, PSMB1, PSMB3, PSMD4, PSMD6, UBE2D1, RPS27A, UBXN1, PSMB8, PSMB9, SEC61B, PSMD13, VCP, PSME1, PSME2, PSMA4, UBC, PSME3, UBB, TBL1X, UBA52	0.112648
GO:0010498	proteasomal protein catabolic process	26	6.08346e-05	PSMB10, RAD23B, PPP2R5C, PSMA7, OS9, PSMB4, PSMB1, PSMB3, PSMD4, PSMD6, UBE2D1, RPS27A, UBXN1, PSMB8, PSMB9, SEC61B, PSMD13, VCP, PSME1, PSME2, PSMA4, UBC, PSME3, UBB, TBL1X, UBA52	0.112648
GO:0051437	positive regulation of ubiquitin-protein ligase activity during mitotic cell cycle	20	6.95557e-05	PSMB10, SKP1, PSMA7, PSMB8, PSMB9, PSMB4, PSMD13, PSMB1, PSME1, PSME2, PSMB3, PSMA4, UBC, PSME3, PSMD4, UBB, UBE2D1, PSMD6, UBA52, RPS27A	0.128788
GO:0030595	leukocyte chemotaxis	14	7.43435e-05	IL16, IL8, S100A9, CXCR2, ITGB2, IL6R, ITGAM, DOCK2, CORO1A, LYST, CXCL16, CKLF, IL1B, SYK	0.137647
GO:0009057	macromolecule catabolic process	119	7.44672e-05	PPP2R5C, PGLYRP1, MYLIP, TGFB1, ISG20, ISG15, WWP2, RBCK1, PSENEN, RNF149, RPS27A, AUP1, PAN3, SOCS3, RELA, UBE2J1, UBR2, MAP1LC3B2, SKP1, MYH9, GNS, SEC61B, KDM2A, PSMA4, MGAM, FBXL5, PIAS1, UBA52, XRN2, EIF2C4, RAD23B, ANAPC13, HSPA1A, PPT1, NEDD8, HSPA1B, RFFL, CDC34, PSMA7, PSMB4, UBE2D3, PSMB1, PSMB3, HNRNPD, RNF167, UBE2D1, CHI3L1, UBE2L6, CASC3, ATG3, PSMB8, PSMB9, TXNDC12, VCP, UBA1, PNRC…	0.137876
GO:0006897	endocytosis	44	7.61837e-05	RAB7A, ABCA7, PDLIM7, ATP5B, WASF2, SORL1, CDC42SE1, PPT1, EPS15L1, SNX3, SLC11A1, PICALM, CD93, PACSIN2, FCGR1A, FCN1, RAC1, FCER1G, CAP1, EHD1, DBNL, HCK, TGFBR2, ARHGAP27, VAV1, CORO1C, CORO1A, FNBP1, UNC13D, LRP10, ARRB2, RAB18, ULK1, CDC42SE2, IGF2R, CXCL16, RAB5A, SH3KBP1, TOM1, CLEC7A, CD302, CD14, DNM2, RIN3	0.141052
GO:0010324	membrane invagination	44	7.61837e-05	RAB7A, ABCA7, PDLIM7, ATP5B, WASF2, SORL1, CDC42SE1, PPT1, EPS15L1, SNX3, SLC11A1, PICALM, CD93, PACSIN2, FCGR1A, FCN1, RAC1, FCER1G, CAP1, EHD1, DBNL, HCK, TGFBR2, ARHGAP27, VAV1, CORO1C, CORO1A, FNBP1, UNC13D, LRP10, ARRB2, RAB18, ULK1, CDC42SE2, IGF2R, CXCL16, RAB5A, SH3KBP1, TOM1, CLEC7A, CD302, CD14, DNM2, RIN3	0.141052
GO:0043299	leukocyte degranulation	8	8.07991e-05	LAT2, YWHAZ, UNC13D, LYN, STXBP2, MYO1F, STXBP3, RAB27A	0.149591
GO:0052547	regulation of peptidase activity	23	8.35477e-05	CARD8, HERPUD1, CST3, NRD1, STAT1, HBXIP, FURIN, NLRP1, RPS3, GPX1, P2RX1, VCP, BAX, CDKN2D, MTCH1, PYCARD, CSTB, NLRP12, APAF1, CSTA, HSPA5, IFI6, DNAJB6	0.154676
GO:0042119	neutrophil activation	7	9.77018e-05	MLL5, IL8, PREX1, STXBP2, MYO1F, STXBP3, CXCR2	0.180858
GO:0051443	positive regulation of ubiquitin-protein ligase activity	20	0.000106785	PSMB10, SKP1, PSMA7, PSMB8, PSMB9, PSMB4, PSMD13, PSMB1, PSME1, PSME2, PSMB3, PSMA4, UBC, PSME3, PSMD4, UBB, UBE2D1, PSMD6, UBA52, RPS27A	0.197657
GO:0048872	homeostasis of number of cells	25	0.000120777	MAEA, STAT5A, STAT5B, TGFB1, TIMP1, AKT1, MLL5, BCL6, FAS, ACIN1, RPS24, LYN, HCLS1, CORO1A, RPS19, G6PD, ID2, SP1, TNFSF13B, RPS17, RPS14, BAX, SP3, IKBKG, ADD1	0.223528
GO:0051436	negative regulation of ubiquitin-protein ligase activity during mitotic cell cycle	19	0.000121589	PSMB10, PSMA7, PSMB8, PSMB9, PSMB4, PSMD13, PSMB1, PSME1, PSME2, PSMB3, PSMA4, UBC, PSME3, PSMD4, UBB, UBE2D1, PSMD6, UBA52, RPS27A	0.225028
GO:0031145	anaphase-promoting complex-dependent proteasomal ubiquitin-dependent protein catabolic process	19	0.000121589	PSMB10, PSMA7, PSMB8, PSMB9, PSMB4, PSMD13, PSMB1, PSME1, PSME2, PSMB3, PSMA4, UBC, PSME3, PSMD4, UBB, UBE2D1, PSMD6, UBA52, RPS27A	0.225028
GO:0010608	posttranscriptional regulation of gene expression	42	0.000126654	SRP14, EIF4E3, EIF5, MKNK2, IFI30, MKNK1, MAPKAPK2, PTEN, LUZP6, ZFP36L1, AKT1, SLC11A1, ZFP36L2, TNFRSF1B, PTK2B, EIF3H, HNRNPD, EIF3K, BCL3, EIF1, PUM2, PABPC1, FAM129A, ZFP36, UPF1, PAIP2, NDUFA13, EIF1B, CASC3, RPS4X, RPS5, UBE2B, PRKCD, FLNA, HNRNPU, MAPK1, EIF4G2, EIF4A2, EIF4H, PPP1R15B, PPP1R15A, PTENP1, EIF2C4	0.234392
GO:0034101	erythrocyte homeostasis	16	0.00012922	MAEA, LYN, HCLS1, TIMP1, MLL5, RPS19, G6PD, ID2, SP1, RPS17, SP3, RPS14, BCL6, ACIN1, ADD1, RPS24	0.239136
GO:0048534	hemopoietic or lymphoid organ development	49	0.000131018	XRCC5, MAEA, LMO2, MMP9, STAT5A, STAT5B, PRDX3, NFKB2, TGFB1, CTNNB1, CDC42, MLL5, CASP8, ACIN1, FAS, LTB, SYK, LYN, IFI16, NFAM1, TACC3, CD164, MYH9, RPS19, G6PD, PSEN1, RPS14, ADD1, CD74, TIMP1, DOCK2, SNRK, RASGRP4, BCL3, BCL6, KLF6, PTPRC, IKZF1, PLEK, HCLS1, TGFBR2, SOD2, NOTCH2, SP1, ID2, BAX, SP3, PLCG2, IRF1	0.242459
GO:0051439	regulation of ubiquitin-protein ligase activity during mitotic cell cycle	20	0.000131275	PSMB10, SKP1, PSMA7, PSMB8, PSMB9, PSMB4, PSMD13, PSMB1, PSME1, PSME2, PSMB3, PSMA4, UBC, PSME3, PSMD4, UBB, UBE2D1, PSMD6, UBA52, RPS27A	0.242934
GO:0060326	cell chemotaxis	14	0.000137959	IL16, IL8, S100A9, CXCR2, ITGB2, IL6R, ITGAM, DOCK2, CORO1A, LYST, CXCL16, CKLF, IL1B, SYK	0.255288
GO:0051789	response to protein stimulus	26	0.000139442	DEK, HSPA1A, HSPA1B, TGFB1, CD48, ACTR3, FOS, ATF6B, DNAJA1, HSPA6, HSPA7, FAS, DNAJC3, HSPA8, HERPUD1, HSP90AA1, LYN, CSNK2B, CLIC1, DDIT3, ATF6, ID2, VCP, NFE2L2, DNAJB1, PPP1R15A, UBXN4, DNAJB6	0.258029
GO:0045730	respiratory burst	8	0.000158761	CYBA, SLC11A1, CD55, CYBB, NCF2, NCF1, PGAM1, NCF1C, CD52	0.293728
GO:0010466	negative regulation of peptidase activity	10	0.000168265	GPX1, HERPUD1, CDKN2D, CST3, CSTB, CSTA, HSPA5, HBXIP, IFI6, DNAJB6	0.311286
GO:0031398	positive regulation of protein ubiquitination	22	0.000170836	PSMB10, FKBP1A, SKP1, PSMA7, PSMB8, PSMB9, PSMB4, PSMD13, PSMB1, PSME1, PSME2, PSMB3, PSMA4, UBC, PSME3, PSMD4, UBB, UBE2D1, LRRK2, PSMD6, UBA52, RPS27A	0.316036
GO:0015992	proton transport	18	0.000171085	TCIRG1, ATP5E, ATP6V0E1, ATP5J2, ATP5B, ATP6AP1, ATP6V1G1, ATP6V1B2, HVCN1, ATP6V0B, ATP6V0C, ATP6V1A, ATP5EP2, UCP2, ATP6V1E1, ATP5L, ATP5I, ATP6V0D1, ATP5H	0.316495
GO:0002474	antigen processing and presentation of peptide antigen via MHC class I	9	0.000177449	HLA-H, TAP2, HLA-A, TRPC4AP, HLA-C, HLA-B, HLA-E, TAPBP, B2M, HLA-F	0.328249
GO:0045621	positive regulation of lymphocyte differentiation	13	0.000183371	PTPRC, IKZF1, STAT5A, STAT5B, TGFBR2, CD74, IL4R, HLX, IL2RG, RARA, INPP5D, SASH3, SYK	0.339187
GO:0015986	ATP synthesis coupled proton transport	14	0.00018441	TCIRG1, ATP5E, ATP6V0E1, ATP5B, ATP6AP1, ATP6V1B2, ATP6V0B, ATP6V0C, ATP6V1A, ATP5EP2, ATP6V1E1, ATP5L, ATP5I, ATP6V0D1, ATP5H	0.341105
GO:0015985	energy coupled proton transport, down electrochemical gradient	14	0.00018441	TCIRG1, ATP5E, ATP6V0E1, ATP5B, ATP6AP1, ATP6V1B2, ATP6V0B, ATP6V0C, ATP6V1A, ATP5EP2, ATP6V1E1, ATP5L, ATP5I, ATP6V0D1, ATP5H	0.341105
GO:0051444	negative regulation of ubiquitin-protein ligase activity	19	0.000185427	PSMB10, PSMA7, PSMB8, PSMB9, PSMB4, PSMD13, PSMB1, PSME1, PSME2, PSMB3, PSMA4, UBC, PSME3, PSMD4, UBB, UBE2D1, PSMD6, UBA52, RPS27A	0.342984
GO:0051352	negative regulation of ligase activity	19	0.000185427	PSMB10, PSMA7, PSMB8, PSMB9, PSMB4, PSMD13, PSMB1, PSME1, PSME2, PSMB3, PSMA4, UBC, PSME3, PSMD4, UBB, UBE2D1, PSMD6, UBA52, RPS27A	0.342984
GO:0051351	positive regulation of ligase activity	20	0.000195462	PSMB10, SKP1, PSMA7, PSMB8, PSMB9, PSMB4, PSMD13, PSMB1, PSME1, PSME2, PSMB3, PSMA4, UBC, PSME3, PSMD4, UBB, UBE2D1, PSMD6, UBA52, RPS27A	0.361513
GO:0034097	response to cytokine stimulus	21	0.000201564	ADAM10, SP100, MCL1, PTGS2, SOCS3, RELA, CALCOCO2, IL6R, STAT1, JUNB, STAT3, CTNNB1, STAT6, SLC11A1, FOS, CORO1A, AES, MYD88, CXCL16, CASP8, SERPINA1	0.372779
GO:0010604	positive regulation of macromolecule metabolic process	126	0.00020887	AURKAIP1, STAT5A, STAT5B, RBM4, TLR1, TLR4, TLR6, TLR8, TGFB1, CTNNB1, MLL5, IL1B, AKIRIN2, RPS27A, SYK, IRS2, RELA, RXRA, NRD1, TNFRSF14, SKP1, DDIT3, JUNB, HHEX, MAPK1, EP300, HIF1A, PSMA4, NFE2L2, PIAS1, LRRK2, UBA52, CNBP, HMGB2, TFE3, TFEB, NFKBIA, PSMA7, NR1H2, PSMB4, SLC11A1, ECE1, PSMB1, PSMB3, RNF10, UBE2D1, KLF6, NFE2, IKZF1, KLF13, MAP2K3, TAF7, CREBBP, DDX5, FURIN, USF1, PSMB8, UIMC1,…	0.386267
GO:0051129	negative regulation of cellular component organization	31	0.000220965	RTN4, HMGB1, AURKAIP1, CAPZA2, CAPZA1, TERF2IP, PTEN, CAPZB, TGFB1, MBP, NR1H2, CDC42, PACSIN2, GSN, RAC1, RHOA, TINF2, ARHGDIA, ARHGEF2, ARHGEF1, TAF7, CST3, TMSB10, MID1IP1, CORO1A, PSEN1, ULK1, TMSB4X, MAPRE1, ARAP1, PTENP1, ADD1	0.40859
GO:0009967	positive regulation of signal transduction	53	0.00023479	SLC44A2, VAPA, SHOC2, TLR4, LPAR2, TLR6, TGFB1, CTNNB1, CANT1, GPX1, NOD2, MYD88, GPR44, ILK, CASP8, RHOA, IL1B, CAT, CASP1, LTB, SYK, LTBR, BST2, LYN, RELA, IL6R, WLS, PIM2, NFAM1, FLNA, HHEX, C18ORF32, HIF1A, EEF1D, FKBP8, LITAF, FKBP1A, TNFRSF1A, ECE1, MAP3K3, RASGRP4, SHISA5, RAC1, SECTM1, CFLAR, PTPRC, HCLS1, RICTOR, FURIN, TAB2, LGALS9, NOTCH2, TNFSF10	0.434102
GO:0031397	negative regulation of protein ubiquitination	20	0.000236815	PSMB10, PSMA7, PSMB8, PSMB9, PSMB4, PSMD13, PSMB1, PSME1, PSME2, PSMB3, PSMA4, UBC, PSME3, PSMD4, UBB, UBE2D1, VPS28, PSMD6, UBA52, RPS27A	0.437838
GO:0070727	cellular macromolecule localization	69	0.000252833	SRP14, TSPO, NPEPL1, XPO6, ATP6AP1, AP3S1, TERF2IP, KLHL2, TGFB1, CTNNB1, AKT1, CDC42, SRPR, RPL11, KPNB1, RAB27A, STX4, ARHGEF2, STX3, NDUFA13, TOPORS, FLNA, BCAP31, MAPK1, SEC61B, MGEA5, SDCBP, TOM1, PACS1, BID, YWHAZ, NUP98, STX7, SNX6, MTX1, NFKBIA, NAPA, CTSA, RFFL, CDC37, CD74, SLC11A1, TOMM7, SH3GLB1, TAP2, STX16, BCL3, BCL6, STX11, STX10, TINF2, SRGN, AP2M1, FYB, RBM22, YWHAB, CASC3, GABA…	0.467388
GO:0006818	hydrogen transport	18	0.000262055	TCIRG1, ATP5E, ATP6V0E1, ATP5J2, ATP5B, ATP6AP1, ATP6V1G1, ATP6V1B2, HVCN1, ATP6V0B, ATP6V0C, ATP6V1A, ATP5EP2, UCP2, ATP6V1E1, ATP5L, ATP5I, ATP6V0D1, ATP5H	0.484397
GO:0010605	negative regulation of macromolecule metabolic process	110	0.000275319	SRP14, CBX3, TGFB1, CTNNB1, WWP2, AKIRIN2, RPS27A, RXRA, RELA, CST3, SERPING1, HHEX, ZNF238, PSMA4, RPS14, RPS13, LRCH4, UBA52, EIF2C4, HMGB1, HMGB2, SNX6, PSMA7, TIMP1, NR1H2, PSMB4, PSMB1, DRAP1, PSMB3, BHLHE40, UBE2D1, TCF25, IKZF1, PAIP2, TAF7, RYBP, S100A11, FURIN, UIMC1, PSMB8, PSMB9, CDKN1B, HDAC1, UBA3, RBPJ, DNAJB6, ADAR, TSG101, SPI1, TERF2IP, HSBP1, PDCD4, RPS3, AES, PBXIP1, PSMD4, LRR…	0.508856
GO:0019884	antigen processing and presentation of exogenous antigen	8	0.000288003	PSME1, TAP2, IFI30, FCER1G, CD74, HLA-DRA, TAPBP, B2M	0.532239
GO:0002520	immune system development	50	0.0002954	XRCC5, NBN, MAEA, LMO2, MMP9, STAT5A, STAT5B, PRDX3, NFKB2, TGFB1, CTNNB1, CDC42, MLL5, CASP8, ACIN1, FAS, LTB, SYK, LYN, IFI16, NFAM1, MYH9, TACC3, CD164, RPS19, G6PD, PSEN1, RPS14, ADD1, CD74, TIMP1, DOCK2, SNRK, RASGRP4, BCL3, BCL6, KLF6, PTPRC, IKZF1, PLEK, HCLS1, TGFBR2, SOD2, NOTCH2, SP1, ID2, BAX, SP3, PLCG2, IRF1	0.545875
GO:0045582	positive regulation of T cell differentiation	12	0.000330693	PTPRC, IKZF1, STAT5A, HLX, IL4R, STAT5B, TGFBR2, RARA, IL2RG, CD74, SASH3, SYK	0.610904
GO:0045637	regulation of myeloid cell differentiation	19	0.000335663	ZFP36, IKZF1, LMO2, STAT5A, LDB1, STAT5B, TFE3, SPI1, NFKBIA, TLR4, CTNNB1, HIF1A, ID2, MAPK14, GNAS, FAS, INPP5D, THOC5, ACIN1	0.620059
GO:0034613	cellular protein localization	68	0.000345319	SRP14, TSPO, NPEPL1, XPO6, ATP6AP1, AP3S1, TERF2IP, KLHL2, TGFB1, CTNNB1, AKT1, CDC42, SRPR, RPL11, KPNB1, RAB27A, STX4, ARHGEF2, STX3, NDUFA13, TOPORS, FLNA, BCAP31, MAPK1, SEC61B, MGEA5, SDCBP, TOM1, PACS1, BID, YWHAZ, NUP98, STX7, SNX6, MTX1, NFKBIA, NAPA, CTSA, RFFL, CDC37, CD74, SLC11A1, TOMM7, SH3GLB1, TAP2, STX16, BCL3, BCL6, STX11, TINF2, STX10, SRGN, AP2M1, FYB, RBM22, YWHAB, GABARAP, RP…	0.637843
GO:0032535	regulation of cellular component size	49	0.000358091	RTN4, ATP6V0E1, CAPZA2, CAPZA1, TGFB1, LUZP6, ACTR3, AKT1, GSN, CDKN2D, ILK, ADAM10, ADIPOR1, NDUFA13, TMSB10, ARPC1B, EP300, BTG1, CFL1, TMSB4X, EMP3, XRN2, ADD1, SIPA1, PPT1, ARPC5, CAPZB, ARPC3, RASGRP4, PTK2B, ARPC2, PPP2CA, TMEM123, RAC1, CDA, BCL6, ENO1, WDTC1, PLEK, RICTOR, DDX5, NOTCH2, PPP1R9B, CORO1A, CDKN1B, ERBB2IP, ULK1, CXCL16, ODF3B	0.66136
GO:0006909	phagocytosis	15	0.000377207	ABCA7, HCK, CDC42SE1, VAV1, CORO1C, SLC11A1, CORO1A, UNC13D, CD93, CDC42SE2, FCGR1A, FCN1, FCER1G, CLEC7A, CD14	0.696548
GO:0051098	regulation of binding	32	0.000381312	TLR2, NFKBIA, TLR4, FKBP1A, EGLN1, PRDX3, TGFB1, TRIB1, RPS3, SUMO1, NOD2, MYD88, AES, PYCARD, IL1B, BCL3, CAT, SP100, EPB41, RELA, PIM1, NFAM1, PRKCD, DDIT3, FLNA, EP300, ID2, PSEN1, BAX, CALM3, EDF1, CALM2, CALM1, ADD1	0.704104
GO:0031401	positive regulation of protein modification process	37	0.00038328	PSMB10, TLR4, FKBP1A, PSMA7, TGFB1, PSMB4, NOD2, PSMB1, PSMB3, IL1B, PSMD4, UBE2D1, PSMD6, FAM129A, RPS27A, SYK, LYN, HCLS1, TNFRSF14, SKP1, IL6R, RICTOR, PSMB8, PSMB9, PSMD13, PSME1, PSEN1, CCND3, PSME2, PSMA4, UBC, PSME3, TNK2, UBB, PIAS1, LRRK2, UBA52	0.707725
GO:0030218	erythrocyte differentiation	14	0.000411938	MAEA, LYN, HCLS1, TIMP1, MLL5, RPS19, G6PD, ID2, SP1, SP3, RPS14, BCL6, ACIN1, ADD1	0.76045
GO:0002478	antigen processing and presentation of exogenous peptide antigen	7	0.000443655	TAP2, IFI30, FCER1G, CD74, HLA-DRA, TAPBP, B2M	0.818773
GO:0050871	positive regulation of B cell activation	12	0.000448196	STAT6, PTPRC, TNFSF13B, STAT5A, STAT5B, IL2RG, BCL6, INPP5D, IL13RA1, SASH3, TGFB1, SYK	0.827122
GO:0016071	mRNA metabolic process	62	0.000473108	RALY, U2AF2, RBM4, RBM5, WTAP, PCBP1, SRRM2, PCBP2, U2AF1, ZFP36, SRPK2, PAN3, SF3B14, HNRNPA2B1, SF1, MBNL1, SRPK1, HNRNPU, ROD1, CPSF7, CELF2, RBM39, XRN2, PRPF38B, EIF2C4, SSU72, PPP4R2, TRA2A, HSPA1A, MAPKAPK2, HSPA1B, POLR2C, SF3B2, POLR2A, ZFP36L1, HNRNPL, ZFP36L2, SLC11A1, SF3B1, HNRNPK, CIR1, HNRNPF, HNRNPD, SNRNP70, PABPC1, HNRNPC, RBM25, TSEN34, RBM22, RBM23, UPF1, CASC3, DDX5, SF3A1, P…	0.872906
GO:0034220	ion transmembrane transport	15	0.000476402	TCIRG1, ATP5E, ATP6V0E1, ATP5B, ATP6AP1, ATP6V1B2, ATP6V0B, ATP6V0C, SLC11A1, ATP6V1A, ATP5EP2, ATP6V1E1, ATP5L, ATP5I, ATP6V0D1, ATP5H	0.878957
GO:0051438	regulation of ubiquitin-protein ligase activity	20	0.000488262	PSMB10, SKP1, PSMA7, PSMB8, PSMB9, PSMB4, PSMD13, PSMB1, PSME1, PSME2, PSMB3, PSMA4, UBC, PSME3, PSMD4, UBB, UBE2D1, PSMD6, UBA52, RPS27A	0.900746
GO:0002444	myeloid leukocyte mediated immunity	8	0.000489891	LAT2, YWHAZ, MLL5, LYN, STXBP2, MYO1F, STXBP3, IL6R	0.903738
GO:0032760	positive regulation of tumor necrosis factor production	8	0.000489891	NOD2, MYD88, TLR2, FCER1G, TLR4, CLEC7A, SASH3, CD14	0.903738
GO:0031667	response to nutrient levels	38	0.000526232	ALPL, GNAI2, PTGS2, NUAK2, ENSA, PTEN, TGFB1, AKT1, MLL5, ACSL1, CD44, GSN, CDKN2D, DAD1, IL1B, RARA, HSPA5, OGT, SP100, SOCS3, BECN1, RELA, RXRA, TGFBR2, CSNK2B, COX4I1, CLIC1, STAT1, USF1, DDIT3, USF2, SOD2, CHMP1A, DUSP1, PSEN1, ADM, CTSD, ALOX5, PTENP1	0.970469
GO:0008064	regulation of actin polymerization or depolymerization	17	0.000556627	PLEK, CAPZA2, CAPZA1, TMSB10, RICTOR, ARPC5, CAPZB, ACTR3, ARPC1B, CORO1A, ARPC3, ARPC2, GSN, RAC1, CFL1, TMSB4X, ADD1	1.02625
GO:0000060	protein import into nucleus, translocation	12	0.000598711	RBM22, AKT1, MAPK1, SLC11A1, SEC61B, ATP6AP1, NFKBIA, BCL3, BCL6, KPNB1, TGFB1, TOB1	1.10343
GO:0045576	mast cell activation	6	0.000611344	CD48, LAT2, YWHAZ, LYN, NDRG1, LCP2	1.12659
GO:0006417	regulation of translation	29	0.000618833	SRP14, EIF4E3, EIF5, MKNK2, MKNK1, LUZP6, ZFP36L1, AKT1, EIF3H, PTK2B, EIF3K, BCL3, EIF1, PUM2, FAM129A, UPF1, PAIP2, NDUFA13, EIF1B, CASC3, RPS4X, RPS5, EIF4G2, MAPK1, EIF4H, EIF4A2, PPP1R15B, PPP1R15A, EIF2C4	1.14032
GO:0019724	B cell mediated immunity	16	0.000645867	NBN, CR1, SERPING1, PRKCD, TLR8, CD74, CD55, NOD2, MYD88, CD46, C1RL, BCL3, FCER1G, FAS, INPP5D, HLA-DRA	1.18985
GO:0051340	regulation of ligase activity	20	0.000805031	PSMB10, SKP1, PSMA7, PSMB8, PSMB9, PSMB4, PSMD13, PSMB1, PSME1, PSME2, PSMB3, PSMA4, UBC, PSME3, PSMD4, UBB, UBE2D1, PSMD6, UBA52, RPS27A	1.48101
GO:0030832	regulation of actin filament length	17	0.000817412	PLEK, CAPZA2, CAPZA1, TMSB10, RICTOR, ARPC5, CAPZB, ACTR3, ARPC1B, CORO1A, ARPC3, ARPC2, GSN, RAC1, CFL1, TMSB4X, ADD1	1.50362
GO:0031396	regulation of protein ubiquitination	23	0.00082478	PSMB10, FKBP1A, SKP1, PSMA7, PSMB8, PSMB9, PSMB4, PSMD13, PSMB1, PSME1, PSME2, PSMB3, PSMA4, UBC, PSME3, PSMD4, UBB, UBE2D1, LRRK2, VPS28, PSMD6, UBA52, RPS27A	1.51708
GO:0007584	response to nutrient	29	0.000884129	ALPL, GNAI2, PTGS2, ENSA, PTEN, TGFB1, MLL5, ACSL1, CD44, GSN, CDKN2D, DAD1, IL1B, RARA, OGT, SP100, RXRA, RELA, TGFBR2, CSNK2B, COX4I1, CLIC1, STAT1, USF1, DDIT3, USF2, CHMP1A, DUSP1, ALOX5, PTENP1	1.6254
GO:0052548	regulation of endopeptidase activity	20	0.000943935	CARD8, HERPUD1, NRD1, STAT1, HBXIP, FURIN, NLRP1, RPS3, GPX1, VCP, P2RX1, BAX, CDKN2D, MTCH1, PYCARD, NLRP12, APAF1, HSPA5, DNAJB6, IFI6	1.73444
GO:0019221	cytokine-mediated signaling pathway	18	0.000983951	PLP2, KLF6, SP100, CCR1, RELA, STAT5A, STAT5B, FKBP1A, IL6R, STAT1, STAT3, STAT6, TNFRSF1A, PYCARD, CSF2RB, IL1B, JAK1, JAK3	1.80734
GO:0008380	RNA splicing	49	0.00104113	RALY, U2AF2, RBM4, RBM5, WTAP, SRRM2, PCBP1, PCBP2, U2AF1, SRPK2, SF3B14, HNRNPA2B1, SF1, MBNL1, HNRNPU, SRPK1, CPSF7, RBM39, PRPF38B, PPP4R2, TRA2A, IVNS1ABP, POLR2C, SF3B2, POLR2A, HNRNPL, SF3B1, HNRNPK, CIR1, PPP2CA, HNRNPF, HNRNPD, SNRNP70, PABPC1, HNRNPC, RBM25, TSEN34, RBM22, CASC3, DDX5, SF3A1, PPP1R9B, HNRNPH3, PAPOLA, HNRNPH2, HNRNPUL1, SYF2, LSM10, HNRNPH1	1.91141
GO:0032956	regulation of actin cytoskeleton organization	21	0.00105662	PLEK, CAPZA2, CAPZA1, MYO1F, TMSB10, RICTOR, ARPC5, CAPZB, ACTR3, ARPC1B, CORO1A, ARPC3, ARPC2, GSN, ILK, CFL1, RAC1, RHOA, TMSB4X, ARAP1, ADD1	1.93958
GO:0008283	cell proliferation	69	0.00107515	XRCC5, MORF4L1, TSPO, NBN, ELF4, CLK1, FES, PTEN, TGFB1, CTNNB1, ISG20, GPX1, NDE1, CXCR4, ILK, FRAT2, GNG2, IMPDH1, SYK, IRS2, ARHGEF1, BST2, RXRA, PIM1, NRD1, PIM2, IFI16, TACC3, MXD1, PRKCD, HHEX, IFNAR2, PROK2, GLUL, NDEL1, CCND3, PSEN1, TNFSF13B, GNB1, TXN, TXNRD1, CDK11B, MAPRE1, MAP3K11, CXCL1, CDV3, GNAI2, SIPA1, FKBP1A, FTH1, ITGAM, CD74, ZFP36L2, SLC11A1, RPS27, DOCK2, RASGRP4, PTK2B, C…	1.97328
GO:0032680	regulation of tumor necrosis factor production	11	0.00108363	NOD2, MYD88, TLR1, TLR2, FCER1G, BCL3, RARA, TLR4, CLEC7A, SASH3, CD14	1.9887
GO:0006986	response to unfolded protein	18	0.00116619	HERPUD1, HSP90AA1, CSNK2B, HSPA1A, CLIC1, HSPA1B, DDIT3, ATF6, VCP, ATF6B, DNAJA1, HSPA6, HSPA7, DNAJB1, NFE2L2, DNAJC3, PPP1R15A, UBXN4, HSPA8, DNAJB6	2.13867
GO:0002221	pattern recognition receptor signaling pathway	8	0.0012192	NOD2, MYD88, RELA, TLR2, NFKBIA, TLR4, CLEC7A, TLR6	2.23484
GO:0043254	regulation of protein complex assembly	21	0.00122364	HMGB1, PLEK, CAPZA2, CAPZA1, TMSB10, RICTOR, ARPC5, CAPZB, ACTR3, CDC42, ARPC1B, SUMO1, CORO1A, CDKN1B, ARPC3, ARPC2, GSN, RAC1, TMSB4X, MAPRE1, ADD1	2.2429
GO:0050853	B cell receptor signaling pathway	6	0.0012534	MAPK1, PTPRC, LAT2, LYN, NFAM1, SYK	2.29684
GO:0044265	cellular macromolecule catabolic process	105	0.00125454	PPP2R5C, MYLIP, ISG20, ISG15, WWP2, RBCK1, PSENEN, RNF149, RPS27A, AUP1, PAN3, SOCS3, RELA, UBE2J1, UBR2, MAP1LC3B2, SKP1, MYH9, SEC61B, KDM2A, PSMA4, FBXL5, PIAS1, UBA52, XRN2, EIF2C4, RAD23B, ANAPC13, PPT1, HSPA1A, NEDD8, RFFL, HSPA1B, CDC34, PSMA7, PSMB4, UBE2D3, PSMB1, PSMB3, HNRNPD, RNF167, UBE2D1, UBE2L6, CASC3, ATG3, PSMB8, PSMB9, TXNDC12, VCP, UBA1, PNRC2, UBA3, TSG101, OS9, MGRN1, MAP1LC…	2.29891
GO:0051346	negative regulation of hydrolase activity	14	0.00130257	HERPUD1, PLEK, CST3, FKBP1A, HBXIP, GPX1, GMIP, CDKN2D, CSTB, ATPIF1, CSTA, HSPA5, DNAJB6, IFI6	2.38592
GO:0016064	immunoglobulin mediated immune response	15	0.00136967	NBN, CR1, SERPING1, PRKCD, TLR8, CD74, CD55, NOD2, MYD88, CD46, C1RL, BCL3, FCER1G, INPP5D, HLA-DRA	2.50736
GO:0030833	regulation of actin filament polymerization	15	0.00136967	CAPZA2, CAPZA1, TMSB10, RICTOR, ARPC5, CAPZB, ACTR3, ARPC1B, CORO1A, ARPC3, GSN, ARPC2, RAC1, TMSB4X, ADD1	2.50736
GO:0045597	positive regulation of cell differentiation	41	0.00140108	XRCC5, PDLIM7, STAT5A, STAT5B, CD74, TGFB1, CTNNB1, AKT1, ACTR3, IL4R, HLX, ILK, NUMB, JUND, RHOA, RARA, IL2RG, INPP5D, ACIN1, FNDC3B, ARHGDIA, SYK, PTPRC, ARHGEF1, LYN, IKZF1, SOCS3, RELA, TGFBR2, IL6R, JUNB, NOTCH1, NDEL1, HIF1A, ID2, BTG1, MAPK14, NPTN, GNAS, SEMA4D, SASH3	2.56416
GO:0001932	regulation of protein amino acid phosphorylation	33	0.00157268	TLR4, ITGB2, FKBP1A, TLR6, PDCD4, TGFB1, NOD2, MAP3K2, PTK2B, PPP2CA, IL1B, PAK1, FAM129A, SYK, DBNL, PTPRC, LYN, SOCS3, HCLS1, PKN1, TNFRSF14, IL6R, RICTOR, PRKCD, PPP1R9B, CCND3, PSEN1, BAX, HIPK3, PRKAR1A, NLRP12, TNK2, MAP3K11	2.87391
GO:0032970	regulation of actin filament-based process	21	0.00162609	PLEK, CAPZA2, CAPZA1, MYO1F, TMSB10, RICTOR, ARPC5, CAPZB, ACTR3, ARPC1B, CORO1A, ARPC3, ARPC2, GSN, ILK, CFL1, RAC1, RHOA, TMSB4X, ARAP1, ADD1	2.97011
GO:0002822	regulation of adaptive immune response based on somatic recombination of immune receptors built from immunoglobulin superfamily domains	15	0.00165832	PTPRC, TGFB1, B2M, STAT6, SLC11A1, NOD2, TNFSF13B, TAP2, IL4R, HLX, IL1B, FCER1G, BCL6, RARA, SASH3	3.02813
GO:0002703	regulation of leukocyte mediated immunity	16	0.00167414	PTPRC, STAT5A, STAT5B, STXBP2, TGFB1, B2M, STAT6, NOD2, UNC13D, TAP2, PRAM1, IL1B, FCER1G, BCL6, SASH3, SYK	3.0566
GO:0007266	Rho protein signal transduction	12	0.00168092	GNA13, ARHGAP4, ARHGEF1, ROCK1, ARHGAP1, CFL1, RHOA, RHOB, MYO9B, RHOG, ARHGDIA, ARHGDIB	3.0688
GO:0033365	protein localization in organelle	29	0.00172315	BID, PACS1, SRP14, TSPO, YWHAZ, NUP98, XPO6, ATP6AP1, MTX1, NFKBIA, TGFB1, AKT1, SLC11A1, TOMM7, SRPR, BCL3, BCL6, KPNB1, SRGN, FYB, RBM22, NDUFA13, TOPORS, MAPK1, SEC61B, RPL23, PTTG1IP, RERE, TOB1	3.14473
GO:0000398	nuclear mRNA splicing, via spliceosome	30	0.00173662	U2AF2, TRA2A, RBM5, POLR2C, POLR2A, SF3B2, HNRNPL, SF3B1, HNRNPK, HNRNPF, PCBP1, PCBP2, U2AF1, HNRNPD, HNRNPC, SNRNP70, RBM25, SRPK2, SF3B14, HNRNPA2B1, SF1, MBNL1, SF3A1, HNRNPU, HNRNPH3, PAPOLA, HNRNPH2, HNRNPUL1, CPSF7, HNRNPH1	3.16895
GO:0000375	RNA splicing, via transesterification reactions	30	0.00173662	U2AF2, TRA2A, RBM5, POLR2C, POLR2A, SF3B2, HNRNPL, SF3B1, HNRNPK, HNRNPF, PCBP1, PCBP2, U2AF1, HNRNPD, HNRNPC, SNRNP70, RBM25, SRPK2, SF3B14, HNRNPA2B1, SF1, MBNL1, SF3A1, HNRNPU, HNRNPH3, PAPOLA, HNRNPH2, HNRNPUL1, CPSF7, HNRNPH1	3.16895
GO:0000377	RNA splicing, via transesterification reactions with bulged adenosine as nucleophile	30	0.00173662	U2AF2, TRA2A, RBM5, POLR2C, POLR2A, SF3B2, HNRNPL, SF3B1, HNRNPK, HNRNPF, PCBP1, PCBP2, U2AF1, HNRNPD, HNRNPC, SNRNP70, RBM25, SRPK2, SF3B14, HNRNPA2B1, SF1, MBNL1, SF3A1, HNRNPU, HNRNPH3, PAPOLA, HNRNPH2, HNRNPUL1, CPSF7, HNRNPH1	3.16895
GO:0006397	mRNA processing	53	0.00174705	RALY, U2AF2, RBM4, RBM5, WTAP, SRRM2, PCBP1, PCBP2, U2AF1, ZFP36, SRPK2, SF3B14, HNRNPA2B1, SF1, MBNL1, SRPK1, HNRNPU, ROD1, CPSF7, CELF2, RBM39, PRPF38B, XRN2, SSU72, PPP4R2, TRA2A, POLR2C, SF3B2, POLR2A, HNRNPL, SF3B1, HNRNPK, CIR1, HNRNPF, HNRNPD, SNRNP70, PABPC1, HNRNPC, RBM25, TSEN34, RBM22, RBM23, CASC3, DDX5, SF3A1, HNRNPH3, PAPOLA, HNRNPH2, HNRNPUL1, SYF2, LSM10, HNRNPH1, ADAR	3.18768
GO:0045646	regulation of erythrocyte differentiation	8	0.00181093	HIF1A, LMO2, LDB1, MAPK14, STAT5A, STAT5B, SPI1, INPP5D	3.30241
GO:0045055	regulated secretory pathway	8	0.00181093	LAT2, YWHAZ, UNC13D, LYN, STXBP2, MYO1F, STXBP3, RAB27A	3.30241
GO:0002285	lymphocyte activation during immune response	8	0.00181093	SLC11A1, ITGAL, UNC13D, PSEN1, PLCG2, BCL3, LCP1, RAB27A	3.30241
GO:0006516	glycoprotein catabolic process	8	0.00181093	NCSTN, PSEN1, APH1A, MGEA5, FKBP1A, PSENEN, MAN2B1, MANBA	3.30241
GO:0032271	regulation of protein polymerization	17	0.00195525	CAPZA2, CAPZA1, TMSB10, RICTOR, ARPC5, CAPZB, ACTR3, ARPC1B, CORO1A, CDKN1B, ARPC3, GSN, ARPC2, RAC1, TMSB4X, MAPRE1, ADD1	3.56109
GO:0002819	regulation of adaptive immune response	15	0.0019958	PTPRC, TGFB1, B2M, STAT6, SLC11A1, NOD2, TNFSF13B, TAP2, IL4R, HLX, IL1B, FCER1G, BCL6, RARA, SASH3	3.63366
GO:0051094	positive regulation of developmental process	47	0.00203318	XRCC5, PDLIM7, STAT5A, STAT5B, CD74, TGFB1, CTNNB1, ACTR3, AKT1, TNFRSF1A, IL4R, HLX, ILK, NUMB, JUND, RHOA, RHOB, IL1B, RARA, IL2RG, INPP5D, ACIN1, FNDC3B, ARHGDIA, SYK, B4GALT1, PTPRC, ARHGEF1, LYN, IKZF1, SOCS3, RELA, TGFBR2, IL6R, JUNB, NOTCH1, NDEL1, HIF1A, ID2, BTG1, MAPK14, BAX, NPTN, GNAS, SEMA4D, HDAC7, SASH3	3.70051
GO:0002429	immune response-activating cell surface receptor signaling pathway	12	0.00211686	MAPK1, PTPRC, LAT2, PSEN1, LYN, IKBKG, PLCG2, TLR2, SPG21, NFAM1, CLEC7A, SYK	3.85
GO:0007259	JAK-STAT cascade	12	0.00211686	IFNAR2, NMI, SOCS3, PTK2B, STAT5A, STAT5B, PIAS1, STAT1, AGER, STAT3, STAT2, IFNAR1	3.85
GO:0000302	response to reactive oxygen species	18	0.00220734	TXNIP, RELA, PRDX5, ADRBK1, PRDX3, STAT1, PXN, PARK7, DDIT3, SOD2, GPX1, FOS, EP300, DUSP1, UCP2, PTK2B, CAT, PPP1R15B	4.0114
GO:0051101	regulation of DNA binding	25	0.00223901	TLR2, NFKBIA, EGLN1, TLR4, PRDX3, TGFB1, RPS3, TRIB1, NOD2, SUMO1, MYD88, PYCARD, IL1B, BCL3, CAT, SP100, RELA, PIM1, NFAM1, DDIT3, FLNA, EP300, ID2, EDF1, CALM3, CALM2, CALM1	4.06783
GO:0051170	nuclear import	20	0.00228347	FYB, RBM22, NUP98, HTATIP2, XPO6, ATP6AP1, NFKBIA, NDUFA13, TGFB1, AKT1, MAPK1, SLC11A1, SEC61B, RPL23, PTTG1IP, BCL3, BCL6, KPNB1, RERE, TOB1	4.14699
GO:0042273	ribosomal large subunit biogenesis	6	0.00228488	RPL35A, RPL14, RPL7, RPL26, RPL11, RPL24	4.1495
GO:0044087	regulation of cellular component biogenesis	28	0.00234438	HMGB1, CAPZA2, CAPZA1, ARPC5, PTEN, CAPZB, ACTR3, CDC42, SUMO1, ARPC3, GSN, ARPC2, RAC1, RHOA, RPS27A, PLEK, TMSB10, RICTOR, ARPC1B, CORO1A, CDKN1B, UBC, TMSB4X, UBB, MAPRE1, UBA52, ARAP1, PTENP1, ADD1	4.25535
GO:0045619	regulation of lymphocyte differentiation	16	0.00235981	PTPRC, IKZF1, STAT5A, STAT5B, TGFBR2, NFAM1, CD74, IL4R, HLX, RARA, BCL6, IL2RG, FAS, INPP5D, SASH3, SYK	4.28279
GO:0050864	regulation of B cell activation	14	0.00236802	PTPRC, STAT5A, STAT5B, NFAM1, TGFB1, STAT6, TNFSF13B, BCL6, IL2RG, INPP5D, FAS, IL13RA1, SASH3, SYK	4.29737
GO:0034976	response to endoplasmic reticulum stress	11	0.00237273	ATF6, HERPUD1, ATF4, VCP, NFE2L2, HSPA5, PPP1R15B, FAM129A, PPP1R15A, DDIT3, OS9	4.30574
GO:0019318	hexose metabolic process	35	0.00244102	ALDOA, LDHA, TALDO1, PFKFB4, ADPGK, PFKFB3, PGD, PGAM1, AKT1, TPI1, PPP1R3B, HK3, CHST15, MAN2B1, GAPDH, ENO1, B4GALT1, WDTC1, IRS2, GYG1, PPP1CC, USF1, PPP1CB, MAN2A2, ATF4, PPP1CA, PGLS, G6PD, PYGL, MAPK14, PKM2, GAA, PGK1, UGP2, SERP1	4.42703
GO:0042325	regulation of phosphorylation	71	0.00247778	ADCY7, LPAR2, TLR4, PRDX3, TLR6, PDCD4, PTEN, TGFB1, CAMKK2, AKT1, CDC42, NOD2, PAK2, CXCR4, CDKN2D, ILK, IL1B, CDK5RAP3, PRKACA, PAK1, FAM129A, PILRB, SYK, DBNL, C5AR1, LYN, RBL2, LIMK2, SOCS3, PIM1, HERC5, PKN1, TNFRSF14, IL6R, PPP1CB, PRKCD, PROK2, PSEN1, CCND3, HIPK3, GADD45B, MAP3K11, GNAI2, SNX6, FPR1, FKBP1A, ITGB2, CDC37, APLP2, CD74, TRIB1, SLC11A1, MAP3K2, PTK2B, PPP2CA, RAC1, PTPRC, HC…	4.49226
GO:0051493	regulation of cytoskeleton organization	27	0.00258473	DYNC1LI1, CAPZA2, CAPZA1, ARPC5, CAPZB, CTNNB1, ACTR3, ARPC3, GSN, ARPC2, RAC1, ILK, RHOA, ARHGEF2, PLEK, MYO1F, TMSB10, RICTOR, MID1IP1, ARPC1B, CORO1A, CDKN1B, CFL1, TMSB4X, MAPRE1, ARAP1, ADD1	4.68179
GO:0051240	positive regulation of multicellular organismal process	42	0.0025965	PTGS2, ATP6AP2, STAT5A, STAT5B, TLR2, PINK1, TLR4, TGFB1, AKT1, SLC11A1, NOD2, MYD88, PYCARD, BCL3, FCER1G, IL1B, RARA, CASP1, LTB, AKIRIN2, RPS27A, B4GALT1, CARD8, IKZF1, NFAM1, IL6R, USF1, IFNAR1, DDX58, PROK2, HIF1A, ADM, PSEN1, BAX, UBC, NLRP12, ALOX5, CLEC7A, UBB, CD14, SASH3, UBA52	4.70264
GO:0002218	activation of innate immune response	8	0.00260321	NOD2, MYD88, RELA, TLR2, NFKBIA, TLR4, CLEC7A, TLR6	4.71451
GO:0002758	innate immune response-activating signal transduction	8	0.00260321	NOD2, MYD88, RELA, TLR2, NFKBIA, TLR4, CLEC7A, TLR6	4.71451
GO:0008154	actin polymerization or depolymerization	8	0.00260321	PAK2, GSN, DIAPH1, PREX1, RAC1, ARPC4, WIPF1, WAS	4.71451
GO:0005996	monosaccharide metabolic process	39	0.00262777	ALDOA, LDHA, TALDO1, PFKFB4, ADPGK, PFKFB3, PGD, PGAM1, NAGK, AKT1, TPI1, ST3GAL2, PPP1R3B, HK3, CHST15, MAN2B1, GAPDH, ENO1, B4GALT1, WDTC1, IRS2, NUDT5, GYG1, PPP1CC, USF1, PPP1CB, MAN2A2, ATF4, PPP1CA, PGLS, G6PD, PYGL, MAPK14, PKM2, GAA, MGEA5, PGK1, UGP2, SERP1	4.75798
GO:0051270	regulation of cell motion	35	0.00266419	GNA13, RTN4, MMP9, STAT5B, ABHD2, PTEN, TGFB1, VCL, TRIB1, AKT1, CXCR4, PTK2B, ILK, RAC1, BCL6, B4GALT1, COL18A1, IRS2, ADAM10, SP100, LYN, ACTN4, MYO1F, ACTN1, IL6R, FURIN, MAPK1, CORO1A, CDKN1B, HIF1A, RPS19, CXCL16, ARAP3, HDAC7, ARAP1, PTENP1	4.82238
GO:0007229	integrin-mediated signaling pathway	17	0.00268476	ITGAL, CCM2, ADAM10, PLEK, NEDD9, ITGB2, MYH9, VAV1, ITGAM, ERBB2IP, ITGAX, GAB2, ITGA5, PRAM1, ILK, ADAM8, SYK	4.85874
GO:0009620	response to fungus	9	0.00269526	DEFA1B, MYD88, DEFA3, TLR2, DEFA1, TLR4, CLEC7A, COTL1, TGFB1, S100A12	4.8773
GO:0043487	regulation of RNA stability	9	0.00269526	ZFP36, ZFP36L1, ZFP36L2, SLC11A1, TNFRSF1B, HNRNPD, MAPKAPK2, PABPC1, HNRNPU	4.8773
GO:0006886	intracellular protein transport	59	0.00272216	SRP14, TSPO, NPEPL1, XPO6, ATP6AP1, AP3S1, KLHL2, TGFB1, AKT1, SRPR, RPL11, KPNB1, RAB27A, ARHGEF2, STX4, STX3, NDUFA13, BCAP31, MAPK1, SEC61B, MGEA5, SDCBP, TOM1, PACS1, BID, YWHAZ, NUP98, STX7, SNX6, MTX1, NFKBIA, NAPA, CTSA, RFFL, CDC37, CD74, SLC11A1, TOMM7, TAP2, STX16, BCL3, BCL6, STX11, STX10, AP2M1, FYB, RBM22, YWHAB, GABARAP, RPL23, ERBB2IP, VCP, PTTG1IP, HGS, TRPC4AP, SYTL1, SSR2, RERE,…	4.92482
GO:0042592	homeostatic process	106	0.00276459	XRCC5, GNA13, MAEA, AQP9, STAT5A, STAT5B, LPAR2, CD52, TGFB1, CTNNB1, MLL5, S1PR4, ILK, TPT1, IL1B, FAS, ACIN1, FTL, SLC12A6, IRS2, C5AR1, DDIT3, HIF1A, NPC2, RPS19, EP300, RPS17, CCR3, RPS14, SLC40A1, ADD1, ALDOA, MCL1, TMX4, PPT1, FTH1, TIMP1, SLC11A1, RAC2, RAC1, RPS24, P4HB, HERPUD1, CREBBP, RPS6, USF1, USF2, TXNDC12, CD55, CORO1A, P2RX1, IKBKG, PLCG2, IFI6, CYB5R4, NBN, ATP6V0E1, ATP5B, PRDX…	4.99975
GO:0018108	peptidyl-tyrosine phosphorylation	13	0.0027919	LYN, STAT5A, ABI1, CLK1, STAT1, FES, BTK, TYK2, CLK3, PTK2B, JAK1, JAK3, SYK	5.04794
GO:0051090	regulation of transcription factor activity	22	0.00290217	SP100, RELA, PIM1, TLR2, NFKBIA, EGLN1, TLR4, NFAM1, PRDX3, DDIT3, FLNA, TGFB1, RPS3, TRIB1, SUMO1, NOD2, EP300, MYD88, ID2, PYCARD, IL1B, CAT	5.24228
GO:0019220	regulation of phosphate metabolic process	73	0.00293903	ADCY7, LPAR2, TLR4, PRDX3, TLR6, PDCD4, PTEN, TGFB1, CAMKK2, AKT1, CDC42, NOD2, PAK2, CXCR4, CDKN2D, ILK, IL1B, CDK5RAP3, PRKACA, PAK1, FAM129A, PILRB, SYK, DBNL, C5AR1, LYN, RBL2, LIMK2, SOCS3, PIM1, HERC5, PKN1, TNFRSF14, IL6R, PPP1CB, PRKCD, PROK2, PSEN1, CCND3, HIPK3, GADD45B, MAP3K11, GNAI2, SNX6, FPR1, FKBP1A, ITGB2, CDC37, APLP2, CD74, TRIB1, SLC11A1, MAP3K2, PTK2B, PPP2CA, RAC1, PTPRC, PL…	5.30716
GO:0051174	regulation of phosphorus metabolic process	73	0.00293903	ADCY7, LPAR2, TLR4, PRDX3, TLR6, PDCD4, PTEN, TGFB1, CAMKK2, AKT1, CDC42, NOD2, PAK2, CXCR4, CDKN2D, ILK, IL1B, CDK5RAP3, PRKACA, PAK1, FAM129A, PILRB, SYK, DBNL, C5AR1, LYN, RBL2, LIMK2, SOCS3, PIM1, HERC5, PKN1, TNFRSF14, IL6R, PPP1CB, PRKCD, PROK2, PSEN1, CCND3, HIPK3, GADD45B, MAP3K11, GNAI2, SNX6, FPR1, FKBP1A, ITGB2, CDC37, APLP2, CD74, TRIB1, SLC11A1, MAP3K2, PTK2B, PPP2CA, RAC1, PTPRC, PL…	5.30716
GO:0042127	regulation of cell proliferation	110	0.00315249	S100A6, CNOT8, PTGS2, AIF1, STAT5A, ATP6AP1, STAT5B, RBM5, TGFB1, CTNNB1, MYD88, CDKN2D, ILK, IL1B, AKIRIN2, SYK, IRS2, CAPNS1, RXRA, RELA, TNFRSF14, PPP1CB, MAPK1, HHEX, HIF1A, ATPIF1, EMP3, CNBP, LST1, IFITM1, GNAI2, NFKBIA, IFI30, TIMP2, FTH1, TIMP1, RAC2, CDC123, B4GALT1, COL18A1, PTPN6, TP53I11, BECN1, TGFBR2, S100A11, RPS9, TPD52L2, AGER, POLD4, NOTCH2, NOTCH1, CORO1A, CDKN1B, HDAC1, HGS, P…	5.68204
GO:0006509	membrane protein ectodomain proteolysis	7	0.0032851	NCSTN, ADAM10, PSEN1, APH1A, PSENEN, ADAM19, MYH9	5.91422
GO:0042116	macrophage activation	7	0.0032851	SLC11A1, SBNO2, CD93, TLR1, TLR2, TLR4, TLR6	5.91422
GO:0045638	negative regulation of myeloid cell differentiation	10	0.00334602	ZFP36, LMO2, LDB1, STAT5A, STAT5B, NFKBIA, TLR4, THOC5, INPP5D, CTNNB1	6.02073
GO:0006944	membrane fusion	14	0.00341325	STX4, RAB8A, STX3, GNAI3, VAPA, NAPA, CD9, CORO1A, BAX, LRMP, VAMP3, SNAP23, STX11, GCA	6.1381
GO:0051099	positive regulation of binding	18	0.00342174	SP100, EPB41, RELA, TLR2, TLR4, FKBP1A, NFAM1, PRDX3, TGFB1, NOD2, EP300, MYD88, PYCARD, CALM3, IL1B, EDF1, CAT, CALM2, CALM1, ADD1	6.15292
GO:0006006	glucose metabolic process	29	0.00349434	ALDOA, LDHA, TALDO1, ADPGK, PGD, PGAM1, AKT1, TPI1, PPP1R3B, HK3, GAPDH, ENO1, IRS2, WDTC1, GYG1, PPP1CC, USF1, PPP1CB, ATF4, PPP1CA, PGLS, G6PD, PYGL, MAPK14, PKM2, GAA, PGK1, UGP2, SERP1	6.27949
GO:0046637	regulation of alpha-beta T cell differentiation	9	0.00359442	IKZF1, HLX, IL4R, TGFBR2, RARA, IL2RG, BCL6, SASH3, SYK	6.45372
GO:0045579	positive regulation of B cell differentiation	5	0.0035964	STAT5A, STAT5B, IL2RG, INPP5D, SYK	6.45718
GO:0033619	membrane protein proteolysis	8	0.00363677	NCSTN, ADAM10, PSEN1, APH1A, RELA, PSENEN, ADAM19, MYH9	6.52736
GO:0046638	positive regulation of alpha-beta T cell differentiation	8	0.00363677	IKZF1, HLX, IL4R, TGFBR2, RARA, IL2RG, SASH3, SYK	6.52736
GO:0051607	defense response to virus	8	0.00363677	PTPRC, UNC13D, LYST, RELA, BNIP3L, SAMHD1, RSAD2, TLR8	6.52736
GO:0046034	ATP metabolic process	22	0.00368928	TCIRG1, ALDOA, ATP5E, ATP5J2, ATP6V0E1, ATP5B, ATP6AP1, ATP11B, MYO9B, NADK, ATP6V1B2, ATP6V0B, TGFB1, ATP6V0C, ATP6V1A, ATP5EP2, ATP2A3, ATP6V1E1, VPS4B, ATP5L, ATP5I, ATP6V0D1, ATP5H	6.61858
GO:0032675	regulation of interleukin-6 production	11	0.00376741	NOD2, CEBPB, TLR1, TLR2, NLRP12, IL1B, TLR4, IL6R, INPP5D, TLR6, AKIRIN2	6.75417
GO:0046634	regulation of alpha-beta T cell activation	11	0.00376741	PTPRC, IKZF1, HLX, IL4R, TGFBR2, RARA, IL2RG, BCL6, TNFRSF14, SASH3, SYK	6.75417
GO:0030041	actin filament polymerization	6	0.00381923	GSN, DIAPH1, PREX1, RAC1, ARPC4, WAS	6.84399
GO:0032870	cellular response to hormone stimulus	26	0.00390004	ADCY7, GRB2, STAT5A, STAT5B, AP3S1, AKT1, FOS, PRKACA, GNG2, GNG5, IRS2, WDTC1, RXRA, ADIPOR1, STAT1, USF1, UBE2B, STAT3, JUNB, GNB2, DUSP1, GNB1, GSK3A, GNG10, PRKAR1A, GNAS	6.9839
GO:0043281	regulation of caspase activity	18	0.00393231	CARD8, HERPUD1, STAT1, HBXIP, NLRP1, RPS3, GPX1, VCP, P2RX1, BAX, CDKN2D, MTCH1, PYCARD, NLRP12, APAF1, HSPA5, DNAJB6, IFI6	7.0397
GO:0002768	immune response-regulating cell surface receptor signaling pathway	12	0.0039987	MAPK1, PTPRC, LAT2, PSEN1, LYN, IKBKG, PLCG2, TLR2, SPG21, NFAM1, CLEC7A, SYK	7.15443
GO:0035023	regulation of Rho protein signal transduction	21	0.00402596	ARHGEF2, ARHGEF1, ABR, RALBP1, PREX1, ARHGEF6, AKAP13, ARHGAP27, LPAR2, RICTOR, VAV1, PLEKHG3, NDEL1, GMIP, PTK2B, SOS2, RAC1, BCL6, ARAP3, ARAP1, FGD3	7.2015
GO:0045088	regulation of innate immune response	14	0.00406122	RELA, STAT5A, STAT5B, TLR2, MYO1F, SAMHD1, NFKBIA, SERPING1, TLR4, TLR6, TLR8, NOD2, MYD88, CLEC7A	7.26235
GO:0018212	peptidyl-tyrosine modification	13	0.00408375	LYN, STAT5A, ABI1, CLK1, STAT1, FES, BTK, TYK2, CLK3, PTK2B, JAK1, JAK3, SYK	7.30121
GO:0006606	protein import into nucleus	19	0.00418287	FYB, RBM22, NUP98, XPO6, ATP6AP1, NFKBIA, NDUFA13, TGFB1, AKT1, MAPK1, SLC11A1, SEC61B, RPL23, PTTG1IP, BCL3, BCL6, KPNB1, RERE, TOB1	7.47199
GO:0030163	protein catabolic process	89	0.00426031	TSG101, PPP2R5C, MYLIP, OS9, AKT1, ISG15, MGRN1, WWP2, TPP1, MAP1LC3B, CASP8, RBCK1, PSMD4, USP10, PSENEN, RNF149, PSMD6, USP15, RPS27A, AUP1, ADAM10, SOCS3, RELA, HERC5, UBE2J1, HERC3, UBR2, UBE2I, TOPORS, MAP1LC3B2, SKP1, MYH9, UBE2B, PJA2, RFWD2, SEC61B, PSME1, KDM2A, PSEN1, PSME2, PSMA4, UBC, FBXL5, PSME3, UBB, PIAS1, ADAM19, SPOPL, UBA52, PSMB10, RAD23B, OTUD5, APH1A, USP3, ANAPC13, USP4, PP…	7.60522
GO:0000165	MAPKKK cascade	33	0.00427602	GNAI2, GRB2, FPR1, LPAR2, MAPKAPK2, CD74, CAMKK2, TRIB1, MAP3K3, CXCR4, MAP3K2, PTK2B, PPP2CA, IL1B, PAK1, SYK, DBNL, PTPRC, CCM2, C5AR1, ARHGEF6, MAP2K3, MAP2K4, PKN1, GPS2, MAPK1, PROK2, SH2D3C, PSEN1, GADD45B, LRRK2, DUSP6, MAP3K11	7.63221
GO:0001779	natural killer cell differentiation	4	0.00459514	IKZF1, SP3, STAT5A, STAT5B	8.17913
GO:0042832	defense response to protozoan	4	0.00459514	SLC11A1, LYST, BCL3, CLEC7A	8.17913
GO:0031329	regulation of cellular catabolic process	15	0.00464394	IRS2, BECN1, PGAM1, CST3, NRD1, PNPLA2, PIM2, FURIN, PPP1CB, TIMP1, AKT1, HIF1A, GSK3A, ULK1, IL1B	8.2625
GO:0006968	cellular defense response	15	0.00464394	TCIRG1, C5AR1, NCF2, NCF1, LY96, BECN1, RELA, NCF1C, CXCR2, CCNL2, LSP1, LILRB2, TAP2, CCR3, MNDA, TYROBP	8.2625
GO:0043506	regulation of JUN kinase activity	11	0.00467345	DBNL, MAP3K2, PTK2B, HIPK3, PKN1, IL1B, PAK1, TLR6, PDCD4, MAP3K11, SYK	8.31287
GO:0051056	regulation of small GTPase mediated signal transduction	42	0.00467799	CYTH1, PREX1, SIPA1, CYTH4, SHOC2, ASAP1, AKAP13, IQGAP2, LPAR2, IQGAP1, RGL2, PLEKHG3, SMAP2, GMIP, PTK2B, RASGRP4, TBC1D14, SOS2, RAC1, RASGRP2, GIT2, BCL6, TBC1D1, IQSEC1, FGD3, ARHGEF2, TBC1D10C, ABR, ARHGEF1, RALBP1, ARHGEF6, ARHGAP27, PSD4, RICTOR, VAV1, NOTCH2, NDEL1, SIPA1L1, ACAP1, ACAP2, ARAP3, ARAP1	8.32062
GO:0046635	positive regulation of alpha-beta T cell activation	9	0.00470915	PTPRC, IKZF1, HLX, IL4R, TGFBR2, RARA, IL2RG, SASH3, SYK	8.37378
GO:0045577	regulation of B cell differentiation	7	0.00478201	PTPRC, STAT5A, STAT5B, IL2RG, NFAM1, INPP5D, SYK	8.49797
GO:0051603	proteolysis involved in cellular protein catabolic process	86	0.00489736	TSG101, PPP2R5C, MYLIP, OS9, ISG15, MGRN1, WWP2, MAP1LC3B, CASP8, RBCK1, PSMD4, USP10, PSENEN, RNF149, PSMD6, USP15, RPS27A, AUP1, ADAM10, SOCS3, RELA, HERC5, UBE2J1, HERC3, UBE2I, UBR2, TOPORS, MAP1LC3B2, SKP1, MYH9, UBE2B, PJA2, RFWD2, SEC61B, PSME1, KDM2A, PSEN1, PSME2, PSMA4, UBC, FBXL5, PSME3, UBB, PIAS1, ADAM19, SPOPL, UBA52, PSMB10, RAD23B, OTUD5, APH1A, USP3, ANAPC13, USP4, NEDD8, CDC34, …	8.69426
GO:0034504	protein localization in nucleus	20	0.00495145	FYB, RBM22, NUP98, XPO6, ATP6AP1, NFKBIA, NDUFA13, TOPORS, TGFB1, AKT1, MAPK1, SLC11A1, SEC61B, RPL23, PTTG1IP, BCL3, BCL6, KPNB1, RERE, TOB1	8.78617
GO:0051017	actin filament bundle formation	8	0.00495469	ACTN4, AIF1, PTK2B, RHOA, ACTN1, NEDD9, LCP1, ADD1	8.79167
GO:0002697	regulation of immune effector process	21	0.00509689	PTPRC, STAT5A, STAT5B, STXBP2, SERPING1, TGFB1, B2M, DDX58, STAT6, NOD2, CD37, UNC13D, TAP2, PRAM1, IL1B, FCER1G, BCL6, IL13RA1, SASH3, AP2M1, SYK	9.03286
GO:0009144	purine nucleoside triphosphate metabolic process	24	0.00528825	ALDOA, ATP5E, ATP6V0E1, RP2, ATP6AP1, ATP5B, MYO9B, ATP6V1B2, TGFB1, ATP6V0B, ATP6V0C, ATP5EP2, VPS4B, ATP5L, ATP5I, ATP6V0D1, ATP5H, TCIRG1, ATP5J2, ATP11B, NADK, ATP6V1A, ATP2A3, ATP6V1E1, MGEA5	9.35647
GO:0044257	cellular protein catabolic process	86	0.00558328	TSG101, PPP2R5C, MYLIP, OS9, ISG15, MGRN1, WWP2, MAP1LC3B, CASP8, RBCK1, PSMD4, USP10, PSENEN, RNF149, PSMD6, USP15, RPS27A, AUP1, ADAM10, SOCS3, RELA, HERC5, UBE2J1, HERC3, UBE2I, UBR2, TOPORS, MAP1LC3B2, SKP1, MYH9, UBE2B, PJA2, RFWD2, SEC61B, PSME1, KDM2A, PSEN1, PSME2, PSMA4, UBC, FBXL5, PSME3, UBB, PIAS1, ADAM19, SPOPL, UBA52, PSMB10, RAD23B, OTUD5, APH1A, USP3, ANAPC13, USP4, NEDD8, CDC34, …	9.85328
GO:0042542	response to hydrogen peroxide	14	0.00565426	TXNIP, RELA, ADRBK1, PRDX3, STAT1, DDIT3, PARK7, SOD2, GPX1, EP300, DUSP1, PTK2B, CAT, PPP1R15B	9.97241
GO:0006914	autophagy	11	0.00574221	GABARAPL2, LAMP1, PSEN1, BECN1, MAP1LC3B, RAB24, RGS19, CTSD, MAP1LC3B2, ATG16L2, ATG3	10.1198
GO:0043408	regulation of MAPKKK cascade	22	0.0058017	PTPRC, DBNL, ATP6AP2, PKN1, LPAR2, TLR4, IL6R, TLR6, TIMP2, PDCD4, CTNNB1, GPS2, AKT1, NOD2, PTK2B, MAP3K2, HIPK3, ILK, IL1B, PAK1, SYK, MAP3K11	10.2194
GO:0016052	carbohydrate catabolic process	22	0.0058017	ALDOA, LDHA, TALDO1, ADPGK, NUDT5, PGD, PGAM1, CHI3L1, PGLYRP1, GNS, TPI1, PGLS, G6PD, PYGL, HK3, PKM2, MGAM, GAA, PGK1, CTBS, GAPDH, ENO1	10.2194
GO:0046578	regulation of Ras protein signal transduction	36	0.00583453	CYTH1, PREX1, CYTH4, SHOC2, ASAP1, AKAP13, LPAR2, PLEKHG3, SMAP2, GMIP, PTK2B, RASGRP4, TBC1D14, SOS2, RAC1, GIT2, BCL6, TBC1D1, IQSEC1, FGD3, ARHGEF2, TBC1D10C, ABR, ARHGEF1, RALBP1, ARHGEF6, ARHGAP27, PSD4, RICTOR, VAV1, NOTCH2, NDEL1, ACAP1, ACAP2, ARAP3, ARAP1	10.2743
GO:0032943	mononuclear cell proliferation	12	0.00586292	SLC11A1, PTPRC, DOCK2, CCND3, ELF4, CXCR4, BAX, FKBP1A, IMPDH1, PRKCD, ITGAM, TGFB1	10.3218
GO:0002699	positive regulation of immune effector process	12	0.00586292	PTPRC, NOD2, CD37, TAP2, STAT5A, STAT5B, FCER1G, IL1B, IL13RA1, SASH3, B2M, SYK	10.3218
GO:0070661	leukocyte proliferation	12	0.00586292	SLC11A1, PTPRC, DOCK2, CCND3, ELF4, CXCR4, BAX, FKBP1A, IMPDH1, PRKCD, ITGAM, TGFB1	10.3218
GO:0070302	regulation of stress-activated protein kinase signaling pathway	16	0.00592196	DBNL, LYN, PKN1, TLR4, TLR6, PDCD4, GPS2, AKT1, NOD2, PTK2B, MAP3K2, HIPK3, IL1B, PAK1, SYK, MAP3K11	10.4204
GO:0042098	T cell proliferation	9	0.00607075	SLC11A1, PTPRC, DOCK2, CCND3, ELF4, CXCR4, BAX, FKBP1A, ITGAM	10.6685
GO:0006754	ATP biosynthetic process	19	0.00609501	TCIRG1, ALDOA, ATP5E, ATP6V0E1, ATP5J2, ATP5B, ATP6AP1, ATP11B, ATP6V1B2, ATP6V0B, TGFB1, ATP6V0C, ATP6V1A, ATP5EP2, ATP2A3, ATP6V1E1, ATP5L, ATP5I, ATP6V0D1, ATP5H	10.7089
GO:0060627	regulation of vesicle-mediated transport	20	0.00627237	B4GALT1, ACTN4, RAB5B, RAB3D, RAB5C, ATP6AP1, STXBP2, STXBP3, PPT1, CD63, PTEN, TGFB1, NR1H2, SLC11A1, UNC13D, PACSIN2, PRAM1, RAC1, CLEC7A, PTENP1, SYK	11.0036
GO:0002521	leukocyte differentiation	25	0.00643932	STAT5A, MMP9, STAT5B, TGFB1, CD74, CTNNB1, CDC42, DOCK2, CASP8, BCL3, BCL6, FAS, SYK, KLF6, PTPRC, IKZF1, TGFBR2, NFAM1, IFI16, MYH9, PSEN1, BAX, SP3, PLCG2, IRF1	11.2802
GO:0048193	Golgi vesicle transport	25	0.00643932	PACS1, NRBP1, STX7, NAPA, FTH1, TAPBP, BLOC1S1, STX16, SEC22B, SNAP23, STX10, HSPA8, FTL, GABARAPL2, STX4, RAB8A, SCAMP2, ERGIC1, ARF1, VCP, SCYL1, VAMP2, TRAPPC1, COPE, DNM2	11.2802
GO:0022604	regulation of cell morphogenesis	25	0.00643932	GNA13, RTN4, ALDOA, LST1, CDC42SE1, ITGB2, TGFB1, MBP, ACTR3, NUMB, ILK, RHOA, CDC42EP3, ARHGDIA, FGD3, ARHGEF1, MYH9, CORO1A, NDEL1, PSEN1, CDC42SE2, ULK1, SEMA4D, ARAP3, ARAP1	11.2802
GO:0007568	aging	22	0.00646201	SOCS3, GRB2, ATP6AP1, RELA, RXRA, ADRBK1, PRKCD, AGER, PDCD4, PTEN, TGFB1, DDIT3, SOD2, SCAP, FOS, ADM, GSN, ILK, MGEA5, IL1B, CTSC, INPP5D, PTENP1	11.3178
GO:0009205	purine ribonucleoside triphosphate metabolic process	23	0.00648907	TCIRG1, ALDOA, ATP5E, ATP5J2, ATP6V0E1, ATP5B, ATP6AP1, RP2, ATP11B, MYO9B, NADK, ATP6V1B2, ATP6V0B, TGFB1, ATP6V0C, ATP6V1A, ATP5EP2, ATP2A3, ATP6V1E1, VPS4B, ATP5L, ATP5I, ATP6V0D1, ATP5H	11.3625
GO:0043488	regulation of mRNA stability	8	0.00660156	ZFP36, ZFP36L1, ZFP36L2, SLC11A1, HNRNPD, MAPKAPK2, PABPC1, HNRNPU	11.5482
GO:0008633	activation of pro-apoptotic gene products	8	0.00660156	BID, AKT1, TNFSF10, CASP8, YWHAB, PPP3R1, FAS, DEDD2	11.5482
GO:0019882	antigen processing and presentation	18	0.00663913	HLA-H, HLA-A, IFI30, FCGRT, HLA-C, HLA-B, HLA-E, PSMB8, CD74, B2M, HLA-F, PSMB9, TAPBP, SLC11A1, PSME1, TAP2, TRPC4AP, FCER1G, HLA-DRA	11.6102
GO:0006511	ubiquitin-dependent protein catabolic process	40	0.00669497	PSMB10, RAD23B, USP3, TSG101, USP4, PPP2R5C, NEDD8, PSMA7, OS9, PSMB4, CYLD, UBE2D3, PSMB1, SQSTM1, PSMB3, PSMD4, USP10, UBE2D1, PSMD6, USP15, USP32, RPS27A, UBXN1, UBR2, UBE2I, SKP1, UBE2B, PSMB8, PSMB9, PSMD13, SEC61B, PSME1, VCP, PSME2, PSMA4, UBC, PSME3, UBB, TBL1X, UBA52	11.7022
GO:0050851	antigen receptor-mediated signaling pathway	10	0.00671036	MAPK1, PTPRC, LAT2, PSEN1, LYN, IKBKG, PLCG2, SPG21, NFAM1, SYK	11.7276
GO:0033559	unsaturated fatty acid metabolic process	13	0.00687685	ACOX1, TBXAS1, PTGS2, RNPEPL1, CD74, TNFRSF1A, ALOX15, ALOX5AP, CYP4F3, LTA4H, ALOX5, SYK, DEGS1	12.0013
GO:0045580	regulation of T cell differentiation	13	0.00687685	PTPRC, IKZF1, STAT5A, STAT5B, TGFBR2, CD74, IL4R, HLX, BCL6, IL2RG, RARA, SASH3, SYK	12.0013
GO:0043433	negative regulation of transcription factor activity	12	0.00702098	SUMO1, NOD2, SP100, ID2, PIM1, NFKBIA, EGLN1, CAT, FLNA, DDIT3, RPS3, TRIB1	12.2376
GO:0051251	positive regulation of lymphocyte activation	20	0.00703325	PTPRC, IKZF1, STAT5A, STAT5B, TGFBR2, CD74, TGFB1, STAT6, CORO1A, TNFSF13B, HLX, IL4R, IL1B, RARA, BCL6, IL2RG, INPP5D, IL13RA1, SASH3, SYK	12.2577
GO:0050867	positive regulation of cell activation	22	0.00718263	PTPRC, IKZF1, PLEK, STAT5A, STAT5B, TGFBR2, TLR4, CD74, TGFB1, STAT6, CORO1A, TNFSF13B, HLX, IL4R, IL1B, RARA, BCL6, IL2RG, INPP5D, IL13RA1, SASH3, SYK	12.5019
GO:0009199	ribonucleoside triphosphate metabolic process	23	0.00718677	TCIRG1, ALDOA, ATP5E, ATP5J2, ATP6V0E1, ATP5B, ATP6AP1, RP2, ATP11B, MYO9B, NADK, ATP6V1B2, ATP6V0B, TGFB1, ATP6V0C, ATP6V1A, ATP5EP2, ATP2A3, ATP6V1E1, VPS4B, ATP5L, ATP5I, ATP6V0D1, ATP5H	12.5087
GO:0007626	locomotory behavior	44	0.00735562	CXCL1, IL16, CCR1, S100A9, FPR1, CXCR1, CXCR2, ITGB2, FPR2, APLP2, ITGAM, DOCK2, TYMP, DEFA1B, RAC2, CXCR4, GPR44, CKLF, RAC1, IL1B, SYK, PLP2, RNASE2, C5AR1, CMTM2, IL8, RALBP1, IL6R, GPR77, PARK7, CCNL2, PLAUR, SOD2, MAPK1, PROK2, CORO1A, CCR3, MAPK14, LYST, CXCL16, GAA, CSTB, DEFA1, CMTM6, PTAFR	12.7839
GO:0006007	glucose catabolic process	14	0.00771041	ALDOA, LDHA, TALDO1, ADPGK, PGD, PGAM1, PGLS, TPI1, G6PD, PKM2, HK3, PGK1, GAPDH, ENO1	13.3597
GO:0007159	leukocyte adhesion	9	0.00771149	ITGAL, PTPRC, ROCK1, ITGA5, ITGB2, MSN, SELPLG, ITGAM, SYK	13.3614
GO:0032319	regulation of Rho GTPase activity	9	0.00771149	NDEL1, GMIP, RALBP1, PTK2B, ARHGAP27, BCL6, RICTOR, FGD3, ARAP1	13.3614
GO:0002260	lymphocyte homeostasis	9	0.00771149	AKT1, CORO1A, TNFSF13B, STAT5A, BAX, IKBKG, STAT5B, FAS, TGFB1	13.3614
GO:0051272	positive regulation of cell motion	20	0.00786739	COL18A1, IRS2, ADAM10, LYN, ACTN4, MMP9, STAT5B, MYO1F, IL6R, FURIN, TGFB1, MAPK1, CORO1A, RPS19, HIF1A, PTK2B, CXCL16, ILK, BCL6, HDAC7	13.6133
GO:0006119	oxidative phosphorylation	20	0.00786739	NDUFB3, TCIRG1, ATP5E, NDUFA2, ATP6V0E1, NDUFA3, NDUFB6, ATP5B, ATP6AP1, ATP6V1B2, NDUFA1, NDUFB1, ATP6V0B, ATP6V0C, ATP6V1A, ATP5EP2, ATP6V1E1, ATP5L, ATP5I, ATP6V0D1, ATP5H	13.6133
GO:0009206	purine ribonucleoside triphosphate biosynthetic process	20	0.00786739	TCIRG1, ALDOA, ATP5E, ATP6V0E1, ATP5J2, ATP5B, ATP6AP1, RP2, ATP11B, ATP6V1B2, ATP6V0B, TGFB1, ATP6V0C, ATP6V1A, ATP5EP2, ATP2A3, ATP6V1E1, ATP5L, ATP5I, ATP6V0D1, ATP5H	13.6133
GO:0002526	acute inflammatory response	20	0.00786739	B4GALT1, YWHAZ, CR1, CEBPB, LYN, STAT5B, SERPING1, TLR4, IL6R, STAT3, APOL2, CFP, ORM1, CD55, P2RX1, CD46, C1RL, IL1B, SERPINA1, CFD	13.6133
GO:0001525	angiogenesis	27	0.00822665	GNA13, RTN4, HTATIP2, ATP5B, WASF2, ANPEP, PTEN, CTNNB1, GPX1, TYMP, PTK2B, CXCR4, CASP8, IL1B, RHOB, COL18A1, B4GALT1, IL8, TGFBR2, MYH9, PROK2, NOTCH1, HIF1A, MAPK14, ATPIF1, RBPJ, TNFAIP2, PTENP1	14.191
GO:0006636	unsaturated fatty acid biosynthetic process	10	0.00827191	ALOX15, TBXAS1, PTGS2, ALOX5AP, RNPEPL1, LTA4H, ALOX5, CD74, DEGS1, SYK	14.2635
GO:0016477	cell migration	44	0.00834492	ZFAND5, IL16, ATP5B, WASF2, S100A9, CXCR2, ITGB2, PTEN, TGFB1, ITGAM, GPX1, NDE1, DOCK2, GAB2, CD44, CXCR4, PTK2B, CKLF, RAC1, IL1B, CAP1, MSN, SELPLG, SYK, B4GALT1, S100P, IL8, ROCK1, NRD1, IL6R, MYH9, CORO1A, NDEL1, HIF1A, PSEN1, PARP9, ULK1, BTG1, ITGA5, BAX, LYST, CXCL16, CFL1, SDCBP, PTENP1	14.3804
GO:0006401	RNA catabolic process	15	0.00837432	ZFP36, RNASE2, UPF1, PAN3, HSPA1A, HSPA1B, CASC3, ISG20, ZFP36L1, ZFP36L2, RNASET2, PNRC2, HNRNPD, XRN2, DEDD2, EIF2C4	14.4274
GO:0046328	regulation of JNK cascade	15	0.00837432	DBNL, PKN1, TLR4, TLR6, PDCD4, GPS2, AKT1, NOD2, PTK2B, MAP3K2, HIPK3, IL1B, PAK1, SYK, MAP3K11	14.4274
GO:0043405	regulation of MAP kinase activity	26	0.00839799	FPR1, LPAR2, TLR6, PDCD4, TGFB1, CD74, TRIB1, MAP3K2, PTK2B, CXCR4, PPP2CA, ILK, IL1B, PAK1, SYK, DBNL, PTPRC, C5AR1, MAP2K3, PKN1, GPS2, PROK2, PSEN1, HIPK3, MAP3K11, DUSP6	14.4652
GO:0006605	protein targeting	36	0.0084254	BID, PACS1, SRP14, NUP98, TSPO, YWHAZ, XPO6, ATP6AP1, MTX1, NFKBIA, TGFB1, CDC37, AKT1, SLC11A1, TOMM7, SRPR, BCL3, RPL11, BCL6, KPNB1, RAB27A, FYB, RBM22, YWHAB, NDUFA13, GABARAP, MAPK1, SEC61B, RPL23, ERBB2IP, PTTG1IP, MGEA5, SDCBP, RERE, SSR2, TOB1	14.509
GO:0044275	cellular carbohydrate catabolic process	18	0.00847049	ALDOA, LDHA, TALDO1, ADPGK, NUDT5, PGD, PGAM1, TPI1, PGLS, G6PD, PYGL, HK3, PKM2, MGAM, GAA, PGK1, GAPDH, ENO1	14.581
GO:0009201	ribonucleoside triphosphate biosynthetic process	20	0.00877973	TCIRG1, ALDOA, ATP5E, ATP6V0E1, ATP5J2, ATP5B, ATP6AP1, RP2, ATP11B, ATP6V1B2, ATP6V0B, TGFB1, ATP6V0C, ATP6V1A, ATP5EP2, ATP2A3, ATP6V1E1, ATP5L, ATP5I, ATP6V0D1, ATP5H	15.0732
GO:0009145	purine nucleoside triphosphate biosynthetic process	20	0.00877973	TCIRG1, ALDOA, ATP5E, ATP6V0E1, ATP5J2, ATP5B, ATP6AP1, RP2, ATP11B, ATP6V1B2, ATP6V0B, TGFB1, ATP6V0C, ATP6V1A, ATP5EP2, ATP2A3, ATP6V1E1, ATP5L, ATP5I, ATP6V0D1, ATP5H	15.0732
GO:0002286	T cell activation during immune response	6	0.00885209	SLC11A1, ITGAL, PSEN1, BCL3, LCP1, RAB27A	15.188
GO:0033198	response to ATP	6	0.00885209	P2RX1, SELL, PLCG2, IL1B, CASP1, PTEN, PTENP1	15.188
GO:0051100	negative regulation of binding	14	0.00893866	SP100, PIM1, NFKBIA, EGLN1, PRKCD, DDIT3, FLNA, RPS3, TRIB1, NOD2, SUMO1, AES, ID2, CAT	15.3251
GO:0030593	neutrophil chemotaxis	7	0.00918257	IL8, CKLF, IL1B, ITGB2, CXCR2, ITGAM, SYK	15.7104
GO:0043154	negative regulation of caspase activity	7	0.00918257	GPX1, HERPUD1, CDKN2D, HSPA5, HBXIP, IFI6, DNAJB6	15.7104
GO:0051338	regulation of transferase activity	56	0.0093029	ADCY7, LPAR2, PRDX3, TLR6, PDCD4, PTEN, TGFB1, CAMKK2, AKT1, CDC42, PAK2, CXCR4, CDKN2D, ILK, IL1B, CDK5RAP3, PRKACA, PAK1, PILRB, SYK, DBNL, C5AR1, RBL2, PIM1, HERC5, PKN1, PPP1CB, PROK2, CCND3, PSEN1, HIPK3, GADD45B, MAP3K11, GNAI2, SNX6, FPR1, CDC37, CD74, APLP2, TRIB1, SLC11A1, MAP3K2, PTK2B, PPP2CA, SERINC1, RAC1, PTPRC, MAP2K3, TAF7, TGFBR2, GPS2, CDKN1B, GSK3A, IKBKG, PRKAR1A, PTENP1, DUSP6	15.8999
GO:0044264	cellular polysaccharide metabolic process	13	0.00945153	GYG1, PPP1CC, PPP1CB, AKT1, B3GNT8, PPP1CA, PPP1R3B, PYGL, AOAH, MGAM, CSGALNACT2, GAA, MAT2B	16.1333
GO:0043549	regulation of kinase activity	54	0.00976181	ADCY7, LPAR2, PRDX3, TLR6, PDCD4, PTEN, TGFB1, CAMKK2, AKT1, CDC42, PAK2, CXCR4, CDKN2D, ILK, IL1B, CDK5RAP3, PRKACA, PAK1, PILRB, SYK, DBNL, C5AR1, RBL2, PIM1, HERC5, PKN1, PPP1CB, PROK2, CCND3, PSEN1, HIPK3, GADD45B, MAP3K11, GNAI2, SNX6, FPR1, CD74, APLP2, CDC37, TRIB1, SLC11A1, MAP3K2, PTK2B, PPP2CA, RAC1, PTPRC, MAP2K3, TAF7, TGFBR2, GPS2, CDKN1B, PRKAR1A, IKBKG, PTENP1, DUSP6	16.6187
GO:0006690	icosanoid metabolic process	12	0.00986619	TNFRSF1A, ACOX1, ALOX15, TBXAS1, PTGS2, ALOX5AP, RNPEPL1, LTA4H, CYP4F3, ALOX5, CD74, SYK	16.7814
GO:0006984	ER-nuclear signaling pathway	10	0.0100947	ATF6, HERPUD1, VCP, NFE2L2, HSPA5, PAK1, PPP1R15B, PPP1R15A, DDIT3, SCAP	17.1364
GO:0043089	positive regulation of Cdc42 GTPase activity	4	0.0105663	NDEL1, RALBP1, ARHGAP27, ARAP1	17.8649
GO:0045136	development of secondary sexual characteristics	4	0.0105663	B4GALT1, STAT5A, BAX, STAT5B	17.8649
GO:0042062	long-term strengthening of neuromuscular junction	4	0.0105663	UBC, UBB, UBA52, RPS27A	17.8649
GO:0001562	response to protozoan	4	0.0105663	SLC11A1, LYST, BCL3, CLEC7A	17.8649
GO:0045647	negative regulation of erythrocyte differentiation	4	0.0105663	LMO2, LDB1, STAT5A, STAT5B	17.8649
GO:0010551	regulation of specific transcription from RNA polymerase II promoter	19	0.0108151	HMGB2, WDTC1, IKZF1, RXRA, TFE3, TAF7, TFEB, NFKBIA, USF1, USF2, CTNNB1, SCAP, GPS2, NR1H2, HHEX, NOTCH1, AES, HDAC1, TBL1X	18.2467
GO:0052200	response to host defenses	5	0.0108439	IRF7, TLR2, TLR4, TLR6, TGFB1	18.2908
GO:0042987	amyloid precursor protein catabolic process	5	0.0108439	NCSTN, PSEN1, APH1A, FKBP1A, PSENEN	18.2908
GO:0075136	response to host	5	0.0108439	IRF7, TLR2, TLR4, TLR6, TGFB1	18.2908
GO:0006098	pentose-phosphate shunt	5	0.0108439	TPI1, PGLS, TALDO1, G6PD, PGD	18.2908
GO:0002446	neutrophil mediated immunity	5	0.0108439	MLL5, STXBP2, MYO1F, STXBP3, IL6R	18.2908
GO:0052173	response to defenses of other organism during symbiotic interaction	5	0.0108439	IRF7, TLR2, TLR4, TLR6, TGFB1	18.2908
GO:0042035	regulation of cytokine biosynthetic process	16	0.0114413	CEBPB, STAT5A, MAP2K3, RELA, STAT5B, TLR1, TLR4, TLR6, TLR8, NLRP12, IRF1, BCL3, IL1B, INPP5D, LTB, SYK	19.2002
GO:0045936	negative regulation of phosphate metabolic process	12	0.0115853	PTPRC, CDKN1B, PSEN1, BAX, CDKN2D, PPP2CA, YWHAB, NLRP12, FKBP1A, FAM129A, PRKCD, TGFB1	19.4179
GO:0042108	positive regulation of cytokine biosynthetic process	12	0.0115853	RELA, STAT5A, STAT5B, TLR1, IRF1, IL1B, BCL3, TLR4, TLR6, LTB, TLR8, SYK	19.4179
GO:0010563	negative regulation of phosphorus metabolic process	12	0.0115853	PTPRC, CDKN1B, PSEN1, BAX, CDKN2D, PPP2CA, YWHAB, NLRP12, FKBP1A, FAM129A, PRKCD, TGFB1	19.4179
GO:0002824	positive regulation of adaptive immune response based on somatic recombination of immune receptors built from immunoglobulin superfamily domains	9	0.0119617	SLC11A1, PTPRC, NOD2, TNFSF13B, TAP2, FCER1G, IL1B, SASH3, B2M	19.9846
GO:0046651	lymphocyte proliferation	11	0.012025	SLC11A1, PTPRC, DOCK2, CCND3, ELF4, CXCR4, BAX, FKBP1A, IMPDH1, PRKCD, ITGAM	20.0795
GO:0043406	positive regulation of MAP kinase activity	20	0.0120371	PTPRC, DBNL, C5AR1, MAP2K3, FPR1, PKN1, LPAR2, TLR6, CD74, TGFB1, PROK2, PSEN1, CXCR4, PTK2B, MAP3K2, ILK, IL1B, PAK1, SYK, MAP3K11	20.0977
GO:0009142	nucleoside triphosphate biosynthetic process	20	0.0120371	TCIRG1, ALDOA, ATP5E, ATP6V0E1, ATP5J2, ATP5B, ATP6AP1, RP2, ATP11B, ATP6V1B2, ATP6V0B, TGFB1, ATP6V0C, ATP6V1A, ATP5EP2, ATP2A3, ATP6V1E1, ATP5L, ATP5I, ATP6V0D1, ATP5H	20.0977
GO:0010035	response to inorganic substance	34	0.0121024	AQP9, PTGS2, PRDX5, ADRBK1, PRDX3, HVCN1, PTEN, PXN, CTNNB1, ACTG1, FOS, GPX1, GSN, PTK2B, NDRG1, SERPINA1, CAT, TXNIP, ACTB, BSG, RELA, RXRA, STAT1, PARK7, DDIT3, SOD2, EP300, DUSP1, UCP2, PLCG2, ANXA11, CALM3, PPP1R15B, PDCD6, CALM2, PTENP1, CALM1	20.1954
GO:0009150	purine ribonucleotide metabolic process	25	0.0122042	ALDOA, ATP5E, ATP6V0E1, ATP5B, ATP6AP1, RP2, MYO9B, ATP6V1B2, ATP6V0B, TGFB1, ATP6V0C, ATP5EP2, VPS4B, ATP5L, ATP5I, ATP6V0D1, IMPDH1, ATP5H, TCIRG1, ATP5J2, ATP11B, NADK, AMPD2, ATP6V1A, ATP2A3, ATP6V1E1	20.3477
GO:0009141	nucleoside triphosphate metabolic process	24	0.0125004	ALDOA, ATP5E, ATP6V0E1, RP2, ATP6AP1, ATP5B, MYO9B, ATP6V1B2, TGFB1, ATP6V0B, ATP6V0C, ATP5EP2, VPS4B, ATP5L, ATP5I, ATP6V0D1, ATP5H, TCIRG1, ATP5J2, ATP11B, NADK, ATP6V1A, ATP2A3, ATP6V1E1, MGEA5	20.789
GO:0017038	protein import	24	0.0125004	FYB, BID, RBM22, TSPO, NUP98, YWHAZ, XPO6, ATP6AP1, MTX1, NFKBIA, NDUFA13, TGFB1, AKT1, MAPK1, SLC11A1, SEC61B, TOMM7, RPL23, PTTG1IP, BCL3, BCL6, KPNB1, RERE, TOB1	20.789
GO:0045408	regulation of interleukin-6 biosynthetic process	6	0.012566	CEBPB, TLR1, NLRP12, IL1B, INPP5D, TLR6	20.8865
GO:0009152	purine ribonucleotide biosynthetic process	22	0.0130004	TCIRG1, ALDOA, ATP5E, ATP5J2, ATP6V0E1, ATP5B, ATP6AP1, RP2, ATP11B, ATP6V1B2, AMPD2, ATP6V0B, TGFB1, ATP6V0C, ATP6V1A, ATP5EP2, ATP2A3, ATP6V1E1, ATP5L, ATP5I, ATP6V0D1, IMPDH1, ATP5H	21.5288
GO:0080135	regulation of cellular response to stress	20	0.0133139	DBNL, LYN, BECN1, PKN1, TLR4, TLR6, PDCD4, UIMC1, RPS3, GPS2, AKT1, NOD2, NDEL1, PTK2B, MAP3K2, HIPK3, IL1B, PAK1, SYK, MAP3K11	21.9894
GO:0009894	regulation of catabolic process	19	0.0133697	IRS2, BECN1, RELA, PGAM1, CST3, NRD1, EGLN2, PNPLA2, PIM2, FURIN, PPP1CB, FLNA, TIMP1, AKT1, HIF1A, ULK1, GSK3A, IL1B, HGS	22.0709
GO:0048742	regulation of skeletal muscle fiber development	8	0.0139681	NOTCH1, HDAC1, BTG1, ILK, UBC, UBB, UBA52, RPS27A	22.942
GO:0009259	ribonucleotide metabolic process	26	0.0140246	ALDOA, ATP5E, ATP6V0E1, ATP5B, RP2, ATP6AP1, MYO9B, ATP6V1B2, ATP6V0B, TGFB1, ATP6V0C, ATP5EP2, VPS4B, ATP5L, ATP5I, ATP6V0D1, ATP5H, IMPDH1, TCIRG1, ATP5J2, NUDT5, ATP11B, NADK, AMPD2, ATP6V1A, ATP2A3, ATP6V1E1	23.0238
GO:0031328	positive regulation of cellular biosynthetic process	93	0.0141795	ELF1, ELF4, STAT5A, RBM4, TLR1, STAT5B, SPI1, TLR4, TLR6, TLR8, TGFB1, CTNNB1, CAMKK2, AKT1, FOS, NOD2, MLL5, IL1B, FAM129A, MKL1, LTB, AKIRIN2, RPS27A, SYK, IRS2, HSP90AA1, SP100, RXRA, RELA, TOPORS, RPS4X, JUNB, DDIT3, SCAP, MAPK1, HHEX, NCOA1, EP300, HIF1A, NCOA4, UBC, UBB, NFE2L2, PIAS1, UBA52, CNBP, HMGB2, TFE3, TFEB, NFYC, NFKBIA, CALCOCO1, STAT6, NR1H2, SLC11A1, TNFRSF1A, PTK2B, SQSTM1, BC…	23.2476
GO:0007162	negative regulation of cell adhesion	11	0.014196	ADAM10, ATP5B, SIPA1, MYO1F, BCL6, CD164, FXYD5, PTEN, ARHGDIA, TGFB1, PTENP1, ARHGDIB	23.2714
GO:0002821	positive regulation of adaptive immune response	9	0.0146365	SLC11A1, PTPRC, NOD2, TNFSF13B, TAP2, FCER1G, IL1B, SASH3, B2M	23.9041
GO:0046456	icosanoid biosynthetic process	9	0.0146365	ALOX15, TBXAS1, PTGS2, ALOX5AP, RNPEPL1, LTA4H, ALOX5, CD74, SYK	23.9041
GO:0010557	positive regulation of macromolecule biosynthetic process	89	0.0154157	ELF1, ELF4, STAT5A, RBM4, TLR1, STAT5B, SPI1, TLR4, TLR6, TLR8, TGFB1, CTNNB1, CAMKK2, AKT1, FOS, MLL5, IL1B, FAM129A, MKL1, LTB, AKIRIN2, RPS27A, SYK, IRS2, SP100, RXRA, RELA, TOPORS, RPS4X, JUNB, DDIT3, SCAP, MAPK1, HHEX, NCOA1, EP300, HIF1A, NCOA4, UBC, UBB, NFE2L2, PIAS1, UBA52, CNBP, HMGB2, TFE3, TFEB, NFYC, NFKBIA, CALCOCO1, STAT6, NR1H2, SLC11A1, TNFRSF1A, PTK2B, SQSTM1, BCL3, RNF10, SUPT4…	25.0112
GO:0042742	defense response to bacterium	21	0.0159269	HIST1H2BC, FGR, CAMP, HCK, LYZ, TLR2, PGLYRP1, MYO1F, TLR4, IL6R, TLR6, S100A12, CFP, SLC11A1, TNFRSF1A, NOD2, DEFA1B, HIST1H2BK, LYST, DEFA3, BCL3, DEFA1	25.7293
GO:0043388	positive regulation of DNA binding	15	0.0159874	SP100, RELA, TLR2, TLR4, NFAM1, PRDX3, TGFB1, NOD2, EP300, MYD88, PYCARD, CALM3, IL1B, EDF1, CAT, CALM2, CALM1	25.8139
GO:0070271	protein complex biogenesis	71	0.0160519	LOC100093631, XPO6, PREX1, CAPZA2, TUBB2C, CAPZA1, SKAP2, TGFB1, TAPBP, CTNNB1, NOD2, MAZ, PICALM, PAK2, GSN, IL1RAP, ILK, CASP8, CAT, FAS, TUBA1A, TUBA1B, KPNB1, TUBA1C, PILRB, SYK, STX4, HSP90AA1, STXBP3, DECR1, SLC9A3R1, WAS, FLNA, TAF10, TAF12, GTF2I, TUBA4A, VAMP3, ATPIF1, MAP3K11, NUP98, DIAPH1, GRB2, FKBP1A, ARPC4, POLR2C, PXN, CD74, POLR2A, TNFRSF1A, PTK2B, ALOX5AP, TAP2, RAC1, CDA, WIPF1…	25.9038
GO:0006461	protein complex assembly	71	0.0160519	LOC100093631, XPO6, PREX1, CAPZA2, TUBB2C, CAPZA1, SKAP2, TGFB1, TAPBP, CTNNB1, NOD2, MAZ, PICALM, PAK2, GSN, IL1RAP, ILK, CASP8, CAT, FAS, TUBA1A, TUBA1B, KPNB1, TUBA1C, PILRB, SYK, STX4, HSP90AA1, STXBP3, DECR1, SLC9A3R1, WAS, FLNA, TAF10, TAF12, GTF2I, TUBA4A, VAMP3, ATPIF1, MAP3K11, NUP98, DIAPH1, GRB2, FKBP1A, ARPC4, POLR2C, PXN, CD74, POLR2A, TNFRSF1A, PTK2B, ALOX5AP, TAP2, RAC1, CDA, WIPF1…	25.9038
GO:0051345	positive regulation of hydrolase activity	30	0.0164244	GNA13, LPAR2, CXCR2, BUD31, RPS3, NR1H2, PTK2B, RASGRP4, LTB4R, S1PR4, MTCH1, PYCARD, PLCB2, GABARAPL2, CARD8, C5AR1, PLEK, RALBP1, ARHGAP27, STAT1, NLRP1, NDEL1, VCP, GNAQ, P2RX1, GNB1, BAX, NLRP12, APAF1, ARAP1	26.4219
GO:0002828	regulation of T-helper 2 type immune response	5	0.0165499	STAT6, HLX, IL4R, RARA, BCL6	26.5957
GO:0002886	regulation of myeloid leukocyte mediated immunity	5	0.0165499	UNC13D, PRAM1, FCER1G, STXBP2, SYK	26.5957
GO:0006396	RNA processing	76	0.0165875	RALY, RPL14, U2AF2, RBM4, RBM5, WTAP, SETX, DDX17, PCBP1, SRRM2, PCBP2, U2AF1, RPL11, ZCCHC6, DEDD2, RBMS1, ZFP36, SRPK2, RPL35A, SF3B14, HNRNPA2B1, SF1, MBNL1, SRPK1, HNRNPU, RPS19, RPS16, ROD1, RPS17, RPS14, RPS15, CPSF7, CELF2, RBM39, XRN2, PRPF38B, SSU72, PPP4R2, TRA2A, IVNS1ABP, POLR2C, POLR2A, SF3B2, HNRNPL, SF3B1, HNRNPK, CIR1, RPL7, HNRNPF, PPP2CA, HNRNPD, HNRNPC, SNRNP70, RPL10A, PABPC1,…	26.6476
GO:0032012	regulation of ARF protein signal transduction	11	0.0166469	SMAP2, CYTH1, ACAP1, ACAP2, GIT2, CYTH4, PSD4, ASAP1, ARAP3, IQSEC1, ARAP1	26.7297
GO:0065003	macromolecular complex assembly	90	0.0169896	HIST2H2AA3, LOC100093631, HIST2H2AA4, XPO6, HP1BP3, PREX1, CAPZA2, TUBB2C, CAPZA1, RBM5, SKAP2, TGFB1, TAPBP, CTNNB1, NOD2, MAZ, PICALM, PAK2, HIST1H2BK, GSN, IL1RAP, ILK, CASP8, H2AFZ, H2AFY, CAT, FAS, TUBA1A, KPNB1, TUBA1B, TUBA1C, PILRB, SYK, SRPK2, STX4, HSP90AA1, HIST1H1C, SF1, STXBP3, DECR1, MBNL1, SLC9A3R1, WAS, FLNA, TAF10, TAF12, GTF2I, RPS14, RPS15, TUBA4A, VAMP3, ATPIF1, MAP3K11, HIST1…	27.2012
GO:0043370	regulation of CD4-positive, alpha beta T cell differentiation	6	0.0172065	HLX, IL4R, RARA, IL2RG, BCL6, SASH3	27.4983
GO:0032103	positive regulation of response to external stimulus	14	0.0175309	ADAM10, IL16, IL8, BECN1, STAT5A, STAT5B, TLR4, IL6R, AGER, TGFB1, TNFRSF1A, NDEL1, NLRP12, FCER1G	27.9405
GO:0031668	cellular response to extracellular stimulus	14	0.0175309	LDHA, NUAK2, LYN, BECN1, GSDMD, USF1, USF2, FOS, PPP1R9B, CHMP1A, AES, PSEN1, CTSD, HSPA5	27.9405
GO:0051235	maintenance of location	14	0.0175309	TLN1, YWHAB, NFKBIA, TMSB10, TOPORS, TACC3, FLNA, FTH1, OS9, GAA, BCL3, IL1B, TMSB4X, SRGN	27.9405
GO:0001933	negative regulation of protein amino acid phosphorylation	9	0.0177203	PTPRC, PSEN1, BAX, PPP2CA, NLRP12, FKBP1A, FAM129A, PRKCD, TGFB1	28.1974
GO:0043507	positive regulation of JUN kinase activity	9	0.0177203	DBNL, MAP3K2, PTK2B, PKN1, IL1B, PAK1, TLR6, MAP3K11, SYK	28.1974
GO:0002696	positive regulation of leukocyte activation	20	0.0177938	PTPRC, IKZF1, STAT5A, STAT5B, TGFBR2, CD74, TGFB1, STAT6, CORO1A, TNFSF13B, HLX, IL4R, IL1B, RARA, BCL6, IL2RG, INPP5D, IL13RA1, SASH3, SYK	28.2968
GO:0046365	monosaccharide catabolic process	15	0.0180008	ALDOA, LDHA, TALDO1, ADPGK, NUDT5, PGD, PGAM1, PGLS, TPI1, G6PD, PKM2, HK3, PGK1, GAPDH, ENO1	28.5763
GO:0043392	negative regulation of DNA binding	12	0.0181234	SUMO1, NOD2, SP100, ID2, PIM1, NFKBIA, EGLN1, CAT, FLNA, DDIT3, RPS3, TRIB1	28.7413
GO:0046777	protein amino acid autophosphorylation	17	0.0183185	CSNK1G2, CAMK2G, PIM1, CLK1, STK4, CAMKK2, AKT1, CLK3, PAK2, MAP3K3, ULK1, PRKACA, PAK1, LRRK2, SYK, MAP3K11, AATK	29.0031
GO:0014070	response to organic cyclic substance	22	0.01862	LYN, PTGS2, SOCS3, RXRA, RELA, TGFBR2, NEDD8, FKBP1A, ADRBK1, STAT1, PTEN, JUNB, TGFB1, STAT3, CTNNB1, FOS, ACSL1, BTG2, CD44, PTK2B, IL1B, SERPINA1, PTENP1	29.4061
GO:0042326	negative regulation of phosphorylation	11	0.0193972	PTPRC, CDKN1B, PSEN1, BAX, CDKN2D, PPP2CA, NLRP12, FKBP1A, FAM129A, PRKCD, TGFB1	30.4347
GO:0052031	modulation by symbiont of host defense response	4	0.0194476	IRF7, TLR2, TLR4, TLR6	30.5008
GO:0046645	positive regulation of gamma-delta T cell activation	4	0.0194476	PTPRC, STAT5A, STAT5B, SYK	30.5008
GO:0045628	regulation of T-helper 2 cell differentiation	4	0.0194476	HLX, IL4R, RARA, BCL6	30.5008
GO:0007220	Notch receptor processing	4	0.0194476	NCSTN, PSEN1, APH1A, PSENEN	30.5008
GO:0045588	positive regulation of gamma-delta T cell differentiation	4	0.0194476	PTPRC, STAT5A, STAT5B, SYK	30.5008
GO:0045586	regulation of gamma-delta T cell differentiation	4	0.0194476	PTPRC, STAT5A, STAT5B, SYK	30.5008
GO:0052255	modulation by organism of defense response of other organism during symbiotic interaction	4	0.0194476	IRF7, TLR2, TLR4, TLR6	30.5008
GO:0052510	positive regulation by organism of defense response of other organism during symbiotic interaction	4	0.0194476	IRF7, TLR2, TLR4, TLR6	30.5008
GO:0009299	mRNA transcription	4	0.0194476	HIF1A, USF1, USF2, DDIT3	30.5008
GO:0052509	positive regulation by symbiont of host defense response	4	0.0194476	IRF7, TLR2, TLR4, TLR6	30.5008
GO:0046643	regulation of gamma-delta T cell activation	4	0.0194476	PTPRC, STAT5A, STAT5B, SYK	30.5008
GO:0048585	negative regulation of response to stimulus	19	0.0198839	ZFP36, PTPRC, SOCS3, RELA, SERPING1, PRKCD, TGFB1, RPS3, GPS2, AKT1, STAT6, GPX1, TNFRSF1B, AES, GSK3A, AOAH, IL1B, BCL6, INPP5D	31.0716
GO:0009891	positive regulation of biosynthetic process	93	0.0202542	ELF1, ELF4, STAT5A, RBM4, TLR1, STAT5B, SPI1, TLR4, TLR6, TLR8, TGFB1, CTNNB1, CAMKK2, AKT1, FOS, NOD2, MLL5, IL1B, FAM129A, MKL1, LTB, AKIRIN2, RPS27A, SYK, IRS2, HSP90AA1, SP100, RXRA, RELA, TOPORS, RPS4X, JUNB, DDIT3, SCAP, MAPK1, HHEX, NCOA1, EP300, HIF1A, NCOA4, UBC, UBB, NFE2L2, PIAS1, UBA52, CNBP, HMGB2, TFE3, TFEB, NFYC, NFKBIA, CALCOCO1, STAT6, NR1H2, SLC11A1, TNFRSF1A, PTK2B, SQSTM1, BC…	31.5525
GO:0030101	natural killer cell activation	7	0.0202745	UNC13D, IKZF1, ELF4, SP3, STAT5A, STAT5B, RAB27A	31.5787
GO:0043029	T cell homeostasis	7	0.0202745	AKT1, CORO1A, STAT5A, BAX, STAT5B, FAS, TGFB1	31.5787
GO:0050865	regulation of cell activation	29	0.0211506	LST1, STAT5A, STAT5B, TLR4, TGFB1, CD74, STAT6, HLX, IL4R, IL1B, RARA, IL2RG, BCL6, FAS, INPP5D, IL13RA1, SYK, PTPRC, IKZF1, PLEK, TGFBR2, STXBP2, TNFRSF14, NFAM1, CORO1A, UNC13D, TNFSF13B, PRAM1, SASH3	32.7034
GO:0008361	regulation of cell size	33	0.0215107	RTN4, ATP6V0E1, SIPA1, PPT1, TGFB1, LUZP6, AKT1, PTK2B, RASGRP4, CDKN2D, PPP2CA, ILK, TMEM123, CDA, BCL6, ENO1, WDTC1, ADAM10, PLEK, NDUFA13, ADIPOR1, DDX5, PPP1R9B, NOTCH2, CDKN1B, EP300, ERBB2IP, ULK1, BTG1, CXCL16, EMP3, ODF3B, XRN2	33.1607
GO:0050769	positive regulation of neurogenesis	13	0.0217596	XRCC5, ARHGEF1, LYN, RELA, ACTR3, NOTCH1, NDEL1, NUMB, ILK, NPTN, RHOA, SEMA4D, ARHGDIA	33.475
GO:0043087	regulation of GTPase activity	22	0.0220612	GDI1, GDI2, TBC1D10C, RALBP1, ASAP1, ARHGAP27, RICTOR, VAV1, SMAP2, NDEL1, GMIP, PTK2B, TBC1D14, ACAP1, ACAP2, ARHGAP1, GIT2, BCL6, TBC1D1, ARAP3, ARAP1, FGD3	33.8539
GO:0001816	cytokine production	11	0.0224659	IRF9, SLC11A1, NOD2, G6PD, MYD88, LYN, TLR4, PRKCD, PTAFR, IFNAR1, LCP2	34.3592
GO:0045089	positive regulation of innate immune response	11	0.0224659	NOD2, MYD88, RELA, STAT5A, STAT5B, TLR2, NFKBIA, TLR4, CLEC7A, TLR6, TLR8	34.3592
GO:0031349	positive regulation of defense response	15	0.0225978	RELA, STAT5A, STAT5B, TLR2, NFKBIA, TLR4, TLR6, TLR8, TNFRSF1A, NOD2, MYD88, IRF7, NLRP12, FCER1G, CLEC7A	34.5232
GO:0033280	response to vitamin D	6	0.022854	ALPL, PTGS2, CDKN2D, RXRA, IL1B, TGFB1	34.8404
GO:0031532	actin cytoskeleton reorganization	6	0.022854	PLEK, S100A9, RICTOR, MYH9, FLNA, ARAP1	34.8404
GO:0045941	positive regulation of transcription	77	0.0234459	ELF1, ELF4, STAT5A, RBM4, STAT5B, SPI1, TGFB1, CTNNB1, CAMKK2, FOS, MLL5, MKL1, AKIRIN2, RPS27A, SP100, RXRA, RELA, TOPORS, JUNB, DDIT3, SCAP, MAPK1, HHEX, NCOA1, EP300, HIF1A, NCOA4, UBC, UBB, PIAS1, NFE2L2, UBA52, CNBP, HMGB2, TFE3, TFEB, NFYC, NFKBIA, CALCOCO1, STAT6, NR1H2, TNFRSF1A, SLC11A1, SQSTM1, BCL3, RNF10, SUPT4H1, ZBTB7B, KLF6, NFE2, CEBPB, IKZF1, KLF13, MAP2K3, TAF7, CREBBP, CREB5, S…	35.5678
GO:0006898	receptor-mediated endocytosis	12	0.0237934	PICALM, PDLIM7, ARRB2, ULK1, ATP5B, CXCL16, IGF2R, SORL1, TGFBR2, ARHGAP27, PPT1, CAP1	35.9913
GO:0009725	response to hormone stimulus	53	0.0238162	PTGS2, ADCY7, STAT5A, STAT5B, RBM4, AP3S1, PTEN, TGFB1, CTNNB1, AKT1, FOS, IL1B, RARA, GNG2, SERPINA1, PRKACA, FAS, GNG5, IRS2, BSG, LYN, SOCS3, RELA, RXRA, ADIPOR1, IL6R, UBE2B, JUNB, MAPK1, EP300, BTG2, ADM, GNB2, GNB1, MGEA5, CA4, GNAS, ALPL, HMGB2, GRB2, PTK2B, TXNIP, WDTC1, HCLS1, TGFBR2, IL1RN, STAT1, USF1, STAT3, DUSP1, GSK3A, GNG10, PRKAR1A, PTENP1	36.0189
GO:0042982	amyloid precursor protein metabolic process	5	0.0238246	NCSTN, PSEN1, APH1A, FKBP1A, PSENEN	36.0292
GO:0043372	positive regulation of CD4-positive, alpha beta T cell differentiation	5	0.0238246	HLX, IL4R, RARA, IL2RG, SASH3	36.0292
GO:0019321	pentose metabolic process	5	0.0238246	TALDO1, G6PD, PYGL, NUDT5, PGD	36.0292
GO:0031293	membrane protein intracellular domain proteolysis	5	0.0238246	NCSTN, PSEN1, APH1A, RELA, PSENEN	36.0292
GO:0032489	regulation of Cdc42 protein signal transduction	5	0.0238246	NDEL1, RALBP1, ARHGAP27, FGD3, ARAP1	36.0292
GO:0043088	regulation of Cdc42 GTPase activity	5	0.0238246	NDEL1, RALBP1, ARHGAP27, FGD3, ARAP1	36.0292
GO:0009260	ribonucleotide biosynthetic process	22	0.0239558	TCIRG1, ALDOA, ATP5E, ATP5J2, ATP6V0E1, ATP5B, ATP6AP1, RP2, ATP11B, ATP6V1B2, AMPD2, ATP6V0B, TGFB1, ATP6V0C, ATP6V1A, ATP5EP2, ATP2A3, ATP6V1E1, ATP5L, ATP5I, ATP6V0D1, IMPDH1, ATP5H	36.1883
GO:0051091	positive regulation of transcription factor activity	13	0.0246207	SP100, RELA, TLR2, TLR4, PRDX3, NFAM1, TGFB1, NOD2, EP300, MYD88, PYCARD, IL1B, CAT	36.9889
GO:0032446	protein modification by small protein conjugation	23	0.0250565	TSG101, NEDD8, CDC34, MYLIP, UBE2B, ATG3, OS9, AKT1, SUMO2, NOSIP, SUMO1, UBE2D3, VCP, WWP2, UBA3, UBC, FBXL5, UBB, RNF167, UBE2D1, UBA52, TRIP12, RPS27A	37.5084
GO:0002708	positive regulation of lymphocyte mediated immunity	9	0.0252348	PTPRC, NOD2, TAP2, STAT5A, STAT5B, FCER1G, IL1B, SASH3, B2M	37.7198
GO:0031333	negative regulation of protein complex assembly	9	0.0252348	CDC42, GSN, CAPZA2, CAPZA1, TMSB4X, TMSB10, MAPRE1, CAPZB, ADD1	37.7198
GO:0002573	myeloid leukocyte differentiation	9	0.0252348	CDC42, PSEN1, MMP9, SP3, CASP8, TGFBR2, IFI16, MYH9, TGFB1	37.7198
GO:0002705	positive regulation of leukocyte mediated immunity	9	0.0252348	PTPRC, NOD2, TAP2, STAT5A, STAT5B, FCER1G, IL1B, SASH3, B2M	37.7198
GO:0006691	leukotriene metabolic process	7	0.0254018	ALOX15, ALOX5AP, RNPEPL1, LTA4H, CYP4F3, ALOX5, SYK	37.9172
GO:0031346	positive regulation of cell projection organization	11	0.0258712	ACTR3, CDC42, ARHGEF1, NDEL1, ILK, NUMB, RAC1, RHOA, SEMA4D, ARAP1, ARHGDIA	38.4688
GO:0033043	regulation of organelle organization	34	0.026195	DYNC1LI1, AURKAIP1, CAPZA2, CAPZA1, TERF2IP, ARPC5, CAPZB, CTNNB1, ACTR3, CDC42, ARPC3, ARPC2, GSN, ILK, RAC1, RHOA, IL1B, LTB, TINF2, ARHGEF2, PLEK, TAF7, MYO1F, TMSB10, RICTOR, MID1IP1, ARPC1B, CORO1A, CDKN1B, CFL1, TMSB4X, MAPRE1, ARAP1, ADD1	38.8466
GO:0051173	positive regulation of nitrogen compound metabolic process	86	0.0263779	ELF1, ELF4, STAT5A, RBM4, STAT5B, SPI1, TGFB1, CTNNB1, CAMKK2, AKT1, FOS, MLL5, IL1B, MKL1, AKIRIN2, RPS27A, HSP90AA1, SP100, RXRA, RELA, TOPORS, JUNB, DDIT3, SCAP, MAPK1, HHEX, NCOA1, EP300, HIF1A, NCOA4, UBC, MGEA5, UBB, PIAS1, NFE2L2, UBA52, CNBP, HMGB2, TFE3, TFEB, NFYC, NFKBIA, CALCOCO1, STAT6, NR1H2, SLC11A1, TNFRSF1A, SQSTM1, BCL3, RNF10, SUPT4H1, TINF2, HBB, ZBTB7B, PTPRC, KLF6, NFE2, CEB…	39.0591
GO:0045859	regulation of protein kinase activity	50	0.0265351	ADCY7, LPAR2, TLR6, PTEN, PDCD4, TGFB1, CAMKK2, AKT1, PAK2, CXCR4, CDKN2D, ILK, IL1B, CDK5RAP3, PRKACA, PAK1, PILRB, SYK, DBNL, C5AR1, PIM1, HERC5, PKN1, PPP1CB, PROK2, CCND3, PSEN1, HIPK3, GADD45B, MAP3K11, GNAI2, SNX6, FPR1, CD74, APLP2, CDC37, TRIB1, SLC11A1, MAP3K2, PTK2B, PPP2CA, PTPRC, MAP2K3, TAF7, TGFBR2, GPS2, CDKN1B, PRKAR1A, IKBKG, PTENP1, DUSP6	39.2412
GO:0051348	negative regulation of transferase activity	18	0.0268272	PTPRC, SNX6, TAF7, PRDX3, PDCD4, TRIB1, GPS2, AKT1, CDKN1B, PSEN1, PAK2, GSK3A, HIPK3, PPP2CA, ILK, IL1B, GADD45B, DUSP6	39.578
GO:0002706	regulation of lymphocyte mediated immunity	12	0.0270683	STAT6, PTPRC, NOD2, TAP2, STAT5A, STAT5B, FCER1G, IL1B, BCL6, SASH3, TGFB1, B2M	39.8547
GO:0008360	regulation of cell shape	12	0.0270683	GNA13, ALDOA, CORO1A, LST1, CDC42SE2, CDC42SE1, ITGB2, ARAP3, MYH9, CDC42EP3, FGD3, ARAP1	39.8547
GO:0006913	nucleocytoplasmic transport	26	0.0277014	NUP98, HTATIP2, XPO6, ATP6AP1, NFKBIA, TGFB1, AKT1, SLC11A1, ANP32A, BCL3, BCL6, KPNB1, RBM22, FYB, UPF1, NDUFA13, NXF1, HHEX, MAPK1, SEC61B, RPL23, RPS15, PTTG1IP, THOC5, RERE, TOB1	40.5758
GO:0030100	regulation of endocytosis	13	0.027748	RAB5B, ACTN4, RAB5C, ATP6AP1, PPT1, CD63, PTEN, TGFB1, NR1H2, SLC11A1, PACSIN2, RAC1, CLEC7A, PTENP1	40.6285
GO:0010639	negative regulation of organelle organization	16	0.0277793	ARHGEF2, AURKAIP1, CAPZA2, TAF7, CAPZA1, TMSB10, MID1IP1, TERF2IP, CAPZB, CORO1A, GSN, TMSB4X, MAPRE1, TINF2, ARAP1, ADD1	40.6639
GO:0051092	positive regulation of NF-kappaB transcription factor activity	10	0.0279013	NOD2, MYD88, RELA, TLR2, PYCARD, IL1B, TLR4, PRDX3, CAT, TGFB1	40.8017
GO:0002761	regulation of myeloid leukocyte differentiation	10	0.0279013	ID2, IKZF1, STAT5A, TFE3, GNAS, TLR4, THOC5, ACIN1, INPP5D, CTNNB1	40.8017
GO:0030522	intracellular receptor-mediated signaling pathway	15	0.02802	SP100, RXRA, TAF7, RBM4, EGLN2, CALCOCO1, CTNNB1, NR1H2, MLL5, NCOA1, NCOA4, THRAP3, DNAJA1, RARA, PIAS1	40.9355
GO:0032583	regulation of gene-specific transcription	23	0.0292176	HMGB2, WDTC1, IKZF1, RXRA, TAF7, TFE3, TFEB, SPI1, NFKBIA, USF1, USF2, CTNNB1, SCAP, GPS2, NR1H2, ATF6, HHEX, NOTCH1, CDKN1B, AES, HIF1A, HDAC1, TBL1X	42.2693
GO:0045185	maintenance of protein location	11	0.0296306	TLN1, YWHAB, NFKBIA, BCL3, TMSB4X, TMSB10, TOPORS, TACC3, FLNA, SRGN, OS9	42.7227
GO:0051674	localization of cell	45	0.0298268	ZFAND5, IL16, ATP5B, WASF2, S100A9, CXCR2, ITGB2, PTEN, TGFB1, ITGAM, GPX1, NDE1, DOCK2, GAB2, CD44, CXCR4, PTK2B, CKLF, RAC1, DNAJA1, IL1B, CAP1, MSN, SELPLG, SYK, B4GALT1, S100P, IL8, ROCK1, NRD1, IL6R, MYH9, CORO1A, NDEL1, HIF1A, PSEN1, PARP9, ULK1, BTG1, ITGA5, BAX, LYST, CXCL16, CFL1, SDCBP, PTENP1	42.9368
GO:0048870	cell motility	45	0.0298268	ZFAND5, IL16, ATP5B, WASF2, S100A9, CXCR2, ITGB2, PTEN, TGFB1, ITGAM, GPX1, NDE1, DOCK2, GAB2, CD44, CXCR4, PTK2B, CKLF, RAC1, DNAJA1, IL1B, CAP1, MSN, SELPLG, SYK, B4GALT1, S100P, IL8, ROCK1, NRD1, IL6R, MYH9, CORO1A, NDEL1, HIF1A, PSEN1, PARP9, ULK1, BTG1, ITGA5, BAX, LYST, CXCL16, CFL1, SDCBP, PTENP1	42.9368
GO:0033673	negative regulation of kinase activity	17	0.0300755	PTPRC, SNX6, TAF7, PRDX3, PDCD4, TRIB1, GPS2, AKT1, CDKN1B, PSEN1, PAK2, HIPK3, PPP2CA, ILK, IL1B, GADD45B, DUSP6	43.2072
GO:0051494	negative regulation of cytoskeleton organization	12	0.0306558	ARHGEF2, CORO1A, GSN, CAPZA2, CAPZA1, TMSB4X, TMSB10, MID1IP1, MAPRE1, CAPZB, ARAP1, ADD1	43.8335
GO:0007049	cell cycle	101	0.0309099	S100A6, MAEA, AIF1, WTAP, TGFB1, CTNNB1, MLL5, RAD21, CDKN2D, ILK, VPS4B, STAG2, RPS27A, RBL2, PIM1, UBR2, SKP1, PIM2, TACC3, MYH9, PPP1CC, PPP1CB, DDIT3, TACC1, MAPK1, HHEX, PPP1CA, EP300, PSMA4, MAPK3, UBA52, ANAPC13, NEDD9, CDC34, PSMA7, CCNG2, PSMB4, PSMB1, PSMB3, CDC123, UBE2D1, LFNG, CCPG1, TET2, PSMB8, PSMB9, NOTCH2, CDKN1B, RGS2, UBA3, CCNDBP1, NBN, TSG101, AKT1, NDE1, PSMD4, PSMD6, ARHGE…	44.1056
GO:0018105	peptidyl-serine phosphorylation	8	0.0310385	AKT1, HIPK3, ILK, TGFBR2, PRKACA, ADRBK1, CLK1, STK4	44.2429
GO:0048641	regulation of skeletal muscle tissue development	8	0.0310385	NOTCH1, HDAC1, BTG1, ILK, UBC, UBB, UBA52, RPS27A	44.2429
GO:0032272	negative regulation of protein polymerization	8	0.0310385	GSN, CAPZA2, CAPZA1, TMSB4X, TMSB10, MAPRE1, CAPZB, ADD1	44.2429
GO:0042113	B cell activation	15	0.0310641	GAPT, PTPRC, KLF6, NBN, IKZF1, BST2, NFAM1, SKAP2, PRKCD, LAT2, BAX, SP3, PLCG2, BCL3, BCL6	44.2702
GO:0050870	positive regulation of T cell activation	15	0.0310641	PTPRC, IKZF1, STAT5A, STAT5B, TGFBR2, CD74, CORO1A, TNFSF13B, IL4R, HLX, IL1B, IL2RG, RARA, SASH3, SYK	44.2702
GO:0010720	positive regulation of cell development	14	0.0312566	XRCC5, ARHGEF1, LYN, RELA, TGFB1, ACTR3, NOTCH1, NDEL1, NUMB, ILK, NPTN, RHOA, SEMA4D, ARHGDIA	44.4749
GO:0019320	hexose catabolic process	14	0.0312566	ALDOA, LDHA, TALDO1, ADPGK, PGD, PGAM1, PGLS, TPI1, G6PD, PKM2, HK3, PGK1, GAPDH, ENO1	44.4749
GO:0034637	cellular carbohydrate biosynthetic process	14	0.0312566	B4GALT1, PGD, GYG1, AKT1, B3GNT8, ATF4, TPI1, G6PD, PYGL, PLCG2, CSGALNACT2, MAT2B, CHST15, PTAFR	44.4749
GO:0043449	cellular alkene metabolic process	7	0.0313238	ALOX15, ALOX5AP, RNPEPL1, LTA4H, CYP4F3, ALOX5, SYK	44.5463
GO:0045084	positive regulation of interleukin-12 biosynthetic process	4	0.0313359	RELA, IRF1, TLR4, LTB	44.5591
GO:0043353	enucleate erythrocyte differentiation	4	0.0313359	MAEA, ID2, SP1, SP3	44.5591
GO:0008582	regulation of synaptic growth at neuromuscular junction	4	0.0313359	UBC, UBB, UBA52, RPS27A	44.5591
GO:0002532	production of molecular mediator of acute inflammatory response	4	0.0313359	YWHAZ, P2RX1, LYN, TLR4	44.5591
GO:0008284	positive regulation of cell proliferation	58	0.0313541	NAMPT, S100A6, NBN, FOSL2, PTGS2, MARCKSL1, STAT5A, ATP6AP1, STAT5B, CXCR2, PRDX3, TGFB1, HLX, ILK, IL1B, IL13RA1, AKIRIN2, RHOG, SYK, IRS2, ADAM10, CAPNS1, LYN, RELA, IL6R, RPS4X, PPP1CB, MAPK1, HIF1A, ADM, TNFSF13B, HIPK1, GRN, CNBP, GNAI2, RPS15A, TIMP1, RAC2, PTK2B, CDC123, BCL6, COL18A1, TCIRG1, B4GALT1, PTPRC, HCLS1, TGFBR2, RPS9, STAT1, AGER, CAPN1, POLD4, CORO1A, NOTCH1, CDKN1B, HDAC1, ID…	44.5784
GO:0051130	positive regulation of cellular component organization	29	0.0314661	ATP6AP1, PPT1, TGFB1, AKT1, ACTR3, CDC42, SLC11A1, SUMO1, ARPC2, ILK, RAC1, NUMB, RHOA, IL1B, LTB, TINF2, ARHGDIA, ARHGEF1, ACTN4, PLEK, RICTOR, CD63, CDKN1B, NDEL1, CFL1, MGEA5, SEMA4D, CLEC7A, ARAP1	44.697
GO:0010628	positive regulation of gene expression	78	0.0315143	ELF1, ELF4, STAT5A, RBM4, STAT5B, SPI1, TGFB1, CTNNB1, CAMKK2, FOS, MLL5, MKL1, AKIRIN2, RPS27A, SP100, RXRA, RELA, TOPORS, JUNB, DDIT3, SCAP, MAPK1, HHEX, NCOA1, EP300, HIF1A, TNFSF13B, NCOA4, UBC, UBB, PIAS1, NFE2L2, UBA52, CNBP, HMGB2, TFE3, TFEB, NFYC, NFKBIA, CALCOCO1, STAT6, NR1H2, TNFRSF1A, SLC11A1, SQSTM1, BCL3, RNF10, SUPT4H1, ZBTB7B, KLF6, NFE2, CEBPB, IKZF1, KLF13, MAP2K3, TAF7, CREBBP…	44.748
GO:0051169	nuclear transport	26	0.0318027	NUP98, HTATIP2, XPO6, ATP6AP1, NFKBIA, TGFB1, AKT1, SLC11A1, ANP32A, BCL3, BCL6, KPNB1, RBM22, FYB, UPF1, NDUFA13, NXF1, HHEX, MAPK1, SEC61B, RPL23, RPS15, PTTG1IP, THOC5, RERE, TOB1	45.052
GO:0040017	positive regulation of locomotion	18	0.0321093	COL18A1, IRS2, ADAM10, IL16, IL8, MMP9, MYO1F, IL6R, FURIN, AGER, TGFB1, MAPK1, CORO1A, HIF1A, PTK2B, CXCL16, ILK, HDAC7	45.3735
GO:0045990	regulation of transcription by carbon catabolites	3	0.0323268	CHMP1A, USF1, USF2	45.6004
GO:0046015	regulation of transcription by glucose	3	0.0323268	CHMP1A, USF1, USF2	45.6004
GO:0042257	ribosomal subunit assembly	3	0.0323268	RPS14, RPS15, RPL24	45.6004
GO:0002238	response to molecule of fungal origin	3	0.0323268	MYD88, TLR2, CLEC7A	45.6004
GO:0019322	pentose biosynthetic process	3	0.0323268	G6PD, PYGL, PGD	45.6004
GO:0002694	regulation of leukocyte activation	27	0.032457	LST1, STAT5A, STAT5B, TGFB1, CD74, STAT6, HLX, IL4R, IL1B, RARA, IL2RG, BCL6, FAS, INPP5D, IL13RA1, SYK, PTPRC, IKZF1, TGFBR2, STXBP2, TNFRSF14, NFAM1, CORO1A, UNC13D, TNFSF13B, PRAM1, SASH3	45.7359
GO:0050718	positive regulation of interleukin-1 beta secretion	5	0.0327514	CARD8, NOD2, PYCARD, NLRP12, CASP1	46.041
GO:0019941	modification-dependent protein catabolic process	77	0.033162	TSG101, PPP2R5C, MYLIP, OS9, ISG15, MGRN1, WWP2, MAP1LC3B, RBCK1, PSMD4, USP10, RNF149, PSMD6, USP15, RPS27A, AUP1, SOCS3, HERC5, UBE2J1, HERC3, UBE2I, UBR2, TOPORS, SKP1, MAP1LC3B2, UBE2B, PJA2, RFWD2, SEC61B, PSME1, KDM2A, PSME2, PSMA4, UBC, FBXL5, PSME3, PIAS1, UBB, SPOPL, UBA52, PSMB10, RAD23B, OTUD5, USP3, ANAPC13, USP4, NEDD8, CDC34, RFFL, PSMA7, UBE2R2, PSMB4, SUMO2, CYLD, SUMO1, UBE2D3, P…	46.4638
GO:0043632	modification-dependent macromolecule catabolic process	77	0.033162	TSG101, PPP2R5C, MYLIP, OS9, ISG15, MGRN1, WWP2, MAP1LC3B, RBCK1, PSMD4, USP10, RNF149, PSMD6, USP15, RPS27A, AUP1, SOCS3, HERC5, UBE2J1, HERC3, UBE2I, UBR2, TOPORS, SKP1, MAP1LC3B2, UBE2B, PJA2, RFWD2, SEC61B, PSME1, KDM2A, PSME2, PSMA4, UBC, FBXL5, PSME3, PIAS1, UBB, SPOPL, UBA52, PSMB10, RAD23B, OTUD5, USP3, ANAPC13, USP4, NEDD8, CDC34, RFFL, PSMA7, UBE2R2, PSMB4, SUMO2, CYLD, SUMO1, UBE2D3, P…	46.4638
GO:0051258	protein polymerization	11	0.0337606	GSN, DIAPH1, PREX1, TUBB2C, RAC1, TUBA4A, ARPC4, TUBA1A, WAS, TUBA1B, TUBA1C	47.0746
GO:0033554	cellular response to stress	76	0.0339836	XRCC5, MORF4L1, NBN, NUAK2, RBM4, PRDX5, PRDX3, TERF2IP, RPS3, SETX, OS9, FOS, GPX1, RAD21, CDKN2D, CAT, FAM129A, CIB1, SYK, DBNL, SP100, LYN, RXRA, ARHGEF6, PKN1, POLB, TOPORS, IFI16, PPP1CB, UBE2B, DDIT3, SCAP, MAPK1, SH2D3C, G6PD, HIF1A, BTG2, HIPK1, ADM, PSEN1, CTSD, NFE2L2, PPP1R15B, PPP1R15A, MAP3K11, RAD23B, HMGB1, HMGB2, OBFC2A, PXN, TRIB1, SUMO1, MAP3K2, BCL3, BCL6, HSPA5, CCM2, HERPUD1,…	47.3004
GO:0019725	cellular homeostasis	64	0.0340713	GNA13, ATP6V0E1, ATP5B, PRDX5, CD52, LPAR2, PRDX3, BUD31, TGFB1, MBP, GPX1, CXCR4, S1PR4, ILK, TPT1, IL1B, DEDD2, FTL, SLC12A6, C5AR1, SLC9A3R1, DDIT3, CCNL2, PRKCB, PROK2, HIF1A, ADM, GNAQ, PSEN1, GNB1, CCR3, TXN, GAA, MGEA5, TXNRD1, SLC40A1, ADD1, ALDOA, MCL1, TMX4, CCR1, EGLN2, PPT1, FKBP1A, FTH1, APLP2, CD9, SLC11A1, PTK2B, SCO2, GLRX, PTPRC, P4HB, WDTC1, HERPUD1, PARK7, SOD2, TXNDC12, CD55, …	47.389
GO:0006073	cellular glucan metabolic process	9	0.0347256	AKT1, PPP1CA, PPP1R3B, PYGL, MGAM, GAA, GYG1, PPP1CC, PPP1CB	48.0454
GO:0031331	positive regulation of cellular catabolic process	9	0.0347256	AKT1, IRS2, HIF1A, BECN1, NRD1, IL1B, PNPLA2, PIM2, FURIN	48.0454
GO:0001776	leukocyte homeostasis	9	0.0347256	AKT1, CORO1A, TNFSF13B, STAT5A, BAX, IKBKG, STAT5B, FAS, TGFB1	48.0454
GO:0044042	glucan metabolic process	9	0.0347256	AKT1, PPP1CA, PPP1R3B, PYGL, MGAM, GAA, GYG1, PPP1CC, PPP1CB	48.0454
GO:0007249	I-kappaB kinase/NF-kappaB cascade	13	0.0348492	LY96, TLR1, TLR2, NFKBIA, TLR4, STAT1, TLR6, TANK, TLR8, BTK, IKBKG, NLRP12, BCL3	48.1685
GO:0045454	cell redox homeostasis	13	0.0348492	P4HB, TMX4, EGLN2, PRDX5, PRDX3, DDIT3, TXNDC12, GPX1, TXN, TXNRD1, SH3BGRL3, SCO2, GLRX	48.1685
GO:0070647	protein modification by small protein conjugation or removal	26	0.0363477	TSG101, NEDD8, MYLIP, CDC34, OS9, AKT1, SUMO2, UBE2D3, SUMO1, WWP2, RNF167, UBE2D1, RPS27A, TRIP12, UBE2B, ATG3, UIMC1, ATXN7L3, TAF10, NOSIP, VCP, UBA3, FBXL5, UBC, UBB, UBA52	49.6393
GO:0033674	positive regulation of kinase activity	35	0.0370009	GNAI2, ADCY7, FPR1, LPAR2, TLR6, CD74, TGFB1, AKT1, CDC42, SLC11A1, CXCR4, MAP3K2, PTK2B, ILK, RAC1, IL1B, PRKACA, PAK1, PILRB, SYK, DBNL, PTPRC, C5AR1, MAP2K3, TGFBR2, PIM1, PKN1, PPP1CB, PROK2, CCND3, PSEN1, IKBKG, PRKAR1A, GADD45B, MAP3K11	50.268
GO:0034599	cellular response to oxidative stress	10	0.0370053	FOS, GPX1, HIF1A, G6PD, PRDX5, SIRT7, PRDX3, CAT, PXN, SOD2	50.2722
GO:0006402	mRNA catabolic process	10	0.0370053	ZFP36, ZFP36L1, ZFP36L2, UPF1, PAN3, PNRC2, HNRNPD, HSPA1A, CASC3, HSPA1B, EIF2C4	50.2722
GO:0009595	detection of biotic stimulus	6	0.0374172	NOD2, LY96, PGLYRP1, TLR4, CLEC7A, TLR8	50.6648
GO:0001892	embryonic placenta development	7	0.0380773	HIF1A, CEBPB, SP1, SP3, TFEB, EGLN1, JUNB	51.2879
GO:0030433	ER-associated protein catabolic process	7	0.0380773	SEC61B, VCP, UBC, UBB, UBA52, RPS27A, OS9	51.2879
GO:0001906	cell killing	7	0.0380773	UNC13D, DEFA1B, LYST, TUBB2C, DEFA3, DEFA1, S100A12, RAB27A	51.2879
GO:0016202	regulation of striated muscle tissue development	11	0.0382763	NOTCH1, HDAC1, BTG1, ILK, TGFBR2, UBC, UBB, UBA52, RPS27A, TGFB1, LUZP6	51.4743
GO:0010552	positive regulation of specific transcription from RNA polymerase II promoter	12	0.0388226	NR1H2, HHEX, HMGB2, NOTCH1, HDAC1, TFE3, TFEB, NFKBIA, USF1, USF2, CTNNB1, SCAP	51.9824
GO:0051347	positive regulation of transferase activity	36	0.0390478	GNAI2, ADCY7, FPR1, LPAR2, TLR6, CD74, TGFB1, AKT1, CDC42, SLC11A1, CXCR4, MAP3K2, PTK2B, SERINC1, ILK, RAC1, IL1B, PRKACA, PAK1, PILRB, SYK, DBNL, PTPRC, C5AR1, MAP2K3, TGFBR2, PIM1, PKN1, PPP1CB, PROK2, CCND3, PSEN1, IKBKG, PRKAR1A, GADD45B, MAP3K11	52.1904
GO:0051605	protein maturation by peptide bond cleavage	16	0.0405696	CR1, APH1A, ATP6AP2, SEC11A, SERPING1, FURIN, CFP, NCSTN, CD55, ECE1, PSEN1, CD46, C1RL, PSENEN, CFD, SRGN	53.5738
GO:0045944	positive regulation of transcription from RNA polymerase II promoter	52	0.0406056	ELF1, ELF4, STAT5A, STAT5B, RBM4, TGFB1, CTNNB1, FOS, AKIRIN2, RELA, RXRA, JUNB, SCAP, HHEX, NCOA1, HIF1A, EP300, HMGB2, CNBP, TFE3, TFEB, NFKBIA, CALCOCO1, NR1H2, STAT6, TNFRSF1A, SLC11A1, SQSTM1, BCL3, SUPT4H1, ZBTB7B, KLF6, CEBPB, IKZF1, KLF13, TAF7, CREBBP, USF1, USF2, STAT3, ATF6, NOTCH1, ATF4, SP1, HDAC1, MAPK14, CSRNP1, THRAP3, IRF1, JAK3, TBL1X, PBX2	53.6061
GO:0006959	humoral immune response	15	0.0416337	PSMB10, CR1, BST2, BST1, TFE3, TFEB, SERPING1, CCNL2, CFP, CD55, CD46, C1RL, BCL3, TREM1, CFD	54.5186
GO:0043933	macromolecular complex subunit organization	92	0.0420644	HIST2H2AA3, LOC100093631, HIST2H2AA4, XPO6, HP1BP3, PREX1, CAPZA2, TUBB2C, CAPZA1, RBM5, SKAP2, TGFB1, TAPBP, CTNNB1, NOD2, MAZ, PICALM, PAK2, HIST1H2BK, GSN, IL1RAP, ILK, CASP8, H2AFZ, H2AFY, CAT, FAS, TUBA1A, KPNB1, TUBA1B, TUBA1C, PILRB, SYK, SRPK2, STX4, HSP90AA1, HIST1H1C, SF1, STXBP3, DECR1, MBNL1, SLC9A3R1, WAS, FLNA, TAF10, TAF12, GTF2I, RPS14, RPS15, TUBA4A, VAMP3, ATPIF1, XRN2, MAP3K11,…	54.8958
GO:0009719	response to endogenous stimulus	56	0.0421261	ATP6V0E1, ADCY7, PTGS2, STAT5A, STAT5B, RBM4, AP3S1, PTEN, TGFB1, CTNNB1, AKT1, FOS, IL1B, RARA, GNG2, SERPINA1, PRKACA, FAS, GNG5, BSG, IRS2, LYN, SOCS3, RXRA, RELA, ADIPOR1, IL6R, UBE2B, JUNB, DDIT3, MAPK1, EP300, BTG2, ADM, GNB2, GNB1, CFL1, MGEA5, CA4, GNAS, ALPL, HMGB2, GRB2, PTK2B, TXNIP, WDTC1, HCLS1, IL1RN, TGFBR2, STAT1, USF1, STAT3, DUSP1, GSK3A, GNG10, PRKAR1A, PTENP1	54.9496
GO:0051726	regulation of cell cycle	47	0.0426338	DYNC1LI1, NBN, MAEA, PTGS2, AURKAIP1, STAT5A, SIPA1, STAT5B, RPS15A, ZNF655, OBFC2A, PDCD4, CCNG2, PTEN, CDC37, TGFB1, AKT1, CDC42, CDKN2D, CDC123, RHOB, IL1B, BCL6, CDK5RAP3, RNF167, LTB, HSPA8, PTPRC, PIM1, HERC5, PIM3, RPL24, CEP63, TACC3, PPP1CB, JUNB, UIMC1, PPP1R9B, CHMP1A, CDKN1B, CCND3, ID2, HDAC1, MAPK14, BAX, UBA3, GADD45B, PTENP1	55.3899
GO:0006163	purine nucleotide metabolic process	29	0.0426757	ALDOA, ATP5E, ATP6V0E1, ADCY7, ATP5B, RP2, ATP6AP1, MYO9B, ATP6V1B2, TGFB1, ATP6V0B, ATP6V0C, ATP5EP2, VPS4B, ATP5L, ATP6V0D1, ATP5I, ATP5H, IMPDH1, TCIRG1, ATP5J2, ATP11B, NADK, AMPD2, ATP6V1A, ADM, ATP2A3, ATP6V1E1, MGEA5, GUK1	55.4261
GO:0030217	T cell differentiation	13	0.0431534	PTPRC, IKZF1, STAT5A, STAT5B, CD74, TGFB1, CTNNB1, DOCK2, SP3, IRF1, BCL3, FAS, SYK	55.8364
GO:0043244	regulation of protein complex disassembly	11	0.0431917	ARHGEF2, UPF1, PLEK, GSN, CAPZA2, CFL1, CAPZA1, MGEA5, MID1IP1, CAPZB, ADD1	55.8691
GO:0048634	regulation of muscle development	11	0.0431917	NOTCH1, HDAC1, BTG1, ILK, TGFBR2, UBC, UBB, UBA52, RPS27A, TGFB1, LUZP6	55.8691
GO:0022406	membrane docking	8	0.0433218	STX4, RAB8A, PLEK, ROCK1, STXBP2, STXBP3, VAMP3, MSN	55.9801
GO:0008637	apoptotic mitochondrial changes	8	0.0433218	BID, AKT1, GPX1, SH3GLB1, BAX, PIM2, IFI6, SOD2	55.9801
GO:0048384	retinoic acid receptor signaling pathway	5	0.0433732	NR1H2, MLL5, SP100, RXRA, RARA	56.024
GO:0050832	defense response to fungus	5	0.0433732	DEFA1B, DEFA3, DEFA1, COTL1, TGFB1, S100A12	56.024
GO:0050706	regulation of interleukin-1 beta secretion	5	0.0433732	CARD8, NOD2, PYCARD, NLRP12, CASP1	56.024
GO:0042554	superoxide anion generation	5	0.0433732	CYBA, CYBB, NCF2, NCF1, NCF1C, SOD2	56.024
GO:0006892	post-Golgi vesicle-mediated transport	12	0.0434263	STX4, STX7, SCAMP2, ARF1, BLOC1S1, NAPA, VAMP2, SNAP23, FTH1, HSPA8, FTL, DNM2	56.0692
GO:0016197	endosome transport	12	0.0434263	SQSTM1, CHMP5, LYST, RAB35, STX16, VPS4B, HGS, TOM1, RHOB, EHD1, WAS, FLNA	56.0692
GO:0006469	negative regulation of protein kinase activity	16	0.0443339	PTPRC, SNX6, TAF7, PDCD4, TRIB1, GPS2, AKT1, CDKN1B, PSEN1, PAK2, HIPK3, PPP2CA, ILK, IL1B, GADD45B, DUSP6	56.835
GO:0001944	vasculature development	37	0.045391	RTN4, GNA13, ZFAND5, HTATIP2, LMO2, ATP5B, WASF2, ANPEP, PTEN, CTNNB1, ZFP36L1, AKT1, GPX1, TYMP, CD44, CXCR4, PTK2B, CASP8, RHOB, IL1B, B4GALT1, COL18A1, PTPRJ, CCM2, IL8, TGFBR2, MYH9, JUNB, PROK2, NOTCH1, HIF1A, PSEN1, MAPK14, BAX, ATPIF1, RBPJ, TNFAIP2, PTENP1	57.7111
GO:0051249	regulation of lymphocyte activation	24	0.0456509	PTPRC, LST1, IKZF1, STAT5A, STAT5B, TGFBR2, TNFRSF14, NFAM1, TGFB1, CD74, STAT6, CORO1A, TNFSF13B, HLX, IL4R, IL1B, RARA, BCL6, IL2RG, FAS, INPP5D, IL13RA1, SASH3, SYK	57.9239
GO:0006164	purine nucleotide biosynthetic process	24	0.0456509	ALDOA, ATP5E, ATP6V0E1, ADCY7, RP2, ATP6AP1, ATP5B, ATP6V1B2, TGFB1, ATP6V0B, ATP6V0C, ATP5EP2, ATP5L, ATP6V0D1, ATP5I, ATP5H, IMPDH1, TCIRG1, ATP5J2, ATP11B, AMPD2, ATP6V1A, ADM, ATP2A3, ATP6V1E1	57.9239
GO:0045862	positive regulation of proteolysis	7	0.0456907	AKT1, EP300, AURKAIP1, MGEA5, NRD1, IL1B, FURIN	57.9564
GO:0050777	negative regulation of immune response	7	0.0456907	STAT6, GPX1, PTPRC, BCL6, SERPING1, INPP5D, TGFB1	57.9564
GO:0042743	hydrogen peroxide metabolic process	7	0.0456907	CYBA, GPX1, CYBB, PRDX3, CAT, PARK7, SOD2	57.9564
GO:0006801	superoxide metabolic process	7	0.0456907	CYBA, CYB5R4, CYBB, NCF2, NCF1, PREX1, NCF1C, SOD2	57.9564
GO:0050771	negative regulation of axonogenesis	7	0.0456907	RTN4, ARHGEF1, PSEN1, ULK1, RHOA, ARHGDIA, MBP	57.9564
GO:0048514	blood vessel morphogenesis	32	0.0457016	GNA13, RTN4, HTATIP2, ATP5B, WASF2, ANPEP, PTEN, CTNNB1, ZFP36L1, GPX1, TYMP, CXCR4, PTK2B, CASP8, IL1B, RHOB, B4GALT1, PTPRJ, COL18A1, CCM2, IL8, TGFBR2, MYH9, JUNB, PROK2, NOTCH1, HIF1A, MAPK14, BAX, ATPIF1, RBPJ, TNFAIP2, PTENP1	57.9653
GO:0002495	antigen processing and presentation of peptide antigen via MHC class II	4	0.0461886	IFI30, FCER1G, CD74, HLA-DRA	58.3609
GO:0045060	negative thymic T cell selection	4	0.0461886	PTPRC, DOCK2, FAS, CD74	58.3609
GO:0042267	natural killer cell mediated cytotoxicity	4	0.0461886	UNC13D, LYST, TUBB2C, RAB27A	58.3609
GO:0043300	regulation of leukocyte degranulation	4	0.0461886	UNC13D, PRAM1, STXBP2, SYK	58.3609
GO:0002228	natural killer cell mediated immunity	4	0.0461886	UNC13D, LYST, TUBB2C, RAB27A	58.3609
GO:0045737	positive regulation of cyclin-dependent protein kinase activity	4	0.0461886	AKT1, CCND3, PIM1, PPP1CB	58.3609
GO:0019883	antigen processing and presentation of endogenous antigen	4	0.0461886	TAP2, TRPC4AP, CD74, TAPBP	58.3609
GO:0002281	macrophage activation during immune response	4	0.0461886	SBNO2, TLR2, TLR4, TLR6	58.3609
GO:0045075	regulation of interleukin-12 biosynthetic process	4	0.0461886	RELA, IRF1, TLR4, LTB	58.3609
GO:0019886	antigen processing and presentation of exogenous peptide antigen via MHC class II	4	0.0461886	IFI30, FCER1G, CD74, HLA-DRA	58.3609
GO:0043450	alkene biosynthetic process	6	0.0464164	ALOX15, ALOX5AP, RNPEPL1, LTA4H, ALOX5, SYK	58.5448
GO:0019370	leukotriene biosynthetic process	6	0.0464164	ALOX15, ALOX5AP, RNPEPL1, LTA4H, ALOX5, SYK	58.5448
GO:0032755	positive regulation of interleukin-6 production	6	0.0464164	NOD2, TLR2, IL1B, TLR4, IL6R, AKIRIN2	58.5448
GO:0007204	elevation of cytosolic calcium ion concentration	19	0.0466264	GNA13, PTPRC, C5AR1, CCR1, FKBP1A, LPAR2, CD52, BUD31, CCNL2, PROK2, CD55, ADM, CXCR4, PTK2B, GNB1, CCR3, S1PR4, PLCG2, IL1B	58.7137
GO:0033273	response to vitamin	13	0.0477817	ALPL, SP100, PTGS2, RXRA, RELA, TGFB1, MLL5, CD44, DUSP1, GSN, CDKN2D, IL1B, RARA	59.6308
GO:0006413	translational initiation	10	0.047951	EIF4E3, RPS3A, EIF3H, RPS17, EIF5, EIF3K, EIF1, EIF1B, RPS5, RPS3	59.7636
GO:0015837	amine transport	20	0.0480849	YWHAZ, SLC44A2, SLC38A2, AQP9, LYN, CHKB, TAF7, SLC19A1, PARK7, SLC11A1, FOLR3, PSEN1, LY6E, P2RX1, SERINC1, SLC6A6, SLC22A4, ARL6IP5, SLC43A2, SYK	59.8683
GO:0007050	cell cycle arrest	18	0.0486114	NBN, IL8, AIF1, TSG101, DDIT3, TGFB1, PPP1R9B, NOTCH2, EIF4G2, MLL5, CDKN1B, RASSF1, CDKN2D, ILK, CDC123, HBP1, PPP1R15A, TP53INP1	60.2775
GO:0030098	lymphocyte differentiation	18	0.0486114	KLF6, PTPRC, IKZF1, STAT5A, STAT5B, NFAM1, CD74, TGFB1, CTNNB1, DOCK2, BAX, SP3, PLCG2, IRF1, BCL3, BCL6, FAS, SYK	60.2775
GO:0046164	alcohol catabolic process	15	0.0499572	ALDOA, LDHA, TALDO1, ADPGK, NUDT5, PGD, PGAM1, PGLS, TPI1, G6PD, PKM2, HK3, PGK1, GAPDH, ENO1	61.3058
GO:0001568	blood vessel development	36	0.0502905	RTN4, GNA13, HTATIP2, LMO2, ATP5B, WASF2, ANPEP, PTEN, CTNNB1, ZFP36L1, AKT1, GPX1, TYMP, CD44, CXCR4, PTK2B, CASP8, RHOB, IL1B, B4GALT1, PTPRJ, COL18A1, CCM2, IL8, TGFBR2, MYH9, JUNB, PROK2, NOTCH1, HIF1A, PSEN1, MAPK14, BAX, ATPIF1, RBPJ, TNFAIP2, PTENP1	61.5565
GO:0051153	regulation of striated muscle cell differentiation	8	0.0504902	NOTCH1, HDAC1, BTG1, ILK, UBC, UBB, UBA52, RPS27A	61.7059
GO:0032318	regulation of Ras GTPase activity	18	0.0525219	TBC1D10C, RALBP1, ASAP1, ARHGAP27, RICTOR, SMAP2, NDEL1, GMIP, PTK2B, TBC1D14, ACAP1, ACAP2, GIT2, BCL6, TBC1D1, ARAP3, ARAP1, FGD3	63.1959
GO:0006800	oxygen and reactive oxygen species metabolic process	13	0.0527391	CYB5R4, NCF2, NCF1, PREX1, NCF1C, NDUFA13, PRDX3, PARK7, SOD2, GPX1, CYBA, CYBB, PTK2B, CAT	63.3519
GO:0045934	negative regulation of nucleobase, nucleoside, nucleotide and nucleic acid metabolic process	68	0.0530238	TSG101, SPI1, CBX3, TERF2IP, HSBP1, PDCD4, TGFB1, RPS3, CTNNB1, AES, PBXIP1, LRRFIP1, DEDD2, AKIRIN2, SP100, LDB1, RXRA, ARID5A, NDUFA13, UBE2I, MXD3, HHEX, CHMP1A, ZNF238, RPS14, RPS13, ATPIF1, LRCH4, KDM6B, HMGB1, SBNO2, HMGB2, SNX6, NR1H2, SUMO1, CIR1, DRAP1, BCL3, CDA, BCL6, SUPT4H1, BHLHE40, TCF25, BAZ2A, TINF2, ENO1, WDTC1, IKZF1, TAF7, RYBP, S100A11, YWHAB, PHF12, SIRT7, UIMC1, STAT3, GPS2…	63.5555
GO:0045935	positive regulation of nucleobase, nucleoside, nucleotide and nucleic acid metabolic process	81	0.0536073	ELF1, ELF4, STAT5A, RBM4, STAT5B, SPI1, TGFB1, CTNNB1, CAMKK2, FOS, MLL5, MKL1, AKIRIN2, RPS27A, SP100, RXRA, RELA, TOPORS, JUNB, DDIT3, SCAP, MAPK1, HHEX, NCOA1, EP300, HIF1A, NCOA4, UBC, MGEA5, UBB, PIAS1, NFE2L2, UBA52, CNBP, HMGB2, TFE3, TFEB, NFYC, NFKBIA, CALCOCO1, STAT6, NR1H2, TNFRSF1A, SLC11A1, SQSTM1, BCL3, RNF10, SUPT4H1, TINF2, ZBTB7B, PTPRC, KLF6, NFE2, CEBPB, IKZF1, KLF13, MAP2K3, T…	63.9693
GO:0001890	placenta development	12	0.053728	AKT1, BSG, HIF1A, CEBPB, PTGS2, SP1, SP3, RXRA, TFEB, EGLN1, PRDX3, JUNB	64.0543
GO:0051051	negative regulation of transport	22	0.0538231	PTGS2, GNAI2, NFKBIA, PTEN, TGFB1, AKT1, NR1H2, WWP2, PACSIN2, RAC1, IL1B, ARL6IP5, LTB, SRGN, IRS2, YWHAB, STXBP3, TACC3, FLNA, GSK3A, NLRP12, CALM3, PTENP1, CALM2, CALM1	64.1211
GO:0006357	regulation of transcription from RNA polymerase II promoter	93	0.0538703	ELF1, FOSL2, ELF2, HTATIP2, ELF4, STAT5A, RBM4, STAT5B, SPI1, DEK, HSBP1, BUD31, TGFB1, CTNNB1, FOS, AES, RHOA, LRRFIP1, AKIRIN2, SP100, YY1, RXRA, RELA, UBN1, JUNB, SCAP, HHEX, IFNAR2, NCOA1, EP300, HIF1A, ZNF238, RPS14, KDM6B, HMGB1, CNBP, HMGB2, LITAF, TADA3, TFE3, TFEB, NFYC, NFKBIA, NEDD8, CALCOCO1, STAT6, NR1H2, SLC11A1, PFN1, TNFRSF1A, DRAP1, SQSTM1, JUND, CHD2, BCL3, BCL6, SUPT4H1, TCF25,…	64.1543
GO:0019216	regulation of lipid metabolic process	19	0.0541281	IRS2, WDTC1, RBL2, CHKB, STAT5A, STAT5B, SF1, PNPLA2, TGFB1, SCAP, NR1H2, AKT1, CDC42, NPC2, ACSL1, RAC1, IL1B, EDF1, CAB39	64.3348
GO:0016485	protein processing	19	0.0541281	CR1, APH1A, ATP6AP2, SEC11A, PPP2R5C, SERPING1, FURIN, CAPN1, NCSTN, CFP, CD55, ECE1, PSEN1, CD46, C1RL, PSENEN, CASP1, CFD, SRGN	64.3348
GO:0030262	apoptotic nuclear changes	7	0.0541841	TXNDC12, BAX, NDUFA13, PPT1, APAF1, ACIN1, DEDD2	64.374
GO:0002637	regulation of immunoglobulin production	7	0.0541841	STAT6, PTPRC, CD37, BCL6, IL13RA1, SASH3, TGFB1	64.374
GO:0006518	peptide metabolic process	11	0.0542692	GPX1, ECE1, G6PD, TPP1, GSTK1, SEC11A, MME, PGCP, FURIN, SOD2, TAPBP	64.4333
GO:0001889	liver development	11	0.0542692	HHEX, NOTCH1, EP300, SP1, RELA, SP3, HLX, RXRA, STAT5B, SOD2, CTNNB1	64.4333
GO:0032731	positive regulation of interleukin-1 beta production	5	0.0556961	CARD8, NOD2, PYCARD, NLRP12, CASP1	65.4145
GO:0050716	positive regulation of interleukin-1 secretion	5	0.0556961	CARD8, NOD2, PYCARD, NLRP12, CASP1	65.4145
GO:0002224	toll-like receptor signaling pathway	5	0.0556961	MYD88, TLR2, NFKBIA, TLR4, TLR6	65.4145
GO:0032321	positive regulation of Rho GTPase activity	5	0.0556961	NDEL1, RALBP1, PTK2B, ARHGAP27, ARAP1	65.4145
GO:0032101	regulation of response to external stimulus	25	0.0557368	SBNO2, IL16, PTGS2, STAT5A, STAT5B, TLR4, TGFB1, GPX1, TNFRSF1A, TNFRSF1B, AOAH, FCER1G, BCL6, ZFP36, ADAM10, IL8, PLEK, BECN1, TGFBR2, SERPING1, IL6R, AGER, USF1, NDEL1, NLRP12	65.442
GO:0045860	positive regulation of protein kinase activity	33	0.056219	GNAI2, ADCY7, FPR1, LPAR2, TLR6, CD74, TGFB1, AKT1, SLC11A1, CXCR4, MAP3K2, PTK2B, ILK, IL1B, PRKACA, PAK1, PILRB, SYK, DBNL, PTPRC, C5AR1, MAP2K3, TGFBR2, PIM1, PKN1, PPP1CB, PROK2, PSEN1, CCND3, IKBKG, PRKAR1A, GADD45B, MAP3K11	65.7676
GO:0050830	defense response to Gram-positive bacterium	6	0.0565895	NOD2, FGR, HCK, PGLYRP1, MYO1F, IL6R	66.0156
GO:0032570	response to progesterone stimulus	6	0.0565895	TXNIP, FOS, SOCS3, RELA, JUNB, TGFB1	66.0156
GO:0042060	wound healing	29	0.0566027	GNA13, NINJ1, TGFB1, LUZP6, SLC11A1, GPX1, CD9, DYSF, CD44, GSN, IL1B, SERPINA1, RAB27A, B4GALT1, KLF6, PLEK, TGFBR2, SERPING1, STXBP3, ANXA5, WAS, PLAUR, NOTCH2, PLSCR1, NOTCH1, HIF1A, P2RX1, GNAQ, ITGA5	66.0245
GO:0050730	regulation of peptidyl-tyrosine phosphorylation	13	0.058033	PTPRC, LYN, HCLS1, TNFRSF14, TLR4, ITGB2, RICTOR, IL6R, PRKCD, NOD2, PPP2CA, TNK2, SYK	66.9663
GO:0045639	positive regulation of myeloid cell differentiation	8	0.0583643	HIF1A, ID2, IKZF1, MAPK14, STAT5A, GNAS, ACIN1, INPP5D	67.1808
GO:0045596	negative regulation of cell differentiation	32	0.0593398	RTN4, NBN, LMO2, STAT5A, STAT5B, NFKBIA, TLR4, TGFB1, CD74, MBP, CTNNB1, NR1H2, IL4R, HLX, RHOA, BCL6, INPP5D, ARHGDIA, ZFP36, ARHGEF1, LDB1, CREBBP, SOD2, MAPK1, NOTCH2, NOTCH1, HDAC1, PSEN1, ULK1, THOC5, HDAC7, TOB1	67.8051
GO:0002683	negative regulation of immune system process	15	0.0593669	PTPRC, ELF1, LST1, TNFRSF14, SERPING1, CD74, TGFB1, STAT6, GPX1, NOD2, HLX, IL4R, BCL6, FAS, INPP5D	67.8222
GO:0006927	transformed cell apoptosis	3	0.0600584	BAX, RHOB, FAS	68.2577
GO:0048548	regulation of pinocytosis	3	0.0600584	NR1H2, ACTN4, PPT1	68.2577
GO:0032495	response to muramyl dipeptide	3	0.0600584	NOD2, MAPK14, NFKBIA	68.2577
GO:0045351	type I interferon biosynthetic process	3	0.0600584	IRF9, MYD88, IFNAR1	68.2577
GO:0002467	germinal center formation	3	0.0600584	UNC13D, BCL3, NFKB2	68.2577
GO:0032957	inositol trisphosphate metabolic process	3	0.0600584	PLCG2, ITPK1, PTAFR	68.2577
GO:0043312	neutrophil degranulation	3	0.0600584	STXBP2, MYO1F, STXBP3	68.2577
GO:0060397	JAK-STAT cascade involved in growth hormone signaling pathway	3	0.0600584	STAT5A, STAT5B, STAT3	68.2577
GO:0070423	nucleotide-binding oligomerization domain containing signaling pathway	3	0.0600584	NOD2, RELA, NFKBIA	68.2577
GO:0032606	type I interferon production	3	0.0600584	IRF9, MYD88, IFNAR1	68.2577
GO:0070431	nucleotide-binding oligomerization domain containing 2 signaling pathway	3	0.0600584	NOD2, RELA, NFKBIA	68.2577
GO:0019751	polyol metabolic process	9	0.0603171	GDE1, DGAT2, PLCG2, GK, GPCPD1, GDPD3, ITPK1, PTEN, PTAFR, PTENP1	68.4192
GO:0032355	response to estradiol stimulus	11	0.0604512	TXNIP, PTGS2, DUSP1, SOCS3, STAT5B, IL1B, RARA, SERPINA1, PTEN, STAT3, TGFB1, PTENP1	68.5026
GO:0010038	response to metal ion	21	0.0604605	TXNIP, ACTB, BSG, AQP9, PTGS2, RXRA, HVCN1, PTEN, CTNNB1, ACTG1, GPX1, EP300, DUSP1, PTK2B, GSN, ANXA11, PLCG2, CALM3, SERPINA1, NDRG1, PDCD6, CALM2, PTENP1, CALM1	68.5084
GO:0006096	glycolysis	10	0.0608478	ALDOA, TPI1, LDHA, ADPGK, HK3, PKM2, PGAM1, PGK1, GAPDH, ENO1	68.748
GO:0006508	proteolysis	130	0.0610549	SCPEP1, ATP6AP2, MMP9, PPP2R5C, MYLIP, CFP, ISG15, WWP2, CD46, RBCK1, PSENEN, RNF149, ADAM8, CFD, RPS27A, AUP1, CAPNS1, SOCS3, RELA, UBE2J1, NRD1, UBR2, SERPING1, NPEPPS, SKP1, MAP1LC3B2, MYH9, SEC61B, KDM2A, PSMA4, PRCP, FBXL5, PGCP, PIAS1, CPD, UBA52, RAD23B, ANAPC13, MME, CTSA, NEDD8, RFFL, CDC34, PSMA7, PSMB4, UBE2D3, ECE1, PSMB1, PSMB3, RNF167, UBE2D1, SRGN, CFLAR, SEC11A, UBE2L6, FURIN, ATG…	68.8754
GO:0050727	regulation of inflammatory response	14	0.0615804	ZFP36, SBNO2, PTGS2, STAT5A, STAT5B, SERPING1, TLR4, GPX1, TNFRSF1A, TNFRSF1B, AOAH, NLRP12, FCER1G, BCL6	69.1966
GO:0032844	regulation of homeostatic process	19	0.0624363	PTPRC, LMO2, LYN, STAT5A, LDB1, STAT5B, SPI1, FKBP1A, TERF2IP, TGFB1, HIF1A, CD44, MAPK14, BAX, MGEA5, CALM3, INPP5D, TINF2, CALM2, IFI6, CALM1	69.713
GO:0033077	T cell differentiation in the thymus	7	0.063569	PTPRC, DOCK2, STAT5A, STAT5B, FAS, CD74, CTNNB1	70.3837
GO:0030834	regulation of actin filament depolymerization	7	0.063569	PLEK, GSN, CAPZA2, CFL1, CAPZA1, CAPZB, ADD1	70.3837
GO:0051604	protein maturation	20	0.0636052	CR1, APH1A, ATP6AP2, SEC11A, PPP2R5C, FKBP1A, SERPING1, FURIN, CAPN1, NCSTN, CFP, CD55, ECE1, PSEN1, CD46, C1RL, PSENEN, CASP1, CFD, SRGN	70.405
GO:0043383	negative T cell selection	4	0.0638609	PTPRC, DOCK2, FAS, CD74	70.5543
GO:0042640	anagen	4	0.0638609	AKT1, NOTCH1, PTGS2, PSEN1	70.5543
GO:0044003	modification by symbiont of host morphology or physiology	4	0.0638609	IRF7, TLR2, TLR4, TLR6	70.5543
GO:0022415	viral reproductive process	12	0.0655453	XRCC5, CXCR4, WWP2, TSG101, IRF7, DEK, THOC5, HBXIP, FURIN, USF1, USF2, TGFB1	71.5206
GO:0051172	negative regulation of nitrogen compound metabolic process	68	0.0665783	TSG101, SPI1, CBX3, TERF2IP, HSBP1, PDCD4, TGFB1, RPS3, CTNNB1, AES, PBXIP1, LRRFIP1, DEDD2, AKIRIN2, SP100, LDB1, RXRA, ARID5A, NDUFA13, UBE2I, MXD3, HHEX, CHMP1A, ZNF238, RPS14, RPS13, ATPIF1, LRCH4, KDM6B, HMGB1, SBNO2, HMGB2, SNX6, NR1H2, SUMO1, CIR1, DRAP1, BCL3, CDA, BCL6, SUPT4H1, BHLHE40, TCF25, BAZ2A, TINF2, ENO1, WDTC1, IKZF1, TAF7, RYBP, S100A11, YWHAB, PHF12, SIRT7, UIMC1, STAT3, GPS2…	72.0982
GO:0045893	positive regulation of transcription, DNA-dependent	63	0.0678721	ELF1, ELF4, STAT5A, RBM4, STAT5B, SPI1, TGFB1, CTNNB1, FOS, MLL5, AKIRIN2, SP100, RXRA, RELA, JUNB, SCAP, HHEX, NCOA1, EP300, HIF1A, NCOA4, PIAS1, NFE2L2, CNBP, HMGB2, TFE3, TFEB, NFKBIA, NFYC, CALCOCO1, STAT6, NR1H2, TNFRSF1A, SLC11A1, SQSTM1, BCL3, SUPT4H1, ZBTB7B, KLF6, CEBPB, IKZF1, KLF13, MAP2K3, TAF7, CREBBP, CREB5, USF1, STAT3, USF2, ATXN7L3, ATF6, NOTCH1, ATF4, HDAC1, SP1, MAPK14, ETS2, C…	72.8061
GO:0034620	cellular response to unfolded protein	6	0.0679379	ATF6, HERPUD1, VCP, NFE2L2, PPP1R15A, DDIT3	72.8417
GO:0030968	endoplasmic reticulum unfolded protein response	6	0.0679379	ATF6, HERPUD1, VCP, NFE2L2, PPP1R15A, DDIT3	72.8417
GO:0045884	regulation of survival gene product expression	6	0.0679379	AKT1, TNFSF13B, STAT5A, BAX, STAT5B, BNIP3L	72.8417
GO:0032582	negative regulation of gene-specific transcription	10	0.0680517	HHEX, WDTC1, CDKN1B, AES, HDAC1, IKZF1, RXRA, TAF7, TBL1X, GPS2	72.903
GO:0051651	maintenance of location in cell	10	0.0680517	TLN1, YWHAB, GAA, NFKBIA, BCL3, TOPORS, TACC3, FLNA, FTH1, OS9	72.903
GO:0006446	regulation of translational initiation	9	0.0681755	EIF4G2, EIF3H, PAIP2, EIF4H, EIF4A2, EIF5, EIF3K, EIF1, EIF1B	72.9696
GO:0010553	negative regulation of specific transcription from RNA polymerase II promoter	9	0.0681755	HHEX, WDTC1, AES, HDAC1, IKZF1, RXRA, TAF7, TBL1X, GPS2	72.9696
GO:0002700	regulation of production of molecular mediator of immune response	9	0.0681755	STAT6, PTPRC, NOD2, CD37, FCER1G, BCL6, IL13RA1, SASH3, TGFB1	72.9696
GO:0002711	positive regulation of T cell mediated immunity	5	0.0696924	PTPRC, TAP2, IL1B, SASH3, B2M	73.7733
GO:0043489	RNA stabilization	5	0.0696924	SLC11A1, HNRNPD, MAPKAPK2, PABPC1, HNRNPU	73.7733
GO:0046627	negative regulation of insulin receptor signaling pathway	5	0.0696924	SOCS3, GSK3A, RELA, IL1B, PRKCD	73.7733
GO:0048255	mRNA stabilization	5	0.0696924	SLC11A1, HNRNPD, MAPKAPK2, PABPC1, HNRNPU	73.7733
GO:0045806	negative regulation of endocytosis	5	0.0696924	NR1H2, PACSIN2, RAC1, PTEN, TGFB1, PTENP1	73.7733
GO:0050704	regulation of interleukin-1 secretion	5	0.0696924	CARD8, NOD2, PYCARD, NLRP12, CASP1	73.7733
GO:0000272	polysaccharide catabolic process	7	0.073848	GNS, PYGL, MGAM, PGLYRP1, CHI3L1, GAA, CTBS	75.8609
GO:0032312	regulation of ARF GTPase activity	7	0.073848	SMAP2, ACAP1, ACAP2, GIT2, ASAP1, ARAP3, ARAP1	75.8609
GO:0030837	negative regulation of actin filament polymerization	7	0.073848	GSN, CAPZA2, CAPZA1, TMSB4X, TMSB10, CAPZB, ADD1	75.8609
GO:0031345	negative regulation of cell projection organization	7	0.073848	RTN4, ARHGEF1, PSEN1, ULK1, RHOA, ARHGDIA, MBP	75.8609
GO:0008285	negative regulation of cell proliferation	49	0.0739645	CNOT8, PTGS2, AIF1, TSG101, RBM5, SKAP2, PTEN, TGFB1, WARS, CDKN2D, ILK, IL1B, CSK, LTB, RXRA, SF1, TNFRSF14, CD164, ADM, BTG2, BTG1, ATPIF1, EMP3, CXCL1, LST1, IFITM1, IFI30, ABI1, TIMP2, FTH1, TRIB1, CD9, BCL6, INPP5D, TINF2, B4GALT1, COL18A1, PTPN6, TP53I11, IL8, BECN1, TGFBR2, S100A11, SOD2, NOTCH2, CDKN1B, BAX, HGS, PTENP1, TOB1	75.9171
GO:0009896	positive regulation of catabolic process	10	0.0757672	AKT1, IRS2, HIF1A, BECN1, NRD1, IL1B, EGLN2, PNPLA2, PIM2, FURIN	76.771
GO:0016032	viral reproduction	13	0.0759947	XRCC5, TSG101, CALCOCO2, DEK, HBXIP, USF1, FURIN, TGFB1, USF2, WWP2, CXCR4, IRF7, THOC5	76.8767
GO:0005977	glycogen metabolic process	8	0.0762616	AKT1, PPP1CA, PPP1R3B, PYGL, GAA, GYG1, PPP1CC, PPP1CB	77.0002
GO:0051254	positive regulation of RNA metabolic process	63	0.0767739	ELF1, ELF4, STAT5A, RBM4, STAT5B, SPI1, TGFB1, CTNNB1, FOS, MLL5, AKIRIN2, SP100, RXRA, RELA, JUNB, SCAP, HHEX, NCOA1, EP300, HIF1A, NCOA4, PIAS1, NFE2L2, CNBP, HMGB2, TFE3, TFEB, NFKBIA, NFYC, CALCOCO1, STAT6, NR1H2, TNFRSF1A, SLC11A1, SQSTM1, BCL3, SUPT4H1, ZBTB7B, KLF6, CEBPB, IKZF1, KLF13, MAP2K3, TAF7, CREBBP, CREB5, USF1, STAT3, USF2, ATXN7L3, ATF6, NOTCH1, ATF4, HDAC1, SP1, MAPK14, ETS2, C…	77.2354
GO:0006633	fatty acid biosynthetic process	14	0.0791343	TBXAS1, PTGS2, RNPEPL1, CD74, ELOVL1, FAR1, TPI1, ALOX15, ELOVL5, ALOX5AP, LTA4H, ALOX5, SYK, DEGS1	78.2899
GO:0007565	female pregnancy	18	0.0806323	BSG, PTGS2, STAT5A, RXRA, STAT5B, TGFBR2, FCGRT, JUNB, TGFB1, RPL29, APOL2, FOS, ADM, SP1, SP3, GRN, IL1B, GNAS	78.9349
GO:0051480	cytosolic calcium ion homeostasis	19	0.0815827	GNA13, PTPRC, C5AR1, CCR1, FKBP1A, LPAR2, CD52, BUD31, CCNL2, PROK2, CD55, ADM, CXCR4, PTK2B, GNB1, CCR3, S1PR4, PLCG2, IL1B	79.3347
GO:0043193	positive regulation of gene-specific transcription	15	0.0816094	HMGB2, TFE3, SPI1, TFEB, NFKBIA, USF1, USF2, SCAP, CTNNB1, NR1H2, ATF6, HHEX, NOTCH1, HIF1A, HDAC1	79.3459
GO:0051050	positive regulation of transport	32	0.0830078	ATP6AP1, NFKBIA, PINK1, PPT1, ADRBK1, TGFB1, NR1H2, AKT1, SLC11A1, NOD2, PYCARD, RHOA, IL1B, PRKACA, CASP1, LTB, SYK, CARD8, IRS2, RAB8B, ACTN4, CD63, FLNA, UNC13D, P2RX1, BAX, PLCG2, NLRP12, MGEA5, CALM3, CLEC7A, CALM2, CALM1, SERP1	79.9208
GO:0050829	defense response to Gram-negative bacterium	4	0.0841371	SLC11A1, CAMP, TLR4, IL6R	80.374
GO:0034341	response to interferon-gamma	4	0.0841371	SLC11A1, SP100, CXCL16, CALCOCO2	80.374
GO:0001909	leukocyte mediated cytotoxicity	4	0.0841371	UNC13D, LYST, TUBB2C, RAB27A	80.374
GO:0045622	regulation of T-helper cell differentiation	4	0.0841371	HLX, IL4R, RARA, BCL6	80.374
GO:0043550	regulation of lipid kinase activity	4	0.0841371	CDC42, RBL2, RAC1, TGFB1	80.374
GO:0043393	regulation of protein binding	7	0.0850157	AES, PSEN1, EPB41, BAX, FKBP1A, PRKCD, ADD1	80.7199
GO:0006458	'de novo' protein folding	5	0.0853052	SH3GLB1, FKBP1A, DNAJB1, CD74, HSPA8	80.8326
GO:0046579	positive regulation of Ras protein signal transduction	5	0.0853052	NOTCH2, RASGRP4, RAC1, SHOC2, LPAR2	80.8326
GO:0006739	NADP metabolic process	5	0.0853052	TPI1, PGLS, TALDO1, G6PD, PGD	80.8326
GO:0034621	cellular macromolecular complex subunit organization	48	0.0855221	HIST2H2AA3, HIST2H2AA4, XPO6, HP1BP3, PREX1, TUBB2C, RBM5, TGFB1, MAZ, PICALM, HIST1H2BK, PAK2, GSN, H2AFZ, H2AFY, TUBA1A, KPNB1, TUBA1B, TUBA1C, PILRB, SRPK2, HSP90AA1, HIST1H1C, SF1, MBNL1, WAS, FLNA, RPS14, RPS15, TUBA4A, XRN2, HIST1H2AC, NUP98, HMGB2, DIAPH1, FKBP1A, ARPC4, PXN, PTK2B, RAC1, WIPF1, SCO2, HIST1H2BC, NFE2, RPL24, SF3A1, CYBA, H3F3A, H3F3B, H3F3C	80.9167
GO:0019058	viral infectious cycle	9	0.0856907	XRCC5, CXCR4, WWP2, TSG101, DEK, HBXIP, FURIN, USF1, USF2	80.9818
GO:0006112	energy reserve metabolic process	9	0.0856907	AKT1, PPP1CA, PPP1R3B, PYGL, GAA, GNAS, GYG1, PPP1CC, PPP1CB	80.9818
GO:0016481	negative regulation of transcription	60	0.0860905	TSG101, SPI1, CBX3, HSBP1, PDCD4, TGFB1, CTNNB1, AES, PBXIP1, LRRFIP1, DEDD2, AKIRIN2, SP100, LDB1, RXRA, ARID5A, NDUFA13, UBE2I, MXD3, HHEX, CHMP1A, ZNF238, RPS14, LRCH4, KDM6B, HMGB1, HMGB2, SBNO2, SNX6, NR1H2, SUMO1, CIR1, DRAP1, BCL3, BCL6, SUPT4H1, BHLHE40, BAZ2A, TCF25, ENO1, WDTC1, IKZF1, TAF7, RYBP, YWHAB, PHF12, SIRT7, UIMC1, STAT3, GPS2, CDKN1B, HDAC1, ID2, IRF7, UBA3, IRF2, PHF21A, RBP…	81.1352
GO:0005976	polysaccharide metabolic process	18	0.0861219	PGLYRP1, CHI3L1, GYG1, PPP1CC, PPP1CB, AKT1, GNS, B3GNT8, PPP1CA, PPP1R3B, PYGL, AOAH, MGAM, CHST11, CSGALNACT2, GAA, MAT2B, CTBS	81.1472
GO:0016567	protein ubiquitination	19	0.0869116	TSG101, CDC34, MYLIP, UBE2B, ATG3, OS9, AKT1, NOSIP, UBE2D3, VCP, WWP2, UBC, FBXL5, UBB, RNF167, UBE2D1, TRIP12, RPS27A, UBA52	81.4468
GO:0042493	response to drug	31	0.087725	SRP14, NBN, YWHAZ, PTGS2, TLR2, PTEN, TGFB1, FOS, DGCR2, ACSL1, PTK2B, DAD1, IL1B, TXNIP, COL18A1, LYN, SOCS3, RELA, TGFBR2, STAT1, UBE2B, JUNB, PARK7, DDIT3, STAT3, SOD2, EP300, CA4, GNAS, PARP4, PTENP1, MVP	81.7506
GO:0030518	steroid hormone receptor signaling pathway	11	0.0896159	NCOA1, NCOA4, TAF7, THRAP3, RBM4, DNAJA1, EGLN2, RARA, PIAS1, CALCOCO1, CTNNB1	82.4388
GO:0040012	regulation of locomotion	28	0.0901085	GNA13, RTN4, IL16, MMP9, ABHD2, PTEN, TGFB1, VCL, TRIB1, AKT1, CXCR4, PTK2B, RAC1, ILK, COL18A1, IRS2, ADAM10, IL8, MYO1F, IL6R, FURIN, AGER, MAPK1, CORO1A, HIF1A, CXCL16, ARAP3, PTENP1, HDAC7	82.6141
GO:0010629	negative regulation of gene expression	65	0.0919254	TSG101, SPI1, CBX3, HSBP1, PDCD4, TGFB1, CTNNB1, AES, PBXIP1, WWP2, LRRFIP1, DEDD2, AKIRIN2, SP100, LDB1, RXRA, ARID5A, NDUFA13, UBE2I, MXD3, HHEX, CHMP1A, ZNF238, RPS14, LRCH4, KDM6B, EIF2C4, HMGB1, HMGB2, SBNO2, SNX6, NR1H2, SUMO1, CIR1, DRAP1, BCL3, BCL6, SUPT4H1, BHLHE40, BAZ2A, TCF25, ENO1, WDTC1, IKZF1, TAF7, RYBP, YWHAB, PHF12, SIRT7, UIMC1, STAT3, GPS2, CDKN1B, HDAC1, ID2, IRF7, BAX, BNIP…	83.2461
GO:0008277	regulation of G-protein coupled receptor protein signaling pathway	10	0.0927409	ECE1, PLEK, RGS2, RASGRP4, GPR44, GIT2, GRK6, ADRBK1, RGS18, RGS14	83.5227
GO:0043524	negative regulation of neuron apoptosis	10	0.0927409	PSEN1, ROCK1, BAX, ILK, RHOA, PPT1, DNAJC5, PRDX3, FURIN, SOD2	83.5227
GO:0043303	mast cell degranulation	3	0.0930531	LAT2, YWHAZ, LYN	83.6274
GO:0032490	detection of molecule of bacterial origin	3	0.0930531	NOD2, LY96, TLR4	83.6274
GO:0030224	monocyte differentiation	3	0.0930531	SP3, IFI16, MYH9	83.6274
GO:0052305	positive regulation by organism of innate immunity in other organism during symbiotic interaction	3	0.0930531	TLR2, TLR4, TLR6	83.6274
GO:0002282	microglial cell activation during immune response	3	0.0930531	TLR2, TLR4, TLR6	83.6274
GO:0052167	modulation by symbiont of host innate immunity	3	0.0930531	TLR2, TLR4, TLR6	83.6274
GO:0052555	positive regulation by organism of immune response of other organism during symbiotic interaction	3	0.0930531	TLR2, TLR4, TLR6	83.6274
GO:0052306	modulation by organism of innate immunity in other organism during symbiotic interaction	3	0.0930531	TLR2, TLR4, TLR6	83.6274
GO:0052556	positive regulation by symbiont of host immune response	3	0.0930531	TLR2, TLR4, TLR6	83.6274
GO:0006014	D-ribose metabolic process	3	0.0930531	G6PD, PYGL, NUDT5	83.6274
GO:0002246	healing during inflammatory response	3	0.0930531	HIF1A, CD44, TGFB1	83.6274
GO:0002448	mast cell mediated immunity	3	0.0930531	LAT2, YWHAZ, LYN	83.6274
GO:0052553	modulation by symbiont of host immune response	3	0.0930531	TLR2, TLR4, TLR6	83.6274
GO:0052552	modulation by organism of immune response of other organism during symbiotic interaction	3	0.0930531	TLR2, TLR4, TLR6	83.6274
GO:0032364	oxygen homeostasis	3	0.0930531	HIF1A, EGLN1, SOD2	83.6274
GO:0052166	positive regulation by symbiont of host innate immunity	3	0.0930531	TLR2, TLR4, TLR6	83.6274
GO:0000288	nuclear-transcribed mRNA catabolic process, deadenylation-dependent decay	3	0.0930531	ZFP36, ZFP36L1, ZFP36L2	83.6274
GO:0045623	negative regulation of T-helper cell differentiation	3	0.0930531	HLX, IL4R, BCL6	83.6274
GO:0043371	negative regulation of CD4-positive, alpha beta T cell differentiation	3	0.0930531	HLX, IL4R, BCL6	83.6274
GO:0043647	inositol phosphate metabolic process	3	0.0930531	PLCG2, ITPK1, PTAFR	83.6274
GO:0030048	actin filament-based movement	6	0.0940942	MYL6, WASF2, MYO9B, WIPF1, MYH9, WAS	83.9722
GO:0010332	response to gamma radiation	6	0.0940942	GPX1, PTPRC, SOCS3, BAX, IL6R, SOD2	83.9722
GO:0031344	regulation of cell projection organization	15	0.0944959	RTN4, ARHGEF1, MBP, ACTR3, CDC42, NDEL1, PSEN1, ULK1, NUMB, RAC1, ILK, RHOA, SEMA4D, ARHGDIA, ARAP1	84.1033
GO:0030335	positive regulation of cell migration	15	0.0944959	COL18A1, IRS2, ADAM10, MMP9, MYO1F, IL6R, FURIN, TGFB1, MAPK1, CORO1A, HIF1A, PTK2B, CXCL16, ILK, HDAC7	84.1033
GO:0034622	cellular macromolecular complex assembly	43	0.095753	HIST1H2AC, HIST2H2AA3, HMGB2, NUP98, HIST2H2AA4, XPO6, HP1BP3, DIAPH1, PREX1, TUBB2C, RBM5, ARPC4, FKBP1A, PXN, TGFB1, PICALM, HIST1H2BK, PTK2B, GSN, RAC1, H2AFZ, H2AFY, TUBA1A, TUBA1B, KPNB1, TUBA1C, SCO2, PILRB, SRPK2, HIST1H2BC, HSP90AA1, HIST1H1C, SF1, RPL24, MBNL1, SF3A1, WAS, FLNA, CYBA, RPS14, RPS15, H3F3A, TUBA4A, H3F3B, H3F3C	84.5073
GO:0030334	regulation of cell migration	25	0.0967514	GNA13, RTN4, MMP9, ABHD2, PTEN, TGFB1, VCL, TRIB1, AKT1, PTK2B, CXCR4, RAC1, ILK, COL18A1, IRS2, ADAM10, MYO1F, IL6R, FURIN, MAPK1, CORO1A, HIF1A, CXCL16, ARAP3, PTENP1, HDAC7	84.8211
GO:0009895	negative regulation of catabolic process	8	0.0970247	AKT1, GSK3A, RELA, CST3, IL1B, FURIN, FLNA, TIMP1	84.906
GO:0034614	cellular response to reactive oxygen species	7	0.0970585	FOS, GPX1, PRDX5, PRDX3, CAT, PXN, SOD2	84.9165
GO:0032649	regulation of interferon-gamma production	7	0.0970585	SLC11A1, NOD2, BCL3, RARA, TLR8, SASH3, IFNAR1	84.9165
GO:0043280	positive regulation of caspase activity	11	0.0980291	CARD8, VCP, P2RX1, BAX, MTCH1, PYCARD, NLRP12, APAF1, STAT1, NLRP1, RPS3	85.214
GO:0010952	positive regulation of peptidase activity	11	0.0980291	CARD8, VCP, P2RX1, BAX, MTCH1, PYCARD, NLRP12, APAF1, STAT1, NLRP1, RPS3	85.214
GO:0070201	regulation of establishment of protein localization	19	0.0982318	CARD8, YWHAB, NFKBIA, TACC3, FLNA, TGFB1, AKT1, NOD2, WWP2, RHOA, PYCARD, NLRP12, BCL3, IL1B, PRKACA, CASP1, LTB, SRGN, LCP1	85.2755
GO:0030155	regulation of cell adhesion	21	0.0983743	ADAM10, CYTIP, IL8, CYTH1, ATP5B, STAT5A, SIPA1, STAT5B, MYO1F, FXYD5, CD164, VAV1, PTEN, TGFB1, GSN, PPP2CA, ILK, IL1B, BCL6, PTENP1, ARHGDIA, ARHGDIB	85.3185
GO:0001558	regulation of cell growth	28	0.0990672	RTN4, TSG101, SIPA1, EGLN2, PPT1, TGFB1, AKT1, CD44, PTK2B, PPP2CA, CDKN2D, RASGRP2, ILK, CDA, BCL6, ENO1, ADAM10, ADIPOR1, NDUFA13, CHPT1, PPP1R9B, EP300, CDKN1B, ULK1, BTG1, CXCL16, CDK11B, OGFR	85.5262
GO:0000187	activation of MAPK activity	14	0.0995937	PTPRC, DBNL, C5AR1, MAP2K3, FPR1, PKN1, LPAR2, CD74, PROK2, CXCR4, MAP3K2, IL1B, SYK, MAP3K11	85.6821

## Sheet: 50% Medium Expressed Gens
Category	Term	Count	P Value	Genes	FDR
GO:0030163	protein catabolic process	238	1.99695e-28	RNF216, CDC16, ZNRF2, CUL3, BTBD1, ERAP1, ADAM9, ANAPC2, UBE2MP1, ANAPC5, ANAPC4, UBR4, UBR3, UBE2J2, BRAP, UHRF2, HUWE1, PIAS4, UBR7, UBR5, BACE2, YME1L1, AMFR, ANAPC7, FBXL3, SUMO1P3, UBA7, RAB40C, UBA6, ARIH1, ARIH2, FBXO6, ZMPSTE24, FBXO3, FBXO9, SPOP, FBXO7, NPLOC4, PCNP, CDC26, UBE2L3, CDC27, RNF6, RNF7, RNF5, SMURF2, SMURF1, SPG7, KIAA0368, UBE2G1, UBE2G2, UFC1, NFKB1, RLIM, SENP7, SENP6, …	3.74144e-25
GO:0044265	cellular macromolecule catabolic process	266	2.10217e-28	EIF2C1, RNF216, CDC16, ZNRF2, DNASE1L1, CUL3, GTF2H2C, BTBD1, RBM8A, ERAP1, ADAM9, ANAPC2, UBE2MP1, ANAPC5, ANAPC4, ZHX2, UBR4, UBR3, UBE2J2, BRAP, GTF2H2B, PNKP, UHRF2, HUWE1, PIAS4, UBR7, UBR5, BACE2, ANAPC7, AMFR, FBXL3, SUMO1P3, UBA7, RAB40C, UBA6, OAS2, ARIH1, ARIH2, FBXO6, ZMPSTE24, FBXO3, FBXO9, SPOP, FBXO7, NPLOC4, PCNP, CDC26, UBE2L3, CDC27, ATM, RNF6, RNF7, DCP2, RNF5, SMURF2, SMURF1, K…	3.93859e-25
GO:0051603	proteolysis involved in cellular protein catabolic process	231	4.93123e-28	RNF216, CDC16, ZNRF2, CUL3, BTBD1, ERAP1, ADAM9, ANAPC2, UBE2MP1, ANAPC5, ANAPC4, UBR4, UBR3, UBE2J2, BRAP, UHRF2, HUWE1, UBR7, PIAS4, UBR5, BACE2, AMFR, ANAPC7, FBXL3, SUMO1P3, UBA7, RAB40C, UBA6, ARIH1, ARIH2, FBXO6, ZMPSTE24, FBXO3, FBXO9, SPOP, FBXO7, NPLOC4, PCNP, CDC26, UBE2L3, CDC27, RNF6, RNF7, RNF5, SMURF2, SMURF1, KIAA0368, UBE2G1, UBE2G2, UFC1, NFKB1, RLIM, SENP7, SENP6, ZYG11B, USP19,…	9.23906e-25
GO:0043632	modification-dependent macromolecule catabolic process	223	1.06525e-27	RNF216, CDC16, ZNRF2, CUL3, BTBD1, ANAPC2, UBE2MP1, ANAPC5, ANAPC4, UBR4, UBR3, UBE2J2, BRAP, UHRF2, UBR7, PIAS4, HUWE1, UBR5, AMFR, ANAPC7, FBXL3, SUMO1P3, UBA7, RAB40C, UBA6, ARIH1, ARIH2, FBXO6, ZMPSTE24, FBXO3, FBXO9, SPOP, FBXO7, NPLOC4, PCNP, CDC26, UBE2L3, CDC27, RNF6, RNF7, RNF5, SMURF2, SMURF1, KIAA0368, UBE2G1, UBE2G2, UFC1, RLIM, SENP7, SENP6, ZYG11B, USP19, MAP1LC3A, FBXL12, USP16, FB…	1.99584e-24
GO:0019941	modification-dependent protein catabolic process	223	1.06525e-27	RNF216, CDC16, ZNRF2, CUL3, BTBD1, ANAPC2, UBE2MP1, ANAPC5, ANAPC4, UBR4, UBR3, UBE2J2, BRAP, UHRF2, UBR7, PIAS4, HUWE1, UBR5, AMFR, ANAPC7, FBXL3, SUMO1P3, UBA7, RAB40C, UBA6, ARIH1, ARIH2, FBXO6, ZMPSTE24, FBXO3, FBXO9, SPOP, FBXO7, NPLOC4, PCNP, CDC26, UBE2L3, CDC27, RNF6, RNF7, RNF5, SMURF2, SMURF1, KIAA0368, UBE2G1, UBE2G2, UFC1, RLIM, SENP7, SENP6, ZYG11B, USP19, MAP1LC3A, FBXL12, USP16, FB…	1.99584e-24
GO:0044257	cellular protein catabolic process	231	1.12314e-27	RNF216, CDC16, ZNRF2, CUL3, BTBD1, ERAP1, ADAM9, ANAPC2, UBE2MP1, ANAPC5, ANAPC4, UBR4, UBR3, UBE2J2, BRAP, UHRF2, HUWE1, UBR7, PIAS4, UBR5, BACE2, AMFR, ANAPC7, FBXL3, SUMO1P3, UBA7, RAB40C, UBA6, ARIH1, ARIH2, FBXO6, ZMPSTE24, FBXO3, FBXO9, SPOP, FBXO7, NPLOC4, PCNP, CDC26, UBE2L3, CDC27, RNF6, RNF7, RNF5, SMURF2, SMURF1, KIAA0368, UBE2G1, UBE2G2, UFC1, NFKB1, RLIM, SENP7, SENP6, ZYG11B, USP19,…	2.10429e-24
GO:0009057	macromolecule catabolic process	276	1.66839e-26	EIF2C1, RNF216, CDC16, ZNRF2, DNASE1L1, CUL3, GTF2H2C, BTBD1, RBM8A, ERAP1, ADAM9, ANAPC2, UBE2MP1, ANAPC5, ANAPC4, ZHX2, UBR4, UBR3, UBE2J2, BRAP, GTF2H2B, PNKP, UHRF2, HUWE1, PIAS4, UBR7, UBR5, BACE2, YME1L1, ANAPC7, AMFR, FBXL3, SUMO1P3, UBA7, UBA6, RAB40C, OAS2, ARIH1, ARIH2, FBXO6, ZMPSTE24, FBXO3, FBXO9, SPOP, FBXO7, NPLOC4, GUSB, PCNP, UBE2L3, CDC26, CDC27, ATM, ABCG1, RNF6, RNF7, DCP2, RN…	3.12587e-23
GO:0015031	protein transport	262	3.40657e-23	RAB3GAP2, SEC31A, CHMP6, CHMP7, C16ORF70, VPS52, VPS33A, SSR1, KIF13A, FAM125A, HOMER3, TRAK1, AAGAB, VPS4A, TLK1, LOC653653, VPS13B, GLE1, RAB20, RAB21, RAN, VTI1B, VPS41, VTI1A, PITPNM1, BACE2, RAB14, RAB40C, ARF6, CALR, STX12, ACD, MACF1, GORASP1, DUSP16, TMED10, TRAM1, SYS1, SRP54, TAOK2, ARFIP1, RAB7L1, ABCG1, NUP62, RABEP1, PCNA, BET1L, NUTF2, SYTL3, SMURF1, AP1B1, PDIA3, TIMM17A, AP2S1, TI…	6.38249e-20
GO:0046907	intracellular transport	234	5.2506e-23	RAB3GAP2, SEC31A, C16ORF70, CHMP7, SSR1, BAK1, APP, GBF1, RAE1, HOMER3, TRAK1, VPS4A, TLK1, LOC653653, GLE1, KIF5B, RAN, VTI1B, VPS41, VTI1A, ERGIC2, ATP2C1, TBRG1, RAB14, ZNF384, TRAPPC4, CAMK1, TRAPPC3, TMX1, RER1, BCL2L1, CALR, STX12, ACD, MACF1, DUSP16, TMED10, TRAM1, SRP54, MAP2K1, RGPD2, TAOK2, RGPD1, ARFIP1, HNRNPA1, ABCG1, MLX, PCNA, BET1L, NUTF2, SYTL3, SMURF1, ARSB, ATP5D, SPG7, AP1B1, …	9.83743e-20
GO:0045184	establishment of protein localization	262	1.47818e-22	RAB3GAP2, SEC31A, CHMP6, CHMP7, C16ORF70, VPS52, VPS33A, SSR1, KIF13A, FAM125A, HOMER3, TRAK1, AAGAB, VPS4A, TLK1, LOC653653, VPS13B, GLE1, RAB20, RAB21, RAN, VTI1B, VPS41, VTI1A, PITPNM1, BACE2, RAB14, RAB40C, ARF6, CALR, STX12, ACD, MACF1, GORASP1, DUSP16, TMED10, TRAM1, SYS1, SRP54, TAOK2, ARFIP1, RAB7L1, ABCG1, NUP62, RABEP1, PCNA, BET1L, NUTF2, SYTL3, SMURF1, AP1B1, PDIA3, TIMM17A, AP2S1, TI…	2.76948e-19
GO:0008380	RNA splicing	127	4.62048e-22	SCAF1, PRPF4B, LSM6, SNRPD3, LSM7, SNRPD2, SYNCRIP, ZNF638, SART1, PNN, SMNDC1, NONO, DDX23, DHX38, RBM8A, CLP1, TARDBP, DNAJC8, SRRM1, LSM3, ZRSR2, LSM1, RBM10, LUC7L3, CCAR1, PABPN1, EFTUD2, MAGOH, PTBP1, HNRNPR, PCF11, SNRPB, SLU7, CELF1, SNRPG, FUS, STRAP, NHP2L1, SNRPB2, TRPT1, XAB2, RRAGC, HNRNPA3, HNRNPM, DDX46, FRG1, CDC40, ISY1, SNRNP35, DDX41, ARL6IP4, PRPF40A, DHX8, DHX9, YTHDC1, SNW1,…	8.65686e-19
GO:0016071	mRNA metabolic process	150	7.47866e-21	SCAF1, RNASEL, EIF2C2, PRPF4B, EIF2C1, SNRPD3, LSM6, LSM7, SNRPD2, SYNCRIP, SART1, PNN, SMNDC1, NONO, APP, DDX23, DNAJB11, DHX38, RBM8A, CLP1, TARDBP, DNAJC8, SRRM1, LSM3, LSM1, RBM10, LUC7L3, CCAR1, PABPN1, PHRF1, EFTUD2, MAGOH, PTBP1, ZHX2, HNRNPR, PCF11, SERBP1, VEGFA, SNRPB, SLU7, CELF1, SNRPG, ZC3H3, FUS, FIP1L1, STRAP, NHP2L1, SNRPB2, XAB2, HNRNPA3, HNRNPM, MOV10, DDX46, CNOT6L, FRG1, EIF3E…	1.40119e-17
GO:0006397	mRNA processing	135	1.70911e-20	SCAF1, RNASEL, EIF2C2, PRPF4B, LSM6, SNRPD3, LSM7, SNRPD2, SYNCRIP, SART1, PNN, SMNDC1, NONO, APP, DDX23, DHX38, RBM8A, CLP1, TARDBP, DNAJC8, SRRM1, LSM3, LSM1, RBM10, LUC7L3, CCAR1, PABPN1, PHRF1, EFTUD2, MAGOH, PTBP1, HNRNPR, PCF11, SNRPB, SLU7, CELF1, SNRPG, ZC3H3, FUS, FIP1L1, STRAP, NHP2L1, SNRPB2, XAB2, HNRNPA3, HNRNPM, MOV10, DDX46, CNOT6L, FRG1, CDC40, ISY1, SNRNP35, DDX41, PRPF40A, SPOP,…	3.20216e-17
GO:0008104	protein localization	279	7.85206e-19	RAB3GAP2, OXA1L, SEC31A, CHMP6, CHMP7, C16ORF70, VPS52, MXI1, VPS33A, SSR1, KIF13A, FAM125A, VPS13C, HOMER3, TRAK1, AAGAB, VPS4A, TLK1, VPS13B, LOC653653, GLE1, RAB20, RAB21, RAN, VTI1B, VPS41, VTI1A, PITPNM1, BACE2, RAB14, BIN3, NFKBIB, RAB40C, AKAP10, ARF6, CALR, ACD, STX12, MACF1, GORASP1, DUSP16, TMED10, TRAM1, SYS1, SRP54, TAOK2, ARFIP1, RAB7L1, ABCG1, NUP62, RABEP1, PCNA, BET1L, NUTF2, SYTL…	1.47115e-15
GO:0070647	protein modification by small protein conjugation or removal	80	1.25523e-17	ENY2, COPS5, SENP7, ITCH, USP16, VCPIP1, UBE2A, UBE2MP1, DDB1, USP1, RING1, UBE2F, UBE2H, RBBP6, UBE2N, SUZ12, SENP2, WDR48, MIB1, UHRF2, TRIM33, PIAS4, HUWE1, MIB2, UBE2M, USP21, USP20, MDM2, SIAH1, AMFR, PAF1, USP22, SIAH2, ZNF587, CHFR, RNF20, FBXL3, FBXO11, USP7, SUMO1P3, USP9X, PPIL2, UBE2V1, UBE2V2, CDC73, ANAPC11, CBLL1, UBE3C, STUB1, RBX1, SUMO3, FBXW7, UBE2D2, MAP3K1, RNF11, FBXO3, TRAF7…	2.35177e-14
GO:0006396	RNA processing	190	1.69681e-17	SCAF1, RNASEL, EIF2C2, PRPF4B, CHERP, RBM3, SNRPD3, LSM6, LSM7, RBM6, SNRPD2, SYNCRIP, INTS1, ZNF638, INTS3, SART1, SMNDC1, PNN, NONO, INTS8, IMP3, APP, DDX23, DHX38, RBM8A, INTS4, TARDBP, CLP1, INTS6, DNAJC8, SRRM1, LSM3, ZRSR2, RBM10, LSM1, LUC7L3, CCAR1, PABPN1, PHRF1, RPP21, MAGOH, EFTUD2, PTBP1, HNRNPR, PCF11, SNRPB, SLU7, CELF1, SNRPG, MRPL44, FUS, CPSF3L, ZC3H3, FIP1L1, STRAP, NHP2L1, SNRP…	3.1791e-14
GO:0016568	chromatin modification	114	4.92143e-17	MORF4L2, HIRA, CBX4, CBX7, CBX6, RCBTB1, EPC1, EPC2, BRPF1, SMARCD2, BRPF3, SMARCD3, SMARCD1, TLK1, TLK2, SUPT5H, MLL3, MLL4, MLL2, C11ORF30, HDAC10, HMG20B, ARID1A, SUZ12, CHRAC1, SMARCE1, HUWE1, SMARCA5, PAF1, SMARCA2, RNF20, SUDS3, SUV420H1, SUPT6H, MEAF6, SETD1B, VPS72, PBRM1, TAF9, ASF1B, SETDB1, DNMT3A, EHMT1, KAT5, CTR9, HDAC5, HDAC4, HDAC3, SAP130, SMARCC1, SMARCC2, NCOR1, UBE2E1, HDAC6, …	9.22071e-14
GO:0006511	ubiquitin-dependent protein catabolic process	103	3.95988e-16	CDC16, CUL3, ITCH, ANAPC2, ANAPC5, USP1, ANAPC4, UBR3, PSMA2, PSMA1, UHRF2, PSMA6, UBR5, PSMA3, AMFR, ANAPC7, RNF20, FBXO11, DERL2, FZR1, SYVN1, DERL1, ANAPC11, ARIH1, ARIH2, PSMB7, PSMB6, UBE2D2, FBXO6, RNF11, FBXO7, NPLOC4, PCNP, UBE2L3, CDC26, CDC27, RNF6, PSMC6, PSMC5, PSMC4, PSMC3, PSMC1, SMURF2, SMURF1, UBE2E1, USPL1, KIAA0368, UBE2G1, UBE2G2, BAP1, USP19, PSMD1, PSMD2, FBXL12, PSMD3, USP16…	8.32667e-13
GO:0032446	protein modification by small protein conjugation	67	3.36937e-15	SENP7, ITCH, VCPIP1, UBE2A, UBE2MP1, DDB1, RING1, UBE2F, UBE2H, RBBP6, UBE2N, SUZ12, MIB1, UHRF2, TRIM33, PIAS4, HUWE1, MIB2, UBE2M, MDM2, SIAH1, AMFR, USP22, SIAH2, PAF1, ZNF587, CHFR, RNF20, FBXL3, FBXO11, SUMO1P3, PPIL2, UBE2V1, UBE2V2, CDC73, UBE3C, CBLL1, ANAPC11, STUB1, RBX1, SUMO3, FBXW7, UBE2D2, MAP3K1, RNF11, TRAF7, FBXO3, TRAF6, FBXO9, FBXW11, HECTD1, RNF144B, LRSAM1, UBE4A, VHL, CBL, U…	6.23945e-12
GO:0006886	intracellular protein transport	138	4.67947e-15	GNPTG, RAB3GAP2, XPO1, GRPEL1, AP1G2, AP1G1, C16ORF70, EIF5A, SRP19, AIP, SSR1, HOMER3, TRAK1, TLK1, LOC653653, SAR1A, MCM3AP, RAN, ERP29, VTI1B, VPS41, ARNTL, VTI1A, TIMM8B, USO1, SEC61G, ARL6IP1, DERL2, ARFGAP3, DERL1, NAPG, STAM2, COPZ1, SNX2, KATNB1, SNX1, CALR, STX12, ACD, MACF1, NPM1, DUSP16, TRAM1, SEC61A1, SEC61A2, SRP54, TAOK2, SNAPIN, ARFIP1, GPR34, TSC2, PCNA, SPTBN1, SEC13, NUTF2, SYT…	8.73746e-12
GO:0006325	chromatin organization	135	1.68851e-13	MORF4L2, HIRA, CBX4, H1FX, CBX1, CBX7, CBX6, RCBTB1, EPC1, EPC2, BRPF1, H2AFV, BRPF3, SMARCD2, SMARCD3, SMARCD1, TLK1, TLK2, SUPT5H, MLL3, MLL4, MLL2, SATB1, C11ORF30, MTA2, HDAC10, HMG20B, ARID1A, SUZ12, CHRAC1, SMARCE1, HUWE1, SMARCA5, PAF1, SMARCA2, RNF20, SUDS3, SUPT6H, SUV420H1, MEAF6, SETD1B, VPS72, NPM1, PBRM1, TAF9, ASF1B, HIST1H4H, SETDB1, DNMT3A, EHMT1, KAT5, CTR9, HDAC5, HDAC4, HDAC3, …	3.1638e-10
GO:0070727	cellular macromolecule localization	143	5.93231e-13	GNPTG, RAB3GAP2, XPO1, OXA1L, GRPEL1, AP1G2, AP1G1, C16ORF70, EIF5A, SRP19, AIP, SSR1, HOMER3, TRAK1, TLK1, LOC653653, SAR1A, MCM3AP, RAN, ERP29, VTI1B, VPS41, ARNTL, VTI1A, TIMM8B, TNKS2, USO1, SEC61G, ARL6IP1, DERL2, ARFGAP3, DERL1, NAPG, STAM2, COPZ1, SNX2, KATNB1, SNX1, CALR, STX12, ACD, MACF1, NPM1, DUSP16, TRAM1, SEC61A1, SEC61A2, SRP54, TAOK2, SNAPIN, ARFIP1, GPR34, TSC2, PCNA, SPTBN1, SEC…	1.1114e-09
GO:0016567	protein ubiquitination	59	6.46917e-13	ITCH, VCPIP1, UBE2A, DDB1, RING1, UBE2H, RBBP6, UBE2N, SUZ12, MIB1, UHRF2, TRIM33, HUWE1, MIB2, MDM2, SIAH1, AMFR, USP22, SIAH2, PAF1, ZNF587, CHFR, RNF20, FBXL3, FBXO11, PPIL2, UBE2V1, UBE2V2, CDC73, UBE3C, CBLL1, ANAPC11, STUB1, FBXW7, UBE2D2, MAP3K1, RNF11, TRAF7, FBXO3, TRAF6, FBXO9, FBXW11, HECTD1, RNF144B, LRSAM1, UBE4A, VHL, CBL, UBE4B, MUL1, PCNP, TRIM23, UBE2L3, CTR9, SMURF1, RNF40, RNF4…	1.21207e-09
GO:0034613	cellular protein localization	142	7.04833e-13	GNPTG, RAB3GAP2, XPO1, OXA1L, GRPEL1, AP1G2, AP1G1, C16ORF70, EIF5A, SRP19, AIP, SSR1, HOMER3, TRAK1, TLK1, LOC653653, SAR1A, MCM3AP, RAN, ERP29, VTI1B, VPS41, ARNTL, VTI1A, TIMM8B, TNKS2, USO1, SEC61G, ARL6IP1, DERL2, ARFGAP3, DERL1, NAPG, STAM2, COPZ1, SNX2, KATNB1, SNX1, CALR, STX12, ACD, MACF1, NPM1, DUSP16, TRAM1, SEC61A1, SEC61A2, SRP54, TAOK2, SNAPIN, ARFIP1, GPR34, TSC2, PCNA, SPTBN1, SEC…	1.32065e-09
GO:0043161	proteasomal ubiquitin-dependent protein catabolic process	51	1.91628e-11	KIAA0368, UBE2G2, CDC16, CUL3, USP19, PSMD1, PSMD2, PSMD3, PSMD7, PSMD8, PSMD9, ANAPC2, TBL1XR1, ANAPC5, ANAPC4, ERLIN1, PSMA2, PSMA1, PSMA6, PSMA3, ANAPC7, AMFR, DERL2, DERL1, SYVN1, ANAPC11, EDEM3, STUB1, EDEM1, PSMF1, PSMB7, PSMB6, PPP2CB, FBXO6, BUB3, NPLOC4, PCNP, CDC26, CDC27, SELS, HSP90B1, PSMC6, PSMC5, PSMD12, PSMC4, PSMC3, PSMD11, PSMD10, PSMC1, SMURF1, UBE2E1	3.59031e-08
GO:0010498	proteasomal protein catabolic process	51	1.91628e-11	KIAA0368, UBE2G2, CDC16, CUL3, USP19, PSMD1, PSMD2, PSMD3, PSMD7, PSMD8, PSMD9, ANAPC2, TBL1XR1, ANAPC5, ANAPC4, ERLIN1, PSMA2, PSMA1, PSMA6, PSMA3, ANAPC7, AMFR, DERL2, DERL1, SYVN1, ANAPC11, EDEM3, STUB1, EDEM1, PSMF1, PSMB7, PSMB6, PPP2CB, FBXO6, BUB3, NPLOC4, PCNP, CDC26, CDC27, SELS, HSP90B1, PSMC6, PSMC5, PSMD12, PSMC4, PSMC3, PSMD11, PSMD10, PSMC1, SMURF1, UBE2E1	3.59031e-08
GO:0000377	RNA splicing, via transesterification reactions with bulged adenosine as nucleophile	67	1.92868e-11	CRNKL1, SNRPD3, CWC15, LSM7, SNRPD2, YBX1, SMNDC1, DHX38, DDX23, RBM8A, PRMT5, CLP1, DNAJC8, SRRM1, CCAR1, PABPN1, EFTUD2, MAGOH, PTBP1, PRPF3, HNRNPR, PRPF6, PCF11, SNRNP200, SNRPB, SLU7, CELF1, THOC4, CPSF2, CPSF1, SNRPG, FUS, POLR2G, POLR2F, POLR2E, POLR2L, NHP2L1, POLR2K, TRA2B, POLR2J, SNRPB2, SF3B5, SF3B4, POLR2B, HNRNPA3, HNRNPM, CD2BP2, PRPF8, USP39, CDC40, NUDT21, GEMIN7, DHX9, YTHDC1, S…	3.61354e-08
GO:0000375	RNA splicing, via transesterification reactions	67	1.92868e-11	CRNKL1, SNRPD3, CWC15, LSM7, SNRPD2, YBX1, SMNDC1, DHX38, DDX23, RBM8A, PRMT5, CLP1, DNAJC8, SRRM1, CCAR1, PABPN1, EFTUD2, MAGOH, PTBP1, PRPF3, HNRNPR, PRPF6, PCF11, SNRNP200, SNRPB, SLU7, CELF1, THOC4, CPSF2, CPSF1, SNRPG, FUS, POLR2G, POLR2F, POLR2E, POLR2L, NHP2L1, POLR2K, TRA2B, POLR2J, SNRPB2, SF3B5, SF3B4, POLR2B, HNRNPA3, HNRNPM, CD2BP2, PRPF8, USP39, CDC40, NUDT21, GEMIN7, DHX9, YTHDC1, S…	3.61354e-08
GO:0000398	nuclear mRNA splicing, via spliceosome	67	1.92868e-11	CRNKL1, SNRPD3, CWC15, LSM7, SNRPD2, YBX1, SMNDC1, DHX38, DDX23, RBM8A, PRMT5, CLP1, DNAJC8, SRRM1, CCAR1, PABPN1, EFTUD2, MAGOH, PTBP1, PRPF3, HNRNPR, PRPF6, PCF11, SNRNP200, SNRPB, SLU7, CELF1, THOC4, CPSF2, CPSF1, SNRPG, FUS, POLR2G, POLR2F, POLR2E, POLR2L, NHP2L1, POLR2K, TRA2B, POLR2J, SNRPB2, SF3B5, SF3B4, POLR2B, HNRNPA3, HNRNPM, CD2BP2, PRPF8, USP39, CDC40, NUDT21, GEMIN7, DHX9, YTHDC1, S…	3.61354e-08
GO:0051276	chromosome organization	156	2.93658e-11	XRCC6, MORF4L2, CBX4, HIRA, H1FX, PTTG2, CBX1, CBX7, CBX6, RCBTB1, EPC1, EPC2, BRPF1, H2AFV, BRPF3, SMARCD2, SMARCD3, SMARCD1, TLK1, TLK2, MLL3, SUPT5H, MLL4, MLL2, SATB1, C11ORF30, MTA2, HDAC10, HMG20B, ARID1A, LIG4, NCAPD2, SUZ12, DCLRE1C, CHRAC1, REC8, HUWE1, SMARCE1, SMARCA5, PELO, AKAP8, PAF1, SMARCA2, RNF20, SUDS3, SUPT6H, SUV420H1, MEAF6, SETD1B, VPS72, NIPBL, ACD, NPM1, PBRM1, TAF9, ASF1B…	5.50193e-08
GO:0006796	phosphate metabolic process	272	5.54046e-11	PTPN22, MAP3K7, MAP3K5, APP, CLK2, COL4A3BP, GAB1, PIK3C3, MAP3K8, CLK4, PIK3CA, TLK1, TLK2, MAP2K7, MAP2K6, ADAM9, PIK3CG, BRAF, PIK3CB, WNK1, SCYL3, PNKP, SPAG9, NME2, EIF2AK1, SCYL2, DLD, ATP5C1, CAMK1, NEK9, MAPK8, EIF2AK2, NEK6, CDK5R1, STK17A, PXK, DUSP11, ACP1, SDHAF2, MST4, EPHB4, UHMK1, LOC407835, DUSP18, VRK2, VRK3, DUSP16, ZAP70, C16ORF7, FCER1A, MAP2K1, TAOK2, PTPN18, SMAD7, TAOK1, TG…	1.03805e-07
GO:0006793	phosphorus metabolic process	272	5.54046e-11	PTPN22, MAP3K7, MAP3K5, APP, CLK2, COL4A3BP, GAB1, PIK3C3, MAP3K8, CLK4, PIK3CA, TLK1, TLK2, MAP2K7, MAP2K6, ADAM9, PIK3CG, BRAF, PIK3CB, WNK1, SCYL3, PNKP, SPAG9, NME2, EIF2AK1, SCYL2, DLD, ATP5C1, CAMK1, NEK9, MAPK8, EIF2AK2, NEK6, CDK5R1, STK17A, PXK, DUSP11, ACP1, SDHAF2, MST4, EPHB4, UHMK1, LOC407835, DUSP18, VRK2, VRK3, DUSP16, ZAP70, C16ORF7, FCER1A, MAP2K1, TAOK2, PTPN18, SMAD7, TAOK1, TG…	1.03805e-07
GO:0048193	Golgi vesicle transport	59	9.07307e-11	COPA, CLTA, SEC24B, SEC31A, ATL2, AP1B1, AP1G1, C16ORF70, CLTC, COPB2, AP1S2, GBF1, COPB1, PUM1, LOC653653, SEC24C, GOLGA5, SEC24D, CLINT1, SAR1A, STX6, SEC23A, VTI1B, VPS41, ERGIC2, ARRB1, VAMP8, VAMP7, ARCN1, RAB14, SORT1, TRAPPC4, CUX1, COPG, SEC23B, TRAPPC3, SPAST, ARFGAP1, TMX1, PLDN, STX8, AP1M1, NAPG, COPZ1, RER1, DTNBP1, BLOC1S3, TMED10, DOPEY2, RAB2A, WIPI1, MON2, COG3, PREB, COG4, SCFD1…	1.69992e-07
GO:0045333	cellular respiration	48	1.27693e-10	UQCRC2, OXA1L, UQCRC1, NDUFAB1, NDUFAF1, PDHB, NDUFS7, NDUFS6, UQCR10, NDUFS5, IDH3G, UQCR11, NDUFS3, NDUFS2, NDUFS1, NDUFB10, ACO2, SUCLG1, TAZ, NDUFC1, KIAA0100, UQCRH, DLD, SURF1, MDH2, MDH1, UQCRB, NDUFB4, NDUFB5, NDUFB7, NDUFB8, NDUFB9, SDHAF2, NDUFB2, IDH2, IDH1, NFATC3, NDUFA4, DLST, NDUFA6, CS, NDUFA7, IDH3B, UQCRHL, SDHA, SDHC, NDUFV1, NDUFV2, SDHD	2.39243e-07
GO:0006366	transcription from RNA polymerase II promoter	88	2.0058e-10	SCAF1, CCNT2, E2F3, COPS5, ARID4A, LMO4, NFKB1, MED23, PTTG2, FOXO4, CBFB, YBX1, TMF1, FUBP1, GTF2E2, GTF2H2C, ASH2L, GTF2A1, TARDBP, GTF2A2, SUPT5H, KDM5A, TBPL1, PHRF1, CCNK, CCNH, GMEB2, GABPA, MED12, CDK9, MED13, CDK7, MBD1, GTF2B, GTF2H2, GTF2H1, GTF2H2B, TAF11, MED7, ADRM1, MED4, TAF13, PRDM4, MED16, ABT1, MED17, NCOA6, ASH1L, MNT, NFE2L1, LCOR, MED1, POLR2G, POLR2F, POLR2E, POLR2L, POLR2K,…	3.75803e-07
GO:0006091	generation of precursor metabolites and energy	108	5.50397e-10	LDHB, OXA1L, IL6ST, NDUFAB1, PGAM2, OGDH, PDHB, UQCR10, IDH3G, UQCR11, PGAM4, TXNL1, SUCLG1, TAZ, COX6C, PGM1, DLD, ATP5C1, SURF1, MDH2, MDH1, PHKA2, TMX1, TXN2, ALDOC, SDHAF2, PPP1R3D, TROVE2, IDH2, IDH1, C16ORF7, ERO1L, IDH3B, BPGM, UQCRHL, NRF1, GBE1, NDUFV1, NDUFV2, UQCRC2, ATP5D, PPARD, UQCRC1, PHKB, PRKAG2, CYC1, UQCRFS1, NDUFAF1, UQCRQ, NDUFS7, NDUFS6, NDUFS5, ATP5O, DHTKD1, NDUFS3, COX17,…	1.03121e-06
GO:0006367	transcription initiation from RNA polymerase II promoter	37	8.35082e-10	POLR2G, E2F3, POLR2F, POLR2E, POLR2L, POLR2K, POLR2J, MED23, POLR2B, GTF2E2, GTF2H2C, GTF2A1, GTF2A2, TAF9, ERCC3, TBPL1, TAF1, TAF4, TAF6, CCNH, MED12, CDK9, CDK7, MED13, GTF2B, GTF2H2, GTF2H2B, GTF2H1, TAF11, MED7, MED4, TAF13, MED30, MED16, MED17, GTF2F1, GTF2F2, NCOA6, MED1	1.5646e-06
GO:0006352	transcription initiation	42	9.16055e-10	POLR2G, POLR2F, E2F3, RSF1, POLR2E, POLR2L, POLR2K, POLR2J, MED23, POLR2B, GTF2E2, GTF2H2C, GTF2A1, GTF2A2, RTF1, TAF9, ERCC3, TBPL1, TAF1, TAF4, TAF6, CCNH, MED12, TTF1, CDK9, CDK7, MED13, TRIM24, GTF2B, GTF2H2, GTF2H1, GTF2H2B, TAF11, MED7, MED4, TAF13, MED30, MED16, MED17, GTF2F1, GTF2F2, NCOA6, SMARCA5, MED1	1.71631e-06
GO:0016192	vesicle-mediated transport	172	1.79647e-09	SEC31A, AP1G2, AP1G1, CHMP7, C16ORF70, ITSN2, VPS33A, APP, GTF2H2C, GBF1, PUM1, RABGEF1, VPS4A, LOC653653, SAR1A, RBM12, VTI1B, VPS41, ERGIC2, VTI1A, ERGIC3, GTF2H2B, NME2, GAPVD1, VAMP8, ARRB1, VAMP7, RAB14, USO1, VAMP5, TRAPPC4, VAMP1, VPS26A, TRAPPC3, SH3GL1, ARFGAP1, ARFGAP2, TMX1, ARFGAP3, STX8, CNIH, NAPG, ADORA2A, COPZ1, SNX2, MAP4K2, SNX1, RABEPK, RER1, ARF6, ABCA1, CCL5, ARFGEF1, MIA3, S…	3.36583e-06
GO:0016310	phosphorylation	225	1.80602e-09	MAP3K7, MAP3K5, APP, CLK2, COL4A3BP, PIK3C3, MAP3K8, CLK4, GAB1, PIK3CA, TLK1, TLK2, MAP2K7, MAP2K6, ADAM9, PIK3CG, BRAF, PIK3CB, WNK1, SCYL3, PNKP, SPAG9, NME2, EIF2AK1, SCYL2, DLD, ATP5C1, NEK9, CAMK1, MAPK8, EIF2AK2, NEK6, CDK5R1, STK17A, PXK, EPHB4, MST4, SDHAF2, UHMK1, LOC407835, VRK2, VRK3, ZAP70, C16ORF7, FCER1A, MAP2K1, TAOK2, SMAD7, TAOK1, TGFBR1, TAOK3, SMAD2, OXSR1, ATM, UQCRHL, PTPN11…	3.38373e-06
GO:0006351	transcription, DNA-dependent	101	1.81078e-09	SCAF1, LMO4, PTTG2, MED23, FOXO4, CBFB, GTF2E2, GTF2H2C, TARDBP, SUPT5H, TBPL1, PHRF1, GABPA, MED12, MED13, GTF2H2B, ADRM1, PRDM4, MED16, ABT1, MED17, SMARCA5, MNT, NFE2L1, ARNT, TROVE2, TAF9, SKIL, RUNX3, TAF1, TAF4, TRIP4, TAF6, PMF1, PSMC5, ETS1, GTF2F1, GTF2F2, SUPT16H, NCOR1, CCNT2, GTF3A, E2F3, RSF1, ARID4A, COPS5, CRCP, NFKB1, YBX1, TMF1, FUBP1, ASH2L, GTF2A1, GTF2A2, RTF1, KDM5A, CCNK, CC…	3.39265e-06
GO:0032774	RNA biosynthetic process	101	4.11731e-09	SCAF1, LMO4, PTTG2, MED23, FOXO4, CBFB, GTF2E2, GTF2H2C, TARDBP, SUPT5H, TBPL1, PHRF1, GABPA, MED12, MED13, GTF2H2B, ADRM1, PRDM4, MED16, ABT1, MED17, SMARCA5, MNT, NFE2L1, ARNT, TROVE2, TAF9, SKIL, RUNX3, TAF1, TAF4, TRIP4, TAF6, PMF1, PSMC5, ETS1, GTF2F1, GTF2F2, SUPT16H, NCOR1, CCNT2, GTF3A, E2F3, RSF1, ARID4A, COPS5, CRCP, NFKB1, YBX1, TMF1, FUBP1, ASH2L, GTF2A1, GTF2A2, RTF1, KDM5A, CCNK, CC…	7.71412e-06
GO:0006508	proteolysis	281	5.30067e-09	RNF216, CDC16, ZNRF2, CUL3, HTRA2, BTBD1, ERAP1, ERAP2, ADAM9, ANAPC2, UBE2MP1, ANAPC5, ANAPC4, UBR4, UBR3, UBE2J2, BRAP, UHRF2, HUWE1, PIAS4, UBR7, UBR5, BACE2, DLD, YME1L1, ANAPC7, AMFR, FBXL3, ASPRV1, SUMO1P3, UBA7, UBA6, RAB40C, ARIH1, ARIH2, FBXO6, ZMPSTE24, FBXO3, FBXO9, SPOP, FBXO7, NPLOC4, OSGEP, PCNP, UBE2L3, CDC26, CDC27, RNF6, RNF7, RNF5, SMURF2, SMURF1, SPG7, KIAA0368, UBE2G1, UBE2G2,…	9.93125e-06
GO:0031396	regulation of protein ubiquitination	46	6.12265e-09	FZR1, ANAPC11, CDC16, FEM1B, FEM1A, STUB1, PIN1, PSMF1, PSMB7, PSMB6, ATG5, PSMD1, PSMD2, PSMD3, PSMD7, PSMD8, BUB3, AXIN1, PSMD9, BCL10, ANAPC2, ANAPC5, SMAD7, ANAPC4, NDFIP1, CDC26, CDC27, UBE2N, PSMA2, PSMA1, PSMC6, PSMC5, PSMA6, TSC1, PSMC4, PSMD12, PSMC3, PSMD11, PSMD10, PSMA3, PSMC1, RNF139, ANAPC7, SMURF1, ZER1, UBE2E1	1.14713e-05
GO:0006119	oxidative phosphorylation	45	9.80907e-09	UQCRC2, ATP5D, NDUFB4, NDUFB5, UQCRC1, NDUFB7, NDUFB8, NDUFB9, NDUFAB1, ATP5G2, NDUFAF1, SDHAF2, NDUFB2, NDUFS7, NDUFS6, NDUFS5, UQCR10, UQCR11, ATP5O, C16ORF7, NDUFS3, NDUFS2, NDUFS1, ATP5J, NDUFA4, NDUFB10, NDUFA6, NDUFA7, TAZ, ATP5F1, ATP6V1H, NDUFC1, ATP6V1D, MON2, ATP6V1F, UQCRHL, ATP6V1C1, UQCRH, NDUFV1, DLD, NDUFV2, ATP5C1, ATP6V0A1, ATP5A1, ATP6V0A2, UQCRB	1.83781e-05
GO:0016570	histone modification	52	1.33271e-08	ENY2, DMAP1, EPC1, BRPF1, BRPF3, PRMT5, RTF1, USP16, BRD8, UBE2A, RING1, HDAC10, UBE2N, EYA3, SUZ12, HUWE1, USP21, USP22, PAF1, RNF20, NSD1, SUV420H1, MEAF6, ING4, ING3, HAT1, CDC73, KDM3A, TAF9, MYSM1, BRD1, EHMT1, KAT2B, KAT5, SIRT1, SIRT2, CTR9, RPS6KA5, HDAC5, HDAC4, PHF17, HDAC3, SAP130, JMJD6, ATXN7, WHSC1L1, PHF15, KDM4A, SETD2, RNF40, HDAC6, UBE2E1	2.49694e-05
GO:0016569	covalent chromatin modification	53	1.62471e-08	ENY2, DMAP1, EPC1, BRPF1, BRPF3, PRMT5, RTF1, USP16, BRD8, UBE2A, RING1, HDAC10, UBE2N, EYA3, SUZ12, HUWE1, USP21, USP22, PAF1, RNF20, NSD1, SUV420H1, MEAF6, ING4, ING3, HAT1, CDC73, KDM3A, TAF9, MYSM1, DNMT3A, BRD1, EHMT1, KAT2B, KAT5, SIRT1, SIRT2, CTR9, RPS6KA5, HDAC5, HDAC4, PHF17, HDAC3, SAP130, JMJD6, ATXN7, WHSC1L1, PHF15, KDM4A, SETD2, RNF40, HDAC6, UBE2E1	3.04402e-05
GO:0015980	energy derivation by oxidation of organic compounds	58	2.04453e-08	UQCRC2, OXA1L, UQCRC1, IL6ST, PHKB, PRKAG2, NDUFAB1, NDUFAF1, PDHB, NDUFS7, NDUFS6, NDUFS5, UQCR10, UQCR11, IDH3G, NDUFS3, NDUFS2, NDUFS1, NDUFB10, ACO2, SUCLG1, PHKG2, TAZ, NDUFC1, KIAA0100, UQCRH, DLD, SURF1, MDH2, MDH1, UQCRB, PHKA2, NDUFB4, NDUFB5, NDUFB7, NDUFB8, NDUFB9, SDHAF2, NDUFB2, PPP1R3D, IDH2, IDH1, NFATC3, NDUFA4, DLST, NDUFA6, NDUFA7, CS, IDH3B, UQCRHL, SDHA, GBE1, PPP1R2, PYGM, GS…	3.8306e-05
GO:0051340	regulation of ligase activity	39	2.2838e-08	XRCC4, FZR1, ANAPC11, CDC16, FEM1B, FEM1A, PIN1, PSMF1, PSMB7, PSMB6, PSMD1, PSMD2, PSMD3, PSMD7, PSMD8, BUB3, PSMD9, ANAPC2, ANAPC5, SMAD7, ANAPC4, CDC26, CDC27, UBE2N, PSMA2, PSMA1, PSMC6, PSMC5, PSMA6, PSMC4, PSMD12, PSMC3, PSMD11, PSMD10, PSMA3, PSMC1, ANAPC7, ZER1, UBE2E1	4.27888e-05
GO:0051438	regulation of ubiquitin-protein ligase activity	38	2.4105e-08	FZR1, ANAPC11, CDC16, FEM1B, FEM1A, PIN1, PSMF1, PSMB7, PSMB6, PSMD1, PSMD2, PSMD3, PSMD7, PSMD8, BUB3, PSMD9, ANAPC2, ANAPC5, SMAD7, ANAPC4, CDC26, CDC27, UBE2N, PSMA2, PSMA1, PSMC6, PSMC5, PSMA6, PSMC4, PSMD12, PSMC3, PSMD11, PSMD10, PSMA3, PSMC1, ANAPC7, ZER1, UBE2E1	4.51628e-05
GO:0022900	electron transport chain	49	2.68715e-08	UQCRC2, UQCRC1, CYC1, NDUFAB1, UQCRFS1, UQCRQ, NDUFAF1, NDUFS7, NDUFS6, UQCR10, NDUFS5, UQCR11, NDUFS3, NDUFS2, NDUFS1, TXNL1, NDUFB11, NDUFB10, TAZ, NDUFC1, NDUFA12, NDUFA11, UQCRH, DLD, CYBRD1, UQCRB, TMX1, NDUFB4, NDUFB5, NDUFB7, TXN2, NDUFB8, NDUFB9, SDHAF2, NDUFB2, CYB561D2, CYB561D1, CYBASC3, ERO1L, ETFB, ETFA, NDUFA4, NDUFA6, NDUFA7, UQCRHL, SDHA, NDUFV1, SDHC, NDUFV2, SDHD	5.0346e-05
GO:0008219	cell death	200	4.08139e-08	MEF2A, MRPL41, RNF216, SGMS1, BAK1, CLPTM1L, MAP3K5, APP, HTRA2, BCL7C, LUC7L3, CCAR1, SGPL1, LIG4, BCL2L13, BCL2L11, DCTN1, NME6, MAPK8, EIF2AK2, FASTKD5, NEK6, BLCAP, SIVA1, FUS, ALDOC, ARF6, BCL2L1, STK17A, MST4, DIDO1, KRAS, DIABLO, C16ORF5, HIP1, TAOK2, TM2D1, TP53BP2, LGALS1, SRA1, GARS, CIDEB, DUSP22, TREX1, ATM, SYNE1, APOL1, RABEP1, NUP62, SPG7, PPARD, FASTK, NFKB1, DAXX, BAG5, NISCH, DY…	7.64682e-05
GO:0016265	death	201	4.3852e-08	MEF2A, MRPL41, RNF216, SGMS1, BAK1, CLPTM1L, MAP3K5, APP, HTRA2, BCL7C, LUC7L3, CCAR1, SGPL1, LIG4, BCL2L13, BCL2L11, DCTN1, NME6, MAPK8, EIF2AK2, FASTKD5, NEK6, BLCAP, SIVA1, FUS, ALDOC, ARF6, BCL2L1, STK17A, MST4, DIDO1, KRAS, DIABLO, C16ORF5, HIP1, TAOK2, TM2D1, TP53BP2, LGALS1, SRA1, GARS, CIDEB, DUSP22, TREX1, ATM, SYNE1, APOL1, RABEP1, NUP62, SPG7, PPARD, FASTK, NFKB1, DAXX, BAG5, NISCH, DY…	8.21603e-05
GO:0006915	apoptosis	172	5.73264e-08	MEF2A, MRPL41, TNFSF13, RNF216, TNFSF12, PMAIP1, SGMS1, FOXO3, CRADD, SMNDC1, CTNNBL1, BAK1, CLPTM1L, NLRC4, MAP3K5, APP, ATG5, HTRA2, TIA1, DAP, RNF34, API5, LUC7L3, BCL7C, CCAR1, SGPL1, BCL10, MADD, FADD, LIG4, BCL2L13, BCL2L11, STK3, DDIT4, NME6, SLTM, TIAL1, TNFAIP8, RIPK3, RIPK2, MAPK8, PDCD6IP, TNFAIP3, EIF2AK2, FASTKD5, NEK6, BLCAP, SIVA1, TMEM85, ADORA2A, TNFRSF12A, ADAMTSL4, ALDOC, RRAGA…	0.000107406
GO:0012501	programmed cell death	174	6.09127e-08	MEF2A, MRPL41, TNFSF13, RNF216, TNFSF12, PMAIP1, SGMS1, FOXO3, CRADD, SMNDC1, CTNNBL1, BAK1, TOP1, CLPTM1L, NLRC4, MAP3K5, APP, ATG5, HTRA2, TIA1, DAP, RNF34, API5, LUC7L3, BCL7C, CCAR1, SGPL1, BCL10, MADD, FADD, LIG4, BCL2L13, BCL2L11, STK3, DDIT4, NME6, SLTM, TIAL1, TNFAIP8, RIPK3, RIPK2, MAPK8, PDCD6IP, TNFAIP3, EIF2AK2, FASTKD5, NEK6, BLCAP, SIVA1, TMEM85, ADORA2A, TNFRSF12A, ADAMTSL4, ALDOC,…	0.000114125
GO:0006457	protein folding	66	6.63199e-08	HSP90AB1, COPA, GRPEL1, TTC9C, DNAJB14, VBP1, PDIA6, DNAJB12, CCT3, HLA-DMA, CANX, AIP, BAG5, DNAJB11, DNAJC14, SLMAP, DNAJC7, MKKS, DNAJC4, RANBP2, CLN3, ERP29, CCT6A, C9ORF167, CLPX, NKTR, LRPAP1, ST13, TOR2A, PFDN2, PFDN6, TBCA, TBCC, FKBP15, FKBP11, UGGT1, FKBP2, PPIL2, FKBP3, CALR, STUB1, PIN1, TTC1, TOR1A, TOR1B, PPIL4, ERO1L, QSOX1, PPWD1, DNAJA2, HSPA9, TCP1, CCT7, ERP44, CCT5, HSP90B1, D…	0.000124256
GO:0031398	positive regulation of protein ubiquitination	39	7.6926e-08	FZR1, ANAPC11, CDC16, STUB1, PIN1, PSMF1, PSMB7, PSMB6, PSMD1, PSMD2, PSMD3, PSMD7, PSMD8, AXIN1, PSMD9, BCL10, ANAPC2, ANAPC5, SMAD7, ANAPC4, NDFIP1, CDC26, CDC27, UBE2N, PSMA2, PSMA1, PSMC6, PSMC5, PSMA6, PSMD12, PSMC4, PSMC3, PSMD11, PSMD10, PSMA3, PSMC1, ANAPC7, SMURF1, UBE2E1	0.000144127
GO:0010605	negative regulation of macromolecule metabolic process	202	8.31637e-08	EIF2C2, EIF2C1, REST, CDC16, CITED2, BAK1, ZGPAT, EPC1, SIN3B, SIN3A, SUPT5H, ANAPC2, ANAPC5, ANAPC4, MECP2, ZHX2, RAD9A, EIF2AK1, PIAS4, BACE2, TGIF1, PRDM1, ANAPC7, SUDS3, SUMO1P3, BCL2L1, CALR, VPS72, RPS26, MOV10, ACD, HEXIM1, HNRNPAB, DNMT3A, SMAD7, SMAD4, NDFIP1, SMAD2, SKI, CDC26, UBP1, CDC27, MLX, JAZF1, SMURF2, NCOR1, NCOR2, PPARD, ZEB2, NFKB1, DMAP1, ZEB1, RLIM, DAXX, ZNF350, GFI1B, ZNF…	0.000155814
GO:0006650	glycerophospholipid metabolic process	49	9.77588e-08	IMPA1, PIP5K1B, PIP5K1C, PIP5K1A, AGPAT6, PIGF, PIGG, LCAT, PIK3C3, PIGB, PIGC, PIK3CA, PTDSS1, IP6K1, AGPAT2, AGPAT1, IP6K2, PIK3CG, PGAP2, PIGY, PIK3CB, PIGX, TAZ, ADNP, PI4KA, PIGT, PIGS, PI4KB, SACM1L, CD81, PLA2G6, CHKA, ABHD5, GPAA1, PI4KAP2, SERINC5, PIKFYVE, PCYT1A, PAFAH1B1, PIK3R1, CPT1B, SMG1, FIG4, DPM1, DPM3, PIP4K2A, PLA2G4B, ALG12, PIP4K2C	0.000183159
GO:0006368	RNA elongation from RNA polymerase II promoter	27	1.00763e-07	POLR2G, POLR2F, POLR2E, POLR2L, POLR2K, POLR2J, POLR2B, GTF2E2, GTF2H2C, GTF2A1, GTF2A2, TAF9, ERCC3, SUPT5H, TAF1, TAF4, TAF6, CCNH, CDK9, CDK7, GTF2B, GTF2H2, GTF2H2B, GTF2H1, TAF11, ADRM1, TAF13, GTF2F1, GTF2F2	0.000188787
GO:0006354	RNA elongation	28	1.07938e-07	POLR2G, POLR2F, POLR2E, POLR2L, POLR2K, POLR2J, POLR2B, GTF2E2, GTF2H2C, GTF2A1, GTF2A2, TAF9, TCEA1, ERCC3, SUPT5H, TAF1, TAF4, TAF6, CCNH, CDK9, CDK7, GTF2B, GTF2H2, GTF2H2B, GTF2H1, TAF11, ADRM1, TAF13, GTF2F1, GTF2F2	0.000202231
GO:0030384	phosphoinositide metabolic process	35	1.54742e-07	IMPA1, GPAA1, PI4KAP2, PIP5K1B, PIP5K1C, PIP5K1A, PIGF, PIGG, PIKFYVE, PIK3C3, PIGB, PIK3CA, PIGC, IP6K1, PIK3R1, IP6K2, PIK3CG, PGAP2, PIGY, PIGX, PIK3CB, PI4KA, ADNP, PIGT, SMG1, PIGS, PI4KB, FIG4, SACM1L, CD81, DPM1, DPM3, PIP4K2A, ALG12, PIP4K2C	0.000289921
GO:0051352	negative regulation of ligase activity	33	1.72799e-07	FZR1, ANAPC11, CDC16, PSMF1, PSMB7, PSMB6, PSMD1, PSMD2, PSMD3, PSMD7, PSMD8, BUB3, PSMD9, ANAPC2, ANAPC5, SMAD7, ANAPC4, CDC26, CDC27, PSMA2, PSMA1, PSMC6, PSMC5, PSMA6, PSMC4, PSMD12, PSMD11, PSMC3, PSMD10, PSMA3, PSMC1, ANAPC7, UBE2E1	0.000323752
GO:0051444	negative regulation of ubiquitin-protein ligase activity	33	1.72799e-07	FZR1, ANAPC11, CDC16, PSMF1, PSMB7, PSMB6, PSMD1, PSMD2, PSMD3, PSMD7, PSMD8, BUB3, PSMD9, ANAPC2, ANAPC5, SMAD7, ANAPC4, CDC26, CDC27, PSMA2, PSMA1, PSMC6, PSMC5, PSMA6, PSMC4, PSMD12, PSMD11, PSMC3, PSMD10, PSMA3, PSMC1, ANAPC7, UBE2E1	0.000323752
GO:0031397	negative regulation of protein ubiquitination	35	2.32788e-07	FZR1, ANAPC11, CDC16, PSMF1, PSMB7, PSMB6, ATG5, PSMD1, PSMD2, PSMD3, PSMD7, PSMD8, BUB3, PSMD9, ANAPC2, ANAPC5, SMAD7, ANAPC4, CDC26, CDC27, PSMA2, PSMA1, PSMC6, PSMC5, PSMA6, TSC1, PSMC4, PSMD12, PSMD11, PSMC3, PSMD10, PSMA3, PSMC1, ANAPC7, UBE2E1	0.000436147
GO:0006350	transcription	498	2.71292e-07	SCAF1, MEF2B, MEF2A, MED23, MED22, REST, MXI1, MED21, CITED2, EPC1, BRPF1, EPC2, ZNF776, MED28, MED29, ZNF397, PQBP1, PHTF1, ZNF107, TBPL1, CCAR1, ZNF44, RCOR3, RXRB, TADA2B, ZHX2, MECP2, MED12, MED11, HMG20B, MED13, MED10, ZNF787, NME2, MED15, ASCC2, MED16, MED17, MED18, ZNF384, RDBP, TGIF1, ZNF516, NFKBIB, AHCTF1, ZNF230, DIDO1, XAB2, VPS72, ZNF513, HEXIM1, LYL1, ZNF224, VEZF1, ASXL2, TCF7, ESR…	0.000508286
GO:0051436	negative regulation of ubiquitin-protein ligase activity during mitotic cell cycle	32	2.79681e-07	FZR1, ANAPC11, CDC16, PSMF1, PSMB7, PSMB6, PSMD1, PSMD2, PSMD3, PSMD7, BUB3, PSMD8, PSMD9, ANAPC2, ANAPC5, ANAPC4, CDC26, CDC27, PSMA2, PSMA1, PSMC6, PSMC5, PSMA6, PSMC4, PSMD12, PSMD11, PSMC3, PSMD10, PSMA3, PSMC1, ANAPC7, UBE2E1	0.000524004
GO:0042773	ATP synthesis coupled electron transport	29	3.04195e-07	NDUFB4, NDUFB5, UQCRC1, NDUFB7, NDUFB8, NDUFB9, NDUFAB1, SDHAF2, NDUFAF1, NDUFB2, NDUFS7, NDUFS6, UQCR10, NDUFS5, UQCR11, NDUFS3, NDUFS2, NDUFS1, NDUFA4, NDUFB10, NDUFA6, NDUFA7, TAZ, NDUFC1, UQCRHL, UQCRH, NDUFV1, NDUFV2, DLD, UQCRB	0.000569932
GO:0042775	mitochondrial ATP synthesis coupled electron transport	29	3.04195e-07	NDUFB4, NDUFB5, UQCRC1, NDUFB7, NDUFB8, NDUFB9, NDUFAB1, SDHAF2, NDUFAF1, NDUFB2, NDUFS7, NDUFS6, UQCR10, NDUFS5, UQCR11, NDUFS3, NDUFS2, NDUFS1, NDUFA4, NDUFB10, NDUFA6, NDUFA7, TAZ, NDUFC1, UQCRHL, UQCRH, NDUFV1, NDUFV2, DLD, UQCRB	0.000569932
GO:0051351	positive regulation of ligase activity	34	5.56469e-07	XRCC4, FZR1, ANAPC11, CDC16, PIN1, PSMF1, PSMB7, PSMB6, PSMD1, PSMD2, PSMD3, PSMD7, PSMD8, PSMD9, ANAPC2, ANAPC5, ANAPC4, CDC26, CDC27, UBE2N, PSMA2, PSMA1, PSMC6, PSMC5, PSMA6, PSMD12, PSMC4, PSMD11, PSMC3, PSMD10, PSMA3, PSMC1, ANAPC7, UBE2E1	0.00104258
GO:0051443	positive regulation of ubiquitin-protein ligase activity	33	6.03599e-07	FZR1, ANAPC11, CDC16, PIN1, PSMF1, PSMB7, PSMB6, PSMD1, PSMD2, PSMD3, PSMD7, PSMD8, PSMD9, ANAPC2, ANAPC5, ANAPC4, CDC26, CDC27, UBE2N, PSMA2, PSMA1, PSMC6, PSMC5, PSMA6, PSMD12, PSMC4, PSMD11, PSMC3, PSMD10, PSMA3, PSMC1, ANAPC7, UBE2E1	0.00113089
GO:0009060	aerobic respiration	21	9.71863e-07	UQCRC2, DLST, OXA1L, UQCRC1, ACO2, SUCLG1, CS, IDH3B, PDHB, UQCRHL, SDHA, KIAA0100, IDH3G, UQCRH, SDHC, SDHD, IDH2, IDH1, SURF1, MDH2, UQCRB, MDH1	0.00182085
GO:0031145	anaphase-promoting complex-dependent proteasomal ubiquitin-dependent protein catabolic process	31	1.04837e-06	ANAPC11, CDC16, PSMF1, PSMB7, PSMB6, PSMD1, PSMD2, PSMD3, PSMD7, BUB3, PSMD8, PSMD9, ANAPC2, ANAPC5, ANAPC4, CDC26, CDC27, PSMA2, PSMA1, PSMC6, PSMC5, PSMA6, PSMC4, PSMD12, PSMD11, PSMC3, PSMD10, PSMC1, PSMA3, ANAPC7, UBE2E1	0.00196419
GO:0043933	macromolecular complex subunit organization	190	1.6409e-06	OXA1L, H1FX, MED23, ZFP91, GTF2H2C, H2AFV, LCAT, TBPL1, BRAF, CD3E, MED12, MED13, GTF2H2B, SPAG9, MED16, MED17, ADSL, AMFR, SURF1, ALDOC, AHCTF1, CALR, MTIF3, HIP1, SRP54, MAP2K1, SMAD4, SMAD2, SKI, GAS7, ABCG1, UQCRHL, SUPT16H, CRNKL1, AP2S1, NAP1L1, NAP1L4, TTLL3, HIST2H2AC, USP16, CCNH, TTF1, MBD2, GTF2B, GTF2H2, GTF2H1, TAF11, MED7, NCK2, TAF13, MED4, PIH1D1, PFDN6, HIST2H2BE, NCK1, HIST2H2BF…	0.00307431
GO:0022904	respiratory electron transport chain	30	2.51817e-06	NDUFB4, NDUFB5, UQCRC1, NDUFB7, NDUFB8, NDUFB9, NDUFAB1, SDHAF2, NDUFAF1, NDUFB2, NDUFS7, NDUFS6, UQCR10, NDUFS5, UQCR11, NDUFS3, NDUFS2, NDUFS1, NDUFA4, NDUFB10, NDUFA6, NDUFA7, TAZ, NDUFC1, UQCRHL, SDHA, UQCRH, NDUFV1, NDUFV2, DLD, UQCRB	0.0047179
GO:0010604	positive regulation of macromolecule metabolic process	222	2.64972e-06	IL6ST, XRCC6, CDC16, MED21, CITED2, EPC1, ZFP91, APP, BRPF1, S1PR1, SUPT5H, ADAM9, ANAPC2, ANAPC5, CD3E, RXRB, RAN, ANAPC4, MED12, MED13, MTF1, PIAS4, MED17, VEGFA, PRDM1, ANAPC7, TMX1, CALR, PIN1, PLAGL1, MAML3, PLAGL2, HNRNPAB, FCER1A, DVL3, KLF7, ESRRA, MAP2K1, SMAD7, TGFBR1, MAML1, SRA1, MAML2, SMAD4, NDFIP1, SMAD2, CDC26, CDC27, TNNI2, RNF6, NUP62, RNF4, ETS1, SMURF1, ENY2, NFKB1, ZEB1, ZNF1…	0.00496435
GO:0006644	phospholipid metabolic process	65	2.78406e-06	IMPA1, SGPP1, HEXB, PIP5K1B, PIP5K1C, SGMS1, PIP5K1A, FDFT1, CDS2, AGPAT6, PIGF, PIGG, LCAT, GPX4, PIK3C3, PIGB, PIK3CA, PIGC, PTDSS1, IP6K1, AGPAT2, AGPAT1, IP6K2, PIK3CG, PGAP2, CLN3, PIGY, PIGX, PIK3CB, TAZ, ADNP, PI4KA, PIGT, PIGS, PI4KB, LPCAT3, LPCAT4, SACM1L, PRDX6, CD81, PLA2G6, CHKA, ABHD5, PI4KAP2, GPAA1, CEPT1, SERINC5, PIKFYVE, PAFAH1B1, PCYT1A, PIK3R1, CPT1B, SMG1, FIG4, SAMD8, MBOAT…	0.00521604
GO:0051439	regulation of ubiquitin-protein ligase activity during mitotic cell cycle	32	3.03047e-06	FZR1, ANAPC11, CDC16, PSMF1, PSMB7, PSMB6, PSMD1, PSMD2, PSMD3, PSMD7, BUB3, PSMD8, PSMD9, ANAPC2, ANAPC5, ANAPC4, CDC26, CDC27, PSMA2, PSMA1, PSMC6, PSMC5, PSMA6, PSMC4, PSMD12, PSMD11, PSMC3, PSMD10, PSMA3, PSMC1, ANAPC7, UBE2E1	0.00567769
GO:0051437	positive regulation of ubiquitin-protein ligase activity during mitotic cell cycle	31	3.35934e-06	FZR1, ANAPC11, CDC16, PSMF1, PSMB7, PSMB6, PSMD1, PSMD2, PSMD3, PSMD7, PSMD8, PSMD9, ANAPC2, ANAPC5, ANAPC4, CDC26, CDC27, PSMA2, PSMA1, PSMC6, PSMC5, PSMA6, PSMD12, PSMC4, PSMD11, PSMC3, PSMD10, PSMC1, PSMA3, ANAPC7, UBE2E1	0.00629381
GO:0065003	macromolecular complex assembly	178	3.62781e-06	EIF6, XPO1, OXA1L, SNRPD3, SNRPD2, MED23, H1FX, SLC7A6, SLC7A7, SMNDC1, ZFP91, GTF2E2, GTF2H2C, H2AFV, DDX23, CLP1, TBPL1, CUTA, BCL10, DARS, BRAF, CD3E, TAZ, MED12, PRKAB1, FADD, MED13, GTF2H2B, SPAG9, ADRM1, TRIM34, VAMP8, MED16, MED17, SNRPB, SMARCA5, ADSL, SLU7, CELF1, AMFR, SURF1, SNRPG, STK16, NAPG, ALDOC, AHCTF1, ABCA1, CALR, TUBB, EIF3A, NPM1, TAF9, SKIL, ASF1B, HIST1H4H, HIP1, TAF1, SRP5…	0.00679678
GO:0006357	regulation of transcription from RNA polymerase II promoter	191	5.55294e-06	JDP2, XRCC6, MORF4L2, CBX4, HIRA, FOXO1, CNOT2, MED23, FOXO3, MED22, CNOT7, MED21, CBFB, CITED2, GATA1, EPC1, APP, SIN3A, S1PR1, SMARCD2, SMARCD3, SMARCD1, TRAK1, OLIG2, SUPT5H, SATB1, RXRB, MTA2, GABPA, MED12, HDAC10, ZHX2, MECP2, MED11, ARNTL, MED13, CSDA, MED10, SUZ12, PIAS4, SMARCE1, MTF1, MED15, MED16, TIAL1, MED17, VEGFA, MED18, SMARCA5, TGIF1, PRDM1, SMARCA2, SUPT6H, EID1, CAMTA2, ABCA2, C…	0.0104034
GO:0006461	protein complex assembly	140	6.46495e-06	XPO1, OXA1L, MED23, SLC7A6, SLC7A7, ZFP91, GTF2E2, GTF2H2C, TBPL1, CUTA, BCL10, DARS, BRAF, CD3E, TAZ, MED12, PRKAB1, FADD, MED13, GTF2H2B, SPAG9, ADRM1, TRIM34, VAMP8, MED16, MED17, SMARCA5, ADSL, AMFR, SURF1, STK16, NAPG, ALDOC, AHCTF1, CALR, TUBB, NPM1, TAF9, SKIL, HIP1, TAF1, TAF4, SRP54, TAF6, MAP2K1, SMAD4, SKI, SMAD2, GAS7, LIN7A, UQCRHL, TSC1, GTF2F1, TSC2, GTF2F2, HSPD1, XPO7, ATG16L1, E…	0.0121119
GO:0070271	protein complex biogenesis	140	6.46495e-06	XPO1, OXA1L, MED23, SLC7A6, SLC7A7, ZFP91, GTF2E2, GTF2H2C, TBPL1, CUTA, BCL10, DARS, BRAF, CD3E, TAZ, MED12, PRKAB1, FADD, MED13, GTF2H2B, SPAG9, ADRM1, TRIM34, VAMP8, MED16, MED17, SMARCA5, ADSL, AMFR, SURF1, STK16, NAPG, ALDOC, AHCTF1, CALR, TUBB, NPM1, TAF9, SKIL, HIP1, TAF1, TAF4, SRP54, TAF6, MAP2K1, SMAD4, SKI, SMAD2, GAS7, LIN7A, UQCRHL, TSC1, GTF2F1, TSC2, GTF2F2, HSPD1, XPO7, ATG16L1, E…	0.0121119
GO:0019637	organophosphate metabolic process	66	8.9978e-06	IMPA1, SGPP1, HEXB, PIP5K1B, PIP5K1C, SGMS1, PIP5K1A, FDFT1, CDS2, AGPAT6, PIGF, PIGG, LCAT, GPX4, PIK3C3, PIGB, PIK3CA, PIGC, PTDSS1, IP6K1, AGPAT2, AGPAT1, IP6K2, PIK3CG, PGAP2, CLN3, PIGY, PIGX, PIK3CB, TAZ, ADNP, PI4KA, PIGT, PIGS, PI4KB, LPCAT3, LPCAT4, SACM1L, PRDX6, CD81, PLA2G6, CHKA, ABHD5, PI4KAP2, GPAA1, CEPT1, SERINC5, PIKFYVE, PAFAH1B1, PCYT1A, PIK3R1, CPT1B, SMG1, FIG4, SAMD8, MBOAT…	0.0168568
GO:0006120	mitochondrial electron transport, NADH to ubiquinone	22	9.17371e-06	NDUFA4, NDUFB4, NDUFB5, NDUFB10, NDUFB7, NDUFB8, NDUFB9, NDUFA6, NDUFA7, NDUFAB1, NDUFC1, NDUFAF1, NDUFB2, NDUFS7, NDUFS6, NDUFS5, NDUFV1, DLD, NDUFV2, NDUFS3, NDUFS2, NDUFS1	0.0171863
GO:0010629	negative regulation of gene expression	139	9.39308e-06	JDP2, EIF2C2, EIF2C1, RBM3, CBX4, REST, MAF1, CITED2, EPC1, ZGPAT, SIN3B, SIN3A, CLP1, OLIG2, SUPT5H, SATB1, MTA2, GABPA, HDAC10, ZHX2, MECP2, CSDA, FOXN3, SUZ12, SMARCE1, TRIM33, PIAS4, TGIF1, CELF1, PRDM1, SMARCA2, SUDS3, EID1, SUMO1P3, TH1L, BCL2L1, CALR, VPS72, VDR, MOV10, HEXIM1, SKIL, RUNX2, HNRNPAB, DNMT3A, EHMT1, SMAD7, SMAD4, NDFIP1, SNW1, SKI, SMAD2, KAT5, UBP1, FOXP1, HDAC5, HDAC4, HDA…	0.0175972
GO:0051187	cofactor catabolic process	18	1.35643e-05	DLST, ACO2, SUCLG1, CS, IDH3B, PDHB, SDHA, KIAA0100, BLVRA, HMOX2, IDH3G, HMOX1, SDHC, SDHD, IDH2, IDH1, MDH2, MDH1	0.0254108
GO:0006403	RNA localization	39	1.37996e-05	ENY2, HNRNPA1L2, ZC3H3, XPO1, AGFG1, NUP93, EIF5A, STAU1, NUP214, POM121, RBM8A, RAE1, NUP210, NPM1, QKI, RANBP2, GLE1, POM121C, TPR, PABPN1, UPF2, NUP153, RAN, SMG5, MAGOH, SMG7, FMR1, G3BP2, SMG1, NUPL1, HNRNPA1, SENP2, EIF4A3, NUP62, TSC1, KHSRP, THOC7, THOC4, XPO7	0.0258514
GO:0046356	acetyl-CoA catabolic process	15	1.58673e-05	DLST, ACO2, SUCLG1, CS, IDH3B, PDHB, SDHA, KIAA0100, IDH3G, SDHC, SDHD, IDH2, IDH1, MDH2, MDH1	0.0297245
GO:0006099	tricarboxylic acid cycle	15	1.58673e-05	DLST, ACO2, SUCLG1, CS, IDH3B, PDHB, SDHA, KIAA0100, IDH3G, SDHC, SDHD, IDH2, IDH1, MDH2, MDH1	0.0297245
GO:0050658	RNA transport	38	1.61359e-05	ENY2, HNRNPA1L2, ZC3H3, XPO1, AGFG1, NUP93, EIF5A, NUP214, POM121, RBM8A, RAE1, NUP210, NPM1, QKI, RANBP2, GLE1, POM121C, TPR, PABPN1, UPF2, NUP153, RAN, SMG5, MAGOH, SMG7, FMR1, G3BP2, SMG1, NUPL1, HNRNPA1, SENP2, EIF4A3, NUP62, TSC1, KHSRP, THOC7, THOC4, XPO7	0.0302277
GO:0051236	establishment of RNA localization	38	1.61359e-05	ENY2, HNRNPA1L2, ZC3H3, XPO1, AGFG1, NUP93, EIF5A, NUP214, POM121, RBM8A, RAE1, NUP210, NPM1, QKI, RANBP2, GLE1, POM121C, TPR, PABPN1, UPF2, NUP153, RAN, SMG5, MAGOH, SMG7, FMR1, G3BP2, SMG1, NUPL1, HNRNPA1, SENP2, EIF4A3, NUP62, TSC1, KHSRP, THOC7, THOC4, XPO7	0.0302277
GO:0050657	nucleic acid transport	38	1.61359e-05	ENY2, HNRNPA1L2, ZC3H3, XPO1, AGFG1, NUP93, EIF5A, NUP214, POM121, RBM8A, RAE1, NUP210, NPM1, QKI, RANBP2, GLE1, POM121C, TPR, PABPN1, UPF2, NUP153, RAN, SMG5, MAGOH, SMG7, FMR1, G3BP2, SMG1, NUPL1, HNRNPA1, SENP2, EIF4A3, NUP62, TSC1, KHSRP, THOC7, THOC4, XPO7	0.0302277
GO:0045449	regulation of transcription	587	1.69271e-05	MEF2B, MEF2A, XRCC6, MED23, MED22, REST, MED21, MXI1, CITED2, EPC1, APP, BRPF1, EPC2, ZNF776, MED28, MED29, PHTF1, ZNF397, PQBP1, ZNF107, TIGD3, TBPL1, CCAR1, ZNF44, RCOR3, RXRB, ZNF646, TADA2B, ZHX2, MECP2, MED12, MED11, HMG20B, MED13, MED10, ZNF787, NME2, MED15, ASCC2, MED16, MED17, MED18, ZNF384, RDBP, TGIF1, ZNHIT3, ZNF516, ZNF230, VPS72, ZNF513, HEXIM1, LYL1, ZNF224, VEZF1, ASXL2, DNMT3A, DV…	0.0317095
GO:0051028	mRNA transport	35	1.93548e-05	HNRNPA1L2, ZC3H3, ENY2, XPO1, AGFG1, EIF5A, NUP93, NUP214, POM121, RBM8A, RAE1, NUP210, QKI, RANBP2, GLE1, POM121C, TPR, PABPN1, UPF2, NUP153, SMG5, MAGOH, SMG7, FMR1, G3BP2, SMG1, NUPL1, HNRNPA1, SENP2, EIF4A3, NUP62, KHSRP, THOC7, THOC4, XPO7	0.0362567
GO:0000209	protein polyubiquitination	16	1.94224e-05	LRSAM1, UBE4A, UBE4B, PPIL2, UBE2V1, UBE2V2, UBE3C, STUB1, HUWE1, MAP3K1, ITCH, AMFR, TRAF6, CHFR, RNF20, HDAC6	0.0363832
GO:0042981	regulation of apoptosis	205	1.9578e-05	XRCC4, INTS1, SGMS1, SART1, CITED2, CUL3, MAP3K7, BAK1, ZFP91, MAP3K5, PGP, APP, HTRA2, PIK3CA, VNN1, DDAH2, MAP2K6, ADAM9, PIK3CG, BRAF, CD3E, RAD9A, LIG4, BCL2L13, BCL2L11, NME6, NME2, VEGFA, MNT, MAPK8, MYO18A, SIVA1, TMX1, CDK5R1, STK17A, BCL2L1, CALR, MST4, PLAGL1, KRAS, DIABLO, C16ORF5, PLAGL2, HIP1, SPPL3, TM2D1, TP53BP2, TGFBR1, LGALS1, CIDEB, ATM, RNF7, NUP62, ETS1, PDIA3, FASTK, NFKB1, …	0.0366746
GO:0010941	regulation of cell death	207	2.31858e-05	XRCC4, INTS1, SGMS1, SART1, CITED2, CUL3, MAP3K7, BAK1, ZFP91, MAP3K5, PGP, APP, HTRA2, PIK3CA, VNN1, DDAH2, MAP2K6, ADAM9, PIK3CG, BRAF, CD3E, RAD9A, LIG4, BCL2L13, BCL2L11, NME6, NME2, VEGFA, MNT, MAPK8, MYO18A, SIVA1, TMX1, CDK5R1, STK17A, BCL2L1, CALR, MST4, PLAGL1, KRAS, DIABLO, C16ORF5, PLAGL2, HIP1, SPPL3, TM2D1, TP53BP2, TGFBR1, LGALS1, CIDEB, ATM, RNF7, NUP62, ETS1, PDIA3, FASTK, NFKB1, …	0.0434317
GO:0008654	phospholipid biosynthetic process	39	2.33289e-05	CHKA, IMPA1, ABHD5, HEXB, GPAA1, SGMS1, CDS2, AGPAT6, CEPT1, SERINC5, PIGF, PIGG, LCAT, PIGB, PIGC, PCYT1A, PTDSS1, AGPAT2, AGPAT1, CPT1B, PGAP2, PIGY, PIGX, TAZ, PI4KA, ADNP, PIGT, PIGS, PI4KB, LPCAT3, LPCAT4, SAMD8, CD81, MBOAT1, DPM1, MBOAT2, PLA2G6, DPM3, ALG12	0.0436997
GO:0043067	regulation of programmed cell death	206	2.60823e-05	XRCC4, INTS1, SGMS1, SART1, CITED2, CUL3, MAP3K7, BAK1, ZFP91, MAP3K5, PGP, APP, HTRA2, PIK3CA, VNN1, DDAH2, MAP2K6, ADAM9, PIK3CG, BRAF, CD3E, RAD9A, LIG4, BCL2L13, BCL2L11, NME6, NME2, VEGFA, MNT, MAPK8, MYO18A, SIVA1, TMX1, CDK5R1, STK17A, BCL2L1, CALR, MST4, PLAGL1, KRAS, DIABLO, C16ORF5, PLAGL2, HIP1, SPPL3, TM2D1, TP53BP2, TGFBR1, LGALS1, CIDEB, ATM, RNF7, NUP62, ETS1, PDIA3, FASTK, NFKB1, …	0.048856
GO:0046474	glycerophospholipid biosynthetic process	29	3.37955e-05	CHKA, IMPA1, ABHD5, GPAA1, AGPAT6, PIGF, PIGG, LCAT, PIGB, PIGC, PCYT1A, PTDSS1, AGPAT2, AGPAT1, PGAP2, CPT1B, PIGY, PIGX, TAZ, ADNP, PI4KA, PIGT, PIGS, PI4KB, CD81, DPM1, PLA2G6, DPM3, ALG12	0.0632998
GO:0010558	negative regulation of macromolecule biosynthetic process	146	3.4168e-05	EIF2C2, JDP2, EIF2C1, CBX4, REST, MAF1, CITED2, EIF4EBP3, EPC1, ZGPAT, SIN3B, SIN3A, FNTA, EIF4EBP2, TIA1, OLIG2, SUPT5H, SATB1, MTA2, GABPA, HDAC10, ZHX2, MECP2, RAD9A, CSDA, FOXN3, SUZ12, EIF2AK1, SMARCE1, TRIM33, PIAS4, BACE2, TGIF1, PRDM1, SMARCA2, SUDS3, EID1, SUMO1P3, TH1L, CALR, VPS72, VDR, ACD, HEXIM1, EIF3E, SKIL, RUNX2, PGGT1B, HNRNPAB, DNMT3A, EHMT1, SMAD7, SMAD4, SNW1, SKI, SMAD2, KAT…	0.0639971
GO:0006917	induction of apoptosis	93	4.08596e-05	DEDD, FASTK, TNFSF14, EIF5A, TNFSF13, RPS27L, TNFSF12, FOXO3, PMAIP1, DAXX, PRDX1, CRADD, SART1, SMNDC1, CUL3, BAK1, ACVR1B, MAP3K5, CASP3, APP, HTRA2, TIA1, HMOX1, DAP, NDUFS3, CASP2, PPP2R1A, ARHGEF3, BCL10, CD3E, ARHGEF7, ARHGEF18, LGALS12, MBD4, FADD, NLRP3, BCL2L13, DAPK3, BCL2L11, DAPK1, ARHGEF11, TNFRSF10B, TIAL1, RIPK1, LCK, RIPK3, ERN1, SORT1, MAPK8, SIVA1, BCLAF1, ADORA2A, TNFRSF25, APH…	0.0765261
GO:0012502	induction of programmed cell death	93	4.64682e-05	DEDD, FASTK, TNFSF14, EIF5A, TNFSF13, RPS27L, TNFSF12, FOXO3, PMAIP1, DAXX, PRDX1, CRADD, SART1, SMNDC1, CUL3, BAK1, ACVR1B, MAP3K5, CASP3, APP, HTRA2, TIA1, HMOX1, DAP, NDUFS3, CASP2, PPP2R1A, ARHGEF3, BCL10, CD3E, ARHGEF7, ARHGEF18, LGALS12, MBD4, FADD, NLRP3, BCL2L13, DAPK3, BCL2L11, DAPK1, ARHGEF11, TNFRSF10B, TIAL1, RIPK1, LCK, RIPK3, ERN1, SORT1, MAPK8, SIVA1, BCLAF1, ADORA2A, TNFRSF25, APH…	0.0870261
GO:0046486	glycerolipid metabolic process	54	4.77508e-05	IMPA1, IL6ST, PIP5K1B, PIP5K1C, PIP5K1A, AGPAT6, PIGF, PIGG, LCAT, PIK3C3, PIGB, PIK3CA, PIGC, PTDSS1, IP6K1, AGPAT2, AGPAT1, IP6K2, PIK3CG, PGAP2, PIGY, PIK3CB, PIGX, TAZ, ADNP, PI4KA, PIGT, PIGS, PI4KB, SACM1L, DGAT1, CD81, PLA2G6, CHKA, ABHD5, PI4KAP2, GPAA1, SERINC5, DGKD, PIKFYVE, PCYT1A, PAFAH1B1, PIK3R1, CPT1B, SMG1, FIG4, SIRT1, PTPN11, DPM1, DPM3, PIP4K2A, PLA2G4B, ALG12, PIP4K2C	0.0894271
GO:0016044	membrane organization	107	4.94783e-05	OXA1L, SEC31A, AP1G1, ITSN2, BAK1, APP, GTF2H2C, GBF1, ATG7, PUM1, RABGEF1, LOC653653, TAZ, VTI1B, TIMM8B, GTF2H2B, NME2, GAPVD1, VAMP8, ARRB1, VAMP7, USO1, SH3GL1, ARFGAP1, STX8, NAPG, ADORA2A, COPZ1, SNX2, RABEPK, SNX1, BCL2L1, ABCA1, KRAS, BLOC1S3, ZMPSTE24, EMD, HIP1, NPLOC4, VAV3, RABIF, DENND1A, RABEP1, TSC2, SEC13, COPA, CLTA, SEC24B, AP1B1, AP2S1, SYNJ1, CLTC, COPB2, AP1S2, COPB1, NECAP2,…	0.092661
GO:0006903	vesicle targeting	14	5.0093e-05	ARFGAP1, SNAP29, STX5, COPA, COPZ1, MAP4K2, WIPI1, COPB2, GBF1, COPB1, ARCN1, TMED10, COPG, YKT6	0.0938117
GO:0016481	negative regulation of transcription	125	5.10106e-05	JDP2, CBX4, REST, MAF1, CITED2, EPC1, ZGPAT, SIN3B, SIN3A, OLIG2, SUPT5H, SATB1, MTA2, GABPA, HDAC10, MECP2, ZHX2, CSDA, FOXN3, SUZ12, SMARCE1, TRIM33, PIAS4, TGIF1, PRDM1, SMARCA2, SUDS3, EID1, SUMO1P3, TH1L, CALR, VPS72, VDR, HEXIM1, SKIL, RUNX2, HNRNPAB, DNMT3A, EHMT1, SMAD7, SMAD4, SNW1, SMAD2, SKI, KAT5, UBP1, FOXP1, HDAC5, HDAC4, HDAC3, PSMC5, MLX, SMARCC2, JAZF1, HIVEP1, SMURF2, NCOR1, NCO…	0.0955294
GO:0048199	vesicle targeting, to, from or within Golgi	10	5.13236e-05	ARFGAP1, COPB2, COPA, GBF1, COPB1, ARCN1, COPZ1, TMED10, COPG, WIPI1	0.0961152
GO:0043065	positive regulation of apoptosis	118	5.91151e-05	TNFSF14, EIF5A, TNFSF13, RPS27L, TNFSF12, PMAIP1, FOXO3, CRADD, SART1, CTNNBL1, SMNDC1, CUL3, BAK1, NLRC4, MAP3K5, APP, HTRA2, TIA1, DAP, MAP2K6, BCL10, CD3E, FADD, RAD9A, BCL2L13, BCL2L11, STK3, TIAL1, RIPK3, RIPK2, MAPK8, SIVA1, CDK5R1, ADORA2A, ADAMTSL4, BCL2L1, RRM2B, STK17A, PLAGL1, VDR, TUBB, DIABLO, DYRK2, C16ORF5, TRAF6, RUNX3, PLAGL2, FGD4, HIP1, VAV3, TM2D1, TP53BP2, TGFBR1, CIDEB, MUL1…	0.110699
GO:0007249	I-kappaB kinase/NF-kappaB cascade	27	6.09519e-05	TBK1, NFKBIB, SNIP1, TIRAP, TNFSF14, TLR5, AZI2, TLR9, IRAK4, MAP3K7, TMED7, MAP3K1, TRAF6, TNIP2, CHUK, IRAK1, BCL10, TLR10, G3BP2, TIFA, TNFRSF10B, RIPK1, RIPK3, IRF3, TRIP6, IKBKB, NKIRAS2	0.114137
GO:0010942	positive regulation of cell death	119	6.36364e-05	TNFSF14, EIF5A, TNFSF13, RPS27L, TNFSF12, PMAIP1, FOXO3, CRADD, SART1, CTNNBL1, SMNDC1, CUL3, BAK1, NLRC4, MAP3K5, APP, HTRA2, TIA1, DAP, MAP2K6, BCL10, CD3E, FADD, RAD9A, BCL2L13, BCL2L11, STK3, TIAL1, RIPK3, RIPK2, MAPK8, SIVA1, CDK5R1, ADORA2A, ADAMTSL4, RRAGA, BCL2L1, RRM2B, STK17A, PLAGL1, VDR, TUBB, DIABLO, DYRK2, C16ORF5, TRAF6, RUNX3, PLAGL2, FGD4, HIP1, VAV3, TM2D1, TP53BP2, TGFBR1, CIDE…	0.119161
GO:0006084	acetyl-CoA metabolic process	17	6.54176e-05	DLST, ACO2, SUCLG1, CS, IDH3B, PDHB, SDHA, KIAA0100, ACSS1, IDH3G, SDHC, SDHD, DLD, IDH2, IDH1, MDH2, MDH1	0.122494
GO:0051168	nuclear export	26	6.9566e-05	ZC3H3, XPO1, AGFG1, EIF5A, CALR, NUP214, RAE1, DUSP16, NPM1, GLE1, HSPA9, PABPN1, UPF2, RAN, SMG5, SMG7, STRADA, SMG1, HNRNPA1, ATXN1, TSC1, GSK3B, THOC7, THOC4, SMURF1, XPO7	0.130257
GO:0009890	negative regulation of biosynthetic process	150	7.48321e-05	EIF2C2, JDP2, EIF2C1, CBX4, REST, MAF1, CITED2, EIF4EBP3, EPC1, ZGPAT, SIN3B, SIN3A, FNTA, EIF4EBP2, TIA1, OLIG2, SUPT5H, SATB1, MTA2, GABPA, HDAC10, ZHX2, MECP2, RAD9A, CSDA, FOXN3, SUZ12, EIF2AK1, SMARCE1, TRIM33, PIAS4, BACE2, TGIF1, PRDM1, SMARCA2, SUDS3, EID1, SUMO1P3, TH1L, CALR, VPS72, VDR, ACD, HEXIM1, EIF3E, SKIL, RUNX2, PGGT1B, HNRNPAB, DNMT3A, EHMT1, SMAD7, SMAD4, SNW1, SKI, SMAD2, KAT…	0.140111
GO:0043068	positive regulation of programmed cell death	118	8.13544e-05	TNFSF14, EIF5A, TNFSF13, RPS27L, TNFSF12, PMAIP1, FOXO3, CRADD, SART1, CTNNBL1, SMNDC1, CUL3, BAK1, NLRC4, MAP3K5, APP, HTRA2, TIA1, DAP, MAP2K6, BCL10, CD3E, FADD, RAD9A, BCL2L13, BCL2L11, STK3, TIAL1, RIPK3, RIPK2, MAPK8, SIVA1, CDK5R1, ADORA2A, ADAMTSL4, BCL2L1, RRM2B, STK17A, PLAGL1, VDR, TUBB, DIABLO, DYRK2, C16ORF5, TRAF6, RUNX3, PLAGL2, FGD4, HIP1, VAV3, TM2D1, TP53BP2, TGFBR1, CIDEB, MUL1…	0.152314
GO:0033554	cellular response to stress	148	8.89709e-05	XRCC4, MICA, XRCC6, MORF4L2, ROMO1, RPS27L, PTTG2, INTS3, FOXO3, FOXO4, XRCC1, NONO, EPC2, MAP3K5, GTF2H2C, ATG5, INSIG2, COL4A3BP, INSIG1, GAB1, TLK1, TLK2, MAP2K7, MAP2K6, ESCO1, ATG9A, POLG, C11ORF30, USP1, TOPBP1, RAD9A, LIG4, EEPD1, FOXN3, GTF2H2B, DCLRE1C, PNKP, RFC2, UBR5, FBXO18, MAPK8, AMFR, EIF2AK2, DERL2, DERL1, SUMO1P3, MAP4K2, UBE2V2, RRM2B, XAB2, RBX1, ARNT, ACD, FBXO6, ERO1L, DYRK2…	0.166563
GO:0046854	phosphoinositide phosphorylation	11	9.21689e-05	PIK3CG, PIK3CB, PIK3C3, PI4KAP2, PI4KA, SMG1, PIK3CA, PI4KB, IP6K1, PIK3R1, IP6K2	0.172545
GO:0051169	nuclear transport	52	9.69935e-05	XPO1, PDIA3, EIF5A, RAE1, RANBP2, GLE1, TPR, PABPN1, MCM3AP, TMCO6, RAN, IPO8, ARNTL, TBRG1, ZNF384, KPNA6, THOC7, CAMK1, THOC4, KPNA4, KPNA1, ZC3H3, AGFG1, PML, CALR, NUP214, SET, CEP57, DUSP16, NPM1, PPP3CB, MLXIP, PPP3CA, TNPO1, HSPA9, UPF2, SMG5, SMG7, STRADA, PPP1R10, SMG1, HNRNPA1, ATXN1, TSC1, GSK3B, MLX, TSC2, SPTBN1, NUTF2, JAK2, SMURF1, XPO7	0.181569
GO:0009109	coenzyme catabolic process	15	0.000103413	DLST, ACO2, SUCLG1, CS, IDH3B, PDHB, SDHA, KIAA0100, IDH3G, SDHC, SDHD, IDH2, IDH1, MDH2, MDH1	0.193575
GO:0007034	vacuolar transport	17	0.000107163	ARSB, GNPTG, FAM160A2, CHMP7, DSCR3, SNX1, M6PR, ADRB2, ATG4D, AKTIP, AP3M1, ZFYVE16, VAMP7, SORT1, VPS26B, VPS26A, AP3B1	0.200588
GO:0006892	post-Golgi vesicle-mediated transport	25	0.000110119	CLTA, AP1M1, STX8, PLDN, AP1B1, AP1G1, C16ORF70, CLTC, DTNBP1, AP1S2, GBF1, BLOC1S3, PUM1, DOPEY2, LOC653653, CLINT1, VTI1B, WIPI1, MON2, SCFD1, VAMP8, ARRB1, AP2A1, VAMP7, RAB14, SORT1	0.206116
GO:0016197	endosome transport	25	0.000110119	SNX17, CHMP7, SNX1, ABCA1, ZFYVE16, PIKFYVE, VPS4A, DOPEY2, VPS35, FAM160A2, STX5, M6PR, WIPI1, VTI1A, MON2, ANKRD27, ADRB2, AKTIP, AP2A1, VAMP7, RAB14, SORT1, BET1L, YKT6, VPS26A	0.206116
GO:0051248	negative regulation of protein metabolic process	59	0.000116911	HSP90AB1, EIF2C2, EIF2C1, NFKB1, CDC16, EIF4EBP3, BAK1, EIF4EBP2, ATG5, TIA1, PSMD1, PSMD2, PSMD3, PSMD7, PSMD8, PSMD9, ANAPC2, PPP2R1A, CLN3, ANAPC5, ANAPC4, ANKHD1-EIF4EBP3, PSMA2, PSMA1, EIF4A3, EIF2AK1, PSMA6, PSMA3, MDM4, ANAPC7, SRP9, PRKCZ, FZR1, PML, ANAPC11, CALR, PSMF1, IRAK3, PSMB7, SET, PSMB6, EIF3E, TAF9, BUB3, SMAD7, ANKHD1, CDC26, CDC27, YWHAE, EIF2B1, PSMC6, PSMC5, PSMD12, PSMC4, …	0.218816
GO:0031327	negative regulation of cellular biosynthetic process	146	0.000126716	EIF2C2, JDP2, EIF2C1, CBX4, REST, MAF1, CITED2, EIF4EBP3, EPC1, ZGPAT, SIN3B, SIN3A, EIF4EBP2, TIA1, OLIG2, SUPT5H, SATB1, MTA2, GABPA, HDAC10, ZHX2, MECP2, RAD9A, CSDA, FOXN3, SUZ12, EIF2AK1, SMARCE1, TRIM33, PIAS4, BACE2, TGIF1, PRDM1, SMARCA2, SUDS3, EID1, SUMO1P3, TH1L, CALR, VPS72, VDR, ACD, HEXIM1, EIF3E, SKIL, RUNX2, HNRNPAB, DNMT3A, EHMT1, SMAD7, SMAD4, SNW1, SKI, SMAD2, KAT5, UBP1, FOXP1…	0.237147
GO:0016574	histone ubiquitination	12	0.000127798	UBE2N, SUZ12, UBE2A, HUWE1, RING1, CDC73, PAF1, USP22, RNF20, RNF40, CTR9, UBE2E1	0.239168
GO:0015931	nucleobase, nucleoside, nucleotide and nucleic acid transport	40	0.000129368	ENY2, HNRNPA1L2, ZC3H3, XPO1, AGFG1, NUP93, EIF5A, NUP214, POM121, SLC23A2, RBM8A, RAE1, NUP210, NPM1, QKI, RANBP2, GLE1, POM121C, TPR, PABPN1, UPF2, NUP153, RAN, SMG5, MAGOH, SMG7, FMR1, G3BP2, SMG1, NUPL1, VDAC3, HNRNPA1, SENP2, EIF4A3, NUP62, TSC1, KHSRP, THOC7, THOC4, XPO7	0.242104
GO:0006913	nucleocytoplasmic transport	51	0.000137567	XPO1, PDIA3, EIF5A, RAE1, RANBP2, GLE1, TPR, PABPN1, MCM3AP, TMCO6, RAN, IPO8, ARNTL, ZNF384, KPNA6, THOC7, CAMK1, THOC4, KPNA4, KPNA1, ZC3H3, AGFG1, PML, CALR, NUP214, SET, CEP57, DUSP16, NPM1, PPP3CB, MLXIP, PPP3CA, TNPO1, HSPA9, UPF2, SMG5, SMG7, STRADA, PPP1R10, SMG1, HNRNPA1, ATXN1, TSC1, GSK3B, MLX, TSC2, SPTBN1, NUTF2, JAK2, SMURF1, XPO7	0.257428
GO:0032269	negative regulation of cellular protein metabolic process	57	0.000138831	HSP90AB1, EIF2C2, EIF2C1, NFKB1, CDC16, EIF4EBP3, BAK1, EIF4EBP2, ATG5, TIA1, PSMD1, PSMD2, PSMD3, PSMD7, PSMD8, PSMD9, ANAPC2, PPP2R1A, CLN3, ANAPC5, ANAPC4, ANKHD1-EIF4EBP3, PSMA2, PSMA1, EIF4A3, EIF2AK1, PSMA6, PSMA3, ANAPC7, SRP9, PRKCZ, FZR1, PML, ANAPC11, CALR, PSMF1, PSMB7, SET, PSMB6, EIF3E, TAF9, BUB3, SMAD7, ANKHD1, CDC26, CDC27, YWHAE, EIF2B1, PSMC6, PSMC5, PSMD12, PSMC4, TSC1, PSMC3, …	0.259792
GO:0045941	positive regulation of transcription	146	0.000165152	XRCC6, MORF4L2, ZXDC, FOXO1, FOXO3, FOXO4, CNOT7, MED21, CBFB, CITED2, EPC1, BRPF1, APP, S1PR1, SMARCD3, SMARCD1, SUPT5H, MLL4, BCL10, RXRB, RAN, MTA2, MED12, ARID1A, ARNTL, MED13, TRERF1, MTF1, MED17, VEGFA, SMARCA2, RNF20, TMX1, CAMTA2, SRF, ARNT, PLAGL1, BLOC1S2, TAF9, MAML3, RUNX1, RUNX2, HNRNPAB, PLAGL2, SREBF1, TAF1, DVL3, KLF7, TESC, ESRRA, TGFBR1, MAML1, MAML2, SRA1, SMAD4, SMAD2, KAT5, T…	0.308974
GO:0051253	negative regulation of RNA metabolic process	100	0.000173872	JDP2, CBX4, REST, MAF1, CITED2, ZGPAT, EPC1, SIN3B, SIN3A, OLIG2, SUPT5H, SATB1, MTA2, GABPA, MECP2, ZHX2, HDAC10, CSDA, FOXN3, SUZ12, SMARCE1, PIAS4, TGIF1, PRDM1, SMARCA2, EID1, CALR, VPS72, RPS26, VDR, HEXIM1, NPM1, SKIL, HNRNPAB, DNMT3A, EHMT1, SMAD7, SMAD4, SMAD2, SKI, KAT5, FOXP1, HDAC5, HDAC4, HDAC3, MLX, SMARCC2, JAZF1, HIVEP1, NCOR1, NCOR2, PPARD, RSF1, ARID4A, NFKB1, CTCF, DMAP1, ZEB1, …	0.325262
GO:0006605	protein targeting	65	0.000200681	GNPTG, XPO1, GRPEL1, PDIA3, TIMM17A, TIMM17B, PEX6, EIF5A, SRP19, SSR1, AIP, HOMER3, ZFYVE16, TRAK1, RANBP2, TPR, AP3B1, MCM3AP, TMCO6, RAN, ARNTL, IPO8, TIMM8B, MFN2, ATG4D, TOMM20, KPNA6, KPNA4, KPNA1, SRP9, SEC61G, ARL6IP1, KATNB1, PML, TIMM10, CALR, SEC62, NUP214, CEP57, PEX19, MACF1, AP3M1, DUSP16, PEX16, PPP3CB, PPP3CA, TRAM1, TNPO1, SEC61A1, HSPA9, SRP54, TAOK2, STRADA, PPP1R10, YWHAE, YWH…	0.375323
GO:0046834	lipid phosphorylation	11	0.000202598	PIK3CG, PIK3CB, PIK3C3, PI4KAP2, PI4KA, SMG1, PIK3CA, PI4KB, IP6K1, PIK3R1, IP6K2	0.378902
GO:0010628	positive regulation of gene expression	149	0.000224382	XRCC6, MORF4L2, ZXDC, FOXO1, FOXO3, FOXO4, CNOT7, MED21, CBFB, CITED2, EPC1, BRPF1, APP, S1PR1, SMARCD3, SMARCD1, SUPT5H, MLL4, BCL10, RXRB, RAN, MTA2, MED12, ARID1A, ARNTL, MED13, TRERF1, MTF1, MED17, VEGFA, PRDM1, SMARCA2, RNF20, TMX1, CAMTA2, SRF, ARNT, PLAGL1, BLOC1S2, TAF9, MAML3, RUNX1, RUNX2, HNRNPAB, PLAGL2, SREBF1, TAF1, DVL3, KLF7, TESC, ESRRA, TGFBR1, MAML1, MAML2, SRA1, SMAD4, SMAD2, …	0.419563
GO:0045892	negative regulation of transcription, DNA-dependent	98	0.000232287	JDP2, CBX4, REST, MAF1, CITED2, ZGPAT, EPC1, SIN3B, SIN3A, OLIG2, SUPT5H, SATB1, MTA2, GABPA, MECP2, ZHX2, HDAC10, CSDA, FOXN3, SUZ12, SMARCE1, PIAS4, TGIF1, PRDM1, SMARCA2, EID1, CALR, VPS72, VDR, HEXIM1, SKIL, HNRNPAB, DNMT3A, EHMT1, SMAD7, SMAD4, SMAD2, SKI, KAT5, FOXP1, HDAC5, HDAC4, HDAC3, MLX, SMARCC2, JAZF1, HIVEP1, NCOR1, NCOR2, PPARD, RSF1, ARID4A, NFKB1, CTCF, DMAP1, ZEB1, DAXX, GFI1B, …	0.434314
GO:0000278	mitotic cell cycle	101	0.000258037	PTTG2, CDC16, FOXO4, CUL3, APP, TARDBP, STAG1, ANAPC2, ANAPC5, RAN, ANAPC4, GPR132, DCTN3, FOXN3, DCTN1, DCTN2, NCAPD2, PSMA2, PSMA1, PSMA6, PSMA3, CLIP1, NEK9, ANAPC7, AKAP8, MAD2L2, NEK6, FZR1, KATNB1, ANAPC11, CCNG1, ITGB1, PSMB7, TUBB, NIPBL, PSMB6, PBRM1, CLASP1, NUDC, TAF1, MAP2K1, ZNF830, PMF1, CDC26, CDC27, PSMC6, PSMC5, PSMC4, PSMC3, PSMC1, SMC1A, UBE2E1, E2F4, LATS2, ACVR1B, GFI1B, PSMD…	0.482348
GO:0045935	positive regulation of nucleobase, nucleoside, nucleotide and nucleic acid metabolic process	158	0.000272948	XRCC6, MORF4L2, ZXDC, FOXO1, TNFSF13, TNFSF12, FOXO3, FOXO4, CNOT7, MED21, CBFB, CITED2, EPC1, BRPF1, APP, S1PR1, SMARCD3, SMARCD1, SUPT5H, MLL4, BCL10, RXRB, RAN, MTA2, MED12, ARID1A, ARNTL, MED13, TRERF1, TNKS2, MTF1, MED17, VEGFA, SMARCA2, RNF20, TMX1, CAMTA2, ADORA2A, ABCA1, CALR, SRF, ARNT, PLAGL1, BLOC1S2, TAF9, MAML3, RUNX1, RUNX2, HNRNPAB, PLAGL2, SREBF1, TAF1, DVL3, KLF7, TESC, ESRRA, MA…	0.510154
GO:0051173	positive regulation of nitrogen compound metabolic process	162	0.000313455	XRCC6, MORF4L2, ZXDC, FOXO1, TNFSF13, TNFSF12, FOXO3, FOXO4, CNOT7, MED21, CBFB, CITED2, EPC1, BRPF1, APP, S1PR1, SMARCD3, SMARCD1, SUPT5H, MLL4, BCL10, RXRB, RAN, MTA2, MED12, ARID1A, ARNTL, MED13, TRERF1, TNKS2, MTF1, MED17, VEGFA, SMARCA2, RNF20, TMX1, CAMTA2, ADORA2A, KLRK1, ABCA1, CALR, SRF, ARNT, PLAGL1, BLOC1S2, TAF9, MAML3, RUNX1, RUNX2, HNRNPAB, PLAGL2, SREBF1, TAF1, DVL3, KLF7, TESC, ES…	0.585655
GO:0045017	glycerolipid biosynthetic process	30	0.000357311	CHKA, IMPA1, ABHD5, GPAA1, AGPAT6, PIGF, PIGG, LCAT, PIGB, PIGC, PCYT1A, PTDSS1, AGPAT2, AGPAT1, CPT1B, PGAP2, PIGY, PIGX, TAZ, ADNP, PI4KA, PIGT, PIGS, PI4KB, DGAT1, CD81, DPM1, PLA2G6, DPM3, ALG12	0.667334
GO:0030098	lymphocyte differentiation	36	0.000392121	GPR183, XRCC4, PRKDC, PTPN22, ITPKB, IL7R, ITGB1, HLA-DMA, CBFB, FLT3LG, BAK1, CHD7, PPP3CB, ZAP70, POLM, CD4, PIK3R1, APC, RHOH, EGR1, CD3D, CD3E, RELB, MINK1, ITGA4, LIG4, FOXP1, DCLRE1C, HDAC5, ATP7A, HDAC4, JMJD6, RPL22, LCK, ADAM17, CD79A	0.732122
GO:0031401	positive regulation of protein modification process	57	0.000412349	IL6ST, PRKAG2, CDC16, ZFP91, FNTA, ATG7, PSMD1, PSMD2, PSMD3, PSMD7, PSMD8, PSMD9, BCL10, ANAPC2, ANAPC5, CD3E, ANAPC4, UBE2N, OSM, PSMA2, PSMA1, PSMA6, PIAS4, PSMA3, CD81, ADAM17, ANAPC7, FZR1, PML, ANAPC11, STUB1, PIN1, PSMF1, PSMB7, PSMB6, RB1CC1, CD4, AXIN1, FCER1A, SMAD7, TGFBR1, SMAD4, NDFIP1, CDC26, CDC27, HDAC4, PSMC6, PSMC5, PSMD12, PSMC4, PSMC3, PSMD11, PSMD10, PSMC1, JAK2, SMURF1, UBE2…	0.769752
GO:0007049	cell cycle	190	0.000423617	TUSC2, MRPL41, OSGIN2, RBM7, PTTG2, CDC16, FOXO4, SART1, CUL3, RCBTB1, APP, TARDBP, MAP3K8, VPS4A, TLK1, TLK2, SUPT5H, MAP2K6, CCAR1, STAG1, ANAPC2, ESCO1, ANAPC5, RAN, CHTF8, ANAPC4, HMG20B, GPR132, LIG4, PLK1S1, DCTN3, DCTN1, FOXN3, NCAPD2, DCTN2, PSMA2, PSMA1, REC8, UHRF2, PSMA6, SGSM3, TBRG1, PSMA3, NEK9, CLIP1, PELO, BIN3, AKAP8, ANAPC7, PDCD6IP, MAD2L2, NEK6, EID1, FZR1, STK11, KATNB1, ANAP…	0.790707
GO:0031400	negative regulation of protein modification process	40	0.000434404	PRKCZ, FZR1, ANAPC11, CDC16, PSMF1, BAK1, PSMB7, SET, PSMB6, ATG5, PSMD1, PSMD2, PSMD3, PSMD7, PSMD8, BUB3, PSMD9, ANAPC2, PPP2R1A, ANAPC5, SMAD7, ANAPC4, CDC26, CDC27, YWHAE, PSMA2, PSMA1, PSMC6, PSMC5, PSMA6, TSC1, PSMC4, PSMD12, PSMC3, PSMD11, PSMD10, PSMA3, PSMC1, ANAPC7, UBE2E1	0.810764
GO:0043087	regulation of GTPase activity	41	0.000441151	ARFGAP1, RAB3GAP2, ARFGAP2, ARFGAP3, TBC1D3F, AGFG1, TBC1D8, RAB3GAP1, RABGAP1L, ADAP1, TBC1D15, AGAP7, TBC1D17, S1PR1, AGAP8, SMAP1, RAPGEF6, TBC1D5, TBC1D7, PAFAH1B1, AGAP2, TBC1D3, AGAP4, FGD4, TBC1D2, TBC1D9B, GIT1, TBC1D2B, VAV3, MAP2K1, TBC1D10B, TBC1D10A, ARHGAP27, TBC1D22A, TBC1D25, TBC1D23, SGSM2, TSC1, ACAP3, SGSM3, TSC2, TBC1D20	0.823307
GO:0002521	leukocyte differentiation	43	0.000450551	GPR183, XRCC4, CSF1, PRKDC, PTPN22, ITPKB, IL7R, ITGB1, HLA-DMA, CBFB, FLT3LG, BAK1, CHD7, PPP3CB, ZAP70, POLM, CD4, TRAF6, CHUK, PIK3R1, APC, RHOH, CEBPA, EGR1, CD3D, CEBPE, CD3E, RELB, MINK1, ITGA4, LIG4, OSTM1, FOXP1, DCLRE1C, HDAC5, ATP7A, HDAC4, JMJD6, RPL22, LCK, ADAM17, CD79A, SCAND1	0.840781
GO:0006888	ER to Golgi vesicle-mediated transport	19	0.000467575	SEC23A, RAB2A, TMX1, SEC24B, SEC31A, ATL2, ERGIC2, PREB, COG3, VAMP7, TRAPPC4, SEC13, SEC24C, SAR1A, SEC24D, YKT6, SEC23B, TRAPPC3, SPAST	0.872417
GO:0009891	positive regulation of biosynthetic process	172	0.000476151	XRCC6, MORF4L2, ZXDC, EIF5A, FOXO1, FOXO3, FOXO4, CNOT7, MED21, CBFB, CITED2, TLR9, EPC1, BRPF1, APP, FNTA, S1PR1, SMARCD3, SMARCD1, SUPT5H, MLL4, BCL10, CD3E, RXRB, RAN, MTA2, MED12, ARID1A, ARNTL, MED13, TRERF1, TNKS2, MTF1, MED17, VEGFA, SMARCA2, RNF20, TMX1, CAMTA2, ADORA2A, KLRK1, ABCA1, CALR, SRF, ARNT, PLAGL1, BLOC1S2, NPM1, TAF9, DYRK2, MAML3, TRAF6, RUNX1, RUNX2, HNRNPAB, PLAGL2, FCER1A,…	0.88835
GO:0032318	regulation of Ras GTPase activity	36	0.000481459	ARFGAP1, ARFGAP2, ARFGAP3, TBC1D3F, AGFG1, TBC1D8, RABGAP1L, ADAP1, TBC1D15, AGAP7, TBC1D17, S1PR1, AGAP8, SMAP1, TBC1D5, TBC1D7, PAFAH1B1, AGAP2, TBC1D3, FGD4, TBC1D2, TBC1D9B, AGAP4, GIT1, TBC1D2B, MAP2K1, TBC1D10B, TBC1D10A, ARHGAP27, TBC1D22A, TBC1D25, TBC1D23, TSC1, ACAP3, SGSM2, SGSM3, TBC1D20	0.898212
GO:0051056	regulation of small GTPase mediated signal transduction	72	0.000556253	ITPKB, ITSN2, TBC1D15, AGAP7, SMAP1, AGAP8, TBC1D17, S1PR1, GBF1, RAPGEF6, RAPGEF2, RAPGEF1, AGAP2, AGAP4, TBC1D9B, ARHGEF3, ARHGEF7, ARHGEF18, SIPA1L2, ARHGAP27, TBC1D22A, ARHGEF11, MFN2, RALGAPA2, GAPVD1, SGSM2, ACAP3, SGSM3, SPATA13, ARFGAP1, ARFGAP2, ARFGAP3, TBC1D3F, AGFG1, TBC1D8, CSF1, RALGAPB, RABGAP1L, CYTH2, ARF6, ARFGEF1, ADAP1, KRAS, SOS1, PPP2CB, RASAL3, TBC1D5, TBC1D7, PAFAH1B1, SH2…	1.03706
GO:0006497	protein amino acid lipidation	22	0.000586793	ZDHHC2, PGAP2, PIGY, PIGX, ADNP, GPAA1, PIGT, PIGS, ABCA1, NMT1, ZDHHC17, FNTA, PIGF, PIGG, PTAR1, ATG7, PIGB, DPM1, PIGC, DPM3, ALG12, PGGT1B	1.0937
GO:0045934	negative regulation of nucleobase, nucleoside, nucleotide and nucleic acid metabolic process	131	0.00060648	JDP2, CBX4, REST, MAF1, CITED2, EPC1, ZGPAT, SIN3B, SIN3A, OLIG2, SUPT5H, SATB1, MTA2, GABPA, HDAC10, ZHX2, MECP2, RAD9A, CSDA, FOXN3, SUZ12, SMARCE1, TRIM33, PIAS4, TGIF1, PRDM1, SMARCA2, SUDS3, EID1, SUMO1P3, TH1L, CALR, VPS72, VDR, RPS26, ACD, HEXIM1, NPM1, SKIL, RUNX2, HNRNPAB, DNMT3A, EHMT1, SMAD7, NDFIP1, SMAD4, SNW1, SKI, SMAD2, KAT5, UBP1, FOXP1, HDAC5, HDAC4, HDAC3, PSMC5, MLX, SMARCC2, …	1.1302
GO:0051650	establishment of vesicle localization	16	0.000649141	ARFGAP1, SNAP29, STX5, COPA, MAP2K1, COPZ1, MAP4K2, WIPI1, COPB2, GBF1, COPB1, ARCN1, MKKS, TMED10, COPG, YKT6	1.20924
GO:0006901	vesicle coating	10	0.000657833	ARFGAP1, COPB2, COPA, GBF1, COPB1, AP2S1, ARCN1, COPZ1, COPG, HIP1	1.22534
GO:0010557	positive regulation of macromolecule biosynthetic process	162	0.000674259	XRCC6, MORF4L2, ZXDC, EIF5A, FOXO1, FOXO3, FOXO4, CNOT7, MED21, CBFB, CITED2, TLR9, EPC1, BRPF1, APP, FNTA, S1PR1, SMARCD3, SMARCD1, SUPT5H, MLL4, BCL10, CD3E, RXRB, RAN, MTA2, MED12, ARID1A, ARNTL, MED13, TRERF1, TNKS2, MTF1, MED17, VEGFA, SMARCA2, RNF20, TMX1, CAMTA2, CALR, SRF, ARNT, PLAGL1, BLOC1S2, TAF9, DYRK2, MAML3, TRAF6, RUNX1, RUNX2, HNRNPAB, PLAGL2, FCER1A, SREBF1, TAF1, DVL3, KLF7, TE…	1.25575
GO:0051172	negative regulation of nitrogen compound metabolic process	132	0.000746228	JDP2, CBX4, REST, MAF1, CITED2, EPC1, ZGPAT, SIN3B, SIN3A, OLIG2, SUPT5H, SATB1, MTA2, GABPA, HDAC10, ZHX2, MECP2, RAD9A, CSDA, FOXN3, SUZ12, SMARCE1, TRIM33, PIAS4, TGIF1, PRDM1, SMARCA2, SUDS3, EID1, SUMO1P3, TH1L, CALR, VPS72, VDR, RPS26, ACD, HEXIM1, NPM1, SKIL, RUNX2, HNRNPAB, DNMT3A, EHMT1, SMAD7, NDFIP1, SMAD4, SNW1, SKI, SMAD2, KAT5, UBP1, FOXP1, HDAC5, HDAC4, HDAC3, PSMC5, MLX, SMARCC2, …	1.38891
GO:0048205	COPI coating of Golgi vesicle	8	0.000747871	ARFGAP1, COPB2, COPA, GBF1, COPB1, ARCN1, COPZ1, COPG	1.39194
GO:0048194	Golgi vesicle budding	8	0.000747871	ARFGAP1, COPB2, COPA, GBF1, COPB1, ARCN1, COPZ1, COPG	1.39194
GO:0048200	Golgi transport vesicle coating	8	0.000747871	ARFGAP1, COPB2, COPA, GBF1, COPB1, ARCN1, COPZ1, COPG	1.39194
GO:0046489	phosphoinositide biosynthetic process	18	0.000750311	PGAP2, IMPA1, PIGY, PIGX, ADNP, GPAA1, PI4KA, PIGT, PIGS, PI4KB, PIGF, PIGG, CD81, PIGB, DPM1, PIGC, DPM3, ALG12	1.39646
GO:0007033	vacuole organization	18	0.000750311	ARSB, FAM160A2, CLN3, VPS18, ATG9A, ATG12, HEXA, HEXB, HPS1, ABCA1, FIG4, ATG5, MAP1LC3A, AKTIP, ATG16L1, CLN5, GBA, CLN6	1.39646
GO:0006611	protein export from nucleus	11	0.000753182	XPO1, NUP214, RAN, GSK3B, DUSP16, STRADA, EIF5A, SMURF1, XPO7, CALR, HSPA9	1.40176
GO:0006890	retrograde vesicle-mediated transport, Golgi to ER	12	0.000791157	ARFGAP1, COG3, COPB2, COG4, COPA, SCFD1, GBF1, COPB1, ARCN1, COPZ1, RER1, COPG	1.47195
GO:0006974	response to DNA damage stimulus	99	0.000841796	XRCC4, MICA, MORF4L2, XRCC6, PTTG2, RPS27L, INTS3, FOXO3, FOXO4, XRCC1, NONO, EPC2, GTF2H2C, TLK1, TLK2, MAP2K6, ESCO1, C11ORF30, POLG, USP1, RAD9A, TOPBP1, LIG4, FOXN3, EEPD1, GTF2H2B, DCLRE1C, PNKP, RFC2, FBXO18, UBR5, SUMO1P3, UBE2V2, RRM2B, XAB2, RBX1, ACD, FBXO6, DYRK2, C16ORF5, CIDEB, TREX1, SMG1, KAT5, ATM, PTPN11, POLD3, BBC3, SUPT16H, PCNA, SMC1A, UVRAG, ZNF12, ANKRD17, CASP3, MCM7, CASP…	1.56546
GO:0051648	vesicle localization	17	0.000849256	ARFGAP1, SNAP29, STX5, COPA, MAP2K1, COPZ1, MAP4K2, VPS33A, WIPI1, COPB2, GBF1, COPB1, ARCN1, MKKS, TMED10, COPG, YKT6	1.57922
GO:0043122	regulation of I-kappaB kinase/NF-kappaB cascade	36	0.000866679	MAVS, SLC20A1, TBK1, PPM1A, UBE2V1, TFG, MAP3K7, TMED7, TMEM9B, REL, MIER1, HMOX1, TRAF6, RHOH, BCL10, C9ORF89, IL1RL1, LGALS1, NDFIP1, MUL1, FADD, BIRC2, TRADD, UBE2N, TRIM38, ZDHHC17, TNFRSF10B, NUP62, ATP2C1, ZDHHC13, MIB2, RIPK1, RIPK2, TNFAIP3, IKBKB, NEK6	1.61138
GO:0031328	positive regulation of cellular biosynthetic process	168	0.000868946	XRCC6, MORF4L2, ZXDC, EIF5A, FOXO1, FOXO3, FOXO4, CNOT7, MED21, CBFB, CITED2, TLR9, EPC1, BRPF1, APP, S1PR1, SMARCD3, SMARCD1, SUPT5H, MLL4, BCL10, CD3E, RXRB, RAN, MTA2, MED12, ARID1A, ARNTL, MED13, TRERF1, TNKS2, MTF1, MED17, VEGFA, SMARCA2, RNF20, TMX1, CAMTA2, ADORA2A, KLRK1, ABCA1, CALR, SRF, ARNT, PLAGL1, BLOC1S2, NPM1, TAF9, DYRK2, MAML3, TRAF6, RUNX1, RUNX2, HNRNPAB, PLAGL2, FCER1A, SREBF…	1.61556
GO:0030518	steroid hormone receptor signaling pathway	23	0.000883618	RAN, MED12, ARID1A, RB1, CDK7, NR3C1, MED13, KAT5, CALR, DAXX, MED4, YWHAH, MED30, NCOA2, RNF4, NCOA3, MED16, MED17, UBR5, NCOA6, JAK2, KDM3A, MED1	1.64262
GO:0042158	lipoprotein biosynthetic process	23	0.000883618	ZDHHC2, PGAP2, PIGY, PIGX, ADNP, GPAA1, PIGT, PIGS, ABCA1, NMT1, ZDHHC17, FNTA, PIGF, PIGG, PTAR1, LCAT, ATG7, PIGB, DPM1, PIGC, DPM3, ALG12, PGGT1B	1.64262
GO:0030258	lipid modification	26	0.000894697	PPARD, ECH1, ABCD1, PI4KAP2, HADHA, HADHB, MTMR1, ACOT8, LCAT, PIK3C3, PIK3CA, PRKAA1, HSD17B4, IP6K1, PIK3R1, IP6K2, PIK3CG, SOAT1, CPT1B, PIK3CB, ADIPOR2, PI4KA, SMG1, PI4KB, CPT1A, SACM1L	1.66306
GO:0006468	protein amino acid phosphorylation	164	0.000896353	RNASEL, PRPF4B, TBK1, STK35, RPS6KB2, RPS6KB1, MAP3K7, MAP3K5, APP, CSNK2A1, CLK2, COL4A3BP, PIK3C3, CLK4, GAB1, MAP3K8, PIK3CA, TLK1, TLK2, MAP2K7, MAP2K6, ADAM9, PIK3CG, TWF1, STK25, BRAF, PIK3CB, MADD, STK24, WNK1, SCYL3, STK3, SPAG9, EIF2AK1, RIOK3, SCYL2, RIPK3, BMP2K, NEK9, TESK2, RIPK2, CAMK1, MAPK8, EIF2AK2, LRRK1, NEK6, STK16, CDK5R1, STK11, MAP4K2, STK17A, PXK, EPHB4, MST4, UHMK1, LOC40…	1.66611
GO:0022613	ribonucleoprotein complex biogenesis	54	0.000896581	EIF6, RNASEL, CRNKL1, SURF6, SNRPD3, LSM6, DICER1, SNRPD2, SMNDC1, SBDS, IMP3, DKC1, DDX23, PRMT5, CLP1, GTPBP5, EXOSC3, EXOSC1, ISG20L2, PRPF6, EIF4A3, PIH1D1, SNRNP200, SNRPB, SLU7, CELF1, C1D, SNRPG, NHP2L1, UTP6, ERI1, WBP11, FCF1, EIF3A, RPS28, WDR55, FRG1, NPM1, USP39, AATF, RPL5, RPL7A, RSL24D1, GEMIN7, NSA2, TSR2, SF3A2, RPF1, FBL, SF3A3, DDX56, TSC1, NOP56, TXNL4A	1.66653
GO:0040029	regulation of gene expression, epigenetic	28	0.0010142	EIF2C2, EIF2C1, RBM3, DICER1, HAT1, CTCF, DMAP1, EPC1, SRRT, MOV10, CLP1, SMARCD1, GATAD2A, KCNQ1, MLL4, ATF7IP, DNMT3A, ZCCHC11, TRIM27, SIRT6, SMAD2, ARID1A, HMGA1, SIRT1, SIRT2, HDAC5, ATRX, CELF1	1.8832
GO:0016050	vesicle organization	21	0.00122077	STX6, ARFGAP1, COPA, VAV3, AP2S1, COPZ1, ABCA1, DTNBP1, EPS15, COPB2, BLOC1S2, GBF1, BLOC1S3, COPB1, ZFYVE16, VAMP7, ARCN1, USO1, SORT1, COPG, HIP1	2.26261
GO:0006900	membrane budding	10	0.00124314	ARFGAP1, COPB2, COPA, GBF1, COPB1, AP2S1, ARCN1, COPZ1, COPG, HIP1	2.30362
GO:0006413	translational initiation	19	0.00124659	EIF1AD, EIF2S3, DENR, MTIF3, GTF2B, EIF2B1, EIF3C, EIF3D, EIF3CL, EIF3A, DMXL2, EIF3G, EIF3E, EIF2S2, EIF3F, EIF3L, EIF3I, EIF4E2, EIF3M	2.30995
GO:0051254	positive regulation of RNA metabolic process	122	0.00133073	MORF4L2, XRCC6, FOXO1, FOXO3, CNOT7, MED21, CBFB, CITED2, EPC1, APP, S1PR1, SMARCD3, SMARCD1, SUPT5H, MLL4, BCL10, RXRB, RAN, MTA2, MED12, ARID1A, ARNTL, MED13, TRERF1, MTF1, MED17, VEGFA, SMARCA2, TMX1, CAMTA2, SRF, ARNT, PLAGL1, TAF9, MAML3, RUNX1, RUNX2, HNRNPAB, PLAGL2, SREBF1, TAF1, DVL3, TESC, ESRRA, KLF7, MAP2K1, MAML1, MAML2, SRA1, SMAD4, SMAD2, KAT5, HDAC5, HDAC4, RNF6, PSMC5, RNF4, ETS1…	2.46403
GO:0043086	negative regulation of catalytic activity	76	0.00135986	CAST, ADCY4, OXA1L, HMGCR, PRKAG2, INTS1, NFKB1, CDC16, LATS2, ZGPAT, PDPK1, CASP3, S1PR1, PSMD1, PSMD2, PSMD3, PSMD7, PSMD8, PSMD9, CLN3, PPP2R1A, ANAPC2, ANAPC5, ANAPC4, RB1, PSMA2, PSMA1, PSMA6, PSMA3, PRKRIP1, SORT1, ANAPC7, GADD45A, PRKCZ, FZR1, ADORA2A, PXK, ANAPC11, SFN, NPRL2, PSMF1, IRAK3, PSMB7, PSMB6, AKT1S1, HEXIM1, DUSP16, MLLT1, BUB3, APC, GPS1, OPRL1, SMAD7, DUSP22, CRIPAK, CDC26, …	2.51731
GO:0006338	chromatin remodeling	22	0.00136024	RSF1, KAT2B, NASP, TTF1, ARID1A, RB1, SIRT1, HDAC5, CHRAC1, HDAC4, CHD8, BPTF, SMARCC1, SMARCD1, SMARCC2, SMARCA5, PBRM1, CHD1, SUPT5H, SMARCA2, MLL4, SUPT6H	2.51802
GO:0044092	negative regulation of molecular function	89	0.00137575	CAST, ADCY4, OXA1L, RSF1, HMGCR, PRKAG2, INTS1, NFKB1, CDC16, LATS2, ZGPAT, PDPK1, CASP3, S1PR1, HMOX1, PSMD1, PSMD2, PSMD3, PSMD7, PSMD8, PSMD9, CLN3, PPP2R1A, ANAPC2, IRAK1, ANAPC5, ANAPC4, STIM2, RB1, NLRP3, SIGIRR, LRPAP1, PSMA2, PSMA1, ADRB2, PSMA6, PSMA3, PRKRIP1, SORT1, ANAPC7, GADD45A, SIVA1, PRKCZ, FZR1, SUMO1P3, ADORA2A, PXK, ANAPC11, SFN, NPRL2, PSMF1, IRAK3, PSMB7, AKT1S1, PSMB6, HEXI…	2.54638
GO:0070646	protein modification by small protein removal	14	0.00172911	ENY2, USP7, COPS5, USP9X, USP1, SENP2, WDR48, ATXN7, USP21, USP20, USP22, USP16, USP33, MYSM1	3.19042
GO:0030521	androgen receptor signaling pathway	16	0.00192817	RAN, MED12, ARID1A, RB1, CDK7, MED13, KAT5, DAXX, MED4, MED30, NCOA3, RNF4, MED16, MED17, KDM3A, MED1	3.55147
GO:0045893	positive regulation of transcription, DNA-dependent	120	0.00198541	MORF4L2, XRCC6, FOXO1, FOXO3, CNOT7, MED21, CBFB, CITED2, EPC1, APP, S1PR1, SMARCD3, SMARCD1, SUPT5H, MLL4, BCL10, RXRB, RAN, MTA2, MED12, ARID1A, ARNTL, MED13, TRERF1, MTF1, MED17, VEGFA, SMARCA2, TMX1, CAMTA2, SRF, ARNT, PLAGL1, TAF9, MAML3, RUNX1, RUNX2, HNRNPAB, PLAGL2, SREBF1, TAF1, DVL3, TESC, ESRRA, KLF7, MAML1, MAML2, SRA1, SMAD4, SMAD2, KAT5, HDAC5, HDAC4, RNF6, PSMC5, RNF4, ETS1, SMARCC…	3.65506
GO:0051186	cofactor metabolic process	56	0.00214424	LDHB, ALAD, HMGCR, GGT1, PDHB, ACOT9, HMOX2, MTHFD2, GSR, AGPAT6, ACSS1, ALAS1, ACOT8, IDH3G, HMOX1, GPX4, VKORC1, VNN1, HMGCL, NAPRT1, PDXK, ACO2, SUCLG1, ISCA1, PANK4, KIAA0100, HAGH, CIAO1, NFU1, PANK2, ISCA2, H6PD, DLD, NFE2L1, MDH2, MDH1, COASY, PPCDC, C9ORF95, GCH1, MTHFS, IDH2, IDH1, DLST, CS, IREB2, IDH3B, ACLY, IDO1, SOD1, SDHA, BLVRA, SDHC, SDHD, GLYR1, DCXR	3.94192
GO:0007243	protein kinase cascade	96	0.00216853	NDST1, IL6ST, TBK1, SNIP1, PRKAG2, TIRAP, TNFSF14, RPS6KB2, RPS6KB1, ITPKB, TLR5, DAXX, LATS2, TLR9, MAP3K7, MAP3K5, HMOX1, GAB1, PIK3CA, TGFA, SHC1, RAPGEF2, TNIP2, MAP2K7, CHUK, MAP2K6, ADAM9, AGPAT1, PPP2R1A, IRAK1, BCL10, BRAF, PIK3CB, MADD, G3BP2, WNK1, TIFA, MINK1, DAPK3, STK3, DAPK1, OSM, SPAG9, DOK1, SS18, CRKL, TNFRSF10B, DOK4, RIPK1, CD81, RIPK3, GHRL, MAPK8, MAP3K13, NKIRAS2, NFKBIB, M…	3.98573
GO:0046488	phosphatidylinositol metabolic process	10	0.0021852	IMPA1, CD81, PIKFYVE, PIP5K1B, PI4KA, PIP5K1C, PIP5K1A, PI4KB, PIP4K2A, PIP4K2C	4.01578
GO:0006412	translation	87	0.00239074	EIF6, RPL17, EIF2C2, MRPL41, COPS5, NARS, RBM3, EIF5A, RPS6KB2, QARS, RPS27L, IARS2, EIF3CL, EIF4EBP2, DMXL2, RPL10, RPL12, TPR, MRPL33, MRPL51, CARS, DARS, SARS, SECISBP2, EIF2S3, MRPS5, MRPS6, GTF2B, EIF4G1, EIF4G3, NCOA5, EIF4A1, EIF2S2, MRPL49, HARS, PELO, DHPS, EIF2AK2, MTFMT, MRPL43, TUFM, MRPS15, EEF1B2, RPL27A, RPL13AP20, MTIF3, KARS, MRPL20, DTD1, EIF3C, RPS26, MRPL10, EIF3D, EIF3A, RPS2…	4.38554
GO:0010608	posttranscriptional regulation of gene expression	59	0.00312272	EIF2C2, EIF2C1, CPEB2, RBM3, DICER1, PEX6, SYNCRIP, EIF5A, YBX1, EIF4EBP3, APP, EIF4EBP2, RBM8A, TIA1, CLP1, PUM1, QKI, ZCCHC11, MAGOH, ANKHD1-EIF4EBP3, SARNP, EIF4G1, NCK2, EIF4A3, EIF4G3, EIF2AK1, SERBP1, NCK1, VEGFA, TBRG1, CELF1, RBM38, MDM4, SRP9, NAPG, PML, PRKDC, CALR, MTIF3, SRRT, MOV10, STX12, MORC3, EIF3E, TNRC6B, FBXO7, DHX9, VHL, SMAD7, IREB2, SMAD2, ANKHD1, ETF1, SELT, EIF2B1, COG3, …	5.69145
GO:0030433	ER-associated protein catabolic process	12	0.00313894	NPLOC4, DERL2, HSP90B1, DERL1, SYVN1, KIAA0368, UBE2G2, FBXO6, ERLIN1, AMFR, EDEM1, SELS	5.7202
GO:0032268	regulation of cellular protein metabolic process	118	0.00315591	EIF2C2, EIF2C1, IL6ST, EIF5A, CDC16, EIF4EBP3, BAK1, ZFP91, MAP3K5, APP, FNTA, EIF4EBP2, ATG5, RBM8A, ATG7, TIA1, GAB1, PUM1, ADAM9, ANAPC2, BCL10, ANAPC5, CD3E, MAGOH, ANAPC4, PSMA2, PSMA1, EIF2AK1, PSMA6, PIAS4, PSMA3, RNF139, ANAPC7, FZR1, ANAPC11, CALR, MTIF3, PIN1, PSMB7, PSMB6, EIF3E, TAF9, FGD4, AXIN1, FCER1A, TAF1, SMAD7, TGFBR1, IREB2, NDFIP1, SMAD4, MUL1, CDC26, CDC27, EIF4B, HDAC4, PSM…	5.75026
GO:0016180	snRNA processing	8	0.00340989	CPSF3L, INTS8, INTS4, INTS6, INTS1, INTS12, INTS3, INTS10	6.19915
GO:0016073	snRNA metabolic process	8	0.00340989	CPSF3L, INTS8, INTS4, INTS6, INTS1, INTS12, INTS3, INTS10	6.19915
GO:0006613	cotranslational protein targeting to membrane	8	0.00340989	ARL6IP1, SRP54, SRP19, TRAM1, SEC62, SRP9, SSR1, SSR3	6.19915
GO:0007030	Golgi organization	11	0.00341884	COG4, CTBP1, NPLOC4, SYNE1, ATL2, MAP2K1, GORASP1, GOLGA5, COG1, VCPIP1, GOLGB1	6.21494
GO:0031399	regulation of protein modification process	78	0.00343939	IL6ST, PRKAG2, ZEB2, CDC16, DAXX, BAK1, ZFP91, MAP3K5, FNTA, ATG5, ATG7, GAB1, PSMD1, PSMD2, PSMD3, PSMD7, PSMD8, PSMD9, PPP2R1A, ANAPC2, BCL10, ANAPC5, CD3E, ANAPC4, UBE2N, OSM, PSMA2, PSMA1, PSMA6, PIAS4, RIPK1, PSMA3, CD81, RNF139, ADAM17, ANAPC7, ZER1, PRKCZ, FZR1, PML, ANAPC11, FEM1B, FEM1A, STUB1, PIN1, PSMF1, PSMB7, PSMB6, SET, MAP3K1, RB1CC1, CD4, BUB3, AXIN1, FGD4, FCER1A, SMAD7, TGFBR1,…	6.25116
GO:0046519	sphingoid metabolic process	18	0.00345964	SGPL1, CLN3, PPP2R1A, GM2A, SGPP1, HEXA, UGCG, HEXB, SGMS1, SAMD8, GBA2, GLA, COL4A3BP, GALC, SMPD1, CERK, NSMAF, CLN6	6.28685
GO:0051247	positive regulation of protein metabolic process	66	0.00372358	IL6ST, PRKAG2, EIF5A, CDC16, ZFP91, FNTA, ATG7, PSMD1, PSMD2, PSMD3, ITCH, PSMD7, PSMD8, ADAM9, PSMD9, BCL10, ANAPC2, ANAPC5, CD3E, ANAPC4, UBE2N, OSM, PSMA2, PSMA1, PSMA6, PIAS4, SGSM3, PSMA3, CD81, ADAM17, MDM2, ANAPC7, CLN6, FZR1, CSF1, PML, ANAPC11, STUB1, PIN1, PSMF1, PSMB7, PSMB6, RB1CC1, CD4, AXIN1, APC, FCER1A, TAF1, SMAD7, TGFBR1, NDFIP1, SMAD4, CDC26, CDC27, HDAC4, PSMC6, PSMC5, PSMD12,…	6.75078
GO:0050821	protein stabilization	13	0.00407655	NAPG, VHL, SMAD7, PML, PEX6, CALR, COG3, STX12, MORC3, TBRG1, RBM38, HSPD1, MDM4	7.36782
GO:0022402	cell cycle process	137	0.00408738	OSGIN2, RBM7, PTTG2, CDC16, FOXO4, SART1, CUL3, APP, TARDBP, MAP2K6, STAG1, ANAPC2, ANAPC5, RAN, ANAPC4, GPR132, PLK1S1, DCTN3, DCTN1, FOXN3, NCAPD2, DCTN2, PSMA2, PSMA1, REC8, PSMA6, SGSM3, TBRG1, PSMA3, NEK9, CLIP1, AKAP8, ANAPC7, MAD2L2, NEK6, FZR1, STK11, KATNB1, ANAPC11, CALR, SESN2, CCNG1, ITGB1, UHMK1, PLAGL1, PSMB7, TUBB, NIPBL, PSMB6, MACF1, NPM1, PBRM1, CLASP1, NUDC, TAF1, MAP2K1, ZNF83…	7.38669
GO:0006672	ceramide metabolic process	17	0.00408976	SGPL1, PPP2R1A, CLN3, GM2A, HEXA, UGCG, HEXB, SGMS1, SAMD8, GBA2, GLA, COL4A3BP, GALC, SMPD1, CERK, NSMAF, CLN6	7.39084
GO:0046479	glycosphingolipid catabolic process	6	0.00421321	GBA2, GLA, GM2A, HEXA, HEXB, GALC	7.60569
GO:0010390	histone monoubiquitination	6	0.00421321	CDC73, PAF1, RNF20, RNF40, CTR9, UBE2E1	7.60569
GO:0019377	glycolipid catabolic process	6	0.00421321	GBA2, GLA, GM2A, HEXA, HEXB, GALC	7.60569
GO:0016311	dephosphorylation	45	0.00434849	PPP6C, STYXL1, ILKAP, SSH1, CDC14A, SSH3, SYNJ1, PPM1A, PTPN22, DUSP11, PPM1B, ACP1, MTM1, DUSP18, MTMR1, PPP2CB, DUSP16, PPP3CB, PPP3CA, MTMR6, MTMR4, NT5C, PTPN7, PPP2R1A, PTPN18, PTPN2, PTPRN2, PTPRA, DUSP23, DUSP22, SACM1L, PTPN11, MTMR12, EYA3, PNKP, PPM1G, PPM1D, DUSP3, SBF1, SBF2, PTP4A1, MTMR10, PTPN1, CTDP1, PPP2R2A	7.84057
GO:0046578	regulation of Ras protein signal transduction	58	0.00452522	ITPKB, ITSN2, TBC1D15, AGAP7, TBC1D17, S1PR1, AGAP8, SMAP1, GBF1, AGAP2, TBC1D9B, AGAP4, ARHGEF3, ARHGEF7, ARHGEF18, ARHGAP27, TBC1D22A, ARHGEF11, MFN2, SGSM2, ACAP3, SGSM3, SPATA13, ARFGAP1, ARFGAP2, ARFGAP3, TBC1D3F, TBC1D8, AGFG1, CSF1, RABGAP1L, ARF6, CYTH2, ARFGEF1, ADAP1, KRAS, SOS1, PPP2CB, TBC1D5, TBC1D7, PAFAH1B1, SH2B2, TBC1D3, FGD4, TBC1D2, GIT1, TBC1D2B, VAV3, MAP2K1, TBC1D10B, TBC1D1…	8.14658
GO:0007040	lysosome organization	12	0.00462597	ARSB, CLN3, FAM160A2, VPS18, AKTIP, HEXA, HEXB, HPS1, ABCA1, CLN5, CLN6, GBA	8.3206
GO:0007041	lysosomal transport	12	0.00462597	GNPTG, ARSB, FAM160A2, ADRB2, AKTIP, AP3M1, VAMP7, ZFYVE16, SNX1, SORT1, M6PR, AP3B1	8.3206
GO:0030217	T cell differentiation	23	0.00468543	EGR1, XRCC4, CD3D, CD3E, RELB, MINK1, PRKDC, PTPN22, ITPKB, LIG4, IL7R, HLA-DMA, ATP7A, CHD7, JMJD6, RPL22, LCK, PPP3CB, ZAP70, ADAM17, CD4, APC, RHOH	8.42315
GO:0050863	regulation of T cell activation	36	0.00469026	ADORA2A, IL6ST, KLRK1, TNFSF14, ITPKB, ZEB1, IL7R, HLA-DMA, SART1, MAP3K7, CD47, CASP3, ZAP70, CD2, VNN1, AP3D1, CD4, ITCH, TRAF6, RC3H1, PAG1, AP3B1, BCL10, CD3E, NDFIP1, BAD, IDO1, SOD1, CLPTM1, LAT, NCK2, NCK1, CD274, LCK, RIPK2, HSPD1	8.43148
GO:0002429	immune response-activating cell surface receptor signaling pathway	16	0.00483022	BCL10, C3AR1, MICB, MICA, CD3E, CD247, KLRK1, PTPN22, MAP3K7, UBE2N, FYN, ZAP70, RIPK2, SH2B2, CD79A, TRAF6	8.67243
GO:0043123	positive regulation of I-kappaB kinase/NF-kappaB cascade	31	0.00500457	MAVS, SLC20A1, TBK1, PPM1A, UBE2V1, TFG, MAP3K7, TMED7, TMEM9B, REL, MIER1, HMOX1, TRAF6, BCL10, LGALS1, NDFIP1, MUL1, FADD, BIRC2, TRADD, UBE2N, TRIM38, ZDHHC17, TNFRSF10B, NUP62, ATP2C1, ZDHHC13, MIB2, RIPK1, RIPK2, NEK6	8.97173
GO:0032270	positive regulation of cellular protein metabolic process	63	0.00513589	IL6ST, PRKAG2, EIF5A, CDC16, ZFP91, FNTA, ATG7, PSMD1, PSMD2, PSMD3, PSMD7, PSMD8, ADAM9, PSMD9, BCL10, ANAPC2, ANAPC5, CD3E, ANAPC4, UBE2N, OSM, PSMA2, PSMA1, PSMA6, PIAS4, PSMA3, CD81, ADAM17, MDM2, ANAPC7, CLN6, FZR1, CSF1, PML, ANAPC11, STUB1, PIN1, PSMF1, PSMB7, PSMB6, RB1CC1, CD4, AXIN1, FCER1A, TAF1, SMAD7, TGFBR1, NDFIP1, SMAD4, CDC26, CDC27, HDAC4, PSMC6, PSMC5, PSMD12, PSMC4, PSMC3, PSM…	9.19657
GO:0019059	initiation of viral infection	11	0.00518107	XRCC4, ICAM1, PVRL1, PPIA, XRCC6, CD81, PSIP1, CD4, ITCH, LIG4, HMGA1	9.2738
GO:0019058	viral infectious cycle	17	0.00535026	XRCC4, ICAM1, LRSAM1, CTBP1, CTBP2, XRCC6, LIG4, CCL4, HMGA1, UBP1, PVRL1, PPIA, CD81, PSIP1, CD4, ITCH, SUPT5H	9.56246
GO:0018279	protein amino acid N-linked glycosylation via asparagine	7	0.00566628	STT3B, MGAT2, OSTC, MAGT1, STT3A, RPN2, DDOST	10.0993
GO:0018196	peptidyl-asparagine modification	7	0.00566628	STT3B, MGAT2, OSTC, MAGT1, STT3A, RPN2, DDOST	10.0993
GO:0032313	regulation of Rab GTPase activity	18	0.00579273	TBC1D2B, TBC1D3F, TBC1D10B, TBC1D8, TBC1D10A, RABGAP1L, TBC1D22A, TBC1D25, TBC1D15, TBC1D23, TBC1D17, SGSM2, SGSM3, TBC1D5, TBC1D7, TBC1D20, TBC1D3, TBC1D9B, TBC1D2	10.3133
GO:0032483	regulation of Rab protein signal transduction	18	0.00579273	TBC1D2B, TBC1D3F, TBC1D10B, TBC1D8, TBC1D10A, RABGAP1L, TBC1D22A, TBC1D25, TBC1D15, TBC1D23, TBC1D17, SGSM2, SGSM3, TBC1D5, TBC1D7, TBC1D20, TBC1D3, TBC1D9B, TBC1D2	10.3133
GO:0006259	DNA metabolic process	123	0.00598085	XRCC4, MORF4L2, XRCC6, RPS27L, PTTG2, INTS3, XRCC1, DNASE1L1, NONO, TOP1, EPC2, GTF2H2C, PSIP1, MCM3AP, ESCO1, POLG, RAN, C11ORF30, CHTF8, USP1, RAD9A, TOPBP1, LIG4, RMI1, EEPD1, GTF2H2B, DCLRE1C, PNKP, REC8, RFC2, FBXO18, TBRG1, MYO18A, TMX1, SUMO1P3, UBE2V2, RRM2B, XAB2, RBX1, ACD, POLE3, FBXO6, POLM, DNMT3A, CINP, TREX1, SMG1, TSN, KAT5, FOXP1, ATM, POLD3, DNASE2, PPIA, PCNA, SUPT16H, HSPD1, K…	10.6307
GO:0006732	coenzyme metabolic process	44	0.0065627	COASY, LDHB, HMGCR, GGT1, PPCDC, C9ORF95, PDHB, GCH1, ACOT9, MTHFS, MTHFD2, GSR, AGPAT6, ACSS1, IDH3G, ACOT8, GPX4, IDH2, VNN1, IDH1, HMGCL, NAPRT1, DLST, PDXK, ACO2, SUCLG1, CS, IDH3B, ACLY, IDO1, SOD1, SDHA, PANK4, HAGH, KIAA0100, PANK2, H6PD, SDHC, SDHD, DLD, GLYR1, DCXR, MDH2, MDH1	11.6057
GO:0016579	protein deubiquitination	12	0.00662053	USP7, ENY2, WDR48, USP1, ATXN7, USP9X, USP21, USP20, USP22, USP16, USP33, MYSM1	11.7021
GO:0044270	nitrogen compound catabolic process	23	0.00701747	ATP5D, NUDT3, UPP1, RHOQ, PDE3B, MBD4, ACLY, AMPD3, GCH1, TST, BLVRA, HMOX2, MPG, HMOX1, RAB11A, ATP5O, DPYD, ATP5A1, ENTPD4, ENTPD1, ERCC3, MPST, NT5C	12.3608
GO:0030522	intracellular receptor-mediated signaling pathway	25	0.00715882	PML, NR3C1, CALR, DAXX, VDR, KDM3A, RAN, MED12, ARID1A, MED13, CDK7, RB1, KAT5, MED4, NCOA2, MED30, YWHAH, RNF4, NCOA3, MED16, UBR5, MED17, NCOA6, JAK2, MED1	12.5942
GO:0008286	insulin receptor signaling pathway	15	0.00754434	PTPN2, PTPRA, FOXO1, RHOQ, FOXO4, PHIP, IGF1R, ZFP106, EIF4EBP2, GAB1, SH2B2, SHC1, PTPN1, PIK3R1, AKT2	13.2279
GO:0008624	induction of apoptosis by extracellular signals	34	0.00759093	ADORA2A, TNFRSF25, DEDD, FASTK, APH1B, DAXX, CRADD, VDR, MAP3K5, CASP3, SOS1, DIABLO, AATF, DAP, TRAF6, CASP2, FGD4, ARHGEF3, VAV3, TM2D1, CD3E, ARHGEF7, ARHGEF18, FADD, BAD, YWHAE, BCL2L11, DAPK1, ARHGEF11, TNFRSF10B, RIPK3, SORT1, MAPK8, DAP3	13.3042
GO:0002757	immune response-activating signal transduction	19	0.00773417	C3AR1, IRAK1, BCL10, MICB, MICA, CD3E, CD247, KLRK1, PTPN22, UBE2N, MAP3K7, IRAK3, FYN, ZAP70, RIPK2, SH2B2, HSPD1, CD79A, TRAF6	13.5384
GO:0051291	protein heterooligomerization	19	0.00773417	PRKCZ, BCL10, MAP2K1, BRAF, VHL, PRKAG1, ALDOC, PRKAB1, FADD, SKI, BIRC3, BIRC2, GCH1, UQCRHL, ZFP91, IGF1R, TSC1, UQCRH, TSC2, SKIL	13.5384
GO:0043543	protein amino acid acylation	21	0.00824112	ZDHHC2, BRD1, MEAF6, ING4, ING3, KAT2B, HAT1, DMAP1, KAT5, EPC1, PHF17, NMT1, ZDHHC17, BRPF1, NAA50, SAP130, BRPF3, NAA10, PHF15, TAF9, BRD8	14.3622
GO:0006405	RNA export from nucleus	16	0.00824175	ZC3H3, PABPN1, UPF2, AGFG1, RAN, SMG5, SMG7, EIF5A, SMG1, HNRNPA1, TSC1, RAE1, NPM1, THOC7, THOC4, GLE1	14.3633
GO:0042157	lipoprotein metabolic process	26	0.00854175	GPAA1, ABCA1, FNTA, PIGF, PIGG, LCAT, ATG7, PIGB, PIGC, PGGT1B, ZDHHC2, PGAP2, PIGY, PIGX, ADNP, PIGT, PIGS, ATM, NMT1, ZDHHC17, APOL1, PTAR1, DPM1, DPM3, APOL6, ALG12	14.8473
GO:0006506	GPI anchor biosynthetic process	14	0.00895186	PGAP2, PIGY, PIGX, ADNP, GPAA1, PIGT, PIGS, PIGF, PIGG, PIGB, DPM1, PIGC, DPM3, ALG12	15.5048
GO:0009259	ribonucleotide metabolic process	42	0.0089593	ATP5D, ADSS, PRKAG2, RHOQ, ATP5G2, CMPK1, GCH1, ATP2B1, ATP2B4, ATP8B2, RAB11A, ATP5O, C16ORF7, ENTPD4, ERCC3, ENTPD1, NDUFS1, IMPDH2, ATP5J, ATP5F1, CECR1, ATP6V1H, ATP11A, ACLY, ATP1A1, ATP6V1D, AMPD3, MON2, ATP6V1F, NME6, ATP6V1C1, ATP7A, NME2, ATP13A1, ATP2C1, ATP5C1, ADSL, ATP6V0A1, DPYD, ATP5A1, ATP6V0A2, ATP8A1	15.5167
GO:0033077	T cell differentiation in the thymus	12	0.00922891	XRCC4, CD3D, CD3E, JMJD6, ZAP70, ADAM17, MINK1, PRKDC, ITPKB, LIG4, HLA-DMA, APC	15.9463
GO:0000122	negative regulation of transcription from RNA polymerase II promoter	69	0.00942624	JDP2, PPARD, CBX4, NFKB1, ZEB1, CITED2, EPC1, SIN3A, GFI1B, ZNF148, OLIG2, SUPT5H, ATF7IP, ZNF281, EGR1, TBL1XR1, SATB1, CTBP1, MTA2, GABPA, MECP2, ZHX2, HDAC10, RB1, FOSB, CSDA, MBD2, RBBP7, MXD4, SUZ12, NCOA2, PIAS4, BPTF, TGIF1, MDM2, PRDM1, MDM4, CUX1, LCOR, NSD1, SMARCA2, EID1, CALR, VPS72, VDR, HEXIM1, SKIL, ETV3, CEBPA, DNMT3A, ZBTB7A, EHMT1, VHL, JARID2, SMAD7, TRIM28, TRIM27, SKI, KAT5, …	16.2594
GO:0031958	corticosteroid receptor signaling pathway	6	0.00942652	YWHAH, NCOA6, JAK2, ARID1A, NR3C1, CALR	16.2598
GO:0033523	histone H2B ubiquitination	6	0.00942652	CDC73, PAF1, RNF20, RNF40, CTR9, UBE2E1	16.2598
GO:0019047	provirus integration	6	0.00942652	XRCC4, PPIA, XRCC6, PSIP1, LIG4, HMGA1	16.2598
GO:0030069	lysogeny	6	0.00942652	XRCC4, PPIA, XRCC6, PSIP1, LIG4, HMGA1	16.2598
GO:0006281	DNA repair	73	0.00946957	XRCC4, MORF4L2, XRCC6, UVRAG, ZNF12, PTTG2, RPS27L, INTS3, XRCC1, NONO, ANKRD17, EPC2, GTF2H2C, SLK, NSMCE1, WDR33, ESCO1, UBE2A, REV1, POLG, C11ORF30, CCNH, DDB1, USP1, MBD4, TOPBP1, RAD9A, CDK7, LIG4, C9ORF80, EEPD1, GTF2H2, GTF2H1, GTF2H2B, UBE2N, DCLRE1C, EYA3, PNKP, RECQL, XPC, RFC2, FBXO18, NCOA6, GADD45A, SUMO1P3, SHFM1, PML, PRKDC, UBE2V2, RRM2B, KIN, XAB2, RBX1, RPA2, ERCC5, FBXO6, MUS81…	16.328
GO:0030149	sphingolipid catabolic process	9	0.00951677	SGPL1, GBA2, GLA, GM2A, HEXA, HEXB, GALC, SMPD1, SMPD3	16.4027
GO:0046466	membrane lipid catabolic process	9	0.00951677	SGPL1, GBA2, GLA, GM2A, HEXA, HEXB, GALC, SMPD1, SMPD3	16.4027
GO:0018205	peptidyl-lysine modification	9	0.00951677	ATP7A, HDAC4, KAT2B, JMJD6, EIF5A, DHPS, SETD2, SIRT1, HDAC6	16.4027
GO:0042787	protein ubiquitination during ubiquitin-dependent protein catabolic process	9	0.00951677	RNF144B, MAP3K1, DDB1, UBE4B, MDM2, RNF11, SIAH1, ITCH, SMURF1	16.4027
GO:0006914	autophagy	15	0.00983568	TM9SF1, ARSB, CLN3, ATG9A, ATG12, WIPI1, ATG4D, ATG5, MAP1LC3A, ATG4B, ATG7, ARSA, ATG16L1, DRAM1, HDAC6	16.9055
GO:0043549	regulation of kinase activity	89	0.00985166	CCNT2, ADCY4, HMGCR, PRKAG1, PRKAG2, ZEB2, DAXX, LATS2, MAP3K7, ZGPAT, MAP3K5, PDPK1, CASP3, APP, GAB1, TGFA, SHC1, MAP2K6, SERTAD1, ADAM9, PPP2R1A, ANAPC2, IRAK1, CCNK, PIK3CB, MADD, RB1, CDK7, GTF2H1, SPAG9, NCK2, ADRB2, TNFRSF10B, RIPK1, CD81, PRKRIP1, ERN1, GHRL, ADAM17, MAP3K13, GADD45A, PRKCZ, CDK5R1, ADORA2A, CSF1, PFKFB2, SFN, NPRL2, CCNG1, DGKA, IRAK3, KRAS, AKT1S1, DGKD, HEXIM1, MAP3K1,…	16.9306
GO:0009141	nucleoside triphosphate metabolic process	38	0.0102103	ATP5D, PRKAG2, RHOQ, ATP5G2, RRM2B, GCH1, ATP2B1, ATP2B4, ATP8B2, RAB11A, ATP5O, C16ORF7, ENTPD1, ERCC3, NDUFS1, TBPL1, ATP5J, ATP5F1, ATP11A, ATP6V1H, ACLY, ATP1A1, DGUOK, ATP6V1D, MON2, NME6, ATP6V1F, ATP7A, ATP6V1C1, NME2, ATP13A1, ATP2C1, ATP5C1, ATP6V0A1, ATP5A1, ATP6V0A2, ATP8A1, DUT	17.4926
GO:0051656	establishment of organelle localization	23	0.0102221	SNAP29, ARFGAP1, COPA, STX5, MAP2K1, COPZ1, MAP4K2, WIPI1, COPB2, KIF1B, GBF1, MAP1S, COPB1, NPM1, ARCN1, RHOT1, RHOT2, MKKS, TMED10, PAFAH1B1, COPG, YKT6, NUDC	17.5109
GO:0022618	ribonucleoprotein complex assembly	23	0.0102221	EIF6, CRNKL1, SNRPD3, DICER1, SNRPD2, SF3A2, PRPF6, SMNDC1, SF3A3, EIF3A, PIH1D1, DDX23, CLP1, PRMT5, NPM1, SNRNP200, USP39, SNRPB, SLU7, CELF1, GEMIN7, TXNL4A, SNRPG	17.5109
GO:0002520	immune system development	71	0.0103029	XRCC4, XRCC6, TIRAP, PTPN22, ITPKB, HLA-DMA, VPS33A, CBFB, FLT3LG, CTNNBL1, BAK1, SBDS, ASH2L, CHUK, RHOH, EGR1, SGPL1, CD3D, CD3E, RELB, TAZ, MINK1, RB1, OSTM1, LIG4, BCL2L11, DCLRE1C, CRKL, NCOA6, LCK, VEGFA, ADAM17, MED1, GPR183, CSF1, TIPARP, PML, PRKDC, IL7R, ITGB1, CHD7, ZAP70, POLM, PPP3CB, SH2B3, TCEA1, CD4, TRAF6, RUNX1, PIK3R1, APC, CEBPA, CEBPE, SWAP70, JARID2, TGFBR1, ZNF160, BPGM, IT…	17.6371
GO:0033865	nucleoside bisphosphate metabolic process	7	0.0104153	PANK4, COASY, PANK2, HMGCR, ACLY, PPCDC, PAPSS1	17.8121
GO:0070584	mitochondrion morphogenesis	7	0.0104153	MFN2, MFN1, BAK1, FIS1, SSBP1, COL4A3BP, MUL1	17.8121
GO:0031647	regulation of protein stability	16	0.0105484	NAPG, VHL, SMAD7, PML, PEX6, PRKDC, CALR, COG3, STX12, MORC3, CDKN2AIP, TBRG1, RBM38, HSPD1, MDM4, FBXO7	18.019
GO:0002768	immune response-regulating cell surface receptor signaling pathway	16	0.0105484	BCL10, C3AR1, MICB, MICA, CD3E, CD247, KLRK1, PTPN22, MAP3K7, UBE2N, FYN, ZAP70, RIPK2, SH2B2, CD79A, TRAF6	18.019
GO:0019318	hexose metabolic process	52	0.0107647	LDHB, PPARD, PHKB, IL6ST, PRKAG2, PGAM2, OGDH, SLC35A2, PDHB, NISCH, MAN2B2, PGAM4, PIK3CA, DHTKD1, PFKL, PHKG2, FBP1, PMM2, PMM1, PGM2, RENBP, H6PD, PGM1, GHRL, MDH2, MDH1, PHKA2, SORD, FUT7, ALDOC, PFKFB2, HK2, HK1, PPP1R3D, GALK1, TROVE2, PRKAA1, TSTA3, PDK1, PDK3, BPGM, BAD, CPT1A, GPI, MAN2C1, PPP1R2, GBE1, PYGM, GSK3B, POFUT2, GLYR1, DCXR	18.3542
GO:0045859	regulation of protein kinase activity	86	0.011183	CCNT2, ADCY4, HMGCR, PRKAG1, PRKAG2, ZEB2, DAXX, LATS2, MAP3K7, ZGPAT, MAP3K5, PDPK1, CASP3, APP, GAB1, TGFA, SHC1, MAP2K6, SERTAD1, ADAM9, PPP2R1A, ANAPC2, IRAK1, CCNK, PIK3CB, MADD, RB1, CDK7, GTF2H1, SPAG9, NCK2, ADRB2, TNFRSF10B, RIPK1, CD81, PRKRIP1, ERN1, GHRL, ADAM17, MAP3K13, GADD45A, PRKCZ, CDK5R1, ADORA2A, CSF1, SFN, CCNG1, DGKA, IRAK3, KRAS, AKT1S1, DGKD, HEXIM1, MAP3K1, NPM1, DUSP16, …	18.9985
GO:0006505	GPI anchor metabolic process	14	0.011741	PGAP2, PIGY, PIGX, ADNP, GPAA1, PIGT, PIGS, PIGF, PIGG, PIGB, DPM1, PIGC, DPM3, ALG12	19.8507
GO:0008629	induction of apoptosis by intracellular signals	19	0.0118434	CIDEB, LGALS12, PML, RPS27L, MBD4, SFN, ATM, SART1, CUL3, CASP3, RNF7, CUL4A, HTRA2, BBC3, HMOX1, DIABLO, JAK2, DYRK2, C16ORF5	20.0061
GO:0006007	glucose catabolic process	20	0.0120527	LDHB, PFKL, PFKFB2, ALDOC, HK2, HK1, PGAM2, BPGM, BAD, OGDH, PDHB, GPI, TROVE2, H6PD, PGAM4, PGM1, DHTKD1, GLYR1, MDH2, MDH1	20.323
GO:0022415	viral reproductive process	21	0.0121765	XRCC4, ICAM1, LRSAM1, CTBP1, CTBP2, DERL1, XRCC6, RRAGA, LIG4, CCL4, HMGA1, UBP1, PVRL1, PPIA, CD81, PSIP1, THOC7, CD4, THOC4, ITCH, SUPT5H	20.5099
GO:0048534	hemopoietic or lymphoid organ development	67	0.012201	XRCC4, TIRAP, PTPN22, ITPKB, HLA-DMA, VPS33A, CBFB, FLT3LG, BAK1, SBDS, ASH2L, CHUK, RHOH, EGR1, SGPL1, CD3D, CD3E, RELB, TAZ, MINK1, RB1, OSTM1, LIG4, BCL2L11, DCLRE1C, CRKL, LCK, VEGFA, NCOA6, ADAM17, MED1, GPR183, CSF1, TIPARP, PML, PRKDC, IL7R, ITGB1, CHD7, ZAP70, POLM, PPP3CB, SH2B3, TCEA1, CD4, TRAF6, RUNX1, PIK3R1, APC, CEBPA, CEBPE, JARID2, TGFBR1, ZNF160, BPGM, ITGA4, SOD1, FOXP1, DNASE2…	20.5467
GO:0016441	posttranscriptional gene silencing	10	0.0124418	SRRT, MOV10, EIF2C2, ZCCHC11, EIF2C1, CLP1, RBM3, DICER1, SMAD2, CELF1	20.9088
GO:0035194	posttranscriptional gene silencing by RNA	10	0.0124418	SRRT, MOV10, EIF2C2, ZCCHC11, EIF2C1, CLP1, RBM3, DICER1, SMAD2, CELF1	20.9088
GO:0032312	regulation of ARF GTPase activity	12	0.0125628	ARFGAP1, GIT1, ARFGAP2, AGAP7, ARFGAP3, SMAP1, AGAP8, AGFG1, ACAP3, AGAP2, AGAP4, ADAP1	21.0902
GO:0001701	in utero embryonic development	48	0.012616	TAPT1, INSL3, XRCC4, SYVN1, COPS3, INTS1, BCL2L1, MED21, SRF, ITGB1, XAB2, YBX1, CITED2, ARNT, CUL3, ACVR1B, PRMT1, CHD8, SBDS, CHD7, HSF1, COL4A3BP, ANKRD11, APBA3, MLL2, CEBPA, NASP, ZNF830, TGFBR1, GABPA, SPINT1, SMAD2, LIG4, CSDA, CAPN2, BCL2L11, RIC8A, MFN2, MIB1, NMT1, PSMC4, PSMC3, ZMIZ1, NCOA6, PYGO2, MAPK8IP3, PRDM1, MED1	21.1699
GO:0000245	spliceosome assembly	13	0.0140179	CRNKL1, SNRPD2, SF3A2, SF3A3, SMNDC1, PRPF6, DDX23, SNRNP200, USP39, SLU7, CELF1, SNRPG, TXNL4A	23.2406
GO:0009150	purine ribonucleotide metabolic process	39	0.0142411	ATP5D, ADSS, PRKAG2, RHOQ, ATP5G2, GCH1, ATP2B1, ATP2B4, ATP8B2, RAB11A, ATP5O, C16ORF7, ERCC3, ENTPD1, NDUFS1, IMPDH2, ATP5J, ATP5F1, CECR1, ATP6V1H, ATP11A, ACLY, ATP1A1, ATP6V1D, AMPD3, MON2, ATP6V1F, NME6, ATP6V1C1, ATP7A, NME2, ATP13A1, ATP2C1, ATP5C1, ADSL, ATP6V0A1, ATP5A1, ATP6V0A2, ATP8A1	23.5655
GO:0044093	positive regulation of molecular function	137	0.0145597	XRCC4, ADCY4, GNA15, ADORA3, CDC16, PMAIP1, MAP3K7, BAK1, NLRC4, MAP3K5, FNTA, S1PR1, GAB1, MAP2K6, ADAM9, ANAPC2, BCL10, ANAPC5, PIK3CB, MADD, ANAPC4, STIM2, STIM1, BCL2L13, PSMA2, SPAG9, PSMA1, NME2, PSMA6, PSMA3, RIPK2, ANAPC7, SIVA1, FZR1, ADORA2A, PFKFB2, UBE2V1, ANAPC11, PIN1, IRAK3, VDR, PSMB7, SERINC5, PSMB6, KRAS, ACD, P2RY2, NPM1, DIABLO, TRAF7, TRAF6, HIP1, FGD4, FCER1A, VAV3, TAOK2, M…	24.0271
GO:0009261	ribonucleotide catabolic process	11	0.0148393	ATP5D, RHOQ, RAB11A, ACLY, ATP5O, ENTPD4, ATP5A1, ENTPD1, ERCC3, AMPD3, GCH1	24.4299
GO:0009205	purine ribonucleoside triphosphate metabolic process	34	0.0149715	ATP5D, PRKAG2, RHOQ, ATP5G2, GCH1, ATP2B1, ATP2B4, ATP8B2, RAB11A, ATP5O, C16ORF7, ENTPD1, ERCC3, NDUFS1, ATP5J, ATP5F1, ATP11A, ATP6V1H, ACLY, ATP1A1, ATP6V1D, MON2, NME6, ATP6V1F, ATP7A, ATP6V1C1, NME2, ATP13A1, ATP2C1, ATP5C1, ATP6V0A1, ATP5A1, ATP6V0A2, ATP8A1	24.6197
GO:0005996	monosaccharide metabolic process	58	0.0149746	LDHB, PPARD, IL6ST, PHKB, HEXB, PRKAG2, PGAM2, OGDH, SLC35A2, PDHB, NISCH, MAN2B2, PGAM4, ST3GAL6, PIK3CA, DHTKD1, PFKL, PHKG2, FBP1, CHST2, PMM2, PMM1, PGM2, RENBP, CHST7, H6PD, PGM1, GHRL, MDH2, MDH1, PHKA2, SORD, FUT7, ALDOC, PFKFB2, HK2, HK1, PPP1R3D, GALK1, TROVE2, PRKAA1, TSTA3, PDK1, PDK3, BPGM, BAD, CPT1A, CSGALNACT1, GPI, MAN2C1, AMDHD2, PPP1R2, GBE1, PYGM, GSK3B, POFUT2, GLYR1, DCXR	24.6241
GO:0051338	regulation of transferase activity	91	0.014987	CCNT2, ADCY4, HMGCR, PRKAG1, PRKAG2, ZEB2, DAXX, LATS2, MAP3K7, ZGPAT, MAP3K5, PDPK1, CASP3, APP, GAB1, TGFA, SHC1, MAP2K6, SERTAD1, ADAM9, PPP2R1A, ANAPC2, IRAK1, CCNK, PIK3CB, MADD, RB1, CDK7, GTF2H1, SPAG9, NCK2, ADRB2, TNFRSF10B, RIPK1, CD81, PRKRIP1, ERN1, GHRL, ADAM17, MAP3K13, GADD45A, PRKCZ, CDK5R1, ADORA2A, CSF1, PFKFB2, SFN, NPRL2, CCNG1, DGKA, IRAK3, SERINC5, ACD, KRAS, AKT1S1, DGKD, H…	24.642
GO:0051640	organelle localization	28	0.0155466	SNAP29, ARFGAP1, COPA, CEP120, COPZ1, MAP4K2, VPS33A, COPB2, GBF1, COPB1, NPM1, MKKS, TMED10, PAFAH1B1, NUDC, STX5, MAP2K1, MUL1, WIPI1, MFN2, KIF1B, MAP1S, ARCN1, RHOT1, RHOT2, COPG, YKT6, HDAC6	25.4401
GO:0006122	mitochondrial electron transport, ubiquinol to cytochrome c	5	0.0156433	UQCR10, UQCRC1, UQCR11, UQCRH, UQCRB, UQCRHL	25.5771
GO:0030097	hemopoiesis	61	0.015742	XRCC4, TIRAP, PTPN22, ITPKB, HLA-DMA, VPS33A, CBFB, FLT3LG, BAK1, ASH2L, CHUK, RHOH, EGR1, SGPL1, CD3D, CD3E, RELB, TAZ, MINK1, RB1, OSTM1, LIG4, DCLRE1C, LCK, VEGFA, NCOA6, ADAM17, MED1, GPR183, CSF1, TIPARP, PML, PRKDC, IL7R, ITGB1, CHD7, ZAP70, PPP3CB, POLM, SH2B3, CD4, TCEA1, RUNX1, TRAF6, PIK3R1, APC, CEBPA, CEBPE, ZNF160, BPGM, ITGA4, FOXP1, DNASE2, ATP7A, HDAC5, HDAC4, RPL22, JMJD6, JAK2, …	25.7168
GO:0015986	ATP synthesis coupled proton transport	15	0.0160226	ATP5D, ATP5F1, ATP6V1H, ATP5G2, ATP6V1D, MON2, ATP6V1F, ATP6V1C1, ATP5C1, ATP6V0A1, C16ORF7, ATP5O, ATP5A1, ATP6V0A2, ATP5J	26.1126
GO:0015985	energy coupled proton transport, down electrochemical gradient	15	0.0160226	ATP5D, ATP5F1, ATP6V1H, ATP5G2, ATP6V1D, MON2, ATP6V1F, ATP6V1C1, ATP5C1, ATP6V0A1, C16ORF7, ATP5O, ATP5A1, ATP6V0A2, ATP5J	26.1126
GO:0009144	purine nucleoside triphosphate metabolic process	35	0.0164088	ATP5D, PRKAG2, RHOQ, ATP5G2, GCH1, ATP2B1, ATP2B4, ATP8B2, RAB11A, ATP5O, C16ORF7, ENTPD1, ERCC3, NDUFS1, ATP5J, ATP5F1, ATP11A, ATP6V1H, ACLY, ATP1A1, DGUOK, ATP6V1D, MON2, NME6, ATP6V1F, ATP7A, ATP6V1C1, NME2, ATP13A1, ATP2C1, ATP5C1, ATP6V0A1, ATP5A1, ATP6V0A2, ATP8A1	26.654
GO:0006487	protein amino acid N-linked glycosylation	16	0.0166563	MGAT4B, GNPTG, GYPC, OSTC, MGAT4A, MAN1B1, MOGS, STT3B, LOC151162, MGAT2, MAGT1, STT3A, CD4, RPN2, ALG12, DDOST	26.999
GO:0010970	microtubule-based transport	12	0.0167362	PRKCZ, APP, SPG7, KIF1B, KIF5B, MACF1, MAP2K1, MAP1S, KLC1, RHOT1, RHOT2, PAFAH1B1	27.1101
GO:0009199	ribonucleoside triphosphate metabolic process	34	0.0169823	ATP5D, PRKAG2, RHOQ, ATP5G2, GCH1, ATP2B1, ATP2B4, ATP8B2, RAB11A, ATP5O, C16ORF7, ENTPD1, ERCC3, NDUFS1, ATP5J, ATP5F1, ATP11A, ATP6V1H, ACLY, ATP1A1, ATP6V1D, MON2, NME6, ATP6V1F, ATP7A, ATP6V1C1, NME2, ATP13A1, ATP2C1, ATP5C1, ATP6V0A1, ATP5A1, ATP6V0A2, ATP8A1	27.4512
GO:0042176	regulation of protein catabolic process	18	0.0173706	HSP90AB1, XPO1, TAF1, SMAD7, NDFIP1, ARNTL, STUB1, IRAK3, SGSM3, PSMD1, PSMD2, MDM2, PSMD3, TAF9, ITCH, MDM4, APC, ADAM9	27.9862
GO:0006473	protein amino acid acetylation	18	0.0173706	BRD1, MEAF6, ING4, ING3, KAT2B, HAT1, DMAP1, KAT5, EPC1, PHF17, BRPF1, SAP130, BRPF3, NAA50, NAA10, PHF15, TAF9, BRD8	27.9862
GO:0042147	retrograde transport, endosome to Golgi	7	0.0174207	STX5, PIKFYVE, BET1L, VPS35, YKT6, VPS26A, VTI1A	28.055
GO:0000718	nucleotide-excision repair, DNA damage removal	10	0.0174684	PNKP, RPA2, ERCC5, GTF2H2C, XPC, CCNH, DDB1, CDK7, ERCC3, GTF2H2, GTF2H1, GTF2H2B	28.1203
GO:0016458	gene silencing	19	0.0175109	DNMT3A, EIF2C2, ZCCHC11, EIF2C1, RBM3, DICER1, HAT1, ERI1, SIRT6, SMAD2, SIRT1, SIRT2, HDAC5, SRRT, MOV10, CLP1, CELF1, TNRC6B, KCNQ1	28.1787
GO:0002764	immune response-regulating signal transduction	19	0.0175109	C3AR1, IRAK1, BCL10, MICB, MICA, CD3E, CD247, KLRK1, PTPN22, UBE2N, MAP3K7, IRAK3, FYN, ZAP70, RIPK2, SH2B2, HSPD1, CD79A, TRAF6	28.1787
GO:0006006	glucose metabolic process	42	0.0177921	PHKA2, LDHB, PPARD, SORD, IL6ST, PHKB, PFKFB2, ALDOC, PRKAG2, HK2, HK1, PGAM2, OGDH, PDHB, PPP1R3D, TROVE2, NISCH, PGAM4, PIK3CA, PRKAA1, DHTKD1, PDK1, PFKL, PDK3, PHKG2, FBP1, BPGM, BAD, CPT1A, PGM2, GPI, PPP1R2, GBE1, PYGM, H6PD, GSK3B, PGM1, GHRL, GLYR1, MDH2, DCXR, MDH1	28.5627
GO:0006895	Golgi to endosome transport	6	0.0178156	AP2A1, RAB14, SORT1, DOPEY2, WIPI1, MON2	28.5948
GO:0045047	protein targeting to ER	6	0.0178156	SRP54, MACF1, SRP19, SEC61A1, SRP9, SEC61G	28.5948
GO:0015936	coenzyme A metabolic process	6	0.0178156	PANK4, COASY, PANK2, HMGCR, ACLY, PPCDC	28.5948
GO:0006513	protein monoubiquitination	6	0.0178156	CDC73, PAF1, RNF20, RNF40, CTR9, UBE2E1	28.5948
GO:0006612	protein targeting to membrane	13	0.0181941	ARL6IP1, SRP54, TAOK2, TIMM10, SRP19, SEC62, TIMM8B, SSR1, MACF1, PEX16, TRAM1, SRP9, SSR3	29.1086
GO:0000280	nuclear division	57	0.0186744	PTTG2, CDC16, LATS2, TARDBP, E4F1, USP16, STAG1, VCPIP1, ANAPC2, CCNK, ANAPC5, RAN, ANAPC4, DCTN3, DCTN1, NCAPD2, EML4, DCTN2, CDK11A, CLIP1, NEK9, MAPRE2, ANAPC7, AKAP8, MAD2L2, CHFR, MAPRE3, NEK6, FZR1, USP9X, KATNB1, CETN2, ANAPC11, CCNG1, TUBB, NUMA1, NIPBL, PBRM1, CLASP1, PAFAH1B1, NUDC, BUB3, APC, TXNL4B, PDS5B, MAP2K1, PDS5A, ZNF830, PMF1, CDC26, CDC27, SMC3, SIRT2, SMC4, SETD8, SMC1A, TXN…	29.7555
GO:0007067	mitosis	57	0.0186744	PTTG2, CDC16, LATS2, TARDBP, E4F1, USP16, STAG1, VCPIP1, ANAPC2, CCNK, ANAPC5, RAN, ANAPC4, DCTN3, DCTN1, NCAPD2, EML4, DCTN2, CDK11A, CLIP1, NEK9, MAPRE2, ANAPC7, AKAP8, MAD2L2, CHFR, MAPRE3, NEK6, FZR1, USP9X, KATNB1, CETN2, ANAPC11, CCNG1, TUBB, NUMA1, NIPBL, PBRM1, CLASP1, PAFAH1B1, NUDC, BUB3, APC, TXNL4B, PDS5B, MAP2K1, PDS5A, ZNF830, PMF1, CDC26, CDC27, SMC3, SIRT2, SMC4, SETD8, SMC1A, TXN…	29.7555
GO:0048285	organelle fission	59	0.0186953	PTTG2, CDC16, LATS2, TARDBP, E4F1, USP16, STAG1, VCPIP1, ANAPC2, CCNK, ANAPC5, RAN, ANAPC4, DCTN3, DCTN1, NCAPD2, EML4, DCTN2, CDK11A, CLIP1, NEK9, MAPRE2, ANAPC7, AKAP8, MAD2L2, CHFR, MAPRE3, NEK6, FZR1, USP9X, KATNB1, CETN2, ANAPC11, CCNG1, FIS1, TUBB, NUMA1, NIPBL, PBRM1, PAFAH1B1, CLASP1, NUDC, BUB3, APC, TXNL4B, PDS5B, MAP2K1, PDS5A, ZNF830, MUL1, PMF1, CDC26, CDC27, SMC3, SIRT2, SMC4, SETD8…	29.7836
GO:0034621	cellular macromolecular complex subunit organization	87	0.0189871	EIF6, XPO1, OXA1L, RSF1, CRNKL1, SNRPD3, AP2S1, DICER1, NAP1L1, SNRPD2, CTCF, H1FX, HIST2H4A, NAP1L4, HIST2H4B, SMNDC1, TTLL3, DSTN, NDUFAF3, NDUFS7, NDUFS5, H2AFV, DDX23, HIST2H2AC, CLP1, PRMT5, GTF2A2, CD3E, TAZ, TTF1, TMEM70, ARID1A, IPO8, MBD2, HMGA1, PRPF6, ADRM1, NCK2, ADRB2, PIH1D1, SMARCE1, PFDN6, HIST2H2BE, TBCA, HIST2H2BF, NCK1, SNRNP200, SNRPB, SMARCA5, GHRL, SLU7, CELF1, SURF1, SNRPG,…	30.1738
GO:0050688	regulation of defense response to virus	9	0.0204509	MAVS, MICB, AP2B1, AP2A2, AP2A1, AP2S1, PML, ATP6V1H, APOBEC3G	32.1001
GO:0009203	ribonucleoside triphosphate catabolic process	9	0.0204509	ATP5D, RHOQ, RAB11A, ACLY, ATP5O, ATP5A1, ENTPD1, ERCC3, GCH1	32.1001
GO:0009207	purine ribonucleoside triphosphate catabolic process	9	0.0204509	ATP5D, RHOQ, RAB11A, ACLY, ATP5O, ATP5A1, ENTPD1, ERCC3, GCH1	32.1001
GO:0006944	membrane fusion	18	0.021033	STX6, SNAP29, CLN3, NPLOC4, PLDN, VAV3, RABIF, NAPG, VTI1B, MFN2, BAK1, MFN1, RABEP1, VAMP8, ATG7, VAMP7, USO1, VCPIP1	32.8522
GO:0046649	lymphocyte activation	52	0.0211597	XRCC4, MICB, MICA, PTPN22, TNFSF14, ITPKB, HLA-DMA, CBFB, FLT3LG, BAK1, DDOST, IMPDH2, RHOH, EGR1, ICAM1, CD3D, CD3E, RELB, MINK1, LIG4, DCLRE1C, NCK2, NCK1, IGBP1, LCK, RIPK2, ADAM17, GPR183, KLRK1, PRKDC, IL7R, ITGB1, CHD7, PPP3CB, CD2, POLM, ZAP70, CD4, PIK3R1, CD7, APC, SWAP70, ITGA4, FOXP1, ATP7A, HDAC5, HDAC4, FYN, RPL22, JMJD6, HSPD1, CD79A	33.0148
GO:0043066	negative regulation of apoptosis	86	0.0211861	IER3, XRCC4, CBX4, INTS1, FOXO1, NFKB1, SGMS1, CITED2, MAP3K7, ZFP91, CASP3, FNTA, BAG1, ATG5, HMOX1, PIK3CA, VNN1, DDAH2, CASP2, API5, PIK3CG, PGAP2, CLN3, IRAK1, BCL10, BRAF, ADNP, LIG4, CSDA, DAPK1, NME6, NME2, TNFAIP8, VEGFA, GHRL, SORT1, RIPK2, ADAM17, FAIM3, MAPK8, TNFAIP3, MYO18A, GSTP1, TMX1, PRKCZ, SYVN1, XIAP, ADORA2A, PAFAH2, PF4, BCL2L1, TCF7L2, MIF, IGF1R, CHD8, ERCC5, KRAS, AKT1S1, …	33.0486
GO:0033673	negative regulation of kinase activity	27	0.0211997	HMGCR, ADORA2A, PRKAG2, SFN, NPRL2, LATS2, ZGPAT, IRAK3, CASP3, PDPK1, AKT1S1, HEXIM1, DUSP16, MLLT1, APC, GPS1, PPP2R1A, DUSP22, CRIPAK, RB1, SH3BP5, YWHAG, NUP62, RGS3, TSC2, PRKRIP1, GADD45A	33.0661
GO:0033365	protein localization in organelle	40	0.0214516	XPO1, GRPEL1, PDIA3, TIMM17A, TIMM17B, TIMM10, PML, SRP19, AIP, MACF1, CEP57, MORC3, PIKFYVE, PPP3CB, PPP3CA, RANBP2, TPR, TNPO1, SEC61A1, MCM3AP, SRP54, TMCO6, RAN, PPP1R10, ARNTL, IPO8, TIMM8B, COG3, MFN2, TSC2, TOMM20, KPNA6, SPTBN1, NUTF2, JAK2, KPNA4, XPO7, SEC61G, SRP9, KPNA1	33.3881
GO:0006470	protein amino acid dephosphorylation	37	0.0216653	PPP6C, STYXL1, ILKAP, SSH1, CDC14A, SSH3, PPM1A, PTPN22, DUSP11, PPM1B, ACP1, MTM1, DUSP18, PPP2CB, DUSP16, PPP3CB, PPP3CA, MTMR6, MTMR4, PTPN7, PPP2R1A, PTPN18, PTPN2, PTPRN2, PTPRA, DUSP23, DUSP22, PTPN11, EYA3, PPM1G, DUSP3, PPM1D, SBF1, PTP4A1, PTPN1, CTDP1, PPP2R2A	33.6601
GO:0043069	negative regulation of programmed cell death	87	0.0217184	IER3, XRCC4, CBX4, INTS1, FOXO1, NFKB1, SGMS1, CITED2, MAP3K7, ZFP91, CASP3, FNTA, BAG1, ATG5, HMOX1, PIK3CA, VNN1, DDAH2, CASP2, API5, PIK3CG, PGAP2, CLN3, IRAK1, BCL10, BRAF, ADNP, LIG4, CSDA, DAPK1, NME6, NME2, TNFAIP8, VEGFA, GHRL, SORT1, RIPK2, ADAM17, FAIM3, MAPK8, TNFAIP3, MYO18A, GSTP1, TMX1, PRKCZ, SYVN1, XIAP, ADORA2A, PAFAH2, PF4, BCL2L1, TCF7L2, MIF, IGF1R, CHD8, ERCC5, KRAS, AKT1S1, …	33.7276
GO:0010627	regulation of protein kinase cascade	63	0.0219258	PPARD, SLC20A1, IL6ST, TBK1, ZEB2, DAXX, PRDX1, MAP3K7, ZFP91, MAP3K5, TMEM9B, MIER1, HMOX1, GAB1, AKT2, RHOH, BCL10, PPP2R1A, C9ORF89, FADD, UBE2N, OSM, TRIM38, ZDHHC17, ADRB2, TNFRSF10B, ATP2C1, RIPK1, MIB2, ZDHHC13, RIPK2, TNFAIP3, NEK6, MAVS, PPM1A, UBE2V1, TFG, TMED7, REL, MAP3K1, TRAF7, TRAF6, AXIN1, APC, FGD4, FCER1A, TAOK2, IL1RL1, LGALS1, TGFBR1, TAOK3, NDFIP1, MUL1, DUSP22, BIRC2, TRADD…	33.9903
GO:0080135	regulation of cellular response to stress	30	0.0220601	UBE2V1, UBE2V2, ZEB2, PRDX1, DAXX, MAP3K7, ZFP91, MAP3K5, MAP3K1, GAB1, NPM1, AKT2, FGD4, AXIN1, FCER1A, CLN3, TAOK2, USP1, TAOK3, MUL1, DUSP22, SIRT1, UBE2N, EYA3, HDAC3, RIPK1, BRE, MAPK8IP3, RIPK2, NCOR1	34.1599
GO:0006979	response to oxidative stress	44	0.0223561	NDUFB4, MICB, ATOX1, TXN2, PTGS1, PML, ROMO1, PDLIM1, RRM2B, BCL2L1, CCL5, PRDX1, ARNT, HMOX2, MSRA, SLC23A2, HMOX1, GPX4, GAB1, PPP2CB, TOR1A, IPCEF1, VNN1, IDH1, ERCC3, NDUFS2, NAPRT1, ADAM9, OXR1, SLC8A1, MAP2K1, STK25, SELK, NDUFA6, OXSR1, SOD1, NDUFA12, ATP7A, PNKP, MTF1, PRDX6, JAK2, SRXN1, HDAC6	34.5322
GO:0009967	positive regulation of signal transduction	73	0.0225414	PPARD, SLC20A1, IL6ST, TBK1, ITPKB, ZEB2, CITED2, MAP3K7, ACVR1B, ZFP91, TMEM9B, MIER1, HMOX1, TGFA, AGPAT2, AGPAT1, BCL10, CD3E, FADD, MBD2, UBE2N, OSM, TRIM38, ZDHHC17, ADRB2, TNFRSF10B, NCOA3, ATP2C1, RIPK1, MIB2, ZDHHC13, LCK, VEGFA, GHRL, RIPK2, ADAM17, NEK6, MAVS, ING2, CSF1, PPM1A, UBE2V1, TFG, ARNT, TMED7, KRAS, REL, SOS1, ZAP70, CD4, TRAF7, TRAF6, AXIN1, FCER1A, TAOK2, LGALS1, TGFBR1, TA…	34.7643
GO:0060548	negative regulation of cell death	87	0.0231993	IER3, XRCC4, CBX4, INTS1, FOXO1, NFKB1, SGMS1, CITED2, MAP3K7, ZFP91, CASP3, FNTA, BAG1, ATG5, HMOX1, PIK3CA, VNN1, DDAH2, CASP2, API5, PIK3CG, PGAP2, CLN3, IRAK1, BCL10, BRAF, ADNP, LIG4, CSDA, DAPK1, NME6, NME2, TNFAIP8, VEGFA, GHRL, SORT1, RIPK2, ADAM17, FAIM3, MAPK8, TNFAIP3, MYO18A, GSTP1, TMX1, PRKCZ, SYVN1, XIAP, ADORA2A, PAFAH2, PF4, BCL2L1, TCF7L2, MIF, IGF1R, CHD8, ERCC5, KRAS, AKT1S1, …	35.5821
GO:0017148	negative regulation of translation	13	0.0232354	EIF2C2, EIF2C1, PML, ANKHD1-EIF4EBP3, ANKHD1, CALR, EIF2B1, EIF4EBP3, EIF4A3, EIF4EBP2, EIF2AK1, TSC1, TIA1, EIF3E, SRP9	35.6267
GO:0006458	'de novo' protein folding	8	0.0237251	TOR2A, TOR1A, TOR1B, ERO1L, HSPD1, C9ORF167, UGGT1, HLA-DMA	36.2287
GO:0009154	purine ribonucleotide catabolic process	10	0.0238245	ATP5D, RHOQ, RAB11A, ACLY, ATP5O, ATP5A1, ENTPD1, ERCC3, AMPD3, GCH1	36.3503
GO:0050852	T cell receptor signaling pathway	10	0.0238245	MAP3K7, UBE2N, BCL10, CD3E, FYN, CD247, ZAP70, PTPN22, RIPK2, TRAF6	36.3503
GO:0007264	small GTPase mediated signal transduction	75	0.0239003	RAB9A, RGL4, RHOQ, RFXANK, ARL11, NISCH, RAB28, HMOX1, RAPGEF6, SHC1, RAB6A, RAPGEF2, RAPGEF1, RHOF, RAB20, SAR1A, AGAP2, RAB21, RHOH, GTPBP2, C9ORF86, ARHGEF3, RSU1, BRAF, LIMK1, ARHGEF7, RAB4A, G3BP1, G3BP2, ELMO1, ARHGEF11, DOK1, CRKL, SGSM3, REM2, RAB14, ARL8A, ARL8B, SIAH2, KSR1, RAPGEFL1, ARL4C, LRRK1, NKIRAS2, RALGPS2, USP8, RAB40C, ARF6, ABCA1, RRAGC, LOC407835, RAB44, KRAS, RAB43, SOS1, …	36.4428
GO:0045767	regulation of anti-apoptosis	14	0.0241915	SIVA1, IL6ST, SMAD7, RPS27L, BCL2L1, SIRT1, RIPK1, SERBP1, HMOX1, TNFAIP8, BRE, PRKAA1, RASA1, SLC9A1	36.7971
GO:0043085	positive regulation of catalytic activity	121	0.0243561	XRCC4, ADCY4, GNA15, ADORA3, CDC16, PMAIP1, MAP3K7, BAK1, NLRC4, MAP3K5, S1PR1, FNTA, GAB1, MAP2K6, ADAM9, ANAPC2, ANAPC5, PIK3CB, MADD, ANAPC4, BCL2L13, PSMA2, SPAG9, PSMA1, PSMA6, PSMA3, ANAPC7, SIVA1, FZR1, ADORA2A, PFKFB2, ANAPC11, PIN1, VDR, SERINC5, PSMB7, PSMB6, KRAS, ACD, P2RY2, NPM1, DIABLO, TRAF7, TRAF6, FGD4, HIP1, FCER1A, VAV3, TAOK2, MAP2K1, TGFBR1, MUL1, CDC26, CDC27, PTPN11, ATP7A,…	36.9966
GO:0006469	negative regulation of protein kinase activity	26	0.0250648	ADORA2A, HMGCR, PRKAG2, SFN, LATS2, ZGPAT, IRAK3, CASP3, PDPK1, AKT1S1, HEXIM1, DUSP16, MLLT1, APC, GPS1, PPP2R1A, DUSP22, CRIPAK, RB1, SH3BP5, YWHAG, NUP62, RGS3, TSC2, PRKRIP1, GADD45A	37.8485
GO:0033152	immunoglobulin V(D)J recombination	4	0.0255487	XRCC4, PRKDC, LIG4, FOXP1	38.4239
GO:0042110	T cell activation	35	0.0262121	XRCC4, MICB, MICA, PRKDC, PTPN22, TNFSF14, ITPKB, IL7R, HLA-DMA, CHD7, PPP3CB, CD2, ZAP70, CD4, DDOST, CD7, APC, RHOH, EGR1, ICAM1, CD3D, CD3E, RELB, MINK1, LIG4, ATP7A, NCK2, FYN, RPL22, JMJD6, NCK1, LCK, ADAM17, RIPK2, HSPD1	39.2046
GO:0000087	M phase of mitotic cell cycle	57	0.0262276	PTTG2, CDC16, LATS2, TARDBP, E4F1, USP16, STAG1, VCPIP1, ANAPC2, CCNK, ANAPC5, RAN, ANAPC4, DCTN3, DCTN1, NCAPD2, EML4, DCTN2, CDK11A, CLIP1, NEK9, MAPRE2, ANAPC7, AKAP8, MAD2L2, CHFR, MAPRE3, NEK6, FZR1, USP9X, KATNB1, CETN2, ANAPC11, CCNG1, TUBB, NUMA1, NIPBL, PBRM1, CLASP1, PAFAH1B1, NUDC, BUB3, APC, TXNL4B, PDS5B, MAP2K1, PDS5A, ZNF830, PMF1, CDC26, CDC27, SMC3, SIRT2, SMC4, SETD8, SMC1A, TXN…	39.2228
GO:0031123	RNA 3'-end processing	11	0.0262978	ZC3H3, APP, ZCCHC11, PAPD4, CLP1, INTS1, ERI1, PAPOLG, CSTF1, CPSF1, SLBP	39.3048
GO:0051084	'de novo' posttranslational protein folding	7	0.0270834	TOR2A, TOR1A, TOR1B, ERO1L, C9ORF167, UGGT1, HLA-DMA	40.2157
GO:0006986	response to unfolded protein	22	0.0279494	HSP90AB1, DERL2, DERL1, LY6G5B, SKIV2L, EDEM3, EDEM1, HERPUD2, MANF, SELS, ERP44, TOR1A, TOR1B, ERN1, DNAJB2, HSPA4, HSPD1, ERO1L, AMFR, DNAJC4, DDAH2, EIF2AK2	41.205
GO:0007242	intracellular signaling cascade	273	0.0290341	ADCY4, IL6ST, PLEKHM1, SNIP1, MAP3K7, MAP3K5, S1PR1, RAB28, GAB1, PIK3C3, RAPGEF6, PIK3CA, TLK1, TLK2, RAPGEF2, DDAH2, RAPGEF1, RAB20, MAP2K7, MAP2K6, RAB21, ADAM9, GTPBP2, PIK3CG, BRAF, RAN, PIK3CB, MED12, WNK1, RAD9A, MED13, SPAG9, MED16, MED17, UBR5, RAB14, ARL8A, MAPK8, ARL8B, RALGPS2, CNIH, NFKBIB, RAB40C, ARF6, STK17A, CALR, LOC407835, KRAS, DUSP16, FBXO6, ZAP70, C16ORF5, FCER1A, DVL3, GPR1…	42.4221
GO:0006333	chromatin assembly or disassembly	35	0.0292626	RSF1, ARID4A, CBX4, NAP1L1, H1FX, CTCF, CBX1, HIST2H4A, NAP1L4, CBX7, CBX6, HIST2H4B, TSPYL1, CHD8, SET, CHD7, H2AFV, HIST2H2AC, NPM1, CHD1, ASF1B, CHD4, CHD3, HIST1H4H, HIST1H2BD, MTA2, KAT5, HMGA1, SMARCE1, HIST2H2BE, HIST2H2BF, SMARCC1, SMARCC2, SMARCA5, SUPT16H, HIST1H3D, MPHOSPH8	42.6755
GO:0051085	chaperone mediated protein folding requiring cofactor	6	0.029965	TOR2A, TOR1A, TOR1B, ERO1L, C9ORF167, HLA-DMA	43.4475
GO:0006096	glycolysis	16	0.0304628	LDHB, PFKL, ALDOC, HK2, HK1, PGAM2, BPGM, OGDH, PDHB, GPI, TROVE2, PGAM4, PGM1, DHTKD1, MDH2, MDH1	43.9889
GO:0033627	cell adhesion mediated by integrin	5	0.0308833	ICAM1, ITGA6, ADAM17, ITGB1, ADAM9	44.4423
GO:0006677	glycosylceramide metabolic process	5	0.0308833	CLN3, GBA2, GLA, UGCG, GALC	44.4423
GO:0042921	glucocorticoid receptor signaling pathway	5	0.0308833	YWHAH, NCOA6, ARID1A, NR3C1, CALR	44.4423
GO:0050870	positive regulation of T cell activation	23	0.0314948	BCL10, CD3E, IL6ST, KLRK1, TNFSF14, ITPKB, BAD, IL7R, HLA-DMA, SART1, MAP3K7, CD47, NCK2, NCK1, LCK, ZAP70, AP3D1, RIPK2, VNN1, CD4, HSPD1, TRAF6, AP3B1	45.0955
GO:0006512	ubiquitin cycle	10	0.0316669	UBE2D2, UBE2G2, USP38, UBE2W, UBE2V2, ITCH, UBE2H, SMURF1, UBE2E1, FBXO11	45.2779
GO:0032869	cellular response to insulin stimulus	21	0.0332809	KAT2B, PTPN2, PTPRA, FBP1, PRKDC, FOXO1, RHOQ, PDE3B, FOXO4, HDAC5, PHIP, IGF1R, ZFP106, PDPK1, EIF4EBP2, GAB1, SH2B2, SHC1, PTPN1, PIK3R1, AKT2	46.9618
GO:0035195	gene silencing by miRNA	8	0.033671	SRRT, MOV10, EIF2C2, ZCCHC11, EIF2C1, RBM3, DICER1, SMAD2	47.3613
GO:0046777	protein amino acid autophosphorylation	25	0.0338659	UHMK1, ACVR1B, IGF1R, VRK2, CSNK2A1, MAP3K1, CLK4, CDK12, ZAP70, LMTK2, IRAK1, TAF1, TGFBR1, TRIM28, TAOK3, SMG1, TRIM24, CSNK2A1P, EIF2AK1, FYN, RIPK1, DYRK1A, ERN1, JAK2, EIF2AK2, MAP3K13	47.5599
GO:0009260	ribonucleotide biosynthetic process	34	0.03397	ATP5D, ADSS, PRKAG2, ATP5G2, CMPK1, ATP2B1, ATP2B4, ATP8B2, ATP5O, C16ORF7, IMPDH2, ATP5J, CECR1, ATP5F1, ATP11A, ATP6V1H, ATP1A1, ATP6V1D, AMPD3, MON2, NME6, ATP6V1F, ATP7A, ATP6V1C1, NME2, ATP13A1, ATP2C1, ATP5C1, ADSL, ATP6V0A1, DPYD, ATP5A1, ATP6V0A2, ATP8A1	47.6657
GO:0006643	membrane lipid metabolic process	24	0.03503	SGPL1, CLN3, PPP2R1A, SPTLC1, SPTLC2, GM2A, SGPP1, HEXA, UGCG, HEXB, SGMS1, SAMD8, GBA2, B3GNT5, GLA, COL4A3BP, ST3GAL6, SMPD1, GALC, CERK, NSMAF, SMPD3, GBA, CLN6	48.7311
GO:0051789	response to protein stimulus	30	0.0358372	HSP90AB1, DERL2, DERL1, SKIV2L, BCL2L1, NR3C1, EDEM3, EDEM1, MANF, FNTA, TOR1A, TOR1B, HSPA4, CD4, ERO1L, DNAJC4, DDAH2, PGGT1B, EGR1, LY6G5B, HERPUD2, SELS, ERP44, ERN1, DNAJB2, HSPD1, AMFR, EIF2AK2, SETD2, HDAC6	49.5287
GO:0016573	histone acetylation	16	0.0365391	BRD1, MEAF6, ING4, ING3, KAT2B, HAT1, DMAP1, KAT5, PHF17, EPC1, BRPF1, SAP130, BRPF3, PHF15, TAF9, BRD8	50.2128
GO:0007005	mitochondrion organization	37	0.0367416	OXA1L, SPG7, GRPEL1, TIMM17A, TIMM17B, TIMM10, RRM2B, BCL2L1, PMAIP1, SFN, NDUFAF3, AIP, NDUFS7, BAK1, TFAM, FIS1, NDUFS5, CASP3, HTRA2, SHARPIN, MAP3K1, COL4A3BP, HSPA4, CEBPA, SSBP1, POLG, TAZ, MUL1, TMEM70, TIMM8B, ATP7A, MFN2, MFN1, NRF1, BBC3, TOMM20, DAP3	50.4085
GO:0032012	regulation of ARF protein signal transduction	15	0.0367445	GIT1, ARFGAP1, ARFGAP2, ARFGAP3, AGFG1, CYTH2, ARFGEF1, ADAP1, AGAP7, AGAP8, SMAP1, ACAP3, GBF1, AGAP2, AGAP4	50.4112
GO:0048284	organelle fusion	9	0.0381692	MFN2, STX6, MFN1, BAK1, CLN3, VAV3, VAMP7, USO1, VCPIP1	51.7675
GO:0009146	purine nucleoside triphosphate catabolic process	9	0.0381692	ATP5D, RHOQ, RAB11A, ACLY, ATP5O, ATP5A1, ENTPD1, ERCC3, GCH1	51.7675
GO:0006916	anti-apoptosis	52	0.038406	IER3, CBX4, FOXO1, NFKB1, CITED2, BAG1, HMOX1, VNN1, PIK3CA, DDAH2, CASP2, API5, IRAK1, PGAP2, BRAF, NME6, DAPK1, TNFAIP8, VEGFA, FAIM3, RIPK2, ADAM17, GHRL, TNFAIP3, MYO18A, GSTP1, PRKCZ, TMX1, SYVN1, XIAP, PAFAH2, BCL2L1, TCF7L2, IGF1R, AKT1S1, NPM1, AATF, TRAF6, HSPA9, VHL, TGFBR1, BIRC6, BIRC3, SOD1, ANXA4, SELS, HSP90B1, HDAC3, RNF7, GSK3B, CFDP1, IKBKB	51.9895
GO:0019320	hexose catabolic process	21	0.038519	LDHB, PFKL, FUT7, PFKFB2, ALDOC, HK2, HK1, PGAM2, BPGM, BAD, OGDH, PDHB, GPI, TROVE2, H6PD, PGAM4, PGM1, DHTKD1, GLYR1, MDH2, MDH1	52.0951
GO:0006897	endocytosis	55	0.0393379	AP1B1, AP1G1, SYNJ1, ITSN2, APP, AP1S2, GTF2H2C, RABGEF1, NECAP2, NECAP1, LOC653653, CLINT1, AP3B1, CLN3, SYNRG, ATP6V1H, ARHGAP27, PI4KB, M6PR, ELMO2, GTF2H2, ELMO1, GTF2H2B, ADRB2, NME2, GAPVD1, VAMP7, SORT1, EPN1, SH3GL1, EPN2, ADORA2A, SNX17, SNX2, RABEPK, SNX1, CYTH2, ABCA1, SCARF1, ELMOD3, KRAS, FCGR1C, PIKFYVE, ELMOD2, HIP1, LY75, LRSAM1, CEBPE, DENND1A, RUFY1, NRAS, LMBR1L, AP2A2, RABEP1,…	52.8538
GO:0010324	membrane invagination	55	0.0393379	AP1B1, AP1G1, SYNJ1, ITSN2, APP, AP1S2, GTF2H2C, RABGEF1, NECAP2, NECAP1, LOC653653, CLINT1, AP3B1, CLN3, SYNRG, ATP6V1H, ARHGAP27, PI4KB, M6PR, ELMO2, GTF2H2, ELMO1, GTF2H2B, ADRB2, NME2, GAPVD1, VAMP7, SORT1, EPN1, SH3GL1, EPN2, ADORA2A, SNX17, SNX2, RABEPK, SNX1, CYTH2, ABCA1, SCARF1, ELMOD3, KRAS, FCGR1C, PIKFYVE, ELMOD2, HIP1, LY75, LRSAM1, CEBPE, DENND1A, RUFY1, NRAS, LMBR1L, AP2A2, RABEP1,…	52.8538
GO:0008333	endosome to lysosome transport	7	0.0397169	FAM160A2, ADRB2, AKTIP, VAMP7, SNX1, SORT1, M6PR	53.201
GO:0016236	macroautophagy	7	0.0397169	CLN3, ATG9A, ATG5, ATG12, MAP1LC3A, ATG16L1, HDAC6	53.201
GO:0051249	regulation of lymphocyte activation	39	0.0408305	PLDN, ADORA2A, IL6ST, KLRK1, TNFSF14, ITPKB, TNFSF13, ZEB1, TNFSF12, IL7R, HLA-DMA, SART1, MAP3K7, CD47, CASP3, BLOC1S3, ZAP70, CD2, VNN1, AP3D1, CD4, ITCH, TRAF6, RC3H1, PAG1, AP3B1, BCL10, CD3E, NDFIP1, BAD, IDO1, SOD1, CLPTM1, LAT, NCK2, NCK1, CD274, LCK, RIPK2, HSPD1	54.2074
GO:0002694	regulation of leukocyte activation	43	0.0409948	PLDN, ADORA2A, IL6ST, KLRK1, TNFSF14, ITPKB, TNFSF13, ZEB1, TNFSF12, IL7R, HLA-DMA, SART1, MIF, MAP3K7, CD47, CASP3, BLOC1S3, HMOX1, ZAP70, CD2, VNN1, AP3D1, CD4, ITCH, TRAF6, RC3H1, PAG1, AP3B1, FCER1A, BCL10, CD3E, NDFIP1, BAD, IDO1, SOD1, CLPTM1, LAT, NCK2, BPI, NCK1, CD274, LCK, RIPK2, HSPD1	54.3542
GO:0009152	purine ribonucleotide biosynthetic process	32	0.0411202	ATP5D, ADSS, PRKAG2, ATP5G2, ATP2B1, ATP2B4, ATP8B2, ATP5O, C16ORF7, IMPDH2, ATP5J, CECR1, ATP5F1, ATP11A, ATP6V1H, ATP1A1, ATP6V1D, AMPD3, MON2, NME6, ATP6V1F, ATP7A, ATP6V1C1, NME2, ATP13A1, ATP2C1, ATP5C1, ADSL, ATP6V0A1, ATP5A1, ATP6V0A2, ATP8A1	54.466
GO:0043331	response to dsRNA	10	0.0411324	SRRT, IRAK3, EIF2C2, ZCCHC11, RBM3, DICER1, RIPK2, IRF3, SMAD2, PMAIP1	54.4768
GO:0034220	ion transmembrane transport	16	0.0434426	ATP5D, ATP5F1, ATP6V1H, ATP5G2, ATP6V1D, MON2, ATP6V1F, ATP6V1C1, ATP7A, ATP5C1, ATP6V0A1, C16ORF7, ATP5O, ATP5A1, ATP6V0A2, ATP5J	56.4883
GO:0042254	ribosome biogenesis	33	0.0437144	EIF6, RNASEL, SURF6, NHP2L1, LSM6, UTP6, ERI1, WBP11, FCF1, IMP3, SBDS, RPS28, WDR55, DKC1, FRG1, NPM1, RPL5, AATF, RSL24D1, RPL7A, NSA2, TSR2, GTPBP5, EXOSC3, ISG20L2, EXOSC1, FBL, RPF1, EIF4A3, DDX56, TSC1, NOP56, C1D	56.7195
GO:0006406	mRNA export from nucleus	12	0.0440027	ZC3H3, PABPN1, UPF2, AGFG1, SMG5, RAE1, SMG7, SMG1, THOC7, EIF5A, THOC4, GLE1	56.9633
GO:0031047	gene silencing by RNA	12	0.0440027	SRRT, MOV10, EIF2C2, ZCCHC11, EIF2C1, CLP1, RBM3, DICER1, ERI1, SMAD2, CELF1, TNRC6B	56.9633
GO:0006195	purine nucleotide catabolic process	12	0.0440027	ATP5D, MPG, PDE3B, RHOQ, RAB11A, ACLY, ATP5O, ATP5A1, ENTPD1, ERCC3, AMPD3, GCH1	56.9633
GO:0007569	cell aging	12	0.0440027	NRAS, LIMS1, KRAS, NUP62, MORC3, ZMIZ1, NPM1, PML, MNT, ROMO1, SOD1, SIRT1	56.9633
GO:0050851	antigen receptor-mediated signaling pathway	12	0.0440027	MAP3K7, UBE2N, BCL10, CD3E, FYN, CD247, ZAP70, PTPN22, RIPK2, SH2B2, CD79A, TRAF6	56.9633
GO:0043388	positive regulation of DNA binding	21	0.0443367	IRAK1, BCL10, ICAM1, UBE2V1, SKI, UBE2N, HDAC5, HDAC4, IRAK3, NME2, ACD, KRAS, NCOA3, RIPK1, GTF2A2, NPM1, RIPK2, JAK2, BRD4, IKBKB, MAP3K13	57.2441
GO:0010740	positive regulation of protein kinase cascade	43	0.0447339	MAVS, PPARD, SLC20A1, IL6ST, TBK1, PPM1A, UBE2V1, TFG, MAP3K7, ZFP91, TMED7, TMEM9B, REL, MIER1, HMOX1, TRAF7, TRAF6, AXIN1, BCL10, TAOK2, TGFBR1, LGALS1, TAOK3, NDFIP1, MUL1, DUSP22, FADD, BIRC2, TRADD, UBE2N, OSM, TRIM38, ZDHHC17, ADRB2, TNFRSF10B, NUP62, ATP2C1, ZDHHC13, MIB2, RIPK1, RIPK2, JAK2, NEK6	57.5759
GO:0009101	glycoprotein biosynthetic process	41	0.0448286	GALNT3, GNPTG, GALNT2, GYPC, OSTC, GALNT1, NDST1, GALNT7, NDST2, FUT7, B3GALT4, MAN1B1, DSE, LOC151162, STT3B, ST3GAL1, GALNT10, STT3A, B3GNT5, ST3GAL6, TRAK1, CHST13, CD4, RPN2, B3GNT2, DDOST, MGAT4B, MGAT4A, ST6GAL1, MOGS, PMM2, CSGALNACT1, COG3, ATP7A, MGAT2, MAGT1, CHST7, DPM1, DPM3, UGGT1, ALG12	57.6545
GO:0009894	regulation of catabolic process	27	0.0454166	HSP90AB1, XPO1, PRKAG1, ABHD5, PRKAG2, PDE3B, STUB1, ARNT, IRAK3, ECD, PSMD1, PSMD2, PSMD3, TAF9, ITCH, ADAM9, AKT2, APC, CLN3, TAF1, SMAD7, NDFIP1, ARNTL, HDAC4, SGSM3, MDM2, MDM4	58.1403
GO:0051348	negative regulation of transferase activity	27	0.0454166	HMGCR, ADORA2A, PRKAG2, SFN, NPRL2, LATS2, ZGPAT, IRAK3, CASP3, PDPK1, AKT1S1, HEXIM1, DUSP16, MLLT1, APC, GPS1, PPP2R1A, DUSP22, CRIPAK, RB1, SH3BP5, YWHAG, NUP62, RGS3, TSC2, PRKRIP1, GADD45A	58.1403
GO:0032434	regulation of proteasomal ubiquitin-dependent protein catabolic process	6	0.0462563	HSP90AB1, TAF1, SMAD7, MDM2, TAF9, STUB1	58.8248
GO:0046034	ATP metabolic process	29	0.0467358	ATP5D, PRKAG2, ATP5G2, ATP2B1, ATP2B4, ATP8B2, ATP5O, C16ORF7, ENTPD1, ERCC3, NDUFS1, ATP5J, ATP5F1, ATP11A, ATP6V1H, ACLY, ATP1A1, ATP6V1D, MON2, ATP6V1F, ATP7A, ATP6V1C1, ATP13A1, ATP2C1, ATP5C1, ATP6V0A1, ATP5A1, ATP6V0A2, ATP8A1	59.211
GO:0046822	regulation of nucleocytoplasmic transport	18	0.0486486	KHDRBS1, ZC3H3, NUDT4, NFKBIB, TGFBR1, G3BP2, SMAD4, TNFSF14, MXI1, NLRP3, PRDX1, SIRT1, UHMK1, PTPN11, GSK3B, NUDT4P1, JAK2, TRIP6, MBTPS1	60.7174
GO:0034656	nucleobase, nucleoside and nucleotide catabolic process	18	0.0486486	ATP5D, NUDT3, UPP1, RHOQ, PDE3B, MBD4, ACLY, AMPD3, GCH1, MPG, RAB11A, ATP5O, DPYD, ENTPD4, ATP5A1, ERCC3, ENTPD1, NT5C	60.7174
GO:0034655	nucleobase, nucleoside, nucleotide and nucleic acid catabolic process	18	0.0486486	ATP5D, NUDT3, UPP1, RHOQ, PDE3B, MBD4, ACLY, AMPD3, GCH1, MPG, RAB11A, ATP5O, DPYD, ENTPD4, ATP5A1, ERCC3, ENTPD1, NT5C	60.7174
GO:0006665	sphingolipid metabolic process	22	0.0489356	SGPL1, CLN3, PPP2R1A, SPTLC1, SPTLC2, GM2A, SGPP1, HEXA, UGCG, HEXB, SGMS1, SAMD8, GBA2, GLA, COL4A3BP, SMPD1, GALC, CERK, NSMAF, SMPD3, GBA, CLN6	60.9389
GO:0016032	viral reproduction	21	0.0507631	XRCC4, ICAM1, LRSAM1, CTBP1, CTBP2, DERL1, XRCC6, RRAGA, LIG4, CCL4, HMGA1, UBP1, PVRL1, PPIA, CD81, PSIP1, THOC7, CD4, THOC4, ITCH, SUPT5H	62.3214
GO:0032386	regulation of intracellular transport	21	0.0507631	KHDRBS1, ZC3H3, NUDT4, NFKBIB, TGFBR1, MYBPC3, G3BP2, SMAD4, TNFSF14, ABCA2, MXI1, NLRP3, SIRT1, PRDX1, UHMK1, PTPN11, SCFD1, GSK3B, NUDT4P1, JAK2, TRIP6, MBTPS1	62.3214
GO:0046365	monosaccharide catabolic process	21	0.0507631	LDHB, PFKL, FUT7, PFKFB2, ALDOC, HK2, HK1, PGAM2, BPGM, BAD, OGDH, PDHB, GPI, TROVE2, H6PD, PGAM4, PGM1, DHTKD1, GLYR1, MDH2, MDH1	62.3214
GO:0006486	protein amino acid glycosylation	34	0.0510279	GALNT3, GNPTG, GALNT2, GYPC, OSTC, GALNT1, GALNT7, FUT7, B3GALT4, MAN1B1, LOC151162, STT3B, ST3GAL1, GALNT10, STT3A, B3GNT5, ST3GAL6, TRAK1, CD4, B3GNT2, RPN2, DDOST, MGAT4B, MGAT4A, ST6GAL1, MOGS, PMM2, COG3, MGAT2, MAGT1, DPM1, DPM3, UGGT1, ALG12	62.5178
GO:0070085	glycosylation	34	0.0510279	GALNT3, GNPTG, GALNT2, GYPC, OSTC, GALNT1, GALNT7, FUT7, B3GALT4, MAN1B1, LOC151162, STT3B, ST3GAL1, GALNT10, STT3A, B3GNT5, ST3GAL6, TRAK1, CD4, B3GNT2, RPN2, DDOST, MGAT4B, MGAT4A, ST6GAL1, MOGS, PMM2, COG3, MGAT2, MAGT1, DPM1, DPM3, UGGT1, ALG12	62.5178
GO:0043413	biopolymer glycosylation	34	0.0510279	GALNT3, GNPTG, GALNT2, GYPC, OSTC, GALNT1, GALNT7, FUT7, B3GALT4, MAN1B1, LOC151162, STT3B, ST3GAL1, GALNT10, STT3A, B3GNT5, ST3GAL6, TRAK1, CD4, B3GNT2, RPN2, DDOST, MGAT4B, MGAT4A, ST6GAL1, MOGS, PMM2, COG3, MGAT2, MAGT1, DPM1, DPM3, UGGT1, ALG12	62.5178
GO:0045321	leukocyte activation	59	0.0510855	XRCC4, MICB, MICA, TOLLIP, PTPN22, TNFSF14, ITPKB, HLA-DMA, CBFB, FLT3LG, BAK1, DDOST, IMPDH2, ADAM9, RHOH, EGR1, ICAM1, CD3D, CD3E, RELB, MINK1, LIG4, DCLRE1C, NCK2, IGBP1, VAMP7, NCK1, LCK, RIPK2, ADAM17, GPR183, TMX1, CSF1, KLRK1, PRKDC, IL7R, ITGB1, CHD7, ZAP70, CD2, PPP3CB, POLM, CD4, TRAF6, PIK3R1, APC, CD7, SWAP70, ITGA4, FOXP1, ATP7A, HDAC5, LAT, HDAC4, FYN, RPL22, JMJD6, CD79A, HSPD1	62.5604
GO:0051726	regulation of cell cycle	78	0.0520709	CCNT2, XPO1, ILKAP, COPS5, CTCF, RPS27L, INTS3, CDC16, FOXO4, ZZEF1, LATS2, CITED2, BAK1, SBDS, CASP3, APP, FNTA, PRMT5, TGFA, E4F1, TPR, SERTAD1, CDK13, ANAPC2, CCNK, MADD, DDB1, RAD9A, RB1, CDK7, FOXN3, GTF2H1, OSM, XPC, UHRF2, MAD2L1BP, PRDM4, MNT, ADAM17, MDM2, RBM38, USP22, MAD2L2, CHFR, GADD45A, NEK6, CDK5R1, FZR1, PML, SFN, ZBTB17, CALR, CCNG1, ITGB1, MYCBP2, PIN1, HEXIM1, NPM1, FBXO6, THA…	63.2822
GO:0009119	ribonucleoside metabolic process	15	0.0523067	COASY, MAT2A, HMGCR, NUDT3, UPP1, ACLY, DGUOK, PPCDC, APRT, NME6, PANK4, PANK2, NME2, ENTPD4, DPYD	63.4529
GO:0006734	NADH metabolic process	5	0.0523401	DLST, IDH3G, IDH3B, MDH2, MDH1	63.4771
GO:0050690	regulation of defense response to virus by virus	5	0.0523401	AP2B1, AP2A2, AP2A1, AP2S1, ATP6V1H	63.4771
GO:0042770	DNA damage response, signal transduction	23	0.0534258	PGAP2, ING4, CIDEB, PML, RPS27L, MBD4, RAD9A, SFN, FOXO4, KAT5, FOXN3, ATM, PTPN11, XPC, BBC3, HMOX1, BRE, FBXO6, DGKZ, RBM38, DYRK2, C16ORF5, SMC1A	64.2531
GO:0000184	nuclear-transcribed mRNA catabolic process, nonsense-mediated decay	11	0.0535343	EIF4A3, PARN, UPF2, DCP2, SMG5, RBM8A, EIF3E, MAGOH, SMG7, SMG1, RNPS1	64.3298
GO:0045768	positive regulation of anti-apoptosis	11	0.0535343	SMAD7, IL6ST, HMOX1, RIPK1, BRE, RPS27L, PRKAA1, BCL2L1, SIRT1, RASA1, SLC9A1	64.3298
GO:0009142	nucleoside triphosphate biosynthetic process	28	0.0543913	ATP5D, PRKAG2, ATP5G2, ATP2B1, ATP2B4, ATP8B2, ATP5O, C16ORF7, TBPL1, ATP5J, ATP5F1, ATP11A, ATP6V1H, ATP1A1, ATP6V1D, MON2, NME6, ATP6V1F, ATP7A, ATP6V1C1, NME2, ATP13A1, ATP2C1, ATP5C1, ATP6V0A1, ATP5A1, ATP6V0A2, ATP8A1	64.9302
GO:0016925	protein sumoylation	4	0.0546138	SUMO3, PIAS4, SUMO1P3, SENP7	65.0844
GO:0060155	platelet dense granule organization	4	0.0546138	BLOC1S2, BLOC1S3, ABCA1, DTNBP1	65.0844
GO:0006356	regulation of transcription from RNA polymerase I promoter	4	0.0546138	TFAM, UBTF, POLR2L, POLR2K	65.0844
GO:0006102	isocitrate metabolic process	4	0.0546138	IDH3G, IDH2, IDH3B, IDH1	65.0844
GO:0006754	ATP biosynthetic process	25	0.0554033	ATP5D, PRKAG2, ATP5G2, ATP2B1, ATP2B4, ATP8B2, ATP5O, C16ORF7, ATP5J, ATP5F1, ATP11A, ATP6V1H, ATP1A1, ATP6V1D, MON2, ATP6V1F, ATP7A, ATP6V1C1, ATP13A1, ATP2C1, ATP5C1, ATP6V0A1, ATP5A1, ATP6V0A2, ATP8A1	65.6267
GO:0034622	cellular macromolecular complex assembly	75	0.0555562	EIF6, XPO1, OXA1L, RSF1, CRNKL1, SNRPD3, AP2S1, DICER1, NAP1L1, SNRPD2, H1FX, HIST2H4A, NAP1L4, HIST2H4B, SMNDC1, TTLL3, NDUFAF3, NDUFS7, NDUFS5, DDX23, H2AFV, HIST2H2AC, CLP1, PRMT5, GTF2A2, CD3E, TAZ, TMEM70, IPO8, MBD2, PRPF6, NCK2, ADRM1, ADRB2, PIH1D1, PFDN6, HIST2H2BE, TBCA, HIST2H2BF, NCK1, SNRNP200, SNRPB, SMARCA5, SLU7, CELF1, SURF1, SNRPG, AHCTF1, CALR, TSPYL1, TFAM, TUBB, EIF3A, SET, U…	65.7308
GO:0032259	methylation	22	0.0555948	ATF7IP, DNMT3A, EHMT1, METTL4, CTCF, DMAP1, ETF1, ATRX, SUZ12, PRMT1, METTL3, PRMT5, WHSC1L1, GATAD2A, FTSJD2, PCMT1, RAB6A, SETD2, NSD1, NSUN2, RNF20, SUV420H1	65.757
GO:0008610	lipid biosynthetic process	76	0.0565322	CYB5R3, PTGES3, CYB5R1, IMPA1, HMGCR, PRKAG1, PTGS1, HEXB, PRKAG2, NDUFAB1, SGMS1, ACSS2, FDFT1, CDS2, STARD3, ACBD3, FAR2, AGPAT6, STARD5, NANS, PIGF, PIGG, LCAT, PIGB, QKI, PIGC, PTDSS1, AGPAT2, AGPAT1, PGAP2, SPTLC1, PIGY, SPTLC2, PIGX, UGCG, TAZ, PRKAB1, ADNP, PI4KA, PIGT, PIGS, PI4KB, TECR, TRERF1, LPCAT3, LPCAT4, DGAT1, CD81, PLA2G6, RNPEP, CHKA, HSD17B12, ABHD5, GPAA1, MIF, CEPT1, SERINC5,…	66.3882
GO:0009206	purine ribonucleoside triphosphate biosynthetic process	27	0.0568294	ATP5D, PRKAG2, ATP5G2, ATP2B1, ATP2B4, ATP8B2, ATP5O, C16ORF7, ATP5J, ATP5F1, ATP11A, ATP6V1H, ATP1A1, ATP6V1D, MON2, NME6, ATP6V1F, ATP7A, ATP6V1C1, NME2, ATP13A1, ATP2C1, ATP5C1, ATP6V0A1, ATP5A1, ATP6V0A2, ATP8A1	66.5861
GO:0044275	cellular carbohydrate catabolic process	24	0.0577972	LDHB, SORD, PFKL, FUT7, PFKFB2, ALDOC, HK2, HK1, PGAM2, BPGM, BAD, OGDH, PDHB, GPI, GBA2, TROVE2, PYGM, H6PD, PGAM4, PGM1, DHTKD1, GLYR1, MDH2, MDH1	67.2226
GO:0051174	regulation of phosphorus metabolic process	110	0.0585524	ADCY4, IL6ST, HMGCR, MAP3K7, ZGPAT, ZFP91, BAK1, MAP3K5, APP, GAB1, MAP2K6, ADAM9, ANAPC2, BCL10, CD3E, MADD, PIK3CB, SPAG9, PRKRIP1, CDK5R1, ADORA2A, PFKFB2, NPRL2, CCNG1, PIN1, IRAK3, KRAS, AKT1S1, HEXIM1, NPM1, DUSP16, TRAF7, TRAF6, FGD4, AXIN1, FCER1A, VAV3, TAOK2, MAP2K1, SMAD7, SMG5, TGFBR1, SMG7, SMAD4, DUSP22, MUL1, PTPN11, ATP7A, NUP62, TSC1, RGS3, TSC2, CCNT2, PRKAG1, PRKAG2, ZEB2, DAXX…	67.7114
GO:0019220	regulation of phosphate metabolic process	110	0.0585524	ADCY4, IL6ST, HMGCR, MAP3K7, ZGPAT, ZFP91, BAK1, MAP3K5, APP, GAB1, MAP2K6, ADAM9, ANAPC2, BCL10, CD3E, MADD, PIK3CB, SPAG9, PRKRIP1, CDK5R1, ADORA2A, PFKFB2, NPRL2, CCNG1, PIN1, IRAK3, KRAS, AKT1S1, HEXIM1, NPM1, DUSP16, TRAF7, TRAF6, FGD4, AXIN1, FCER1A, VAV3, TAOK2, MAP2K1, SMAD7, SMG5, TGFBR1, SMG7, SMAD4, DUSP22, MUL1, PTPN11, ATP7A, NUP62, TSC1, RGS3, TSC2, CCNT2, PRKAG1, PRKAG2, ZEB2, DAXX…	67.7114
GO:0042325	regulation of phosphorylation	106	0.058784	ADCY4, IL6ST, HMGCR, MAP3K7, ZGPAT, ZFP91, BAK1, MAP3K5, APP, GAB1, MAP2K6, ADAM9, ANAPC2, BCL10, MADD, PIK3CB, CD3E, SPAG9, PRKRIP1, CDK5R1, ADORA2A, PFKFB2, NPRL2, CCNG1, PIN1, IRAK3, KRAS, AKT1S1, HEXIM1, NPM1, DUSP16, TRAF7, TRAF6, FGD4, AXIN1, FCER1A, VAV3, TAOK2, MAP2K1, SMAD7, TGFBR1, SMAD4, MUL1, DUSP22, PTPN11, ATP7A, NUP62, TSC1, RGS3, TSC2, CCNT2, PRKAG1, PRKAG2, ZEB2, DAXX, LATS2, PDP…	67.8599
GO:0032583	regulation of gene-specific transcription	35	0.0588314	XRCC6, PRKDC, RHOQ, NFKB1, SRF, TCF7L2, CITED2, ARNT, VDR, MAP3K1, GTF2A2, TAF9, HNRNPAB, CEBPA, TAF1, TBL1XR1, TESC, DGKQ, SMAD7, CREB1, TRIM28, SMAD2, KAT5, SIRT1, HDAC5, HDAC4, HDAC3, PSMC5, BPTF, ETS1, MAPRE3, NCOR1, RNF20, SMARCA2, NCOR2	67.8902
GO:0055114	oxidation reduction	142	0.0589235	LDHB, OXA1L, HMGCR, PTGS1, NDUFAB1, OGDH, COX5A, PDHB, FDFT1, KDM1B, UQCR10, UQCR11, IDH3G, PLOD1, ASPH, TXNL1, TAZ, DHRS7B, ALDH16A1, TECR, PYCR2, F5, DLD, SURF1, SRXN1, MDH2, MDH1, PAM, TMX1, ME2, TXN2, GLUD1, HSD17B12, RRM2B, SDHAF2, HADHA, NMRAL1, IDH2, IDH1, ERO1L, IDH3B, UQCRHL, TET3, NDUFV1, TMLHE, NDUFV2, ALDH2, GLYR1, DCXR, UQCRC2, CYB5R3, KDM6A, CYB5R1, UQCRC1, CYC1, UQCRFS1, UQCRQ, NDU…	67.949
GO:0010551	regulation of specific transcription from RNA polymerase II promoter	26	0.0593787	XRCC6, RHOQ, PRKDC, NFKB1, SRF, TCF7L2, CITED2, VDR, MAP3K1, GTF2A2, TAF9, CEBPA, TAF1, TBL1XR1, DGKQ, SMAD7, CREB1, KAT5, SIRT1, HDAC5, HDAC4, HDAC3, ETS1, SMARCA2, NCOR1, NCOR2	68.2382
GO:0050865	regulation of cell activation	44	0.0595073	PLDN, ADORA2A, IL6ST, KLRK1, TNFSF14, ITPKB, TNFSF13, ZEB1, TNFSF12, IL7R, HLA-DMA, SART1, MIF, MAP3K7, CD47, CASP3, BLOC1S3, HMOX1, ZAP70, CD2, VNN1, AP3D1, CD4, ITCH, TRAF6, RC3H1, PAG1, AP3B1, FCER1A, BCL10, CD3E, NDFIP1, BAD, IDO1, SOD1, CLPTM1, LAT, NCK2, BPI, NCK1, CD274, LCK, RIPK2, JAK2, HSPD1	68.3195
GO:0009166	nucleotide catabolic process	16	0.0599129	ATP5D, UPP1, RHOQ, PDE3B, MBD4, ACLY, AMPD3, GCH1, MPG, RAB11A, ATP5O, ENTPD4, ATP5A1, ERCC3, ENTPD1, NT5C	68.5745
GO:0006383	transcription from RNA polymerase III promoter	8	0.0609645	GTF3A, TROVE2, POLR3K, POLR2K, CRCP, GTF3C5, GTF3C2, GTF3C1	69.2266
GO:0006891	intra-Golgi vesicle-mediated transport	8	0.0609645	COG3, COPB2, NAPG, COPB1, COPZ1, CUX1, GOLGA5, COG1	69.2266
GO:0009116	nucleoside metabolic process	19	0.0624399	COASY, ERH, MAT2A, HMGCR, NUDT3, DCK, UPP1, ACLY, DGUOK, PPCDC, APRT, NME6, PANK4, PANK2, NME2, DPYD, ENTPD4, TBPL1, DUT	70.12
GO:0001824	blastocyst development	14	0.0630756	TGFBR1, ZNF830, NASP, INTS1, CAPN2, MED21, SRF, XAB2, CITED2, CUL3, MFN2, SBDS, PSMC4, PSMC3	70.4974
GO:0006402	mRNA catabolic process	14	0.0630756	UPF2, EIF2C1, SMG5, MAGOH, SMG7, RNH1, ZHX2, SMG1, RNPS1, EIF4A3, PARN, RBM8A, DCP2, EIF3E	70.4974
GO:0009201	ribonucleoside triphosphate biosynthetic process	27	0.0632444	ATP5D, PRKAG2, ATP5G2, ATP2B1, ATP2B4, ATP8B2, ATP5O, C16ORF7, ATP5J, ATP5F1, ATP11A, ATP6V1H, ATP1A1, ATP6V1D, MON2, NME6, ATP6V1F, ATP7A, ATP6V1C1, NME2, ATP13A1, ATP2C1, ATP5C1, ATP6V0A1, ATP5A1, ATP6V0A2, ATP8A1	70.5968
GO:0009145	purine nucleoside triphosphate biosynthetic process	27	0.0632444	ATP5D, PRKAG2, ATP5G2, ATP2B1, ATP2B4, ATP8B2, ATP5O, C16ORF7, ATP5J, ATP5F1, ATP11A, ATP6V1H, ATP1A1, ATP6V1D, MON2, NME6, ATP6V1F, ATP7A, ATP6V1C1, NME2, ATP13A1, ATP2C1, ATP5C1, ATP6V0A1, ATP5A1, ATP6V0A2, ATP8A1	70.5968
GO:0006308	DNA catabolic process	18	0.064804	CCNH, DDB1, MBD4, UBE2V2, CDK7, SOD1, GTF2H2, GTF2H2B, GTF2H1, DNASE1L1, UBE2N, DNASE2, PNKP, RPA2, MPG, ERCC5, CASP3, GTF2H2C, XPC, ERCC3	71.5005
GO:0006984	ER-nuclear signaling pathway	12	0.0652569	DERL2, DERL1, INSIG2, GSK3B, INSIG1, ERN1, CCDC47, CRIPAK, AMFR, ERO1L, EIF2AK2, SELS	71.758
GO:0000956	nuclear-transcribed mRNA catabolic process	12	0.0652569	EIF4A3, PARN, UPF2, EIF2C1, DCP2, SMG5, RBM8A, EIF3E, MAGOH, SMG7, SMG1, RNPS1	71.758
GO:0006664	glycolipid metabolic process	11	0.0656697	CLN3, GBA2, B3GNT5, GLA, GM2A, HEXA, HEXB, ST3GAL6, UGCG, GALC, CLN6	71.9908
GO:0035196	gene silencing by miRNA, production of miRNAs	6	0.0668532	SRRT, EIF2C2, ZCCHC11, RBM3, DICER1, SMAD2	72.6481
GO:0032350	regulation of hormone metabolic process	6	0.0668532	ATP1A1, NR3C1, TRERF1, STUB1, TCF7L2, ARNT	72.6481
GO:0033108	mitochondrial respiratory chain complex assembly	6	0.0668532	NDUFS7, TFAM, NDUFS5, OXA1L, TAZ, NDUFAF3	72.6481
GO:0043414	biopolymer methylation	20	0.0683136	ATF7IP, DNMT3A, EHMT1, CTCF, DMAP1, ETF1, SUZ12, ATRX, PRMT1, METTL3, PRMT5, WHSC1L1, GATAD2A, PCMT1, RAB6A, SETD2, NSD1, NSUN2, RNF20, SUV420H1	73.4391
GO:0070302	regulation of stress-activated protein kinase signaling pathway	20	0.0683136	FCER1A, TAOK2, TAOK3, MUL1, DUSP22, ZEB2, PRDX1, DAXX, MAP3K7, HDAC3, MAP3K5, RIPK1, MAP3K1, GAB1, MAPK8IP3, RIPK2, NCOR1, AXIN1, AKT2, FGD4	73.4391
GO:0051099	positive regulation of binding	22	0.0707751	IRAK1, BCL10, ICAM1, UBE2V1, SKI, DPH3, UBE2N, HDAC5, HDAC4, IRAK3, NME2, ACD, KRAS, NCOA3, RIPK1, GTF2A2, NPM1, RIPK2, JAK2, BRD4, IKBKB, MAP3K13	74.7235
GO:0046328	regulation of JNK cascade	19	0.07117	FCER1A, TAOK2, TAOK3, MUL1, DUSP22, ZEB2, DAXX, MAP3K7, HDAC3, MAP3K5, RIPK1, MAP3K1, GAB1, MAPK8IP3, RIPK2, NCOR1, AXIN1, AKT2, FGD4	74.924
GO:0043193	positive regulation of gene-specific transcription	24	0.0724327	CEBPA, TAF1, TESC, CREB1, XRCC6, TRIM28, PRKDC, RHOQ, SMAD2, SRF, TCF7L2, ARNT, CITED2, HDAC5, HDAC4, PSMC5, BPTF, ETS1, MAP3K1, GTF2A2, TAF9, SMARCA2, MAPRE3, HNRNPAB	75.555
GO:0001959	regulation of cytokine-mediated signaling pathway	7	0.0746105	HSP90AB1, IRAK1, IRAK3, IL6ST, AGPAT2, SIGIRR, AGPAT1	76.6082
GO:0045637	regulation of myeloid cell differentiation	20	0.0772462	ZBTB7A, TESC, ESRRA, CSF1, NDFIP1, PF4, RB1, PMF1, FOXO3, HIST2H4A, CCL5, PURB, ARNT, HIST2H4B, ACVR1B, NME2, SMAP1, ETS1, RUNX1, TOB2, APC, HIST1H4H	77.8255
GO:0016125	sterol metabolic process	27	0.0775636	CYB5R3, PPARD, HDLBP, CYB5R1, HMGCR, SNX17, PRKAG2, ABCA2, ABCA1, SCARF1, FDFT1, STARD3, INSIG2, LCAT, INSIG1, PRKAA1, SREBF1, SOAT1, PCTP, FDPS, TRERF1, ABCG1, EBPL, APOL1, CYP27A1, MBTPS1, CLN6	77.9679
GO:0006220	pyrimidine nucleotide metabolic process	12	0.0780111	NME2, UPP1, DCK, MBD4, DPYD, ENTPD4, CMPK1, TBPL1, DUT, NME6, NT5C, CMPK2	78.1673
GO:0043967	histone H4 acetylation	8	0.0785163	MEAF6, ING4, EPC1, PHF17, ING3, PHF15, DMAP1, BRD8	78.3904
GO:0007020	microtubule nucleation	5	0.0799597	TUBGCP3, RANBP9, TUBGCP6, BLOC1S2, TUBGCP2	79.0159
GO:0065002	intracellular protein transmembrane transport	5	0.0799597	SRP54, GRPEL1, PEX6, SEC61A1, SEC61A2	79.0159
GO:0006013	mannose metabolic process	5	0.0799597	MAN2C1, RENBP, MAN2B2, PMM2, PMM1	79.0159
GO:0009143	nucleoside triphosphate catabolic process	9	0.0801028	ATP5D, RHOQ, RAB11A, ACLY, ATP5O, ATP5A1, ENTPD1, ERCC3, GCH1	79.0769
GO:0007173	epidermal growth factor receptor signaling pathway	10	0.0802344	EPS15, RPS6KA5, NCK2, REPS2, CAMLG, DGKD, CBL, GAB1, ADAM17, SHC1	79.1329
GO:0051170	nuclear import	24	0.0806235	MCM3AP, XPO1, TMCO6, PDIA3, RAN, PML, PPP1R10, IPO8, ARNTL, HNRNPA1, CEP57, TSC2, PPP3CB, KPNA6, SPTBN1, JAK2, NUTF2, PPP3CA, KPNA4, RANBP2, XPO7, TPR, TNPO1, KPNA1	79.2977
GO:0051251	positive regulation of lymphocyte activation	26	0.0813052	PLDN, IL6ST, KLRK1, TNFSF14, TNFSF13, ITPKB, TNFSF12, IL7R, HLA-DMA, SART1, MAP3K7, CD47, BLOC1S3, ZAP70, AP3D1, VNN1, CD4, TRAF6, AP3B1, BCL10, CD3E, BAD, NCK2, NCK1, LCK, RIPK2, HSPD1	79.5834
GO:0002696	positive regulation of leukocyte activation	28	0.0815159	PLDN, IL6ST, KLRK1, TNFSF14, TNFSF13, ITPKB, TNFSF12, IL7R, HLA-DMA, SART1, MAP3K7, CD47, BLOC1S3, CD2, ZAP70, AP3D1, VNN1, CD4, TRAF6, AP3B1, FCER1A, BCL10, CD3E, BAD, NCK2, NCK1, LCK, RIPK2, HSPD1	79.671
GO:0000165	MAPKKK cascade	45	0.0827	NDST1, MAP4K2, ITPKB, DAXX, MAP3K7, MAP3K5, MAP3K1, RB1CC1, GAB1, DUSP16, TGFA, SHC1, PRKAA1, TRAF7, RAPGEF2, MAP2K7, MAP2K6, ADAM9, FGD4, FCER1A, GPS1, PPP2R1A, MAP2K1, BRAF, TAOK2, MADD, PIK3CB, TGFBR1, TAOK3, DUSP22, MUL1, MINK1, SOD1, PTPN11, SPAG9, CRKL, DOK4, RGS3, RIPK1, CD81, GHRL, MAPK8IP3, JAK2, MAPK8, MAP3K13	80.1564
GO:0050867	positive regulation of cell activation	29	0.0853276	PLDN, IL6ST, KLRK1, TNFSF14, TNFSF13, ITPKB, TNFSF12, IL7R, HLA-DMA, SART1, MAP3K7, CD47, BLOC1S3, CD2, ZAP70, AP3D1, VNN1, CD4, TRAF6, AP3B1, FCER1A, BCL10, CD3E, BAD, NCK2, NCK1, LCK, RIPK2, JAK2, HSPD1	81.1948
GO:0045947	negative regulation of translational initiation	6	0.0917094	EIF4EBP3, EIF2C2, EIF2AK1, EIF4EBP2, EIF3E, ANKHD1-EIF4EBP3, ANKHD1, EIF2B1	83.5067
GO:0070206	protein trimerization	6	0.0917094	TRIM5, TRIM34, TRIM27, SKI, SKIL, MIF	83.5067
GO:0051646	mitochondrion localization	6	0.0917094	MFN2, KIF1B, MAP1S, RHOT1, RHOT2, MUL1	83.5067
GO:0045061	thymic T cell selection	6	0.0917094	CD3D, CD3E, ZAP70, MINK1, ITPKB, HLA-DMA	83.5067
GO:0016578	histone deubiquitination	6	0.0917094	ENY2, ATXN7, USP21, USP22, USP16, MYSM1	83.5067
GO:0031050	dsRNA fragmentation	6	0.0917094	SRRT, EIF2C2, ZCCHC11, RBM3, DICER1, SMAD2	83.5067
GO:0006919	activation of caspase activity	16	0.0917821	SIVA1, PML, MUL1, PMAIP1, NLRP3, BCL2L13, BAK1, NLRC4, MOAP1, TNFRSF10B, CASP9, BBC3, LCK, DIABLO, HSPD1, HIP1	83.5314
GO:0044242	cellular lipid catabolic process	21	0.0928387	SGPL1, CPT1B, PPARD, ECH1, GM2A, HEXA, ABCD1, HEXB, HADHA, CPT1A, HADHB, GBA2, ACOT8, GLA, PRDX6, FAAH, SMPD1, GALC, HSD17B4, PLA2G4B, SMPD3	83.8867
GO:0015904	tetracycline transport	4	0.0935843	MFSD9, SLC22A18, HIAT1, HIATL1	84.133
GO:0043983	histone H4-K12 acetylation	4	0.0935843	MEAF6, ING4, PHF17, PHF15	84.133
GO:0046125	pyrimidine deoxyribonucleoside metabolic process	4	0.0935843	DCK, DPYD, TBPL1, DUT	84.133
GO:0006661	phosphatidylinositol biosynthetic process	4	0.0935843	IMPA1, CD81, PI4KA, PI4KB	84.133
GO:0006337	nucleosome disassembly	4	0.0935843	SET, SMARCE1, SUPT16H, HMGA1	84.133
GO:0031498	chromatin disassembly	4	0.0935843	SET, SMARCE1, SUPT16H, HMGA1	84.133
GO:0043982	histone H4-K8 acetylation	4	0.0935843	MEAF6, ING4, PHF17, PHF15	84.133
GO:0043984	histone H4-K16 acetylation	4	0.0935843	MEAF6, ING4, PHF17, PHF15	84.133
GO:0006085	acetyl-CoA biosynthetic process	4	0.0935843	DLST, ACSS1, DLD, PDHB	84.133
GO:0047497	mitochondrion transport along microtubule	4	0.0935843	KIF1B, MAP1S, RHOT1, RHOT2	84.133
GO:0043981	histone H4-K5 acetylation	4	0.0935843	MEAF6, ING4, PHF17, PHF15	84.133
GO:0034643	mitochondrion localization, microtubule-mediated	4	0.0935843	KIF1B, MAP1S, RHOT1, RHOT2	84.133
GO:0051654	establishment of mitochondrion localization	4	0.0935843	KIF1B, MAP1S, RHOT1, RHOT2	84.133
GO:0032986	protein-DNA complex disassembly	4	0.0935843	SET, SMARCE1, SUPT16H, HMGA1	84.133
GO:0034504	protein localization in nucleus	25	0.0941205	XPO1, PDIA3, PML, CEP57, MORC3, PIKFYVE, PPP3CB, RANBP2, PPP3CA, TPR, TNPO1, MCM3AP, TMCO6, RAN, PPP1R10, IPO8, ARNTL, TSC2, SPTBN1, KPNA6, JAK2, NUTF2, KPNA4, XPO7, KPNA1	84.308
GO:0045639	positive regulation of myeloid cell differentiation	11	0.0948314	ACVR1B, TESC, SMAP1, ETS1, CSF1, PF4, RB1, FOXO3, RUNX1, CCL5, ARNT	84.5371
GO:0006163	purine nucleotide metabolic process	45	0.0950148	ATP5D, ADCY4, ADSS, ADORA2A, PRKAG2, PDE3B, RHOQ, ATP5G2, GCH1, ATP2B1, ATP2B4, ATP8B2, RAB11A, ATP5O, C16ORF7, ERCC3, ENTPD1, PAPSS1, NDUFS1, IMPDH2, ATP5J, ATP5F1, CECR1, ATP6V1H, ATP11A, ACLY, ATP1A1, DGUOK, ATP6V1D, AMPD3, MON2, ATP6V1F, NME6, ATP6V1C1, ATP7A, MPG, NME2, ATP13A1, ATP2C1, ATP5C1, ADSL, ATP6V0A1, ATP5A1, ATP6V0A2, ATP8A1	84.5957
GO:0045454	cell redox homeostasis	18	0.0952611	TMX2, TXNL1, SEPW1, TMX1, GLRX5, PDIA3, TXN2, TMX3, PDIA6, SELT, PRDX1, SELS, GSR, ERP44, TXNDC11, PRDX6, DLD, QSOX1	84.6741
GO:0031098	stress-activated protein kinase signaling pathway	18	0.0952611	GPS1, FCER1A, TAOK3, MAP4K2, MINK1, MUL1, DAXX, MAP3K5, CRKL, RB1CC1, RIPK1, MAP3K1, GAB1, MAPK8IP3, MAPK8, MAP2K7, MAP3K13, FGD4	84.6741
GO:0002474	antigen processing and presentation of peptide antigen via MHC class I	7	0.0969411	MICA, ERAP1, ERAP2, MR1, TAPBPL, CALR, HLA-G	85.1986
GO:0016575	histone deacetylation	7	0.0969411	HDAC5, HDAC4, HDAC3, HDAC10, SIRT1, SIRT2, HDAC6	85.1986
GO:0042278	purine nucleoside metabolic process	10	0.0970002	PANK4, COASY, PANK2, MAT2A, HMGCR, NUDT3, ACLY, DGUOK, PPCDC, APRT	85.2167
GO:0046128	purine ribonucleoside metabolic process	10	0.0970002	PANK4, COASY, PANK2, MAT2A, HMGCR, NUDT3, ACLY, DGUOK, PPCDC, APRT	85.2167
GO:0002831	regulation of response to biotic stimulus	10	0.0970002	MAVS, MICB, AP2B1, AP2A2, AP2A1, AP2S1, PML, ATP6V1H, APOBEC3G, HSPD1	85.2167
GO:0051301	cell division	68	0.0979079	CCNT2, CDK19, CDC14A, PTTG2, CDC16, DAXX, LATS2, DSTN, TOP1, RNF103, VPS4A, E4F1, USP16, STAG1, CDK13, ANAPC2, CCNK, ANAPC5, RAN, PIK3CB, ANAPC4, RB1, CDK7, LIG4, DCTN3, MCM5, NCAPD2, ARHGEF11, CDK11A, NEK9, BIN3, MAPRE2, PELO, PDCD6IP, ANAPC7, MAD2L2, CHFR, MAPRE3, NEK6, SPAST, FZR1, USP9X, KATNB1, AHCTF1, CETN2, ANAPC11, CCNG1, NR2C2, CDC40, PAFAH1B1, AATF, CLASP1, NUDC, RASA1, APC, PDS5B, PDS5…	85.4926
GO:0006493	protein amino acid O-linked glycosylation	9	0.0984418	GALNT3, GYPC, GALNT2, GALNT1, GALNT10, GALNT7, TRAK1, DPM1, DPM3	85.6527
GO:0006213	pyrimidine nucleoside metabolic process	9	0.0984418	NME2, ERH, UPP1, DCK, DPYD, ENTPD4, TBPL1, DUT, NME6	85.6527
GO:0046164	alcohol catabolic process	22	0.0984478	LDHB, SORD, PFKL, FUT7, PFKFB2, ALDOC, HK2, HK1, PGAM2, BPGM, BAD, OGDH, PDHB, GPI, TROVE2, H6PD, PGAM4, PGM1, DHTKD1, GLYR1, MDH2, MDH1	85.6544
GO:0018210	peptidyl-threonine modification	8	0.0986898	GALNT3, GALNT2, TAF1, ACVR1B, PDPK1, GALNT1, TGFBR1, MAPK8	85.7264
GO:0045814	negative regulation of gene expression, epigenetic	8	0.0986898	HDAC5, DNMT3A, EPC1, TRIM27, HAT1, SIRT6, SIRT1, SIRT2	85.7264
GO:0017038	protein import	33	0.0992617	XPO1, GRPEL1, PDIA3, TIMM17A, TIMM17B, PEX6, TIMM10, PML, AIP, CEP57, PEX16, PPP3CB, PPP3CA, RANBP2, TPR, TNPO1, MCM3AP, TMCO6, RAN, PPP1R10, IPO8, ARNTL, TIMM8B, MFN2, TSC2, TOMM20, KPNA6, SPTBN1, JAK2, NUTF2, KPNA4, XPO7, KPNA1	85.8952
GO:0007254	JNK cascade	17	0.0997264	GPS1, FCER1A, TAOK3, MAP4K2, MINK1, MUL1, DAXX, MAP3K5, CRKL, RB1CC1, RIPK1, MAP3K1, GAB1, MAPK8IP3, MAPK8, MAP3K13, FGD4	86.0309
GO:0018242	protein amino acid O-linked glycosylation via serine	3	0.0998542	GALNT3, GALNT2, GALNT1	86.068
GO:0014887	cardiac muscle adaptation	3	0.0998542	HDAC5, HDAC4, CAMTA2	86.068
GO:0018243	protein amino acid O-linked glycosylation via threonine	3	0.0998542	GALNT3, GALNT2, GALNT1	86.068
GO:0050701	interleukin-1 secretion	3	0.0998542	NLRC4, ABCA1, NLRP3	86.068
GO:0014898	cardiac muscle hypertrophy	3	0.0998542	HDAC5, HDAC4, CAMTA2	86.068
GO:0014897	striated muscle hypertrophy	3	0.0998542	HDAC5, HDAC4, CAMTA2	86.068
GO:0046477	glycosylceramide catabolic process	3	0.0998542	GBA2, GLA, GALC	86.068
GO:0006184	GTP catabolic process	3	0.0998542	RHOQ, RAB11A, GCH1	86.068

## Sheet: 25% Low Expressed Genes
Category	Term	Count	P Value	Genes	FDR
GO:0006350	transcription	268	6.51669e-11	HKR1, SLC2A4RG, ASCC1, CITED4, ZNF254, MED20, GTF2IRD2B, TAF5L, CRY2, MED26, PHTF2, MED27, CREB3L2, PATZ1, ZNF395, FOXO3B, MTERFD3, ZNF101, IKBKAP, ZNF100, RREB1, ZNF506, ZNF507, ZNF791, MED14, SUV420H2, PRDM8, ZNF784, RFC1, BAZ1B, PIAS3, JUN, PRDM5, TGIF2, CDCA7L, MCTS1, TRAPPC2, CRTC3, ZNF613, DEAF1, ZNF611, ZNF76, ZNF131, TAF9B, ZNF511, ZNF512, ZNF227, ZNF226, HTATSF1, ZNF222, CASZ1, SUPT7L, B…	1.16964e-07
GO:0006974	response to DNA damage stimulus	70	2.41587e-09	MMS19, KIF22, XRCC3, ZAK, ZMAT3, MLH1, IGHMBP2, CRY2, NSMCE2, PMS2, PARG, H2AFX, PMS2CL, POLG2, FOXO3B, FANCA, POLK, POLI, BRCC3, NUDT1, AIFM1, PAPD7, APTX, RFC5, RPAIN, RFC1, BAZ1B, RIF1, FANCD2, HIPK2, GADD45G, NHEJ1, MCTS1, RAD17, REV3L, APEX2, C17ORF70, MRE11A, RAD23A, WRNIP1, HUS1, MRPS11, BCCIP, CEP164, SMUG1, SESN1, RPA3, RPA1, PRPF19, HSPA1L, ERCC6, HINFP, RNF168, ATRIP, TERF2, MSH6, RECQ…	4.3361e-06
GO:0006259	DNA metabolic process	85	9.65677e-09	MMS19, KIF22, XRCC3, BNIP3, MLH1, IGHMBP2, MCM9, CRY2, NSMCE2, PMS2, H2AFX, PMS2CL, POLG2, FANCA, POLK, C5ORF51, POLI, RBBP4, BRCC3, NUDT1, AIFM1, NOL8, PICK1, PAPD7, APTX, PAPD5, CDK2, RFC5, RPAIN, RFC1, FANCD2, GADD45G, PTMS, KPNA2, NHEJ1, TNFAIP1, RAD17, TOP3B, REV3L, APEX2, C17ORF70, HSD3B7, WRNIP1, MRE11A, RAD23A, HUS1, BCCIP, CEP164, SMUG1, BANF1, TK2, POT1, RPA3, GLRX2, RPA1, PRPF19, HSPA1…	1.73324e-05
GO:0006281	DNA repair	56	2.0316e-08	MMS19, KIF22, XRCC3, MLH1, IGHMBP2, CRY2, PMS2, NSMCE2, H2AFX, POLG2, PMS2CL, FANCA, POLK, POLI, NUDT1, BRCC3, PAPD7, APTX, RFC5, RPAIN, RFC1, FANCD2, GADD45G, NHEJ1, RAD17, REV3L, APEX2, C17ORF70, MRE11A, RAD23A, WRNIP1, HUS1, BCCIP, CEP164, SMUG1, RPA3, PRPF19, RPA1, HSPA1L, ERCC6, HINFP, RNF168, ATRIP, MSH6, RECQL5, TP53BP1, SMC5, SMC6, C1ORF124, BRCA1, ATXN3, CSNK1E, TDG, RBM14, OGG1, PARP1	3.64641e-05
GO:0045449	regulation of transcription	302	8.31373e-08	SLC2A4RG, HKR1, ASCC1, NAA16, CITED4, ZNF254, MED20, GTF2IRD2B, TAF5L, CRY2, TRAK2, MED26, WWP1, PHTF2, MED27, CREB3L2, YEATS2, PATZ1, ZNF395, FOXO3B, TIGD7, MTERFD3, ZNF101, IKBKAP, ZNF100, RREB1, ZNF506, STRN3, ZNF507, ZNF791, MED14, SUV420H2, PRDM8, ZNF784, RFC1, BAZ1B, PIAS3, JUN, PRDM5, TGIF2, CDCA7L, MCTS1, TRAPPC2, CRTC3, ZNF613, DEAF1, ZNF611, ZNF76, ZNF131, TAF9B, ZNF511, ZNF512, ZNF227,…	0.000149218
GO:0033554	cellular response to stress	86	7.43944e-07	MMS19, KIF22, XRCC3, ZAK, VAPB, ZMAT3, MLH1, PRDX2, MBIP, IGHMBP2, CRY2, GPX3, NSMCE2, PARG, PMS2, H2AFX, PMS2CL, POLG2, FOXO3B, FANCA, EIF2B4, EIF2B5, POLK, POLI, TNIK, BRCC3, NUDT1, AIFM1, PAPD7, APTX, RFC5, MAP4K5, RPAIN, RFC1, BAZ1B, RIF1, FANCD2, JUN, HIPK2, GADD45G, MAPK9, NHEJ1, MCTS1, RAD17, REV3L, APEX2, C17ORF70, WRNIP1, MRE11A, RAD23A, HUS1, MRPS11, BCCIP, ASNS, CEP164, TPM1, SMUG1, SE…	0.00133525
GO:0006396	RNA processing	79	1.49812e-05	NCBP2, NCBP1, UTP18, RBM15B, TRMT2B, RG9MTD1, MLH1, SKIV2L2, SART3, ZNF346, DGCR14, WBP4, RNGTT, INTS9, PLRG1, INTS5, DBR1, LSM4, DDX20, LSM2, PTBP2, TGS1, FTSJ3, CLNS1A, PRPF31, KRR1, EXOSC9, EMG1, EXOSC4, RRP8, CSTF2T, PRPF4, SMN2, SMN1, WDR83, NOP2, AQR, TRMT12, CPSF6, SNRNP40, SNRPC, CPSF4, CPSF3, THOC2, NHP2, POLR2H, HSD17B10, HSD3B7, PUSL1, PABPC4, POLR2I, PUS10, ZCRB1, PIN4, SF3B3, RPP14, …	0.0268855
GO:0044265	cellular macromolecule catabolic process	98	2.08794e-05	NCBP2, NCBP1, SAE1, ERLEC1, CNOT4, DCPS, CUL2, WIBG, WWP1, CUL9, FBXO28, CUL1, ANAPC1, PAN2, SOCS1, SKP2, SOCS4, UBR1, SOCS5, CD36, DCUN1D2, KDM2B, PIAS3, PSMA5, FBXL4, ASB3, FBXL6, EIF2C3, RAD23A, PABPC4, PSMB5, PSMB2, CACYBP, FBXW4, HECTD3, RNF168, RNF14, FBXO8, FBXO46, SMG6, MALT1, UBOX5, BRCA1, ATE1, UPF3A, DNASE1, UPF3B, RNF2, DCP1A, UBA2, PSMC2, TDG, HECW2, BNIP3, MLH1, SENP5, AUH, FBXL19, …	0.0374686
GO:0009057	macromolecule catabolic process	104	2.09927e-05	NCBP2, NCBP1, USE1, SAE1, ERLEC1, CNOT4, DCPS, CUL2, WIBG, WWP1, CUL9, FBXO28, CUL1, ANAPC1, PAN2, SOCS1, SKP2, SOCS4, UBR1, SOCS5, KDM2B, CD36, DCUN1D2, PIAS3, PSMA5, FBXL4, ASB3, FBXL6, EIF2C3, RAD23A, PABPC4, PSMB5, FBXW4, PSMB2, CACYBP, HECTD3, RNF168, RNF14, FBXO8, FBXO46, SMG6, MALT1, UBOX5, BRCA1, ATE1, UPF3A, DNASE1, LYVE1, UPF3B, RNF2, DCP1A, UBA2, PSMC2, TDG, MTOR, HECW2, BNIP3, MLH1, S…	0.0376718
GO:0046907	intracellular transport	89	4.83947e-05	ALS2, NCBP2, NCBP1, SEC24A, CPT2, VPS54, RBM15B, LMAN2L, ATL3, USE1, TRAPPC2L, BNIP3, PEX5, CNO, ZFYVE20, HOOK3, HOOK2, CCHCR1, CRY2, LONP2, PEX1, TRAK2, GOPC, TIMM23B, STAM, SAR1B, GOLGA3, TOMM34, KIF13B, SCAMP1, NUP133, SCAMP3, OPA1, STX2, PICK1, NUPL2, TIMM23, KIF1C, LOC100130746, NPC1, COPG2, RPAIN, AAAS, IPO4, EIF5AL1, ATG4A, JUN, TOMM22, SRP72, NUP107, KPNA3, THOC2, KPNA2, TRAPPC2, BBS4, NU…	0.0868251
GO:0006402	mRNA catabolic process	14	5.65018e-05	PAN2, NCBP2, NCBP1, SMG6, MLH1, AUH, EXOSC10, UPF3A, DCPS, UPF3B, GSPT1, DCP1A, WIBG, EIF2C3	0.101363
GO:0034660	ncRNA metabolic process	39	0.000124131	HSD17B10, UTP18, HSD3B7, PUSL1, PUS10, TRMT2B, RG9MTD1, PIN4, RPP14, ADAT1, EXOSC10, INTS9, INTS5, QTRTD1, POLG2, FTSJ3, UTP23, KRR1, YARS, TBL3, TRMU, EXOSC9, AIMP1, EMG1, EXOSC4, RRP8, DIS3, TRNT1, TARS, NOP2, NOLC1, RARS, TRMT12, FARSA, POP4, POP5, NHP2, UTP14C, POP7	0.222562
GO:0006260	DNA replication	34	0.000129233	WRNIP1, MRE11A, HUS1, POT1, TK2, RPA3, IGHMBP2, RPA1, MCM9, POLG2, ATRIP, TERF2, TERF1, POLK, POLI, RBBP4, NOL8, PHB, PAPD7, PAPD5, BRCA1, CDK2, NAE1, RFC5, CCDC111, RPAIN, RFC1, HELB, RBM14, PTMS, RAD17, TNFAIP1, TOP3B, REV3L	0.231698
GO:0000956	nuclear-transcribed mRNA catabolic process	12	0.000142288	DCPS, PAN2, NCBP2, EXOSC10, UPF3A, NCBP1, UPF3B, SMG6, GSPT1, WIBG, DCP1A, MLH1	0.255077
GO:0000184	nuclear-transcribed mRNA catabolic process, nonsense-mediated decay	11	0.000164802	DCPS, PAN2, NCBP2, EXOSC10, UPF3A, NCBP1, UPF3B, SMG6, GSPT1, WIBG, DCP1A	0.29538
GO:0034470	ncRNA processing	33	0.000215217	HSD17B10, UTP18, PUSL1, PUS10, TRMT2B, RG9MTD1, PIN4, RPP14, ADAT1, EXOSC10, INTS9, INTS5, QTRTD1, FTSJ3, UTP23, KRR1, TBL3, TRMU, EXOSC9, EMG1, EXOSC4, SMAD3, RRP8, DIS3, TRNT1, NOP2, NOLC1, TRMT12, POP4, POP5, NHP2, POP7, UTP14C	0.385577
GO:0006913	nucleocytoplasmic transport	28	0.00054056	NCBP2, NCBP1, NUP160, RBM15B, CCHCR1, CRY2, CSE1L, DDX19B, LSG1, NUP54, TNPO2, XPOT, NUP133, SMG6, HTT, MALT1, NUPL2, PHAX, PPIH, AAAS, RPAIN, EIF5AL1, IPO4, JUN, NUP107, THOC2, KPNA3, KPNA2	0.965788
GO:0016071	mRNA metabolic process	53	0.000551842	NCBP2, NCBP1, RBM15B, MLH1, SKIV2L2, DGCR14, WBP4, RNGTT, AUH, DCPS, PLRG1, PCBP3, WIBG, LSM4, DBR1, LSM2, PTBP2, DDX20, TGS1, CLNS1A, PAN2, PRPF31, CSTF2T, PRPF4, SMN2, SMN1, WDR83, AQR, CPSF6, SNRNP40, SNRPC, CPSF4, THOC2, CPSF3, EIF2C3, POLR2H, POLR2I, ZCRB1, SF3B3, PRPF19, EXOSC10, C19ORF29, PPIL3, RBM28, SMG6, ELAVL1, UPF3A, PHAX, PPIH, UPF3B, GSPT1, DCP1A, POP4, RBM14	0.98585
GO:0019941	modification-dependent protein catabolic process	75	0.000597427	HECW2, SAE1, SENP5, ERLEC1, CNOT4, FBXL19, CUL2, WWP1, CUL9, FBXO28, NSMCE2, USP11, DDA1, FBXL13, FBXL14, PSMD5, FBXL15, FBXL17, CUL1, NFX1, PAN2, ANAPC1, BRCC3, SOCS1, HERC6, SKP2, ERLIN2, SOCS4, UBR1, SOCS5, LRRC29, UBE2C, KDM2B, DCUN1D2, SENP1, PIAS3, PSMA5, KLHL15, ATG4A, UCHL5, FBXL4, ASB3, CAND1, FBXL6, UBE2S, USP30, USP6, UBE3A, RAD23A, C12ORF51, PSMB5, UEVLD, FBXW4, CACYBP, PSMB2, HECTD3,…	1.06687
GO:0043632	modification-dependent macromolecule catabolic process	75	0.000597427	HECW2, SAE1, SENP5, ERLEC1, CNOT4, FBXL19, CUL2, WWP1, CUL9, FBXO28, NSMCE2, USP11, DDA1, FBXL13, FBXL14, PSMD5, FBXL15, FBXL17, CUL1, NFX1, PAN2, ANAPC1, BRCC3, SOCS1, HERC6, SKP2, ERLIN2, SOCS4, UBR1, SOCS5, LRRC29, UBE2C, KDM2B, DCUN1D2, SENP1, PIAS3, PSMA5, KLHL15, ATG4A, UCHL5, FBXL4, ASB3, CAND1, FBXL6, UBE2S, USP30, USP6, UBE3A, RAD23A, C12ORF51, PSMB5, UEVLD, FBXW4, CACYBP, PSMB2, HECTD3,…	1.06687
GO:0051168	nuclear export	15	0.000604929	XPOT, NCBP2, NUP133, NCBP1, SMG6, NUP160, MALT1, NUPL2, CCHCR1, PHAX, DDX19B, EIF5AL1, LSG1, NUP107, THOC2	1.0802
GO:0051169	nuclear transport	28	0.000662992	NCBP2, NCBP1, NUP160, RBM15B, CCHCR1, CRY2, CSE1L, DDX19B, LSG1, NUP54, TNPO2, XPOT, NUP133, SMG6, HTT, MALT1, NUPL2, PHAX, PPIH, AAAS, RPAIN, EIF5AL1, IPO4, JUN, NUP107, THOC2, KPNA3, KPNA2	1.1833
GO:0045184	establishment of protein localization	95	0.000743459	SEC24A, VPS54, ZMAT3, LMAN2L, USE1, VPS37A, VPS53, PEX5, PDIA4, VPS33B, ZFYVE20, HOOK3, HOOK2, CCHCR1, CRY2, LONP2, PEX1, TRAK2, RANBP6, GOPC, TIMM23B, STAM, SAR1B, TOMM34, KIF13B, SCAMP1, NUP133, SCAMP3, STX2, RAB39B, GOLT1B, PICK1, NUP85, NUPL2, TIMM23, LOC100130746, RAB11FIP2, COPG2, CD36, RPAIN, IPO4, EIF5AL1, ATG4A, JUN, TOMM22, RANGRF, RAB12, SRP72, NUP107, KPNA3, KPNA2, NUP160, SNX15, SNX1…	1.32602
GO:0050657	nucleic acid transport	20	0.000754757	XPOT, NCBP2, NUP133, NCBP1, SMG6, NUP160, NUP85, NUPL2, NXT2, UPF3A, ATXN2, PHAX, UPF3B, DDX19A, DDX19B, EIF5AL1, TNKS, NUP54, NUP107, THOC2	1.34604
GO:0050658	RNA transport	20	0.000754757	XPOT, NCBP2, NUP133, NCBP1, SMG6, NUP160, NUP85, NUPL2, NXT2, UPF3A, ATXN2, PHAX, UPF3B, DDX19A, DDX19B, EIF5AL1, TNKS, NUP54, NUP107, THOC2	1.34604
GO:0051236	establishment of RNA localization	20	0.000754757	XPOT, NCBP2, NUP133, NCBP1, SMG6, NUP160, NUP85, NUPL2, NXT2, UPF3A, ATXN2, PHAX, UPF3B, DDX19A, DDX19B, EIF5AL1, TNKS, NUP54, NUP107, THOC2	1.34604
GO:0006888	ER to Golgi vesicle-mediated transport	12	0.000820036	SEC24A, HTT, STX18, LMAN2L, GOPC, ATL3, USE1, TRAPPC2L, SEC22C, GOSR1, SAR1B, TRAPPC2	1.46165
GO:0015031	protein transport	94	0.000820341	SEC24A, VPS54, ZMAT3, LMAN2L, USE1, VPS37A, VPS53, PEX5, PDIA4, VPS33B, ZFYVE20, HOOK3, HOOK2, CCHCR1, CRY2, LONP2, PEX1, TRAK2, RANBP6, GOPC, TIMM23B, STAM, SAR1B, TOMM34, KIF13B, SCAMP1, NUP133, SCAMP3, STX2, RAB39B, GOLT1B, PICK1, NUP85, NUPL2, TIMM23, LOC100130746, RAB11FIP2, COPG2, CD36, RPAIN, IPO4, EIF5AL1, ATG4A, JUN, TOMM22, RANGRF, RAB12, SRP72, NUP107, KPNA3, KPNA2, NUP160, SNX15, SNX1…	1.46219
GO:0006417	regulation of translation	25	0.000900415	NCBP2, NCBP1, METAP1, HSD3B7, EIF5B, MTIF2, EIF4EBP1, EIF3B, TNRC6C, WIBG, EIF2B2, TNRC6A, DNAJC1, EIF2B4, EIF2B5, ACO1, ATXN2, TRNAU1AP, EIF4E, EIF5AL1, MTRF1, NGDN, MTOR, EIF2C3, GATC	1.60383
GO:0008104	protein localization	106	0.000914001	ALS2, VPS54, LMAN2L, USE1, VPS53, VPS33B, HOOK3, HOOK2, CRY2, TRAK2, VPS13D, STAM, SAR1B, KIF13B, SCAMP1, NUP133, SCAMP3, GOLT1B, PICK1, NUPL2, LOC100130746, COPG2, CD36, RPAIN, JUN, RAB12, SRP72, BBS4, NFKBIE, SNX4, NAPB, CSE1L, STX18, KATNA1, STX17, TNKS, SUPT7L, NUP54, SEC23IP, HTT, NFKBIL1, DVL1, TRAF3IP2, TRNT1, PPIH, TOMM40L, GOSR1, SEC24A, ZMAT3, ALG2, VPS37A, PEX5, PDIA4, ZFYVE20, CCHCR1,…	1.62784
GO:0006403	RNA localization	20	0.00110932	XPOT, NCBP2, NUP133, NCBP1, SMG6, NUP160, NUP85, NUPL2, NXT2, UPF3A, ATXN2, PHAX, UPF3B, DDX19A, DDX19B, EIF5AL1, TNKS, NUP54, NUP107, THOC2	1.97245
GO:0006401	RNA catabolic process	15	0.00140169	PAN2, NCBP2, NCBP1, SMG6, PABPC4, MLH1, AUH, EXOSC10, UPF3A, DCPS, UPF3B, GSPT1, WIBG, DCP1A, EIF2C3	2.48616
GO:0015931	nucleobase, nucleoside, nucleotide and nucleic acid transport	21	0.00205035	XPOT, NCBP2, NUP133, NCBP1, SMG6, NUP160, NUP85, NUPL2, NXT2, UPF3A, ATXN2, PHAX, UPF3B, DDX19A, SLC35B2, DDX19B, EIF5AL1, TNKS, NUP54, NUP107, THOC2	3.6168
GO:0051603	proteolysis involved in cellular protein catabolic process	75	0.00205421	HECW2, SAE1, SENP5, ERLEC1, CNOT4, FBXL19, CUL2, WWP1, CUL9, FBXO28, NSMCE2, USP11, DDA1, FBXL13, FBXL14, PSMD5, FBXL15, FBXL17, CUL1, NFX1, PAN2, ANAPC1, BRCC3, SOCS1, HERC6, SKP2, ERLIN2, SOCS4, UBR1, SOCS5, LRRC29, UBE2C, KDM2B, DCUN1D2, SENP1, PIAS3, PSMA5, KLHL15, ATG4A, UCHL5, FBXL4, ASB3, CAND1, FBXL6, UBE2S, USP30, USP6, UBE3A, RAD23A, C12ORF51, PSMB5, UEVLD, FBXW4, CACYBP, PSMB2, HECTD3,…	3.62349
GO:0000387	spliceosomal snRNP biogenesis	9	0.00229615	NCBP2, CLNS1A, PRPF31, PHAX, NCBP1, DDX20, SNRPC, TGS1, SMN2, SMN1	4.042
GO:0030163	protein catabolic process	77	0.00230812	HECW2, USE1, SAE1, SENP5, ERLEC1, CNOT4, FBXL19, CUL2, WWP1, CUL9, FBXO28, NSMCE2, USP11, DDA1, FBXL13, FBXL14, PSMD5, FBXL15, FBXL17, CUL1, NFX1, PAN2, ANAPC1, BRCC3, SOCS1, HERC6, SKP2, ERLIN2, SOCS4, UBR1, SOCS5, LRRC29, UBE2C, KDM2B, DCUN1D2, SENP1, PIAS3, PSMA5, KLHL15, ATG4A, UCHL5, FBXL4, ASB3, CAND1, FBXL6, UBE2S, USP30, USP6, UBE3A, RAD23A, C12ORF51, PSMB5, UEVLD, FBXW4, CACYBP, PSMB2, H…	4.06267
GO:0022613	ribonucleoprotein complex biogenesis	29	0.00232786	NCBP2, NCBP1, UTP18, GNL3L, PIN4, EXOSC10, DDX20, TGS1, FTSJ3, UTP23, CLNS1A, PRPF31, KRR1, TBL3, EXOSC9, EMG1, NIP7, EXOSC4, RRP8, SMN2, SMN1, DIS3, PHAX, ATXN2, NOP2, NOLC1, SNRPC, POP4, NHP2, UTP14C	4.09672
GO:0044257	cellular protein catabolic process	75	0.00232963	HECW2, SAE1, SENP5, ERLEC1, CNOT4, FBXL19, CUL2, WWP1, CUL9, FBXO28, NSMCE2, USP11, DDA1, FBXL13, FBXL14, PSMD5, FBXL15, FBXL17, CUL1, NFX1, PAN2, ANAPC1, BRCC3, SOCS1, HERC6, SKP2, ERLIN2, SOCS4, UBR1, SOCS5, LRRC29, UBE2C, KDM2B, DCUN1D2, SENP1, PIAS3, PSMA5, KLHL15, ATG4A, UCHL5, FBXL4, ASB3, CAND1, FBXL6, UBE2S, USP30, USP6, UBE3A, RAD23A, C12ORF51, PSMB5, UEVLD, FBXW4, CACYBP, PSMB2, HECTD3,…	4.09978
GO:0006405	RNA export from nucleus	11	0.00250677	XPOT, NCBP2, NUP133, PHAX, NCBP1, NUP160, SMG6, EIF5AL1, DDX19B, NUP107, THOC2	4.40494
GO:0007049	cell cycle	92	0.00312953	MAD1L1, KIF22, SPIN1, ZAK, CCNT1, MLH1, SENP5, LATS1, RHOU, CUL2, EVI5, CASP8AP2, CABLES2, H2AFX, CDK10, PSMD5, TUBB1, FANCA, CUL1, ANAPC1, RBBP4, CGRRF1, DSN1, PAPD7, SKP2, TBRG4, PAPD5, UBE2C, MARK4, CDK2, CDK3, ARL3, PFDN1, RCC2, RIF1, CCND2, FANCD2, PSMA5, NSL1, PRDM5, HORMAD1, HAUS8, MAPK7, KPNA2, MCTS1, RAD17, BBS4, HAUS3, RABGAP1, HSD3B7, MRE11A, HCFC1, BCCIP, CEP164, SYCP2, SESN1, SESN3, …	5.47049
GO:0010608	posttranscriptional regulation of gene expression	32	0.00347203	NCBP2, NCBP1, METAP1, HSD3B7, EIF5B, MTIF2, EIF4EBP1, EIF3B, TNRC6C, WIBG, SND1, PRKRA, EIF2B2, TNRC6A, EIF2B4, DNAJC1, EIF2B5, CCDC88C, ACO1, SMAD3, ELAVL1, APTX, ATXN2, TRNAU1AP, EIF4E, COG7, EIF5AL1, MTRF1, NGDN, MTOR, EIF2C3, GATC	6.05173
GO:0051028	mRNA transport	17	0.00372621	NCBP2, NUP133, NCBP1, SMG6, NUP160, NUP85, NUPL2, NXT2, UPF3A, UPF3B, DDX19A, DDX19B, EIF5AL1, TNKS, NUP54, NUP107, THOC2	6.48089
GO:0032774	RNA biosynthetic process	41	0.00459902	DEAF1, POLR2H, TAF1C, COPS2, THRA, CCRN4L, CCNT1, POLR2I, TAF9B, HCFC1, TBP, GTF2E1, TAF5L, ERCC6, MED26, MED27, CEBPZ, GTF3C6, TRIP11, MTERFD3, NFATC1, NFX1, KLF5, TAF2, SNAPC5, MAFF, MTERF, MLL, BRF2, SNAPC2, RREB1, SNAPC4, MED14, ELL2, CCDC111, TCFL5, HELB, PARP1, NFE2L3, MYNN, ZNF768	7.94054
GO:0006310	DNA recombination	19	0.00475789	C5ORF51, MSH6, XRCC3, RECQL5, MRE11A, HUS1, SMC5, MLH1, SMC6, BANF1, BRCA1, RPA1, IGHMBP2, RPAIN, NSMCE2, PMS2, H2AFX, PMS2CL, RBM14	8.20389
GO:0048193	Golgi vesicle transport	22	0.00544306	SCAMP1, SCAMP3, SEC24A, HTT, LMAN2L, ATL3, PICK1, TRAPPC2L, USE1, CNO, KIF1C, COG5, COPG2, COG7, STX18, GOPC, SEC22C, GOSR1, EXOC5, SAR1B, GOLGA3, TRAPPC2	9.33159
GO:0009452	RNA capping	4	0.00604321	NCBP2, NCBP1, TGS1, RNGTT	10.3086
GO:0006364	rRNA processing	17	0.00653581	UTP23, KRR1, TBL3, EXOSC9, UTP18, EMG1, EXOSC4, RRP8, PIN4, DIS3, EXOSC10, NOP2, NOLC1, POP4, NHP2, FTSJ3, UTP14C	11.1031
GO:0006412	translation	44	0.00687654	ABCF1, MRPS36, MRPS16, RPS26P11, PABPC4, MRPS11, HBS1L, EIF5B, MRPS10, PTRH2, MTIF2, IGHMBP2, GFM2, EIF3B, EIF1AX, RPL26L1, EIF3J, POLG2, MRPL32, EIF2B2, MRPL34, EIF2B4, EIF2B5, YARS, AIMP1, MRPS24, MTRF1L, MRPL30, TARS, TRNAU1AP, MRPL21, EIF4E, MRPS18C, GSPT1, DHX29, COG8, MRPL27, MRPS18A, RARS, TSFM, MTRF1, EIF5AL1, MRPL47, FARSA	11.6487
GO:0006399	tRNA metabolic process	20	0.00757789	HSD17B10, TRMU, YARS, AIMP1, PUSL1, PUS10, TRMT2B, RG9MTD1, RPP14, TRNT1, ADAT1, TARS, RARS, QTRTD1, TRMT12, POLG2, POP4, FARSA, POP5, POP7	12.7619
GO:0006355	regulation of transcription, DNA-dependent	186	0.00789129	MMS19, HKR1, SLC2A4RG, THRA, CRABP2, NAA16, TBP, MED20, ZNF254, IGHMBP2, GATA2, GABPB1, TRAK2, ZNF187, MED26, MED27, ZNF302, CREB3L2, YEATS2, ZNF444, ZNF395, PATZ1, DDX20, ZNF445, ZNF446, FOXO3B, ZNF180, ZNF101, IKBKAP, ZNF100, ZNF506, ZNF440, RREB1, STRN3, ZNF814, ZNF189, MTA1, ZNF8, ZNF791, MED14, ZNF7, ARID1B, ZNF3, ASCL2, ZNF193, ZNF439, TCFL5, JUN, ZNF434, ZNF431, TGIF2, ZNF589, NFE2L3, ZNF4…	13.255
GO:0051329	interphase of mitotic cell cycle	18	0.00875893	TAF2, SKP2, TBRG4, RHOU, LATS1, MARK4, CDK2, CUL2, GSPT1, CCND2, KATNA1, NPAT, HINFP, CDK10, KPNA2, CUL1, TERF1, NFATC1	14.6066
GO:0006366	transcription from RNA polymerase II promoter	33	0.00886642	DEAF1, POLR2H, TAF1C, COPS2, THRA, CCRN4L, CCNT1, POLR2I, HCFC1, TBP, GTF2E1, TAF5L, ERCC6, MED26, MED27, CEBPZ, TRIP11, NFATC1, NFX1, KLF5, TAF2, SNAPC5, MAFF, MLL, SNAPC2, RREB1, SNAPC4, MED14, ELL2, TCFL5, PARP1, NFE2L3, ZNF768	14.7726
GO:0051252	regulation of RNA metabolic process	189	0.00925418	MMS19, NCBP1, HKR1, SLC2A4RG, THRA, RBM15B, CRABP2, NAA16, TBP, MED20, ZNF254, IGHMBP2, GATA2, GABPB1, TRAK2, ZNF187, MED26, MED27, ZNF302, CREB3L2, YEATS2, ZNF444, ZNF395, PATZ1, DDX20, ZNF445, ZNF446, FOXO3B, ZNF180, ZNF101, IKBKAP, ZNF100, ZNF506, ZNF440, RREB1, STRN3, ZNF814, ZNF189, MTA1, ZNF8, ZNF791, MED14, ZNF7, ARID1B, ZNF3, ASCL2, ZNF193, ZNF439, TCFL5, JUN, ZNF434, ZNF431, TGIF2, ZNF58…	15.3691
GO:0000723	telomere maintenance	8	0.00946359	HSPA1L, RFC1, SMG6, MRE11A, PARP1, POT1, TERF2, TERF1	15.6896
GO:0016072	rRNA metabolic process	17	0.00984219	UTP23, KRR1, TBL3, EXOSC9, UTP18, EMG1, EXOSC4, RRP8, PIN4, DIS3, EXOSC10, NOP2, NOLC1, POP4, NHP2, FTSJ3, UTP14C	16.2661
GO:0006351	transcription, DNA-dependent	39	0.0103094	DEAF1, POLR2H, TAF1C, COPS2, THRA, CCRN4L, CCNT1, POLR2I, TAF9B, HCFC1, TBP, GTF2E1, TAF5L, ERCC6, MED26, MED27, CEBPZ, GTF3C6, TRIP11, MTERFD3, NFATC1, NFX1, KLF5, TAF2, SNAPC5, MAFF, MTERF, MLL, BRF2, SNAPC2, RREB1, SNAPC4, MED14, ELL2, TCFL5, PARP1, NFE2L3, MYNN, ZNF768	16.9725
GO:0051052	regulation of DNA metabolic process	19	0.0111924	MSH6, BRCC3, MRE11A, WRNIP1, HUS1, MLH1, CDK2, BRCA1, POT1, GLI1, TSPYL2, JUN, H2AFX, TNKS, RNF168, KPNA2, RAD17, TERF2, TERF1	18.292
GO:0032200	telomere organization	8	0.0115429	HSPA1L, RFC1, SMG6, MRE11A, PARP1, POT1, TERF2, TERF1	18.8103
GO:0051325	interphase	18	0.0115876	TAF2, SKP2, TBRG4, RHOU, LATS1, MARK4, CDK2, CUL2, GSPT1, CCND2, KATNA1, NPAT, HINFP, CDK10, KPNA2, CUL1, TERF1, NFATC1	18.8761
GO:0007004	telomere maintenance via telomerase	5	0.0121606	RFC1, MRE11A, POT1, TERF2, TERF1	19.7161
GO:0006605	protein targeting	30	0.0146739	PEX5, SEC63, CCHCR1, LONP2, CRY2, CSE1L, PEX1, TRAK2, EXOC4, TIMM23B, PEX13, NUP54, TNPO2, TOMM34, KIF13B, HTT, PICK1, NUPL2, TIMM23, TRNT1, PPIH, RPAIN, JUN, EIF5AL1, ATG4A, IPO4, TOMM22, SRP72, KPNA3, KPNA2	23.3043
GO:0022403	cell cycle phase	51	0.0147188	KIF22, MAD1L1, MLH1, RHOU, LATS1, CUL2, CDK10, H2AFX, TUBB1, FANCA, CUL1, ANAPC1, DSN1, SKP2, PAPD7, TBRG4, PAPD5, UBE2C, MARK4, CDK2, CDK3, RCC2, CCND2, FANCD2, NSL1, HORMAD1, HAUS8, KPNA2, HAUS3, HSD3B7, MRE11A, CEP164, SYCP2, KIAA1009, RPA1, KATNA1, HINFP, NPAT, TNKS, CLASP2, NFATC1, TERF1, SSSCA1, TAF2, MSH6, MIS12, NEDD1, NOLC1, GSPT1, CKS2, UTP14C	23.367
GO:0008033	tRNA processing	14	0.0153593	HSD17B10, TRMU, PUSL1, PUS10, TRMT2B, RG9MTD1, RPP14, TRNT1, ADAT1, TRMT12, QTRTD1, POP4, POP5, POP7	24.2562
GO:0007017	microtubule-based process	34	0.0155474	HAUS3, KIF22, BBS4, MLH1, DNAH1, CNP, HOOK3, HOOK2, C19ORF20, PEX1, KATNA1, PEX13, TNKS, TUBB1, KIF13B, KIF3B, OPA1, CEP135, HTT, PSRC1, TBCE, UBE2C, KIF3C, MARK4, BRCA1, KIF1C, BBS2, CKS2, TUBD1, TUBA4B, HAUS8, KPNA2, RANBP10, DNAL4	24.5156
GO:0022402	cell cycle process	66	0.0167159	MAD1L1, KIF22, ZAK, MLH1, RHOU, LATS1, CUL2, H2AFX, CDK10, PSMD5, TUBB1, FANCA, CUL1, ANAPC1, CGRRF1, DSN1, PAPD7, SKP2, TBRG4, PAPD5, UBE2C, MARK4, CDK2, CDK3, RCC2, CCND2, PSMA5, FANCD2, NSL1, HORMAD1, HAUS8, KPNA2, BBS4, HAUS3, HSD3B7, MRE11A, CEP164, SYCP2, SESN1, SESN3, KIAA1009, PSMB5, RPA1, KATNA1, PSMB2, NPAT, PKD2, HINFP, TNKS, CLASP2, TERF1, NFATC1, SSSCA1, TAF2, MSH6, CEP135, SMAD3, MI…	26.1076
GO:0006397	mRNA processing	41	0.0169684	POLR2H, NCBP2, NCBP1, RBM15B, POLR2I, ZCRB1, MLH1, SKIV2L2, WBP4, DGCR14, SF3B3, RNGTT, PRPF19, PLRG1, C19ORF29, PPIL3, LSM4, DBR1, PTBP2, LSM2, DDX20, TGS1, RBM28, CLNS1A, PRPF31, CSTF2T, SMN2, PRPF4, SMN1, WDR83, PHAX, PPIH, UPF3B, AQR, CPSF6, SNRNP40, SNRPC, CPSF4, POP4, THOC2, RBM14, CPSF3	26.4474
GO:0010833	telomere maintenance via telomere lengthening	5	0.0169819	RFC1, MRE11A, POT1, TERF2, TERF1	26.4655
GO:0040029	regulation of gene expression, epigenetic	14	0.0170298	MLL, CREBZF, HSD3B7, PICK1, SMAD3, ARID1B, BRCA1, SIRT3, HDAC2, SND1, PRKRA, TNRC6A, EIF2C3, SMARCA4	26.5299
GO:0000278	mitotic cell cycle	46	0.0178028	HAUS3, MAD1L1, KIF22, CEP164, RHOU, LATS1, KIAA1009, PSMB5, CUL2, KATNA1, PSMB2, NPAT, HINFP, TNKS, CDK10, CLASP2, PSMD5, CUL1, TERF1, NFATC1, SSSCA1, ANAPC1, TAF2, DSN1, SKP2, PAPD7, TBRG4, PAPD5, UBE2C, MARK4, MIS12, CDK2, CDK3, NEDD1, NOLC1, GSPT1, RCC2, CCND2, PSMA5, PSMC2, NSL1, RNF2, PRDM5, HORMAD1, HAUS8, KPNA2	27.56
GO:0043954	cellular component maintenance	7	0.0194614	BBS4, NPHP3, BBS2, ERCC6, MPZ, BBS10, CDH23	29.7244
GO:0042254	ribosome biogenesis	19	0.0214787	UTP23, KRR1, TBL3, EXOSC9, UTP18, EMG1, NIP7, EXOSC4, RRP8, GNL3L, PIN4, DIS3, EXOSC10, NOP2, NOLC1, POP4, NHP2, FTSJ3, UTP14C	32.2746
GO:0042375	quinone cofactor metabolic process	5	0.0228425	COQ2, COQ9, COQ7, COQ5, CRYZL1	33.9489
GO:0042770	DNA damage response, signal transduction	14	0.0228705	MSH6, BRCC3, ZAK, AIFM1, HUS1, MLH1, BRCA1, NAE1, ERCC6, HIPK2, HINFP, H2AFX, ATRIP, RAD17	33.9829
GO:0051188	cofactor biosynthetic process	16	0.0231542	NFS1, MTHFSD, COQ9, COQ7, GCLM, COQ5, SDHAF1, TPK1, COQ2, PANK3, NUBP1, HAAO, UROD, FLAD1, COX15, NMNAT1	34.3261
GO:0006406	mRNA export from nucleus	8	0.0231945	NUP133, NCBP1, NUP160, SMG6, EIF5AL1, DDX19B, NUP107, THOC2	34.3747
GO:0016458	gene silencing	11	0.0238205	UTP3, TNRC6C, HDAC2, HSD3B7, SND1, PRKRA, SMAD3, TNRC6A, EIF2C3, SIRT3, SMARCA4	35.1254
GO:0009116	nucleoside metabolic process	12	0.0238212	TXNDC3, NME4, PANK3, NME3, QTRTD1, DERA, GNMT, HPRT1, PRPSAP1, PRPS2, PRPS1, PRPSAP2	35.1263
GO:0006446	regulation of translational initiation	9	0.0253376	NCBP2, NCBP1, EIF4EBP1, EIF3B, EIF5B, MTIF2, EIF2B2, EIF2B4, EIF2B5	36.9114
GO:0009264	deoxyribonucleotide catabolic process	5	0.0297882	NUDT1, TDG, DERA, OGG1, SMUG1	41.8866
GO:0033365	protein localization in organelle	21	0.032881	BBS4, HTT, TIMM23, DVL1, TRNT1, BBS2, PPIH, CRY2, RPAIN, CSE1L, COG7, JUN, IPO4, TIMM23B, TOMM22, SUPT7L, SRP72, KPNA3, TNPO2, KPNA2, TOMM34	45.1234
GO:0045494	photoreceptor cell maintenance	6	0.0331574	BBS4, NPHP3, BBS2, ERCC6, BBS10, CDH23	45.4042
GO:0007032	endosome organization	5	0.0378471	ALS2, LOC100130746, HOOK2, CLCN3, HOOK3	49.9668
GO:0045426	quinone cofactor biosynthetic process	4	0.0387703	COQ2, COQ9, COQ7, COQ5	50.8215
GO:0006744	ubiquinone biosynthetic process	4	0.0387703	COQ2, COQ9, COQ7, COQ5	50.8215
GO:0006743	ubiquinone metabolic process	4	0.0387703	COQ2, COQ9, COQ7, COQ5	50.8215
GO:0002566	somatic diversification of immune receptors via somatic mutation	4	0.0387703	MSH6, MLH1, PMS2, PMS2CL	50.8215
GO:0021756	striatum development	4	0.0387703	BBS4, BBS2, HTT, HPRT1	50.8215
GO:0016446	somatic hypermutation of immunoglobulin genes	4	0.0387703	MSH6, MLH1, PMS2, PMS2CL	50.8215
GO:0009108	coenzyme biosynthetic process	12	0.0391427	TPK1, COQ2, PANK3, HAAO, NFS1, MTHFSD, COQ9, COQ7, FLAD1, GCLM, COQ5, NMNAT1	51.1624
GO:0034613	cellular protein localization	48	0.0409062	BBS4, SEC24A, SNX15, PEX5, NAPB, SEC63, CCHCR1, LONP2, CRY2, CSE1L, TRAK2, PEX1, STX18, STX17, EXOC4, TIMM23B, TNKS, PEX13, STAM, SUPT7L, NUP54, TNPO2, SAR1B, SEC23IP, TERF2, KIF13B, TOMM34, STX2, HTT, PICK1, TIMM23, NUPL2, DVL1, TRNT1, BBS2, PPIH, COPG2, RPAIN, COG7, JUN, IPO4, ATG4A, EIF5AL1, TOMM22, GOSR1, SRP72, KPNA3, KPNA2	52.7464
GO:0015014	heparan sulfate proteoglycan biosynthetic process, polysaccharide chain biosynthetic process	3	0.0416587	EXT1, EXT2, HS2ST1	53.4074
GO:0006370	mRNA capping	3	0.0416587	NCBP2, NCBP1, RNGTT	53.4074
GO:0008380	RNA splicing	35	0.0433563	POLR2H, NCBP2, NCBP1, RBM15B, POLR2I, ZCRB1, SKIV2L2, DGCR14, WBP4, SF3B3, PRPF19, PLRG1, C19ORF29, LSM4, DBR1, PPIL3, PTBP2, LSM2, DDX20, TGS1, RBM28, CLNS1A, PRPF31, SMN2, PRPF4, SMN1, WDR83, PHAX, PPIH, UPF3B, AQR, SNRNP40, SNRPC, THOC2, RBM14, CPSF3	54.8667
GO:0006302	double-strand break repair	11	0.0446707	RPA1, BRCC3, MRE11A, HUS1, PAPD7, MLH1, APTX, RNF168, H2AFX, NHEJ1, BRCA1	55.9669
GO:0006275	regulation of DNA replication	11	0.0446707	TSPYL2, JUN, WRNIP1, HUS1, TNKS, POT1, RAD17, TERF2, CDK2, TERF1, GLI1	55.9669
GO:0070727	cellular macromolecule localization	48	0.0454333	BBS4, SEC24A, SNX15, PEX5, NAPB, SEC63, CCHCR1, LONP2, CRY2, CSE1L, TRAK2, PEX1, STX18, STX17, EXOC4, TIMM23B, TNKS, PEX13, STAM, SUPT7L, NUP54, TNPO2, SAR1B, SEC23IP, TERF2, KIF13B, TOMM34, STX2, HTT, PICK1, TIMM23, NUPL2, DVL1, TRNT1, BBS2, PPIH, COPG2, RPAIN, COG7, JUN, IPO4, ATG4A, EIF5AL1, TOMM22, GOSR1, SRP72, KPNA3, KPNA2	56.5934
GO:0051301	cell division	36	0.0454955	HAUS3, BBS4, MAD1L1, DIAPH2, CCNT1, CEP164, SYCP2, SENP5, LATS1, KIAA1009, EVI5, KATNA1, CABLES2, CDK10, CLASP2, TERF1, SSSCA1, ANAPC1, STX2, ROCK2, DSN1, PAPD7, PAPD5, UBE2C, CDK2, MIS12, ARL3, CDK3, NEDD1, RCC2, CCND2, NSL1, CKS2, CDCA7L, HAUS8, MYH10	56.6442
GO:0043933	macromolecular complex subunit organization	77	0.0457164	NCBP2, NCBP1, ATL3, MLH1, PEX5, TBP, TRIM4, IGHMBP2, GTF2E1, NOD1, MED26, MED27, GPX3, GOPC, ACOT13, H2AFX, DDX20, TGS1, TUBB1, MTERFD3, FANCA, COX15, H1F0, CLNS1A, IKBKAP, PRPF31, SNAPC5, NUP133, MTERF, BRF2, CCDC88C, NIP7, PICK1, CBR4, MED14, SMN2, SMN1, IPO4, MTRF1, TOMM22, TUBA4B, SNRPC, PRNP, KPNA3, ATPAF1, POLR2H, HSD17B10, TRAF2, POLR2I, TAF9B, NFS1, TSPYL4, HPRT1, SF3B3, SDHAF1, GFM2, TSP…	56.8239
GO:0051053	negative regulation of DNA metabolic process	8	0.052771	MSH6, TSPYL2, HUS1, MLH1, POT1, RAD17, TERF2, TERF1	62.2076
GO:0006829	zinc ion transport	6	0.0556396	SLC30A1, SLC39A13, SLC30A9, SLC39A3, SLC30A6, SLC30A7	64.2099
GO:0006512	ubiquitin cycle	6	0.0556396	UBE3A, SOCS1, HECTD3, SOCS4, SOCS5, UBE2C	64.2099
GO:0006917	induction of apoptosis	38	0.0559417	ZMAT3, MLH1, BNIP3, CUL2, TP53I3, ERCC6, NOD1, CASP8AP2, TIAM2, DDX19B, PRKRA, TICAM1, DDX20, FOXO3B, CD5, CUL1, TERF1, TRAF3, MSH6, NUDT2, HTT, AIFM1, KLF10, SMAD3, SLAMF7, BRCA1, NFKBIL1, TNFSF8, CASP10, TNFRSF9, NME3, EIF5AL1, HIPK2, NAIF1, MAPK9, BIK, PDCD5, SMPD2	64.4149
GO:0000082	G1/S transition of mitotic cell cycle	10	0.0561824	CUL2, GSPT1, CCND2, NPAT, SKP2, HINFP, RHOU, MARK4, CUL1, NFATC1	64.5774
GO:0051225	spindle assembly	5	0.0573346	HAUS3, MLH1, TNKS, HAUS8, TUBB1	65.3455
GO:0006278	RNA-dependent DNA replication	5	0.0573346	RFC1, MRE11A, POT1, TERF2, TERF1	65.3455
GO:0016254	preassembly of GPI anchor in ER membrane	5	0.0573346	PIGH, PIGV, DPM2, PIGQ, PIGA	65.3455
GO:0012502	induction of programmed cell death	38	0.0576855	ZMAT3, MLH1, BNIP3, CUL2, TP53I3, ERCC6, NOD1, CASP8AP2, TIAM2, DDX19B, PRKRA, TICAM1, DDX20, FOXO3B, CD5, CUL1, TERF1, TRAF3, MSH6, NUDT2, HTT, AIFM1, KLF10, SMAD3, SLAMF7, BRCA1, NFKBIL1, TNFSF8, CASP10, TNFRSF9, NME3, EIF5AL1, HIPK2, NAIF1, MAPK9, BIK, PDCD5, SMPD2	65.5763
GO:0000077	DNA damage checkpoint	9	0.058162	BRCC3, ZAK, HUS1, HINFP, H2AFX, ATRIP, BRCA1, RAD17, NAE1	65.8874
GO:0007034	vacuolar transport	7	0.0588726	LOC100130746, HOOK2, NPC1, HMGXB4, ATG4A, USE1, HOOK3	66.3464
GO:0046489	phosphoinositide biosynthetic process	8	0.0592877	PIGK, PIK3C2A, PIGH, PI4K2A, PIGV, DPM2, PIGQ, PIGA	66.6118
GO:0000226	microtubule cytoskeleton organization	20	0.0604204	HAUS3, BBS4, CEP135, PSRC1, TBCE, MLH1, CNP, UBE2C, MARK4, BRCA1, HOOK3, BBS2, HOOK2, C19ORF20, KATNA1, CKS2, TNKS, HAUS8, TUBB1, RANBP10	67.3261
GO:0030031	cell projection assembly	13	0.0610796	KLF5, BBS4, C2CD3, STX2, BAIAP2, ARFIP2, ITGB4, NUP85, LPAR1, BBS10, BBS2, C19ORF20, MYH10	67.7351
GO:0016568	chromatin modification	33	0.0642028	UTP3, INO80, BNIP3, TRRAP, ARID2, TAF5L, TSPYL2, SMARCB1, EED, SUPT7L, RNF168, BCOR, TERF2, TERF1, AEBP2, RBBP4, MLL, BRCC3, PHB, ARID1B, C20ORF20, SUV420H2, DOT1L, KDM2B, HDAC2, BAZ1B, BCORL1, RNF2, PRDM5, KDM4C, RBM14, EP400, SMARCA4	69.6081
GO:0007041	lysosomal transport	6	0.0646842	LOC100130746, HOOK2, NPC1, HMGXB4, USE1, HOOK3	69.8874
GO:0032206	positive regulation of telomere maintenance	3	0.0654024	TNKS, POT1, TERF2	70.2998
GO:0046686	response to cadmium ion	4	0.0666963	NPC1, HAAO, MAPK9, PRNP	71.0292
GO:0015012	heparan sulfate proteoglycan biosynthetic process	4	0.0666963	HS6ST1, EXT1, EXT2, HS2ST1	71.0292
GO:0021544	subpallium development	4	0.0666963	BBS4, BBS2, HTT, HPRT1	71.0292
GO:0031047	gene silencing by RNA	7	0.0668011	TNRC6C, HSD3B7, SND1, PRKRA, SMAD3, TNRC6A, EIF2C3	71.0875
GO:0017038	protein import	18	0.0705734	HTT, PEX5, TIMM23, TRNT1, PPIH, CRY2, RPAIN, PEX1, CSE1L, JUN, IPO4, TIMM23B, PEX13, TOMM22, KPNA3, TNPO2, KPNA2, TOMM34	73.1149
GO:0065003	macromolecular complex assembly	71	0.070581	NCBP2, NCBP1, ATL3, MLH1, PEX5, TBP, TRIM4, IGHMBP2, GTF2E1, NOD1, MED26, MED27, GPX3, GOPC, ACOT13, H2AFX, DDX20, TGS1, TUBB1, FANCA, COX15, H1F0, CLNS1A, PRPF31, SNAPC5, IKBKAP, BRF2, CCDC88C, NIP7, PICK1, CBR4, MED14, SMN2, SMN1, IPO4, TOMM22, TUBA4B, SNRPC, PRNP, KPNA3, ATPAF1, POLR2H, HSD17B10, TRAF2, POLR2I, TAF9B, NFS1, TSPYL4, HPRT1, SF3B3, SDHAF1, TSPYL2, CSE1L, PEX13, GNMT, TNPO2, TERF1…	73.1189
GO:0051289	protein homotetramerization	6	0.0745002	HSD17B10, GPX3, ACOT13, CBR4, GNMT, HPRT1	75.0822
GO:0033692	cellular polysaccharide biosynthetic process	6	0.0745002	CMAS, GYS1, EXT1, EXT2, AGL, HS2ST1	75.0822
GO:0000279	M phase	38	0.0772855	HAUS3, MAD1L1, KIF22, HSD3B7, MRE11A, MLH1, CEP164, SYCP2, LATS1, KIAA1009, RPA1, KATNA1, TNKS, H2AFX, CLASP2, TUBB1, FANCA, TERF1, SSSCA1, ANAPC1, MSH6, DSN1, PAPD7, PAPD5, UBE2C, MIS12, CDK2, CDK3, NEDD1, NOLC1, RCC2, FANCD2, NSL1, CKS2, HORMAD1, HAUS8, KPNA2, UTP14C	76.3944
GO:0022618	ribonucleoprotein complex assembly	11	0.0814598	NCBP2, CLNS1A, ATXN2, PRPF31, PHAX, NCBP1, NIP7, DDX20, SNRPC, TGS1, SMN2, SMN1	78.2394
GO:0006839	mitochondrial transport	11	0.0814598	TRNT1, SLC25A14, CPT2, SLC25A13, UCP3, HTT, TIMM23B, BNIP3, TOMM22, TIMM23, TOMM34	78.2394
GO:0043414	biopolymer methylation	11	0.0814598	SUV420H2, LCMT1, MLL, METTL14, METTL5, GSPT1, HSD3B7, PICK1, PRDM5, TGS1, FTSJ3	78.2394
GO:0051726	regulation of cell cycle	38	0.0826186	MAD1L1, ZAK, CCNT1, HUS1, HCFC1, BCCIP, ASNS, TRRAP, LATS1, CSNK2A2, TSPYL2, CUL9, HINFP, CABLES2, HECTD3, CDK10, H2AFX, ATRIP, DLG1, TERF1, BRCC3, CREB3, ROCK2, SKP2, SMAD3, UBE2C, BRCA1, NFKBIL1, CDK2, NAE1, HDAC2, CCND2, JUN, GADD45G, CKS2, DCUN1D3, RAD17, SMARCA4	78.7269
GO:0032204	regulation of telomere maintenance	4	0.0832677	TNKS, POT1, TERF2, TERF1	78.9954
GO:0060249	anatomical structure homeostasis	15	0.0843224	BBS4, LIPA, SMG6, MRE11A, VPS54, ACP5, BBS10, POT1, RPA1, HSPA1L, RFC1, HAAO, PARP1, TERF2, TERF1	79.425
GO:0051276	chromosome organization	53	0.0845233	BNIP3, INO80, LATS1, TAF5L, EED, H2AFX, H1F0, RBBP4, BRCC3, AIFM1, PAPD7, ARID1B, C20ORF20, SUV420H2, KDM2B, RFC1, BAZ1B, FANCD2, PRDM5, EP400, SMARCA4, UTP3, MRE11A, TRRAP, SYCP2, TSPYL4, ARID2, POT1, RPA1, HSPA1L, TSPYL2, CDYL, SMARCB1, SUPT7L, RNF168, BCOR, TERF2, TERF1, HIST2H3A, MSH6, AEBP2, MLL, HIST1H2BE, SMG6, HIST1H2BF, PHB, HIST2H3C, MIS12, DOT1L, HDAC2, BCORL1, RNF2, KDM4C, PARP1, RBM14	79.5058
GO:0009262	deoxyribonucleotide metabolic process	6	0.0850759	NUDT1, TDG, DERA, OGG1, SMUG1, TK2	79.7268
GO:0031570	DNA integrity checkpoint	9	0.08534	BRCC3, ZAK, HUS1, HINFP, H2AFX, ATRIP, BRCA1, RAD17, NAE1	79.8315
GO:0006733	oxidoreduction coenzyme metabolic process	9	0.08534	COQ2, TP53I3, HAAO, COQ9, RPIA, COQ7, FLAD1, COQ5, NMNAT1	79.8315
GO:0043123	positive regulation of I-kappaB kinase/NF-kappaB cascade	14	0.0857948	CARD9, GOLT1B, TRIM13, MALT1, LPAR1, NFKBIL1, TRAF3IP2, NOD1, SLC35B2, TICAM1, TICAM2, RHOC, TMEM101, CC2D1A	80.0108
GO:0006886	intracellular protein transport	42	0.0887692	SEC24A, SNX15, PEX5, NAPB, SEC63, CCHCR1, LONP2, CRY2, CSE1L, TRAK2, PEX1, STX18, STX17, EXOC4, TIMM23B, PEX13, STAM, NUP54, SAR1B, TNPO2, SEC23IP, KIF13B, TOMM34, STX2, HTT, PICK1, TIMM23, NUPL2, TRNT1, COPG2, PPIH, RPAIN, COG7, JUN, IPO4, ATG4A, EIF5AL1, TOMM22, GOSR1, SRP72, KPNA3, KPNA2	81.1464
GO:0032210	regulation of telomere maintenance via telomerase	3	0.092457	TNKS, POT1, TERF1	82.4699
GO:0006467	protein thiol-disulfide exchange	3	0.092457	PIGK, ERO1LB, GLRX2	82.4699
GO:0022415	viral reproductive process	10	0.0944436	CREB3, VAPB, SMARCB1, WWP1, HTATSF1, HIPK2, SMAD3, HCFC1, THOC2, BANF1	83.146
GO:0008156	negative regulation of DNA replication	6	0.0963939	TSPYL2, HUS1, POT1, RAD17, TERF2, TERF1	83.7858
GO:0034621	cellular macromolecular complex subunit organization	40	0.0988415	NCBP2, NCBP1, MLH1, TSPYL4, SDHAF1, GFM2, TSPYL2, CSE1L, PEX13, H2AFX, DDX20, TGS1, TUBB1, TNPO2, MTERFD3, SCO1, COX15, HIST2H3A, CLNS1A, H1F0, NUP133, PRPF31, MTERF, MSTO1, HIST1H2BE, HIST1H2BF, NIP7, PICK1, SMAD3, MTRF1L, SMN2, HIST2H3C, MIS12, SMN1, DVL1, ATXN2, PHAX, MTRF1, IPO4, TUBD1, TUBA4B, TOMM22, SNRPC	84.5562
GO:0006413	translational initiation	8	0.0989751	EIF3B, EIF4E, EIF1AX, EIF3J, MTIF2, EIF2B2, EIF2B4, EIF2B5	84.5973
