# Supplementary material for: RNA sequencing from human neutrophils reveals distinct transcriptional differences associated with chronic inflammatory states
Source: BMC Med Genomics. 2015 Aug 27;8:55. doi: 10.1186/s12920-015-0128-7 (PMC4551565; doi:10.1186/s12920-015-0128-7)
Supplement: Additional file 3: Table S3. — Long non-coding RNAs identified as expressed in neutrophils. (XLSX 341 kb) [file 12920_2015_128_MOESM3_ESM.xlsx]

## Sheet: Sheet1
Supplemental Table 3. Long non-coding RNAs identified as expressed in neutrophils
Gene ID	FPKM
	AD-1	AD-2	AD-3	CRM-1	CRM-2	CRM-3	CF-1	CF-2	CF-3
lnc-A2ML1-1	1.53319	1.64043	0.235408	0.545373	1.42885	1.38942	0.769892	0.808295	0.201377
lnc-AAAS-1	2.22719	0.375361	0.242126	0.475105	0.5964	0.4736	0.826147	1.36485	0.550016
lnc-ABCB4-1	64.8566	14.3935	1.28234	14.2643	4.78228	6.80264	2.405	22.4339	4.68381
lnc-ABCC2-1	2.51e-08	1.21481	5.91e-09	5.7e-09	4.59e-09	9.14e-09	7.84e-09	2.84e-09	0.0548671
lnc-ABCC6-1	1.76542	1.35123	1.07358	1.02109	0.884222	0.989014	1.49076	1.2949	0.198442
lnc-ABCD2-1	0	0	0	0	1.02849	0	0	0	0
lnc-ABHD12B-1	7.23221	8.97032	5.81279	4.12933	4.41981	5.37484	3.13118	4.20106	6.31784
lnc-ABHD12B-2	43.0543	33.769	34.3068	28.2942	31.2858	27.5445	32.5507	21.1749	55.594
lnc-ABHD12B-3	0	0	0	0	0	0	0	5.46916	0
lnc-ABHD12B-4	0.77649	0.358554	0.660891	1.3615	1.13939	2.03578	1.48721	0.627234	2.71643
lnc-ABHD12B-5	2.54332	0	0	0.557189	0	0.555424	1.21406	0.384959	1.42979
lnc-ABI1-3	2.64505	4.49306	1.36348	0.914462	2.51873	0.805781	3.47402	1.28663	0.600456
lnc-ABI1-4	5.97117	10.7937	5.45409	7.02245	5.52959	7.19112	3.62623	5.16163	9.17086
lnc-ABI3-1	0	1.25774	2.07414	2.13646	1.54517	2.12969	2.33373	0.850615	0
lnc-ABLIM1-1	0	0	6.87198	0	0	0	0	0	3.02631
lnc-ABT1-3	0.565792	2.04922	0	0.0721576	0.551919	0	0	1.13877	0.0572572
lnc-AC003682.1-1	2.68503	1.92424	0.266095	1.27957	0.493105	0.591904	0.69071	1.83068	0.351488
lnc-AC004223.1-1	4.3235	4.0688	2.53694	4.13843	3.08834	2.59765	4.03895	2.82732	2.48301
lnc-AC004381.6.1-1	16.4539	1.18877	1.36551	3.36914	0.492732	1.72814	0.714608	0.83635	0.72721
lnc-AC005003.1-1	1.0923	0.932027	0.751163	0.95762	1.11065	0.477293	1.04604	0.650883	0.504363
lnc-AC005481.5.1-1	18.5799	4.15346	6.03896	9.97657	1.35576	6.16111	4.06247	7.80243	3.37
lnc-AC005838.1-3	0	1.4674	0	0.928664	0	0	0	0	0
lnc-AC006050.2.1-4	0	2.09544	0	0	0	0	0	0	0
lnc-AC006372.1-1	0	0	0	0	0	0	0	0	1.00016
lnc-AC006435.1-2	8.79534	8.36887	5.63336	6.77622	5.32859	5.27957	6.29587	7.0778	6.09388
lnc-AC007390.5.1-1	0	0	0	0	1.61981	0.643145	0.704763	0.445853	0.551686
lnc-AC007663.1-4	5.65005	1.13429	1.15025	2.74743	2.89457	2.95281	1.65011	6.10789	1.25359
lnc-AC007952.1.1-1	2.94936	0.537498	0.471382	0.42928	0.0682817	0.42942	1.33689	1.17245	0.0705925
lnc-AC007952.2-2	4.45094	0.871187	0.198429	0.890518	0.35784	0.941905	1.68667	1.32529	0.548438
lnc-AC007952.2.1-1	2.85757	0.801042	0.360808	0.501308	0.0686501	0.805651	0.597378	0.929049	0.0467626
lnc-AC008132.13.1-2	0.253999	0	0.216185	0.519624	0	1.55399	0	0.0512807	0.0634534
lnc-AC008993.1-1	10.8272	4.15369	4.88285	5.83896	3.96575	4.22679	8.1643	3.41391	3.16899
lnc-AC009065.1-1	6.3205	1.98994	1.58941	3.02246	1.58087	1.31814	1.44442	1.69703	1.34606
lnc-AC009065.1-2	2.66836	0	0	0.624364	0	0	2.21434	0.636817	0
lnc-AC009113.1-1	4.22025	6.68155	0.000518327	3.17127	0.000349504	0	3.95184	4.74772	1.35569
lnc-AC012313.1-1	3.88261	1.86707	0.171629	1.91111	1.77198	0.714853	0.762239	2.18673	0.115185
lnc-AC012652.1.1-1	98.8022	29.8703	27.9922	34.3646	22.8087	17.2369	21.1213	28.4525	12.6479
lnc-AC015987.1-1	1.75267	2.69773	0.828746	0.512189	1.50022	1.36151	1.67844	1.53376	1.60585
lnc-AC015987.1-3	0	3.0189	0.398909	0	0	0	2.08696	0	0
lnc-AC016745.1-2	6.08985	4.08662	3.25507	4.28097	3.48434	3.55765	3.45022	3.53743	2.30346
lnc-AC018816.3.1-3	2.94364	0.479115	0.851527	1.04667	0.367013	1.00389	0.165605	0.209533	0.259271
lnc-AC022098.1-1	2.91495	2.43243	1.38149	1.70887	1.73886	1.43857	1.61863	2.92638	2.13314
lnc-AC026150.9.1-1	1.45299	1.63201	0.467932	1.27384	0.388957	0.0686379	0.639318	0.19033	0.323824
lnc-AC026150.9.1-2	3.67293	2.53892	2.11973	3.56344	1.35009	1.80837	2.16563	3.05349	1.67309
lnc-AC027763.2.1-1	0	5.4909	0	0	0	0	0	0	0
lnc-AC037487.1-2	0.991888	3.20612	1.12563	0.579725	0	2.02261	0	0.600922	0.247855
lnc-AC037487.1-3	3.75729	26.2895	12.4457	1.44565	3.93429	14.422	1.90572	1.58241	0.412046
lnc-AC040934.1-3	11.3378	29.3629	22.6785	28.2775	28.4644	38.9019	22.2509	26.6939	18.4041
lnc-AC069257.9.1-1	0.546151	0	0	1.91524	0.60105	0.477293	0.523021	0.992634	1.63768
lnc-AC069257.9.1-4	6.13909	16.1581	3.39674	6.37981	2.45227	6.19977	2.6076	7.53664	5.76738
lnc-AC069257.9.1-6	1.33812	2.06561	0.20369	0.314715	1.31687	0.931145	1.02036	0.395247	0.489067
lnc-AC073263.1-1	1.78061	0.457277	0.166734	5.85989	0.269488	0.710395	0.328331	3.13241	0.531925
lnc-AC073263.1-2	53.3893	42.1612	45.1864	43.2837	40.7859	42.1006	39.1752	32.6301	33.7424
lnc-AC073343.1-1	0	0	1.52951	0.901841	0	0	0.688375	0.85127	0.538858
lnc-AC073343.1-2	46.8009	28.8801	28.8974	22.4548	21.164	16.2858	37.1589	40.056	16.7766
lnc-AC090186.1-1	1.04899	0.528855	0.162465	0.612633	0.630211	0	0.497633	0.552389	0
lnc-AC091153.1-1	0	1.47994	0	1.8732	0	0.933635	0	0	0
lnc-AC092329.1-1	1.07262	0.875052	0.355284	0.644487	0.890862	0.0650036	0.25391	0.203882	0.429411
lnc-AC093726.6.1-1	3.036	0.00034121	0.701616	1.21835	0.977322	0.445894	1.13385	0.862946	0.338544
lnc-AC099489.1-1	14.6736	39.2684	22.4236	31.8684	41.1055	39.9279	39.2822	28.2857	22.7499
lnc-AC103810.2-1	36.9288	39.8721	31.1113	35.9832	31.0315	30.7476	32.5474	28.8452	35.6357
lnc-AC106017.1.1-2	3.06082	0.6385	0.501004	0.374117	0.0611166	0.957361	0.465493	1.12668	0.370672
lnc-AC106722.1-1	1.34561	2.79608	1.14528	3.53908	2.59152	1.46994	3.22155	2.03804	0
lnc-AC108134.1-1	4.753	2.67083	3.14119	3.09595	2.51953	2.65539	3.36184	1.95846	3.10607
lnc-AC108463.1-2	0.0861915	1.53759	0.286225	0.453384	1.07383	0.553902	0.385969	0.309258	0.370464
lnc-AC108463.1-3	30.733	68.1158	61.4975	28.3313	55.1074	56.8467	55.7254	48.8428	60.4196
lnc-AC114947.1.1-1	0.350334	0.61993	0.712974	0.681989	1.26256	1.20241	0.950859	0.320835	0.622856
lnc-AC114947.1.1-2	7.07605	7.42355	3.34753	5.51552	4.1012	4.5933	3.3281	3.28767	6.51265
lnc-AC124890.1-1	0.398014	1.3452	0.494623	0.678273	0.21327	0.50787	1.15693	1.45799	0.468375
lnc-AC127496.3-3	1.58455	0.486302	0.298785	0	0	0	0.16809	0.487509	0
lnc-AC127496.3-4	6.67658	2.95641	7.71e-05	2.01e-06	0.000128034	2.74e-06	7.35e-06	1.2e-05	2.25e-06
lnc-AC131097.4.1-2	1.95581	2.70936	0	0.571553	0.71747	0.284871	0.312164	0.59245	0
lnc-AC131097.4.1-5	2.77325	1.61887	2.52294	3.77156	2.85079	2.39118	1.83617	4.2718	2.32683
lnc-AC135048.13.1-1	14.4856	8.47687	4.96148	9.35122	2.57482	11.7383	11.1767	6.88388	7.7999
lnc-AC135050.1-2	13.6052	6.90177	7.74701	6.55182	7.59185	7.53584	5.96399	9.75172	6.53602
lnc-AC139099.1-1	1.15418	2.39831	0.982354	1.51781	1.58775	1.00866	0.552651	1.74811	1.94676
lnc-AC139426.2-1	3.19824	3.44e-07	0.783653	0.270203	0.535044	0.698033	0.330456	0.471035	0.371026
lnc-AC145676.2.1-4	2.33685	7.68359	1.2794	1.71672	1.04077	0.809768	1.13787	1.1034	0.74033
lnc-AC145676.2.1-6	44.1059	99.7426	93.1222	62.0256	92.3028	67.498	93.2855	91.3131	165.264
lnc-AC217773.1-1	22.9944	9.92002	3.20529	14.509	1.65783	3.62168	1.80364	12.5606	8.75957
lnc-AC233282.2-1	1.16946	3.24009	0	2.56317	0	0.51101	0.559968	3.54251	0
lnc-ACAP3-1	8.54688	1.82152	2.2383	8.06943	1.44708	1.14912	3.14805	4.7797	0.985711
lnc-ACBD6-1	0.497018	1.59683	0.794264	1.49523	0.447641	2.01829	1.4477	1.03667	1.50701
lnc-ACBD6-3	0	0	0	0	0	0.65962	0	0	3.39491
lnc-ACD-1	1.8547	0.513859	0	0.650406	0	0	0.355231	1.34837	0.278073
lnc-ACOT1-2	3.33626	1.37179	0.665378	1.64514	1.26196	0.683199	0.998278	1.70536	0.625126
lnc-ACOT1-3	3.349	7.74898	2.75559	4.66719	4.98852	5.33569	3.32593	3.34543	5.86692
lnc-ACOT12-1	1.26484	0.264104	0.20408	0	0.349268	0.0874475	0.169932	0.597624	0.12291
lnc-ACOT9-1	0.250421	0	0.639418	0.219544	0	1.09424	0.239815	0.758569	0
lnc-ACOT9-2	0.822622	1.46007	0.306318	0.450745	0.367783	0.494249	0.320037	0.794284	0.17344
lnc-ACSL1-1	7.48775	18.7734	16.2515	20.6913	33.3903	28.5631	11.2373	8.67808	37.8473
lnc-ACSL1-2	1.74e-08	0.892776	0.099052	6.29e-05	2.00025	1.78053	4.43e-09	0.158722	1.2194
lnc-ACSL4-1	2.27876	1.26269	1.16371	1.99778	4.01251	2.38975	0.8729	0.276111	4.44147
lnc-ACTA2-1	0.688119	0.251808	0.329498	0.527421	1.85887	0.455272	0.437256	0.390821	0.225588
lnc-ACTR1B-3	1.74311	1.8461	0.562327	0.334983	0.498794	0.773697	0.638489	1.26384	0.409044
lnc-ACTR3-1	0.405545	0.76001	1.12493	1.13874	1.04114	1.28331	1.43828	1.67266	0.834373
lnc-ACTR6-1	1.1133	0.771123	0.473781	0.488016	0.612607	0.48647	0	0	0.417291
lnc-ACYP2-1	0.928355	0.713914	0.438584	1.13583	0.703206	0.269889	1.04709	0.153578	0.463719
lnc-ADAM19-1	2.02496	1.39537	1.72684	1.77903	2.27334	0.469483	1.95888	1.85729	0.913381
lnc-ADAM2-1	5.36615	4.09e-09	0.27197	0.271331	0.340301	7.83e-09	0.285471	0	2.18e-10
lnc-ADAM22-3	0.455946	1.81103	2.18e-245	0.387175	0	0.389562	4.9e-147	1.74e-300	0.325362
lnc-ADAM30-1	1.80206	2.0348	1.24316	1.9696	1.76657	1.11232	0.696999	1.20503	1.01966
lnc-ADAM8-2	9.45652	5.00883	3.07744	5.85214	2.14264	3.88906	5.06072	6.57162	3.12751
lnc-ADAMTS18-1	17.8779	17.5613	14.663	18.5232	13.5936	16.4761	18.0546	17.5266	18.2755
lnc-ADAMTS18-3	8.29e-07	0	7.61e-07	2.16e-05	2.51e-14	1.02805	3.41e-09	1.49e-05	0.293951
lnc-ADAMTS6-1	0	1.03238	0	0	0	0	0	0	0
lnc-ADAMTS8-1	0	0	0	0	0	0	0	1.28522	0
lnc-ADAMTSL4-2	2.18054	1.09843	0.899836	0.984803	1.09079	0.577461	0.569507	0.880699	0.792547
lnc-ADAR-1	0	1.16607	2.22615	2.93391	4.64981	6.03482	5.68007	1.66549	4.05121
lnc-ADARB1-3	3.00325	2.1298	1.47664	3.90427	0.649094	0.989237	1.56603	2.26263	1.45708
lnc-ADD1-1	6.40815	3.86351	2.94285	2.99657	0.731107	0.681032	1.72855	2.20128	1.22143
lnc-ADI1-1	3.64566	4.13206	3.24396	6.3923	1.45895	1.15855	4.12604	2.81104	3.22985
lnc-ADORA3-1	1.14057	1.454	0.401654	1.01034	0.841338	0.702252	1.0072	1.13246	0.505111
lnc-ADSS-2	1.33934	1.64921	0.759962	7.78447	0.81887	6.50264	1.85266	7.51313	0.520606
lnc-AE000662.92.1-2	4.6452	4.53e-18	1.92241	3.06894	0.520013	3.61e-35	6.33e-32	0.953654	0.603429
lnc-AEBP1-1	2.71628	1.94254	5.33056	7.72186	1.21925	1.52831	1.24e-06	2.16143	6.69472
lnc-AF127577.1-3	3.17468	1.34347	0.913448	0.472831	8.31e-06	2.14677	0.95938	0.0982746	0.242266
lnc-AGAP10-3	0	0	0	0	0	0	0	6.59578	0
lnc-AGAP2-1	4.44128	4.12839	3.87623	3.13473	3.85304	4.49517	3.99348	3.82774	4.32403
lnc-AGAP2-2	53.6477	46.3691	21.0057	13.238	2.64334	45.9574	36.2962	25.4676	10.0101
lnc-AGAP4-2	3.99753	2.57396	1.67316	2.13133	2.03768	1.38562	1.10422	2.92596	0.923516
lnc-AGAP5-1	3.91697	2.57041	2.04448	2.45043	0.707599	1.3921	1.40227	1.92111	0.576704
lnc-AGAP8-2	0.97211	1.5862	0.877836	0.747823	0.501496	1.307	1.20987	1.01773	0.446691
lnc-AGGF1-1	0.661178	0	0	0.579654	0.72764	0.577818	0.633177	1.2017	0
lnc-AGGF1-2	0	0	0	0	0	0	0	2.12113	0
lnc-AGMAT-2	0.689568	0.880016	1.1542	0.582046	3.59e-10	1.19539	0.296332	0.775754	0.784899
lnc-AGPAT2-2	6.14673	9.42552	1.98233	3.33906	2.02713	1.93293	6.35648	3.24269	3.8468
lnc-AGR3-1	1.42462	1.01947	0.306856	0.397742	0	0.678696	7.35e-07	0.212459	0
lnc-AGRP-3	5.12885	2.1274	8.36e-18	2.95e-22	3.23728	4.64e-52	22.7398	5.18522	18.2824
lnc-AGTPBP1-2	2.81626	4.28506	3.10427	4.06115	3.5228	2.16542	3.6992	2.74113	0.99217
lnc-AHNAK-2	0	0	0	0	0	0	0	2.40137	0
lnc-AHNAK-3	0	0	0	1.48482	0	0	0	1.02608	0
lnc-AHNAK-4	1.13643	0.0301187	6.1e-28	0.264801	0.404167	4.59e-37	0.216556	0.000278177	4.39e-18
lnc-AIFM3-1	1.45323	0.338117	0	0	0.537223	1.27981	1.40243	0.295741	0.182971
lnc-AIG1-1	0	0	0	0	0	0	0	0	1.04445
lnc-AIG1-2	0.672803	0.932027	1.41e-07	0.294923	0.477262	0.334662	0.365994	1.28439	0.320996
lnc-AK1-1	1.62789	2.23308	0.18421	0.775516	0.526956	2.84834	2.30844	2.67155	0.277221
lnc-AK5-1	2.77044	0	0	0	0	0	0	0.67594	0
lnc-AKAP14-1	11.0925	1.88838	0.0544052	2.07528	0.751178	0.776275	0.327879	0.464711	0.0479184
lnc-AKIP1-1	0.717233	1.8205	0.116772	0.586293	2.03707	0.2398	0.615181	0.389996	0.308549
lnc-AKIRIN1-1	0	1.14215	0	0	0	0.438003	0.479967	0	0.375717
lnc-AKNA-1	18.529	51.3361	31.5411	32.4888	30.5874	24.2894	44.3608	33.6767	34.7255
lnc-AKT3-2	1.85199	0.570121	1.31356	0.81182	0.113231	0.629415	0.591186	0.561001	0.231389
lnc-AL020996.1-1	1.41948	0.764189	0	0.555604	7.48e-86	7.59e-56	1.48e-165	8.65e-256	2.68e-158
lnc-AL117340.1-2	2.06582	2.0828	0.333715	0.137668	1.10826	2.75e-06	3.57e-06	1.01e-05	2.40303
lnc-AL136115.1-1	0.376988	2.08895	0	0	0.414883	0.658916	0.361022	0.913572	0
lnc-AL137145.1-1	3.54205	1.9284	4.80444	0.187788	4.70582	0.748647	11.8939	4.05261	25.1168
lnc-AL137145.1-2	17.7299	6.4072	3.54595	5.54318	4.93059	2.96132	2.30427	8.78974	0.615581
lnc-AL137145.1-3	0.540659	3.41531	0	0	0	0.472493	0.583477	0.982661	0
lnc-AL137798.1-1	2.35606	1.80775	0.625696	1.51288	0.29241	0.637675	1.42201	3.43276	0.633276
lnc-AL355149.1-1	7.40133	2.41247	1.11167	2.65468	1.91655	0	2.08467	3.95646	1.3055
lnc-AL355149.1-2	3.21263	0.890085	0.328123	2.25321	0.98996	0.898429	1.10757	0.856385	0.192667
lnc-AL355490.1-1	0.25264	1.06451	0	0.62943	0.558312	0.738924	0.190835	0.585363	0
lnc-AL358813.2-1	2.40634	2.38749	2.02042	2.22367	2.07564	1.76193	1.08993	1.39874	1.24323
lnc-AL358813.2-2	16.8081	23.0322	21.9052	39.9904	24.9605	22.3626	23.2201	26.622	16.7025
lnc-AL360004.1-2	0.630302	1.11128	0.585236	0.60282	0.18918	0.450683	0.713355	0.69429	0.429548
lnc-AL590822.1-2	2.32144	0.70347	0.926174	1.272	0.399186	0.697385	1.31998	1.40641	0.598212
lnc-AL592284.1-1	12.3494	8.90037	1.42397	6.66919	8.29345	4.10702	5.26047	4.62017	5.43067
lnc-AL669831.1-1	2.55777	0.837714	0.566347	0.279207	0.34325	1.10798	0.784955	1.57037	0.61939
lnc-AL669831.1-5	2.31934	0.499232	0.0752904	0.593414	0.86332	0.180097	0.324321	0.753894	0.218251
lnc-AL901608.1-1	3.09828	0	0.659256	0	0.85243	3.38457	0.741766	4.22336	0
lnc-AL901608.1-2	12.5316	4.08466	1.56852	2.90817	2.02812	5.4758	2.47076	6.90473	2.2104
lnc-ALDH2-1	0.967	1.33957	0	0.565179	0.709469	0	0.308682	0.781124	0.724906
lnc-ALKBH4-1	1.74813	0.968668	0	0.306518	0.384772	0.611093	0	0.63545	0.524192
lnc-ALKBH6-1	8.75044	4.30876	1.82944	2.72368	1.49849	2.58671	3.92842	2.68346	2.3214
lnc-ALOX5AP-1	1.16332	1.15109	0.565789	1.01988	0.182894	0.435707	0.954901	0.503414	0.498329
lnc-ALPL-1	2.08252	1.04905	2.65873	1.82574	2.50021	4.13627	3.62604	2.06454	6.10268
lnc-AMDHD1-1	35.6592	56.2797	52.2703	48.5267	40.8056	46.5125	48.0805	42.5624	37.5042
lnc-AMDHD1-2	3.67485	2.97627	6.6265	3.31407	3.66613	5.16485	2.62093	3.59429	3.40551
lnc-AMDHD2-1	1.03998	1.72e-09	1.51e-88	1.00211	0	0.11037	0.000267704	0.10875	1.06584
lnc-AMIGO2-1	37.2983	57.0923	19.2497	30.7225	38.4486	32.3293	27.9378	37.7655	20.92
lnc-AMPD3-1	1.8554	0.343691	2.94459	1.24137	2.16336	0.795223	0.781044	1.22504	1.18801
lnc-ANAPC11-1	1.66913	0.194332	6.21e-06	0.0831173	0	2.75e-07	0.539337	7.97e-08	0.256628
lnc-ANAPC11-2	1.6882	0.00481874	0.000176104	0.000108287	2.97e-06	2.71842	1.82e-08	0.000477237	6.73e-06
lnc-ANGEL1-1	2.13232	0.641803	0.2806	1.28838	0.85936	0.405903	0.537724	1.37314	0.223708
lnc-ANGPT2-1	1.56518	0.248092	0.301821	0.743581	0.579502	0.624956	0	0.146654	0
lnc-ANGPT2-2	1.82837	0.258178	0.631855	0.376947	0.410211	0.570059	0.685001	0.432559	0.0966798
lnc-ANGPTL2-1	1.85704	0.857513	0.526859	0	0.681238	0.54097	0.592799	0.375021	0
lnc-ANKMY1-1	4.3506	0	0	0	0	0	0	0	0
lnc-ANKRD11-1	1.04995	0.969659	0.297881	1.52706	1.34817	0.305859	0	0.424072	0.431034
lnc-ANKRD11-3	2.64247	1.34221	0.699712	0.489071	0.710867	0.487521	0.674816	0.924966	0.374172
lnc-ANKRD11-4	8.31e-175	1.43505	0	3.41e-190	0	0.423053	0.141814	8.21e-79	0.845882
lnc-ANKRD11-5	2.19353	1.01289	0.57787	0.595234	0.229907	0.63899	0.60018	1.07579	0.352364
lnc-ANKRD12-1	3.99929	4.9131	4.73e-08	28.028	22.6515	7.93029	0.00907864	3.25872	3.73052
lnc-ANKRD13B-1	1.81585	0.628868	0.386379	0.397988	0.499594	0.396727	0	0.550053	0.34031
lnc-ANKRD13B-2	1.69365	4.6924	0	5.9393	5.5917	5.92048	4.86578	6.15646	2.53928
lnc-ANKRD27-1	2.10318	0.264865	0.162734	0.502871	0.210418	0.334185	0.183101	0.347505	0.143331
lnc-ANKRD27-2	0	2.5797	0	0	1.0247	0.149755	0	0	0
lnc-ANKRD33B-1	0.196395	0.272064	1.33726	1.20526	0.864548	0.686537	0.940389	1.07085	1.17781
lnc-ANKRD34B-2	5.20281	5.10774	4.91653	3.55576	4.5988	5.26303	7.88585	4.61651	5.80448
lnc-ANKRD36-1	0.950636	1.2938	0.315553	0.537301	0.416323	0.694288	0.254288	0.861701	0.238224
lnc-ANKRD36C-1	1.42753	1.25524	0.161426	1.69e-05	0.495305	0.307457	0.198268	1.46343	0.0207436
lnc-ANKRD42-1	4.8264	4.1499	3.68292	3.35586	2.19788	3.19978	4.94076	3.42814	1.74666
lnc-ANKRD54-1	1.8213	2.29504	2.19294	0.214555	5.28e-06	0.525349	3.50124	3.45854	0.910004
lnc-ANKRD9-1	0.541624	0.552857	0.533778	0.974674	1.19214	1.12106	0.818978	0.898054	1.30356
lnc-ANLN-1	0	0	0	1.58038	1.19031	0.315075	0	1.52895	0.540538
lnc-ANO10-1	0.819656	4.18129	1.83677	3.60843	1.05692	2.6378	4.20439	2.0008	3.46458
lnc-ANP32E-1	0.713962	3.22504	1.12674	1.42162	2.50804	2.39811	1.01359	2.36851	1.07982
lnc-ANTXR2-1	0.325052	0	0	0	1.43091	0	0	0.196928	0
lnc-ANXA3-1	1.68194	4.38554	3.6417	4.26148	8.75625	4.31964	1.69718	2.47474	6.53965
lnc-ANXA9-1	0	1.01314	0	0.641179	0	0	0	0	0
lnc-AP000769.1-2	16.6568	16.0617	5.94681	16.8106	18.7222	9.15355	6.99987	18.4467	15.6919
lnc-AP000790.1-1	0	0.240233	0.8856	0.456105	0.381699	1.06087	0.166073	0.210125	0.260003
lnc-AP000790.1-2	0	0	0	2.77482	0	5.53206	3.03103	1.91752	4.74536
lnc-AP001496.1-1	6.03266	2.18038	1.7036	1.19739	2.5344	2.61435	1.38444	1.02394	0.866152
lnc-AP002414.1.1-1	16.7862	7.75123	1.58746	3.27032	4.10523	9.77987	3.57228	7.90974	5.59274
lnc-AP002478.1-1	4.19146	3.81104	2.75363	5.54396	2.72891	3.32949	5.89394	2.50083	3.14955
lnc-AP1M2-1	1.50406	1.46701	0.285106	6.3e-05	0.894134	1.0193	1.17e-05	9.58e-06	0.00122919
lnc-AP1S2-1	1.40063	3.00284	0.339584	1.14418	0.369415	0.507566	0.561123	0.115574	0.577488
lnc-AP3B1-2	1.82283	1.39549	0.428698	1.32474	0.665177	1.17649	0.578822	0.976478	0.22655
lnc-AP3M1-1	11.3156	4.1032	3.9929	6.71086	1.93598	2.85569	5.87351	4.9893	2.70876
lnc-AP3S1-4	2.16488	0.894914	0.0119873	0.936018	2.76391	1.17435	0.553737	0.805854	0.442471
lnc-AP3S1-5	2.88948	2.00138	0	0	0.794982	0	0	0.437637	0.54152
lnc-AP4S1-1	1.16678	1.3395	6.07e-09	0.174267	9.91e-09	2.7e-08	8.48e-09	0.347247	1.06e-08
lnc-APBA2-1	1.26561	1.05934	0.526913	0.950422	0.485466	0.509292	0.811918	1.32077	0.606791
lnc-APBA2-2	0.7008	0	0	0	0	0	2.01336	0.990663	1.40094
lnc-APBB1IP-1	5.53942	7.85928	6.68502	5.21936	5.16345	8.35143	10.8124	5.51859	8.75056
lnc-APC-6	11.2337	9.84349	2.0781	6.48678	2.64897	2.28559	7.15429	3.75733	2.00031
lnc-APEX1-1	7.34255	5.38494	2.5733	5.30123	5.70397	1.8873	4.96347	6.0184	1.94269
lnc-API5-1	0	0	0	0	7.95784	0	0	4.38078	0
lnc-APIP-1	2.92025	0	0	2.56018	3.2138	0	0	0	0
lnc-APITD1-1	5.68451	4.23355	0.917186	2.67926	0.690236	1.00652	0.791726	1.10883	0
lnc-APOBEC3F-1	0.815844	0.14127	0	0.536436	0.11223	0.445614	0.195322	1.35924	0.0764477
lnc-APOBEC3G-1	0.605818	2.09808	0.257814	0	0.666716	0.529438	0.290081	0.183513	1.81659
lnc-APOC3-1	0	1.81649	0	1.14959	1.44308	0.572973	0.313934	0	0.245746
lnc-APOL1-1	0	0	0	0	0	1.01979	2.23498	0	1.74953
lnc-ARAP2-1	0.336561	0.734365	0.812448	1.8073	0.148637	0.187565	1.66704	0.257444	1.83647
lnc-ARC-1	3.29058	0.834249	0.969909	0.785912	0.156954	0.113428	1.42906	2.37655	1.11736
lnc-ARF5-2	8.69909	5.7634	4.18488	3.64745	4.99489	3.96643	4.70865	2.52054	3.11885
lnc-ARFGAP2-1	0	1.2998	0	0	0	0	0	0	0
lnc-ARFGEF2-1	2.21425	3.1444	2.63785	2.68729	2.09988	2.59766	3.8251	3.07158	2.04951
lnc-ARFIP1-1	0	0	0	8.89898	0	2.95693	6.48044	0	2.53643
lnc-ARHGAP12-1	0	1.16397	0	0	0	0	1.6093	0.509045	0.629878
lnc-ARHGAP15-3	1.15381	2.39426	0.0979434	0.91072	0	0.480345	0.112491	0.378901	0.443403
lnc-ARHGAP25-1	7.20313	9.13822	3.2469	6.99976	4.39964	13.3501	9.22818	9.708	4.35578
lnc-ARHGEF2-1	0	2.19715	0	1.3905	1.16366	0	0.506297	0.640596	0
lnc-ARHGEF2-2	2.20541	1.52756	0.93854	0	1.21355	1.92735	1.58401	2.00417	0.413318
lnc-ARHGEF35-1	2.67763	3.02084	1.70914	0.528179	0.502747	1.38424	1.59037	2.98088	0.127274
lnc-ARHGEF38-1	0.478381	1.32539	0.407162	8.1e-82	1.05294	9.79e-140	7.85e-93	0.28982	0.717231
lnc-ARHGEF7-2	4.88153	1.69058	1.55805	1.71185	2.01458	1.17317	1.86992	2.19341	0.823368
lnc-ARHGEF9-1	2.90675	1.54392	7.04e-06	1.65e-07	0.151529	0.174445	0	2.87801	1.15e-06
lnc-ARID2-3	1.28367	0.862178	6.25525	4.8585	7.28191	2.10422	1.65897	4.88257	5.60842
lnc-ARID3B-2	0	0	1.30146	0	0	0.668161	1.46435	0	0
lnc-ARID3B-3	1.31349	2.25952	1.26346	2.23948	0.929177	1.56741	2.55796	3.30693	1.85603
lnc-ARID4A-1	4.74244	3.50382	1.61457	2.49462	2.08766	0.276302	1.51387	1.72389	1.89608
lnc-ARIH1-1	2.08079	1.56478	0.961408	0.781812	0.785127	0.571512	0.455467	0.936459	0.490239
lnc-ARL13A-1	1.0352	0.0432887	1.89e-06	0.599577	0.370745	0.328118	0.00339474	0.210089	0.194677
lnc-ARL13B-1	0.890442	1.23352	1.13682	0	0	0.389088	0	0.809193	0.333757
lnc-ARL16-1	4.95981	4.21993	2.13796	2.25821	1.73267	2.70343	3.95994	3.59136	1.64528
lnc-ARL17B-1	2.10986	4.38415	1.87058	1.72126	1.16097	1.48533	1.15057	1.22497	1.36197
lnc-ARL4C-1	0.352828	3.42138	0	0	0.388294	0.616688	0	0.213756	0
lnc-ARL4D-1	1.06757	0.880971	0	1.05378	0.446962	0.188102	0.49675	0.547262	0.0634042
lnc-ARL5B-1	1.04061	1.36821	0	0.360788	0.181159	0.071929	0.394101	0.24932	0.0617002
lnc-ARL6IP5-1	1.5678	5.42e-06	5.05e-06	1.53648	6.99817	2.49e-06	1.96e-05	4.48258	0.000216442
lnc-ARMC10-1	0	0	0	0	0	2.44114	0.891673	2.25639	0.697999
lnc-ARMC6-1	9.45488	5.5634	4.09905	5.38504	2.84891	3.06069	4.33206	5.68251	2.63741
lnc-ARNTL-1	0.731356	2.02628	0	1.28236	1.60974	0	0	0	0.548257
lnc-ARPC2-1	3.52695	3.1409	6.86144	4.96941	4.43598	2.86212	4.70449	5.4182	3.16331
lnc-ARPP19-1	1.40275	1.45741	0.298479	0.922342	1.15782	0.91942	0.335836	0.637377	0.262891
lnc-ARRDC3-1	203.51	369.176	250.971	255.828	273.643	197.107	291.125	300.666	165.896
lnc-ARRDC3-2	2.90528	5.74951	2.35501	3.63866	2.58831	4.23165	3.57717	2.51447	2.8002
lnc-ARRDC3-3	22.6411	51.5273	13.7646	26.9385	30.2563	45.2263	37.1695	12.737	24.2468
lnc-ARRDC3-4	2.09295	7.45544	3.05376	3.14552	2.30333	3.65814	8.01724	4.52851	2.01724
lnc-ARSD-3	0.828744	0.865303	2.38137	1.77153	1.78119	1.33777	4.77178	8.78e-24	2.6e-07
lnc-ASAH2B-2	0.553857	0.767253	0.995183	0.755326	0.541806	0.59159	1.0608	0.708377	0.645861
lnc-ASAH2C-1	1.05256	0	0	0.461391	0	0.45993	0	0.318841	0
lnc-ASB15-2	1.19969	0	0	0	0	0.524215	0	0.726812	0
lnc-ASB4-3	9.92597	0	0	0.180778	1.27258	0.431981	0	0.798562	0
lnc-ASB5-1	5.49608	0.400719	1.72342	2.536	1.59172	0.505594	1.38508	2.45348	2.38532
lnc-ASB7-1	1.48937	0.732384	0	0.882912	0	0	0.262564	0.498317	0.537646
lnc-ASF1A-2	0	0	0	0	0	0	0	0	2.53643
lnc-ASF1A-3	0	1.53192	0.941297	0	0.869483	0	0	0	0
lnc-ASF1A-4	0	0	0	0	2.84338	0	0	0	0
lnc-ASH1L-1	10.6234	4.74036	2.87327	3.95299	2.21923	3.85077	4.11123	3.21294	1.89461
lnc-ASIP-1	5.84051	8.09079	4.97101	5.12037	9.6414	5.10415	5.59316	3.53839	8.75661
lnc-ASMT-1	1.66197	0	0	0	0.609677	0	1.06106	1.34251	0
lnc-ASMT-2	5.35251	6.35552	0.650808	1.34073	2.52452	1.33648	4.39357	3.70599	2.29285
lnc-ASMT-3	4.05478	1.73885	0.286235	1.66944	1.82456	1.44888	2.53126	2.17237	1.42749
lnc-ASMT-5	1.53291	1.10793	0.170178	0.759597	0.293391	0.407718	0.191477	0.928693	0.19985
lnc-ASPH-5	0.230009	0	0	0.665889	0	1.64525	0	0	0.279385
lnc-ASPH-6	0	1.94499	1.19501	0	0	0	0	0.850615	0
lnc-ASXL1-2	0.164585	0.684121	0.673673	1.38047	0.715086	0.937714	0.60591	0.988886	0.35782
lnc-ASXL2-1	8.98851	12.4517	4.59021	3.15209	1.97841	0	1.72157	4.35645	4.04291
lnc-ATAD2B-1	0	0	0	0	0	0	0	0	1.48938
lnc-ATAD5-1	4.81197	1.41413	2.85333	6.10808	1.66981	1.90716	6.68423	3.40627	0.810271
lnc-ATAD5-3	11.6424	8.07625	6.68689	5.38391	3.34243	5.44996	7.36467	6.27289	3.25553
lnc-ATF7IP-1	0	0.739139	0.908259	0.935549	0	0	1.02193	1.61626	1.19995
lnc-ATF7IP-2	2.11053	5.36009	8.67377	9.19247	8.12937	2.45925	14.8064	8.50419	15.8104
lnc-ATG10-1	0.443705	0	0	0	0	0	1.06228	0	0
lnc-ATG16L2-1	2.92542	0	0.622476	3.2059	0.804872	0	1.40076	1.77233	0.548257
lnc-ATG16L2-2	2.42e-11	2.66e-11	1.72e-08	1.03e-06	5.49e-15	0.450032	0.00229501	0.000229809	1.45792
lnc-ATG16L2-3	390.594	328.382	176.719	177.559	168.067	212.198	227.979	154.319	131.214
lnc-ATG2A-1	0.220822	0.203935	0.313245	0.45172	0.162013	0.257308	2.1147	1.11485	0.275897
lnc-ATHL1-1	98.3437	206.921	95.709	61.8067	86.1726	102.338	89.6159	36.8967	144.644
lnc-ATL3-1	1.86863	9.93e-08	1.97e-08	0.487455	0	0	0	0.63102	0
lnc-ATP11B-2	1.22124	0	0	0	0	0	1.4619	0	0
lnc-ATP1A1OS-2	1.53688	1.46185	1.23694	1.64996	0.943612	0.777716	2.2127	1.67519	2.69285
lnc-ATP6AP2-1	1.02144	0.715786	0.716505	1.68239	1.06563	1.02997	1.45112	1.12203	0.50486
lnc-ATP6V1G2-DDX39B-1	4.07557	5.55015	3.93917	5.81377	8.43834	4.64836	2.84453	5.98449	2.33026
lnc-ATP6V1G3-2	3.37232	5.45024	4.3054	3.94201	2.4742	5.89429	6.459	2.04307	5.05608
lnc-ATPAF1-AS1-1	0.411465	1.14061	0	0	0	0	0	0.24928	0
lnc-ATXN3-1	2.84541	1.14643	3.33e-33	8.21e-289	2.01e-29	1.04532	0.810625	1.12e-186	1.58e-75
lnc-ATXN7-2	5.26892	6.28217	4.33937	11.5972	12.025	7.22277	6.91571	5.76176	6.90619
lnc-AUH-2	1.56268	0.268416	0.171229	0	0	0.600202	0.328853	0.168209	0
lnc-AUH-5	0	0	0	0	0	0	1.24017	0	0
lnc-AVEN-1	1.46546	0	0	0	0	0	0	0	0
lnc-B2M-1	18.7077	26.5728	25.0954	26.7408	51.8435	44.723	24.017	22.955	23.0178
lnc-B3GALTL-2	0.612491	0	0.260654	1.07394	0	0	0	0	0
lnc-B3GAT2-2	18.7931	41.8423	36.6434	39.3452	36.6839	30.5513	42.4238	37.5562	22.0587
lnc-B3GNT7-1	0.104848	1.87923	0	0.396431	0	0.0916288	0	0	0
lnc-B4GALNT3-2	8.06766	11.4334	5.89943	6.13971	4.08125	4.22613	6.61691	6.16421	6.57475
lnc-B4GALNT4-1	0.102071	0.848386	3.52172	6.23207	0.224662	1.46456	0.195496	0	0.688652
lnc-B4GALT7-1	1.0987	0.655946	0.319345	0.184162	0.105414	0.41071	0.186821	0.271302	0.144036
lnc-B9D1-1	9.72e-14	0.78352	0.868158	1.03924	5.35e-11	1.69012	1.30954	5.7e-12	6.56e-15
lnc-BACH1-1	2.68743	10.7698	6.01066	11.6295	2.22078	7.6826	3.55e-06	6.28668	5.22756
lnc-BAG2-2	1.05624	0.578883	0.319884	1.42815	1.76e-06	0.483927	0.33652	0.166799	0.576544
lnc-BAG3-1	2.22643	1.45784	2.07905	0.841367	0.915297	0.874081	1.12937	0.760966	1.08873
lnc-BAHD1-1	1.10221	1.52688	0.625411	2.57682	0.808668	1.60541	0.703685	1.33552	0.550841
lnc-BAIAP2-1	0	1.05232	0.646548	0.665974	0	0.663864	0	1.38065	0.569459
lnc-BASP1-1	177.467	280.353	288.032	312.147	270.451	377.037	380.085	293.055	267.768
lnc-BASP1-3	5.12957	10.461	7.95538	4.46518	4.38071	5.34069	7.3685	4.60514	2.85031
lnc-BASP1-4	10.2833	20.2276	14.3033	12.451	12.1553	7.46366	17.306	14.0002	8.54474
lnc-BATF3-2	0	0.179043	0	1.18911	0.772509	0.138457	0.052464	0.0497854	0.103779
lnc-BAZ1A-1	2.0977	2.61856	0.373962	1.03845	2.27687	0.864255	1.41521	1.12381	2.43464
lnc-BAZ2B-1	4.84881	3.3585	6.69053	4.25095	3.33514	5.0274	4.64347	5.44388	8.67016
lnc-BBIP1-1	6.28356	9.44874	13.2136	14.1615	9.6299	22.9091	8.8929	15.1916	11.6304
lnc-BBS4-1	2.72938	2.10029	1.02032	1.15267	0.426437	1.27173	2.45271	1.55639	0.90701
lnc-BCKDHB-1	0.0725905	1.93849	0.316731	0.38989	0.409539	0	0	0.842079	0
lnc-BCKDK-1	15.4806	12.0787	3.08236	6.43356	6.42914	6.7824	7.4732	6.19179	0.883882
lnc-BCL11B-1	0.329062	2.15909	0.27207	0.280245	0.703749	0.279357	0.157561	0.0996776	0
lnc-BCL2L11-1	0.573171	0	1.95136	0	1.89236	2.50454	0	0.694496	1.7187
lnc-BCL2L11-2	1.19781	0.916827	0.698154	0.359566	0.728359	0.219962	0.361554	0.248475	0.803594
lnc-BCL2L13-1	0.941232	7.12416	2.29739	5.63669	7.49357	3.13535	16.442	7.74e-06	1.84077
lnc-BCL3-1	0.284567	0.753224	1.99e-05	0.232428	0.140106	0.172146	0.2799	0.0110907	1.65122
lnc-BCL6-1	0.917043	1.27037	0.780519	5.62779	8.0738	3.20569	1.75641	3.88904	2.06237
lnc-BEAN1-1	1.91e-33	1.12e-48	0.0915386	1.07075	0.000702728	1.66105	4.98e-105	0.261643	3.61e-159
lnc-BET1L-1	78.2955	232.561	178.836	127.906	189.324	131.559	170.926	178.605	312.523
lnc-BET1L-2	3.03278	4.68922	6.83721	6.04817	8.38214	4.19118	3.25345	6.43682	14.3281
lnc-BHMT2-1	7.38107	7.94941	4.97459	6.58639	5.39141	4.42047	7.47739	6.60688	4.71196
lnc-BLCAP-1	5.35363	7.80945	4.06562	3.8977	3.30927	4.28719	4.86076	3.27406	2.33864
lnc-BLID-3	2.36206	5.24521	1.22485	4.23078	4.22861	2.10776	2.29852	3.43378	4.64419
lnc-BMP10-1	2.72309	3.97081	2.92761	3.76947	1.26182	6.13729	3.98027	5.38338	3.33062
lnc-BMP2K-3	0.247343	0.0515739	0	0.0326392	0	0.10808	0.0737088	1.01146	0.139065
lnc-BNIP3-1	0	0	0	0	0	1.07837	0	0	0
lnc-BOD1-2	1.33215	0.477111	0	0.76103	0.210767	0	0.946772	0.174902	0.510898
lnc-BOLA2B-1	198.522	99.9932	124.916	132.735	94.3976	93.7432	140.212	158.776	110.032
lnc-BOLA3-1	4.10516	5.27279	1.84454	3.12865	2.05935	2.29449	1.98379	2.05965	1.64852
lnc-BPY2C-3	0.372371	0.357678	0.751074	0.957596	1.12006	0.5842	0.608246	0.723649	1.27992
lnc-BRCA1-1	1.37694	1.0597	0.280473	0.841126	0.841861	0.401112	0.473366	0.463444	0.593415
lnc-BRCA2-1	2.35877	3.59697	1.81422	2.628	1.54028	1.86104	1.92946	2.084	1.42047
lnc-BRF1-2	4.44005	0.0297675	0.764187	0.597363	1.15e-273	1.59251	2.00962	6.03e-36	1.89e-14
lnc-BRI3-1	3.76998	4.0239	4.05036	2.92586	1.36031	3.88879	1.36127	4.34332	4.911
lnc-BRSK1-1	0.893903	0.495326	0.456495	1.2539	0.787008	0.312481	0.684837	0.974806	0.402066
lnc-BSDC1-1	28.098	12.4736	7.73343	11.5574	4.35713	9.18154	11.0345	10.3033	5.32443
lnc-BTBD10-3	0.0868102	3.75199	0.0265685	0.417668	0	0.151972	0	0	0
lnc-BTBD17-2	1.89107	0.505223	6.77e-68	0.337155	1.32e-13	0.377562	0.0955229	6.5e-07	0.296881
lnc-BTBD19-1	0.687482	2.14281	0.585134	0.452036	0.756588	0.600806	1.48133	1.77013	2.19031
lnc-BTBD6-1	0	0	0	0.500027	0	0	1.09239	0	0
lnc-BTBD9-1	1.01115	0.700369	0.430309	0.886477	0.556397	0.441834	0.96833	0.918889	0.758005
lnc-BTG2-1	1.32159	4.05089	1.21385	3.31899	8.66e-06	3.59941	6.28593	3.83437	4.51987
lnc-BTN1A1-1	0	0	0	0.476562	1.79468	1.42516	1.5617	0.658649	0.814993
lnc-BTN1A1-2	0.93908	2.4116	0.573419	1.00663	0.415972	0.7007	0.00141843	0.822849	0.675232
lnc-BTN2A1-1	6.8429	8.28558	5.91768	8.27321	15.2467	11.8028	2.77297	6.3384	3.45898
lnc-BTNL8-3	8.5486	6.61946	2.43158	2.80294	1.89529	2.78789	3.98228	3.70006	2.18648
lnc-BX284668.1-1	20.1717	5.91589	2.52067	11.75	4.59489	0.206485	6.46814	3.4536	1.71866
lnc-BZRAP1-1	25.9883	13.6986	14.1897	13.6847	21.7653	15.284	13.0699	11.2391	8.39318
lnc-BZW1-1	1.27116	2.28268	1.20213	1.40335	0.984438	1.48119	2.79534	1.31205	1.51761
lnc-C10orf103-2	6.1758	0.870933	0.36374	2.84802	0.954883	1.01541	1.55929	1.98767	0.564654
lnc-C10orf12-1	9.03974	5.63034	5.18895	5.52916	5.97676	4.47056	5.30151	4.33033	4.2288
lnc-C10orf122-1	1.25359	0.497142	0.711311	0.430073	0	0	0	0	0
lnc-C10orf26-1	0.823814	1.29462	1.75293	0.361116	3.1731	0.35997	0.788924	0.34097	2.1615
lnc-C10orf31-2	2.10513	2.91621	2.6876	1.38417	1.73755	0.919859	1.00799	0.956523	1.18357
lnc-C10orf71-2	3.27159	0	4.1768	2.8682	0	2.85912	3.13304	1.98205	1.22627
lnc-C11orf30-1	0	0.526975	0.242831	0.750383	0	0.249335	0.0910744	2.82319	0.285171
lnc-C11orf35-3	0.670895	6.12e-05	0.405033	1.04301	0.785573	1.13912	0.455726	0.598211	1.18914
lnc-C11orf41-1	33.3933	36.2531	56.0693	28.5046	78.2403	48.106	27.4172	40.8812	79.0464
lnc-C11orf54-1	18.1304	15.2283	1.45358	14.0921	5.3266	0.391631	17.0751	0.000155869	33.2364
lnc-C11orf82-1	0.706384	0.489273	1.05214	0.92893	0.388695	0.462993	1.0147	0.641929	0.794306
lnc-C12orf49-1	5.11003	10.7305	4.66431	1.61435	2.79969	3.44741	7.26122	3.24429	3.63136
lnc-C12orf61-2	5.28012	1.55433	1.40439	2.14095	1.16218	1.1536	1.20092	1.11961	0.494776
lnc-C12orf61-3	0	0.60057	0.368992	1.14024	0	0	1.24552	0.525301	0.649993
lnc-C12orf73-1	72.2904	50.2527	65.0206	75.2726	41.9375	53.604	71.0762	61.4651	68.2609
lnc-C13orf15-1	1.49048	0	0	0	0	0	0	0	0
lnc-C14orf101-1	0	0	1.22027	1.25693	0	0	0	0	0
lnc-C14orf102-1	11.1055	17.0936	10.5024	11.8997	9.50583	5.39183	27.1787	12.7086	12.9502
lnc-C14orf118-1	0.373336	3.5266	0	0	0	0	0	0	0
lnc-C14orf166B-1	0.632819	0	2.96e-37	1.50692	4.62e-47	1.33886	0.0538491	1.29939	8.84e-95
lnc-C14orf166B-2	0.741881	0.513859	0.315717	0	0	1.29669	0.710462	0	0
lnc-C14orf166B-3	2.51778	0	1.96436	0.273441	0	2.13684	1.26458	1.07245	0.416014
lnc-C14orf177-3	1.67305	1.9533	0	0	0.775883	0	0	1.60007	1.25419
lnc-C14orf49-1	4.21556	3.93856	2.72129	4.86845	3.59628	2.47342	5.03463	7.34747	1.66666
lnc-C14orf49-4	1.00834	0.0573769	0.0393582	1.71145	1.73602	2.79618	2.92326	3.92906	0.664887
lnc-C15orf57-1	1.06099	0.946759	1.32e-08	0.242023	0.323849	2.54e-09	0.288001	6.83e-09	1.3e-08
lnc-C16orf42-1	4.47376	4.08733	1.93952	3.30366	1.45872	1.88462	3.83621	3.90884	1.6956
lnc-C16orf45-1	1.18506	0	0	1.03894	0	0.690435	1.89146	0.957272	0.296125
lnc-C16orf52-1	2.96528	1.46417	0.574984	1.44621	0.938854	1.01927	0.87437	1.52674	1.0202
lnc-C16orf58-5	3.00716	0	0.426578	0.439396	0	0	0	1.82184	0.375717
lnc-C17orf101-2	0	0	0	1.06157	0	0	0	0	0
lnc-C17orf103-1	34.1606	35.3505	44.7963	23.9015	38.6236	29.4785	52.3288	60.4451	87.8604
lnc-C17orf46-1	3.75578	5.57477	8.89421	7.8725	3.06485	6.34512	5.51922	11.9929	4.92952
lnc-C17orf46-2	17.7574	20.8522	21.4862	20.6197	15.1852	20.4174	24.1754	19.8062	18.4542
lnc-C17orf48-1	5.48e-07	0	0	0	0	0	2.09e-06	10.0683	0
lnc-C17orf61-1	0.591803	0.345051	0.379841	1.01018	1.49e-33	2.79e-46	1.54497	0.939473	0.17177
lnc-C17orf62-1	0	5.94534	0.667994	0.688065	5.38934	3.59378	7.87619	7.20373	0
lnc-C17orf62-2	0.73677	0.25516	0.470313	0.161481	0	0.48291	0.352784	0.223181	1.10463
lnc-C17orf63-1	1.91e-06	6.74e-06	0	2.4323	0	0	0	3.53e-07	0.781354
lnc-C17orf63-2	1.1164	0	0.316733	0.6525	0	0	0.712748	0.225452	0
lnc-C17orf63-3	0.916547	1.48008	0.289197	1.31516	0.672745	1.9531	0	1.36509	0.479338
lnc-C17orf65-1	7.10352	6.29521	6.0905	6.1605	5.47764	4.97234	5.11949	5.19577	4.73009
lnc-C17orf66-1	5.9738	5.43462	2.35251	3.94746	3.43433	2.02592	2.73233	3.34906	1.47046
lnc-C17orf77-1	0.859349	3.72157	2.21037	3.92752	2.37394	1.39808	2.4452	1.86622	0.271706
lnc-C17orf85-1	15.117	9.28854	6.95205	7.80221	4.76289	6.23265	6.36279	6.38874	5.89467
lnc-C17orf89-1	3.65225	3.36493	2.52672	3.00605	1.93795	2.96041	4.46656	4.77204	2.82
lnc-C17orf97-7	1.13571	0	0.966635	0.995679	0	0	0	0.688056	2.55414
lnc-C19orf26-2	29.3042	41.993	48.9268	54.829	44.808	79.8871	86.7356	43.4319	71.0257
lnc-C19orf54-1	2.23622	2.4904	1.53142	1.12325	1.01731	1.64319	1.05752	1.47454	1.10662
lnc-C1orf106-1	1.46236	0.269434	0.525669	0.00669512	0.48228	0.206239	0.3231	0.388018	0.278186
lnc-C1orf122-1	6.6197	1.52e-05	2.63136	0.000637838	1.41e-05	1.4079	5.3e-06	1.17e-05	0.00043139
lnc-C1orf123-1	4.19811	2.59551	1.82155	0.675131	0.000148139	1.04228	0.735057	1.21766	0.421457
lnc-C1orf124-1	7.3502	8.09118	6.64695	6.55899	5.70567	6.3088	5.40488	4.61205	3.68976
lnc-C1orf124-2	3.64388	9.32373	3.25042	6.02253	8.72756	6.30824	4.54475	2.67225	3.38462
lnc-C1orf132-1	5.35751	8.22097	2.38519	4.91371	4.98897	2.30501	7.41967	3.54539	1.42113
lnc-C1orf132-3	2.96651	2.95119	2.63252	2.64066	2.06896	2.9263	1.96299	1.93849	6.93118
lnc-C1orf138-1	7.53987	29.4159	14.1416	16.5871	23.6456	15.3014	13.944	18.5401	8.466
lnc-C1orf185-3	0.62718	0	0	1.37462	0.690225	0.548107	0.900929	0.569953	0.470162
lnc-C1orf186-1	0.379463	0	0	2.44227	0	0	0	0	0
lnc-C1orf186-3	2.67386	0.107118	2.06619	5.1819	2.63282	4.2738	3.77355	5.79768	1.13407
lnc-C1orf192-1	0	0	0	0	1.73892	0	0	0	0
lnc-C1orf200-1	0.897762	1.03638	0.764108	0.918245	0.494003	0.392287	0.716451	0.543897	0.897337
lnc-C1orf201-2	2.01882	0.614012	0	0.194293	0.834991	0.581033	0.424466	0.438669	0
lnc-C1orf201-3	2.44756	4.33628	2.45493	0.000277874	0.785281	1.18979	1.42433	1.21291	8.71e-05
lnc-C1orf21-3	0.443513	3.07197	1.88743	0.777655	0.97619	1.93798	0	1.07478	3.65725
lnc-C1orf227-1	6.49881	2.04134	2.56911	1.60376	6.95253	5.77955	3.95245	0.442913	1.61475
lnc-C1orf31-4	115.035	45.9685	27.6516	52.085	18.9235	42.5564	57.4831	36.7161	26.5938
lnc-C1orf86-1	9.41384	4.32018	1.02781	2.81483	2.17339	2.6749	3.88936	1.53158	1.65554
lnc-C1QBP-1	3.20422	1.93829	0.655831	1.21121	0.500903	0.914443	1.46991	1.19452	0.314852
lnc-C1QTNF1-1	1.55934	7.56048	3.98159	4.78476	5.14826	4.7696	3.73326	5.19588	2.92238
lnc-C1QTNF8-3	1.06505	0.910938	0	0.200066	0.445604	0.767807	0.713723	0.858596	0.0568507
lnc-C2-2	0	4.53212	0	0	0	0	0	0	0
lnc-C20orf166-2	0.26355	0.365093	0	0	0	0	1.26194	0.798341	1.18541
lnc-C20orf197-3	15.4616	14.269	5.50451	11.8383	6.17663	5.38302	25.7508	16.7092	34.0897
lnc-C20orf3-1	1.51747	4.04713	19.0815	4.81263	9.44818	16.5699	9.49714	4.27482	52.2115
lnc-C20orf3-2	0	0	0	0	0	0	0.722816	1.37182	0
lnc-C20orf79-1	1.73756	1.09291	1.68e-05	0.000382156	7.54e-07	1.0384	1.41291	0.255942	0.0404795
lnc-C20orf96-1	10.7787	4.73852	3.78116	6.16365	3.6415	1.95828	1.99505	2.51142	2.35193
lnc-C20orf96-3	4.61305	1.43333	0.840842	1.27572	0.224646	0.42069	0.0692753	0.840775	0.469351
lnc-C21orf2-1	0.0196034	1.74e-05	5.96e-06	0.142341	0.563569	1.35391	2.57e-06	0.177627	0.065386
lnc-C21orf2-2	0	0	0	0	0	0	0.347428	0	2.44769
lnc-C21orf54-2	32.4802	28.5169	38.2195	27.988	41.1311	31.5897	28.479	25.8436	33.7901
lnc-C21orf54-3	0	0	2.40884	2.48122	0	0	0	3.25592	0
lnc-C21orf54-4	1.07848	8.3e-09	0.229756	0.459601	4.35e-10	2.46e-08	8.73e-10	4.96e-09	1.42e-09
lnc-C21orf67-1	2.23477	1.64491	0	0.5205	0.492504	1.51543	1.13712	0.719376	0.445068
lnc-C21orf7-1	1.51456	0.693126	2.87e-09	6.25e-198	0.22174	7.23e-41	0.887481	5.32e-80	1.66e-80
lnc-C21orf7-2	0	0.900608	1.10667	0	1.43095	0	1.86777	1.57547	1.46208
lnc-C21orf90-1	0.316319	0.850269	0.334222	0.172132	0.108039	1.14494	0.302923	0.499716	0.0735931
lnc-C21orf91-1	2.08615	0	0	0	1.14792	0.455783	0	0.631932	1.1729
lnc-C22orf26-2	8.96522	5.62641	2.07306	2.41993	1.69193	0.790699	3.06936	1.90999	1.03314
lnc-C22orf31-2	0	0.487281	0.598774	0.308383	3.0969	0.922217	0	0.426211	2.37322
lnc-C22orf32-1	1.06689	0.169558	0.173628	0.0715382	0.862031	0.142623	0.0422364	0.222484	0.0305853
lnc-C22orf43-1	1.82e-17	3.07e-12	5.07e-07	3.23431	0.387917	1.39187	3.81e-07	0.240156	2.76559
lnc-C2orf27B-3	4.01581	0.253141	1.55531	0.96123	0.201104	0.798487	0.69999	0.996376	0.273975
lnc-C2orf40-2	1.93083	1.5756	0.978469	0.389493	0.130573	2.77e-05	1.62343	0.870404	0.302652
lnc-C2orf42-2	1.32091	1.64919	0.337753	0.173949	0.437719	0.347592	0.380895	0.968128	0.893139
lnc-C2orf42-3	21.8113	49.8619	29.4707	37.2174	38.3427	30.9772	35.0574	35.9087	29.2483
lnc-C2orf63-1	1.68047	0	0	0	0	0	0	0	0
lnc-C2orf76-1	0.966999	0	0.274346	1.60872	0.399058	0.44014	0.308682	0	1.13394
lnc-C2orf84-1	1.88e-102	5.84e-266	4.43e-131	3.45883	8.57e-81	3.69094	0	2.13858	4.24326
lnc-C3orf23-1	1.31418	1.84804	1.14268	1.47517	1.03497	0.976705	0	0.752359	2.59588
lnc-C3orf37-1	2.20178	4.14e-06	0.36076	2.07168	0.460183	3.67e-09	1.32839	0.461159	0.346803
lnc-C4orf21-1	0.300348	1.84536	5.30316	5.71277	0.962152	1.94418	0.876149	0.544019	0.924634
lnc-C4orf21-2	0	1.18054	0	0	0	0	0	0	0
lnc-C4orf42-1	1.14108	1.44075	0.902131	0.876494	1.73395	1.4855	1.42702	2.1933	0.520453
lnc-C4orf42-2	2.06e-08	1.4447	0.680815	1.40982	0.00642096	0.822587	0.888459	0.232159	0.668677
lnc-C5orf17-6	4.48235	3.73767	2.37051	3.53544	2.58619	2.40865	4.35504	3.12422	2.8382
lnc-C5orf25-1	1.5747	1.63606	1.0052	1.38054	0.433249	0.344042	1.50801	0.954012	0.295117
lnc-C5orf25-2	0.727868	1.00831	0.309754	0.638122	0.400517	0	0.348522	0.440969	0.272821
lnc-C5orf39-1	6.10426	4.84595	1.88801	2.89423	2.634	3.49975	5.57232	4.11502	0.277877
lnc-C5orf39-2	18.6716	10.1489	10.668	12.5031	20.612	13.0396	11.7423	2.68885	17.1658
lnc-C5orf42-3	3.07452	1.02081	0.735227	0.267663	1.344	0.533631	1.53293	0.500591	0
lnc-C5orf63-1	0	1.17903	0	0	0	0	0	0	0
lnc-C6orf100-10	0	1.5802	0	0.500027	0	0.498443	1.09239	0	0
lnc-C6orf108-1	2.30649	2.41884	0.138631	1.58027	0.177824	1.18145	0.741445	0.896551	0.597926
lnc-C6orf112-1	1.40467	0.324312	0.0996292	0.410491	0.257645	0.716083	0.224197	0.4255	0.263251
lnc-C6orf115-1	0	0	0	0	0	2.04067	0	0	0
lnc-C6orf164-1	0	0.965748	0.890038	0	0.383611	1.2185	0.667621	1.05589	0
lnc-C6orf222-1	1.27653	1.32158	0.0965026	0.368488	0.249559	0.763669	0.325753	0.598096	1.65288
lnc-C6orf228-2	1.14261	1.25464	0.905293	0.951636	0.775849	0.433584	1.18027	0.910304	0.693122
lnc-C7orf11-1	1.54252	0.158284	0.583501	0.500861	0.125746	0.349492	0.382976	0.796067	0.385447
lnc-C7orf11-2	4.38278	0.822969	0	3.26154	1.08493	0.77297	2.10838	0.601361	0.122318
lnc-C7orf11-4	1.11022	0.307596	0	0	0.244364	0	0.212641	0.269045	0
lnc-C7orf23-1	2.89692	1.14669	0	0.786102	0	1.56722	0	3.5373998475843e-317	0.672177
lnc-C7orf41-1	0.975741	0	1.66096	1.71086	1.07382	2.55816	1.86884	0	0
lnc-C8orf39-2	0.634648	0.879171	0.675207	1.11279	0.698443	0.693291	0.303885	0.480616	0.35682
lnc-C8orf74-1	0	0	0	0	2.36614	0	0	0	0
lnc-C9orf147-1	0.618788	1.2858	0.263333	0.542491	0	0	0.888874	0.374884	0.463871
lnc-C9orf156-1	3.73787	4.00879	2.25776	2.48417	2.1895	2.26555	4.21465	3.14113	2.16935
lnc-C9orf156-2	3.00127	4.53565	1.47082	4.29308	1.82521	2.80935	1.77093	2.78836	1.56808
lnc-C9orf156-3	0	0	0	0	0	0	4.4142	0	0
lnc-C9orf16-1	0	0	0	1.07179	0	0	0	1.07601	0
lnc-C9orf163-1	1.76866	2.94013	1.05375	2.32588	2.14109	2.16394	1.69376	2.03589	2.12139
lnc-C9orf163-2	11.6662	3.43818	2.66883	6.39547	1.76692	3.50621	1.46874	2.12164	1.58592
lnc-C9orf37-1	10.7723	3.69646	3.5749	7.14803	3.80669	3.23881	4.46399	4.84978	2.63006
lnc-C9orf50-2	2.84603	5.88237	3.50665	3.5265	3.05264	2.8319	3.9283	3.22635	4.6791
lnc-C9orf66-1	0	0	0	1.55356	0.650061	1.03242	0	0	0
lnc-C9orf66-2	5.99567	8.30574	5.88816	9.29979	6.59836	3.62752	6.6251	4.47064	3.4574
lnc-C9orf69-1	23.4102	8.99809	14.1225	8.06512	5.14261	5.91904	8.93885	10.7508	13.6391
lnc-C9orf69-2	1.04845	0.15057	0.0925107	0.285871	0.225323	0	0	0.131711	0.162975
lnc-C9orf71-1	143.476	249.692	154.226	215.565	177.002	366.987	206.065	239.79	196.03
lnc-C9orf71-2	0.271793	1.12954	0.23133	0	0.299114	0	0	0.164662	0
lnc-CA12-1	1.42847	1.97884	2.18845	1.5028	2.20088	1.49804	0.547188	0.692333	1.07084
lnc-CA8-1	1.36087	0	0	0	0	0	0	0	0
lnc-CACNA1B-1	32.1011	82.3026	74.5425	53.9883	86.7315	52.3575	68.8168	64.9082	131.216
lnc-CACNA1C-1	2.15504	2.98535	0	0.94466	0	1.88333	1.03189	1.3056	0
lnc-CALCOCO2-8	0	1.11224	0.30008	0.163657	0.270899	0.711122	0	0.267111	0
lnc-CALM3-1	0	1.49715	0.000336811	0.354408	1.489	0.706959	0.387133	0.0660449	0
lnc-CAMK2G-1	2.79111	1.77e-07	1.0452	0.435612	0.646034	0.437834	0.579053	1.11115	0.431541
lnc-CAND2-2	2.05052	1.59349	2.12836	1.84154	1.98144	2.22907	2.20315	3.09055	3.03683
lnc-CAPN3-1	2.49949	1.54645	1.19393	2.52347	1.96373	1.77238	2.6907	2.52035	1.81114
lnc-CAPN7-1	21.5269	16.8308	11.8845	15.1314	9.03408	10.7282	18.531	10.009	18.3021
lnc-CAPNS2-1	6.61528	3.4974	3.75362	4.03451	3.97424	3.96587	1.65264	1.85868	2.32383
lnc-CARHSP1-1	2.60674	2.89664	1.25031	0.413163	3.33e-09	0.609272	0.00021067	8.35029	4.04524
lnc-CARNS1-1	0	0	1.8826	0	1.21712	0	0	0	0
lnc-CASC1-1	0.484903	1.99048	0	1.31841	3.23392	1.29445	0.903962	0.293275	0.700165
lnc-CASP10-1	6.25348	16.6097	10.2544	11.013	7.87631	13.0237	10.1309	8.90488	11.173
lnc-CASP3-1	2.33164	0.945119	0.99229	0	0.484377	0	0.842991	0.353148	1.17522
lnc-CAST-2	2.45356	3.20905	0.704849	1.52304	2.5668	1.0109	1.38929	2.03097	1.44499
lnc-CBLL1-1	7.74561	0.000130916	0.00171535	0.108804	1.59984	0.418849	0.751886	1.36833	0.00193929
lnc-CBWD3-1	5.30117	2.44788	2.25598	6.7131	5.18582	13.3837	4.23055	6.6017	2.64933
lnc-CBWD5-1	5.84142	4.80619	3.63091	4.30385	5.29223	7.8843	2.96653	4.33967	1.96391
lnc-CBWD5-2	1.82989	0.582348	0.189422	0.802131	0.326567	0.129663	0.568344	0.404494	0.185374
lnc-CBX1-1	21.7253	26.5847	2.23e-07	9.18191	7.02e-07	3.29052	8.15e-07	1.02e-05	8.35e-05
lnc-CBX6-1	1.36537	0.351766	1.77235	2.85665	2.28937	6.92827	4.01131	0.859639	3.00812
lnc-CCBP2-1	3.53569	5.36443	6.87845	8.26598	2.77936	3.82562	9.02922	7.14017	1.76701
lnc-CCDC111-2	0.940077	0.633955	0.583226	2.26527	0.693574	0.362807	1.14764	1.31639	0.878073
lnc-CCDC114-1	1.80863	0.777475	0.838815	0.722162	1.27156	0.477398	0.458842	0.39151	0.25466
lnc-CCDC125-2	1.43944	0.570614	2.81e-08	1.29e-08	0.453315	1.35e-08	0.559542	0.748649	0.308786
lnc-CCDC125-8	2.89447	0	0	1.52255	0	0	0	0.350715	0
lnc-CCDC23-1	0.380712	1.61342	0.239026	0.579978	0.871771	3.53e-142	0.364589	7.83e-165	0.285399
lnc-CCDC51-1	1.88738	2.13646	1.02254	2.25348	1.13152	1.6494	1.31283	1.56089	2.05536
lnc-CCDC64B-1	159.918	218.655	153.705	167.841	161.267	135.919	201.896	134.115	134.277
lnc-CCDC69-1	4.84388	4.57996	3.53379	4.58366	1.77693	3.29247	5.81684	3.58673	2.53607
lnc-CCDC7-3	0.452186	0.626409	0	0.792863	1.99056	0	0	0.273951	0.338979
lnc-CCDC7-4	13.101	10.2487	16.3913	9.2487	14.2064	14.0822	15.6648	8.14086	9.61331
lnc-CCDC71L-1	0.420659	1.89602	0.806883	1.47517	3.44	1.49983	0.201422	0	0.315345
lnc-CCDC73-1	4.46375	3.9141	4.24114	0.000510427	1.52282	7.0516	0.355208	0.000153475	1.59e-05
lnc-CCDC83-1	0.497834	0.936686	0.878628	0.686844	0.823002	1.11927	1.1927	0.647076	0.959967
lnc-CCDC90A-5	0.438467	1.21481	0	0	0	0.383186	0	0.265639	0
lnc-CCDC90B-2	0.688723	0	0.147787	0.299277	8.57e-05	0.29833	1.43885	2.58248	0.194558
lnc-CCDC96-1	1.30939	0.962738	0.733271	0.93016	0.536834	0.614835	0.946543	1.13598	0.604754
lnc-CCHCR1-1	0.570169	2.10303	0.706898	1.70193	1.31397	1.26263	1.04018	0.875034	2.56491
lnc-CCKAR-1	0	0	1.10125	2.13646	0.936664	0	0	0	0
lnc-CCM2-1	0	0	0	0	0	0	1.43292	0.906505	0
lnc-CCNJ-1	11.9383	12.2015	8.77129	11.9657	8.00742	9.49874	7.30915	8.757	6.67488
lnc-CCNYL1-1	1.23134	0	0	0.359839	0	0.717398	0	0.248664	0
lnc-CCNYL1-2	7.3434	33.4599	25.3531	35.4672	39.8046	38.2499	25.8625	25.2066	20.289
lnc-CCPG1-1	13.129	9.72209	10.3705	9.26428	0.526337	9.27098	11.0453	9.97158	5.6016
lnc-CCZ1B-1	0.4835	1.7861	0.960211	0.565179	1.0642	1.54932	1.23473	1.26933	0.966541
lnc-CD109-1	0	0	0	0	0	0	1.04989	0	0
lnc-CD300C-1	2.33507	6.4695	0	8.18862	0	2.04067	0	1.41467	1.75047
lnc-CD300LF-1	4.43705	1.02443	0	0.648326	1.22077	1.61568	0.354095	1.12005	0.554368
lnc-CD33-1	0	3.06025	0	1.93672	4.86234	0	2.11555	1.33836	1.65605
lnc-CD38-2	3.18235	1.35719	1.10757	1.86675	1.23449	1.6408	0.792987	2.07252	0.770332
lnc-CD3D-1	1.25986	2.0066	0.05134	0.538224	0.331564	0.506395	0.27376	1.01516	0.208947
lnc-CD40LG-1	1.95251	4.73542	0	0.0671167	0.0842516	0	0.073314	0.0463805	0.0573899
lnc-CD47-1	3.43206	3.1011	1.11086	3.08177	2.92552	1.98358	2.9343	2.1747	1.08103
lnc-CD55-1	0.429961	1.58832	0.243968	0.251298	0.157727	0.375753	0.823505	0.781458	0.859515
lnc-CD58-1	3.70767	2.31074	1.64783	2.28078	0.000181683	2.25734	2.5976	1.1762	4.56943
lnc-CD58-2	0	0.529139	0.325105	1.67436	0.420366	0	0	0.462823	0.286342
lnc-CD63-1	1.45117	1.00514	0	0	0.798521	0.951156	0	0.659378	0.271965
lnc-CD93-1	4.86941	20.9861	15.6569	5.69202	7.74062	8.51097	13.4714	7.53906	2.43355
lnc-CDC25C-1	33.7297	16.4052	23.4472	11.2229	19.0852	43.6591	43.6583	0.287102	22.5401
lnc-CDC27-2	2.70512	1.30609	0.569974	0	0.969719	0.669946	0.168766	0.704655	0.132109
lnc-CDC42BPB-1	0	0	0.278225	0	1.12187	0	0	0	0
lnc-CDC42EP3-1	6.20739	9.24474	13.079	9.68803	5.85918	14.3772	11.1755	11.9428	13.9331
lnc-CDC42SE1-1	0.311162	0	0	0.545906	0.342327	8.37e-61	1.6723	0.188773	0.233323
lnc-CDH18-5	2.58366	0	0	0	0	0	0	0	0
lnc-CDH3-4	2.28025	0.757161	0.574656	0.588426	0.291515	5.66e-07	0.324701	0.472744	0.18015
lnc-CDH5-1	0.119393	0.57888	0.0508094	0.900719	1.12061	0.208681	0	0.361664	0
lnc-CDH5-7	0.141795	0	0.482743	0.870184	0	1.11526	0.769479	0.687238	1.16926
lnc-CDIPT-1	17.5662	16.0086	5.6014	10.6701	4.81248	5.68514	11.7426	10.7887	4.9472
lnc-CDIPT-2	0.0397899	4.1e-23	1.32641	1.47083	5.20614	2.03e-23	0.00017182	1.04e-18	2.76e-33
lnc-CDK12-1	9.84413	3.74593	4.43356	6.42243	4.83459	7.3229	4.94286	4.14199	4.28918
lnc-CDK12-2	4.80857	3.67827	3.04381	1.89893	0.747605	5.32483	2.29735	2.64846	1.72256
lnc-CDK13-1	3.89495	2.66795	2.3487	2.96108	1.56591	2.07247	2.80782	1.77631	1.55149
lnc-CDK3-1	2.16035	1.73525	1.19493	0.67187	0.844773	0.794131	2.32012	2.21928	2.10814
lnc-CDK5-2	0.929915	0.961879	0.372251	0.865713	2.38304	0.0565608	0.144624	0.275553	0
lnc-CDKL1-1	1.47168	2.0387	0.835056	1.29022	1.61961	1.28613	0.469784	0.594398	0.735491
lnc-CDKN1B-1	1.93014	3.37131	1.64279	1.03	1.0159	1.98014	2.65204	1.06766	0.314547
lnc-CDNF-1	5.85552	3.74381	3.83368	3.94887	3.46991	3.54272	3.01944	3.2746	1.35063
lnc-CDR2-1	0.00069323	1.96e-06	0.665938	0.862931	0.742024	2.45886	1.57899	0.833354	0.57103
lnc-CDRT15-2	1.66717	1.01618	0.340553	0.40925	0.513731	0.524511	0.25545	0.888827	0.149974
lnc-CDS1-2	0.190713	0.462007	0.681091	0.76973	1.06307	0.708384	0.524629	0.618988	1.21153
lnc-CDYL2-1	1.62774	1.0547	0.42456	1.17385	0.520071	0.481819	0.980535	0.731653	0.314896
lnc-CEACAM18-1	12.1469	2.35325	1.21204	4.43277	2.01278	2.24794	0.844095	4.84181	1.59574
lnc-CEACAM18-2	33.0616	8.01404	3.70047	12.5222	2.94779	2.9466	1.31701	7.30556	2.48572
lnc-CEBPB-5	58.3856	142.526	127.515	67.0578	127.568	160.185	148.038	127.436	207.745
lnc-CEBPB-6	1.36549	4.59388	2.98852	1.02611	5.15228	3.23904	1.12085	3.19087	2.77843
lnc-CEBPB-7	11.5037	20.0903	16.3915	5.44879	32.1197	14.314	8.22158	22.1567	12.719
lnc-CEL-1	1.11635	0.920516	5.34e-06	0.0189902	0.0215102	1.84843	5.21e-06	0.00125467	0.113131
lnc-CELA3A-1	18.1514	2.99572	0.560408	3.88224	1.06022	4.11041	1.35284	1.83271	0.863987
lnc-CELA3A-2	0.72307	0.667774	1.23085	0.42261	0	0.421271	0.461632	0	0.361364
lnc-CEMP1-1	3.15067	3.23688	2.02737	3.08286	1.63883	2.2011	2.69957	2.70133	3.30621
lnc-CEMP1-2	4.64915	1.93212	1.97851	3.66832	1.53495	3.65669	4.89748	3.09828	2.43965
lnc-CEMP1-3	4.21211	2.91749	0	1.23092	0.772585	1.84053	1.34457	1.27592	0.526264
lnc-CEMP1-5	1.67e-19	0.09126	1.16e-15	0.000253119	0.0195129	1.84e-25	6.63e-10	1.64683	7.12e-23
lnc-CENPBD1-1	0.295563	1.19298	0.495042	2.99e-06	0.546968	0.737713	0.289858	2.89e-05	0.223805
lnc-CENPV-2	41.7854	24.3378	0.000113693	17.2876	33.9746	28.5778	22.8733	14.7201	22.2019
lnc-CEP152-1	34.8547	14.5125	7.67996	14.7909	4.65579	8.56697	9.51572	8.66992	3.44882
lnc-CEP170-1	46.484	106.778	74.4088	68.9207	89.9182	62.757	87.7642	82.5847	145.85
lnc-CEP170-2	2.599	8.69201	11.4118	5.94311	16.6642	4.963	3.04026	11.2225	16.4205
lnc-CEP19-1	4.84189	1.05907	0.433796	1.5639	0.841359	0.445414	0.976176	0.154389	0.382074
lnc-CEP350-1	0	0	0	0	0	0.933635	2.04617	1.29446	0.800866
lnc-CERK-1	6.53926	5.92304	7.0642	5.29197	3.87509	3.9564	9.15263	6.3997	3.39378
lnc-CES1-1	1.14595	0	0	0	0	0	0	0.366068	0
lnc-CETP-1	10.4824	16.5172	13.4939	13.1642	7.94994	10.612	13.4576	13.658	7.3511
lnc-CFLAR-1	74.7435	157.083	114.029	104.987	133.484	122.819	91.4543	60.0758	74.527
lnc-CFLAR-2	1.31047	0.907687	0.836528	1.34036	0.961463	1.33612	0.522903	0.396964	0.654922
lnc-CHADL-2	3.74947	7.79116	6.38255	9.45059	7.22116	6.1439	11.2209	7.38259	8.43232
lnc-CHADL-3	0.784835	1.08722	1.33599	0	0.863728	0	1.50319	0.950963	2.35339
lnc-CHCHD5-2	1.07706	0	0.916711	0.472128	0.592662	1.88253	0.515722	1.30504	0
lnc-CHD1L-1	0.634324	2.54042	0.550165	2.11364	0.412758	0.551537	0.270927	0.503132	0.729302
lnc-CHFR-2	2.16e-130	6.61087995877401e-317	0.480711	0.500062	3.42e-14	1.03415	1.58e-23	0.0149042	0.127178
lnc-CHGA-1	0	0	0	0	0	0	1.27981	0.314547	0
lnc-CHIC1-1	1.51e-119	5.38e-35	0.134775	1.16e-85	1.99864	0.91308	0	0	0
lnc-CHIC1-2	3.46846000243933e-316	1.45161	1.65e-197	1.33e-96	0.181144	3.96394994072441e-317	0	0	0
lnc-CHIC1-3	6.83414	11.837	8.89533	7.55245	7.92963	14.1972	7.50296	6.6612	6.12913
lnc-CHIC1-4	1.44111	0.665449	1.22656	0.421139	0.528656	2.09902	2.30012	2.61922	0
lnc-CHIT1-1	0.296819	2.83374	2.39029	0.770546	2.46252	2.17475	2.84639	1.68528	2.53533
lnc-CHMP1A-2	1.65406	0	0.93854	0.48337	0	0	1.056	0.334029	0
lnc-CHMP3-1	8.06218	6.72387	5.14645	6.20263	4.07415	4.42155	3.86037	4.58532	4.10113
lnc-CHMP4A-1	3.60739	2.2395	1.73827	2.42799	1.63613	2.92347	1.84876	2.51517	1.65565
lnc-CHMP4C-2	0	0.598327	0.367614	0.378659	0	0	0.413623	1.04668	0.323782
lnc-CHMP7-1	1.02882	5.21e-08	0.233357	1.27147	0.301728	1.27904	0.533774	0.591899	0.411064
lnc-CHMP7-2	4.3354	0.750723	0.922493	1.90042	0.8946	1.6576	0.778461	1.47743	1.01563
lnc-CHRNA3-2	0.991487	0	0	0	1.09115	0	0	0	0.743263
lnc-CHRNA9-2	0.709636	3.9322	2.71795	1.86641	1.95242	1.24033	0.849478	0.752365	3.19185
lnc-CHST12-1	3.51147	0.760382	0.363904	1.99883	0.273637	1.04978	0.178944	0.889544	0.122428
lnc-CHST2-2	0.362792	1.00514	4.24272	1.1967	2.79482	1.26821	0.959769	1.92593	4.11879
lnc-CHST7-1	1.13864	1.67201	0.678285	1.83676	1.62906	0.995083	1.0161	1.31065	0.392362
lnc-CHSY1-1	0.394143	0.810971	1.25936	1.51955	3.05356	2.64929	1.57256	1.50246	3.56985
lnc-CHSY1-2	4.18671	0	1.78171	1.83524	0	10.9766	8.0188	1.26823	4.70782
lnc-CHSY1-3	0	1.28098	5.62e-219	2.90811979798616e-317	1.62e-109	1.25e-07	2.26e-142	0	3.19e-185
lnc-CHSY1-4	0.823819	1.14123	1.05176	0	1.35995	0.719954	0	0.998199	0.617572
lnc-CHSY1-5	1.39877	0	0.189167	0.347291	0.17662	0	0.0450607	0.13114	0.0604154
lnc-CHTF8-1	9.55e-06	0	0	6.36e-06	0	2.57875	0	0.508963	0
lnc-CHURC1-FNTB-1	6.30076	11.715	8.08586	10.3503	7.22592	8.33214	6.757	5.89073	4.7133
lnc-CIAO1-1	2.40373	2.21769	1.08087	1.2748	1.40089	1.80298	2.19867	1.15913	0.860563
lnc-CIB1-1	1.5457	0.654269	0.328897	0.52699	0.472522	0.600366	0.616767	0.754356	0.193121
lnc-CIB2-1	1.42718	0	0	0	1.57064	0	0.68337	0.432319	0
lnc-CIB3-1	0.791108	1.21127	0.567017	0.912584	0.412404	0.909693	0.677856	0.908113	0.436984
lnc-CILP-1	0.870744	1.20623	0.649725	3.02404	0.552404	2.28289	0.799893	1.04367	1.27305
lnc-CISD2-1	2.9218	2.14281	1.46283	1.05475	0.567441	1.20161	0.987551	0.728878	1.67494
lnc-CKAP2L-1	6.68143	1.33028	0.795217	0.563117	1.33265	1.64272	1.69268	0.0773236	0.480422
lnc-CLASP2-1	1.45367	0	1.85589	0.637216	0.799898	0.635198	0.696054	0.440343	0.544869
lnc-CLCF1-1	75.0468	30.6635	21.8515	35.5881	24.2577	26.9406	22.1403	26.9135	17.8245
lnc-CLCN6-1	1.38026	3.86515	1.17176	0.22947	5.66e-12	0.461327	0.286816	0.857169	0.119432
lnc-CLCNKB-4	1.01115	0	0	1.7e-05	0.556397	0.721091	0.484165	0	0
lnc-CLDN24-3	4.037	0	0	0	0	0	0	0	0
lnc-CLDN6-1	10.9593	5.3583	3.01781	4.52143	7.80416	2.25355	3.70419	3.90562	2.41635
lnc-CLDN6-2	2.32578	0.402734	2.22697	0.764628	1.91967	0.762205	0	0.88065	1.08969
lnc-CLEC18B-2	0.63407	1.38482	1.77e-06	1.54391	3.37e-12	0.674971	3.04859	2.90261	1.74e-30
lnc-CLEC2A-1	0.626056	0	0	1.1713	0.348896	0.277058	1.04099	0.192067	0.475318
lnc-CLEC3A-4	2.07678	0	0.441901	0.910358	0	0.453737	0	0.943643	0
lnc-CLEC4D-1	2.0541	6.36699	2.12853	4.522	2.23619	1.77575	4.68576	1.91862	1.75758
lnc-CLEC4E-1	5.25999	16.3949	4.47691	9.79928	7.5977	2.01111	13.8524	8.56423	5.91468
lnc-CLEC4E-2	8.14315	23.0062	37.313	19.6168	40.5684	38.8625	26.202	47.1394	79.795
lnc-CLIC2-1	1.65357	2.71997	1.67128	2.03835	3.07039	1.98687	2.32554	1.75305	1.43328
lnc-CLIC3-1	0	0.336695	0	0	0	1.06203	0	0	0.182201
lnc-CLLU1.1-1	0.393775	0.539966	1.78004	0.288068	0.0774361	0.0591339	0.151198	4.45554	0.0316287
lnc-CLLU1.1-2	1.22534	0.251692	0.173905	0.534519	0.0463626	0.0920412	0.394722	0.10209	0.092077
lnc-CLMN-1	6.34e-42	1.14e-09	0.785286	1.00363	1.13558	2.74e-06	1.46722	1.52481	2.02273
lnc-CLNS1A-1	0.650104	0	0	0.569946	0	0.56814	1.24514	0	0
lnc-CLRN3-1	1.07512	0.893611	0.366025	0.377023	0.236638	0	0.82367	0.911885	0.483575
lnc-CLSTN3-1	18.2703	12.7337	12.4835	11.357	8.05231	12.9245	23.0736	16.4692	11.0585
lnc-CLUAP1-1	0.428711	0.593889	0	0	0.943612	0.37466	0	2.59729	0
lnc-CLUAP1-2	3.77e-05	2.58335	0	3.65e-05	0.873033	1.14018	2.7311	3.42549	1.89e-07
lnc-CLVS1-1	0.882836	3.3054	3.6598	0.274181	0	1.66348	2.27764	0.18947	0.984977
lnc-CMC1-2	1.34113	0.748967	0.230084	0.128842	0.595005	0.941585	0	0.267107	0.20265
lnc-CMIP-1	25.4915	11.0906	18.7085	14.9174	10.1907	20.912	18.0123	13.357	8.8513
lnc-CMPK2-1	2.06542	2.41893	2.53929	2.76391	7.92754	16.3228	1.36301	0.974227	0.579871
lnc-CMPK2-3	0.415564	0.0833861	0.102465	0.25878	0.647712	1.2923	0.0576448	0	0.221277
lnc-CMPK2-6	1.08497	0	0	0.611132	0	0.902332	0.346341	0	0
lnc-CMTM3-1	10.1487	8.2745	4.91133	7.82827	5.12942	4.61585	6.64085	6.16971	5.17083
lnc-CMTM4-1	0.852198	1.18054	2.17598	0	0	0	3.26443	0	1.27769
lnc-CMYA5-1	0	0	0	0	1.45368	0	0	0	0
lnc-CNN3-2	5.4e-06	0	0	0	1.54877	1.22987	0	0	0
lnc-CNN3-3	0.507796	0.0714558	0.0175611	0.0226109	0.0378446	0.314552	0	0.0781254	1.00942
lnc-CNPY3-1	10.4769	12.3205	8.18174	12.6804	9.38748	9.84264	9.09817	8.80309	6.61272
lnc-CNR1-1	36.1456	51.7035	65.7993	2.19935	80.6852	67.4276	63.9841	15.8189	72.116
lnc-CNTNAP3-2	1.45055	1.00472	0.12346	1.14453	0.478909	0.887369	2.36151	1.05456	0.76118
lnc-CNTRL-1	16.3962	45.5643	5.15857	9.38762	1.71684	7.38391	20.5939	12.9302	10.2727
lnc-CNTRL-2	1.1241	0	0	1.04e-06	0	0	0	0.340511	0
lnc-COG1-1	1.02438	0	0	0	0	0	0	0	0
lnc-COL1A1-4	3.4303	1.89805	2.06563	0.625796	3.59864	0.521793	2.49189	3.3382	2.14632
lnc-COL28A1-1	1.57652	0.48483	0.0401189	0.984899	0.192861	0.278165	0.673385	0.531373	0.392236
lnc-COL6A2-4	1.03739	0.461981	0	0	0	0.874334	0	0.202041	0
lnc-COL9A2-1	2.60649	1.68501	0.961329	1.59958	1.52987	1.13894	1.16485	1.57911	0.976971
lnc-COLQ-1	0.754435	0.0720824	5.75e-05	3.29777	6.04e-06	1.75e-06	9.34e-06	1.93469	1.97e-06
lnc-COMMD10-2	0.803387	0.758178	0	0.896789	0	0.185159	0.44301	0.134856	1.61504
lnc-COPG-1	0	34.1799	0	14.4208	22.6281	7.18757	3.93809	14.9481	9.24818
lnc-COPG-2	10.4663	24.2631	26.4505	18.6807	33.8836	19.3582	27.2158	19.5965	33.4112
lnc-COPS4-1	23.0545	33.82	10.2635	18.1647	32.0074	16.0665	23.3798	56.1012	7.51136
lnc-COQ10B-2	5.19767	0.65457	0.40217	2.48552	0.520013	1.65177	0.452504	0.858801	1.06266
lnc-COQ2-1	1.25811	0	0	0.551493	0	0	0	0	0.471569
lnc-CORIN-1	1.67318	0.479553	2.01336	1.92211	2.69856	1.61349	0.359141	0.279634	1.31917
lnc-CORO6-1	6.73067	14.081	9.3529	11.8016	6.34907	10.2036	20.7839	9.40364	9.98825
lnc-COX10-1	0.365949	0	0	0	0	0	0.166909	2.41093	0.0653278
lnc-COX19-2	2.24936	0.0791029	0.581207	1.85646	3.61e-06	0.000821436	0.327639	0.210047	2.6e-05
lnc-CPEB4-1	9.85416	13.5445	15.9104	10.7308	21.8943	22.8417	26.9563	9.62971	19.1776
lnc-CPLX1-2	4.33946	15.4488	4.74501	4.8124	13.1508	3.4517	2.59183	2.91819	9.56476
lnc-CPLX1-3	0	0	1.20753	0	0	0	0	1.71905	0
lnc-CPM-1	8.89598	28.1218	19.0551	16.6836	10.9933	18.0357	14.0344	17.8021	5.91763
lnc-CPM-3	4.55119	4.77971	3.77276	3.69909	2.38676	4.8671	3.59957	3.87492	2.39151
lnc-CPO-1	0	0	0	0	0	0	1.03188	0	0
lnc-CPO-5	0.37129	1.69363	0.165193	0.780534	0.285265	0.169617	0.33924	0.580988	0.581986
lnc-CPPED1-1	1.52729	1.36022	0.505268	1.24467	0.253947	0.20343	0.803019	0.780593	1.10514
lnc-CPVL-3	0.367327	2.65735	1.7369	1.86065	2.60517	1.14139	2.26697	1.23633	2.75365
lnc-CPXM2-2	1.95602	6.29383	3.90208	4.44444	3.17013	4.6408	10.4053	3.66956	4.6845
lnc-CR381653.1-3	4.00189	2.77189	0.283842	1.16948	2.56909	0.58289	1.59684	0	0.749998
lnc-CR381653.1-4	0	0	0	1.14659	0	0	0	0	0
lnc-CR392000.1-2	8.58426	7.07739	5.42598	4.06468	6.72037	6.37544	5.26131	5.19607	1.52019
lnc-CRABP2-1	3.33895	6.79242	2.62104	2.84664	1.13451	1.34266	1.36742	3.16173	3.13501
lnc-CREBL2-1	0	0	2.10433	0	0	0	0	1.49787	0
lnc-CREG1-2	0	0	0	0	0	1.04837	0	0	0
lnc-CRLF3-1	8.02164	1.58747	3.90139	4.01861	1.26114	1.00147	3.29225	1.38851	1.71811
lnc-CROCC-1	6.76313	0.293263	0.31953	1.15199	0.551936	0.360695	0.432196	1.13826	0.322477
lnc-CRYAA-3	0	0	0.879138	0	0	0	0.989167	0.625775	2.32295
lnc-CRYBA4-1	40.8672	27.0347	19.1029	20.4801	10.445	19.223	23.479	15.6161	16.9223
lnc-CSNK2A1-1	1.35096	0.873354	0.38328	0.94751	0.39647	1.41676	1.035	0.709333	0.405097
lnc-CSRNP3-1	14.2312	5.35102	3.46072	10.6941	12.0819	7.29156	3.69916	4.80355	7.77263
lnc-CST7-1	0.489525	5.62519	1.5357	3.35841	7.59872	6.3985	10.2483	4.65396	41.1931
lnc-CSTB-1	0.466119	0.988587	0.399147	1.05106	0.281887	0.443726	0.324895	0.448492	0.10844
lnc-CT47A1-1	9.29429	4.08493	4.0665	5.36675	3.69707	2.8706	3.57457	4.68104	3.9454
lnc-CTAGE4-1	1.88455	2.19222	1.07683	0.293704	0.409657	0.806459	0.260283	2.29452	0.0770148
lnc-CTAGE5-1	0.510023	1.28539	0.835079	1.41432	1.77437	0.741077	1.75462	0.977354	1.14701
lnc-CTBP2-2	0.526282	0.729053	0.447933	0	0	0	1.00799	0.318841	0
lnc-CTC-236F12.4.1-1	1.86426	12.8542	1.04475	3.41891	3.19915	3.37341	7.33488	3.70924	1.00376
lnc-CTC-236F12.4.1-2	2.13483	3.61914	1.75626	6.24396	1.46903	0.583269	1.49135	2.15654	6.10837
lnc-CTC-236F12.4.1-3	0	1.70936	0	1.65565	2.07834	0	1.18168	3.03581	0
lnc-CTC-236F12.4.1-4	0.929225	1.4572	2.35648	0.718549	0.766973	1.52834	0.444936	1.88262	0.788561
lnc-CTC-241N9.1.1-1	0.967	1.33957	1.09738	1.41295	2.83788	2.25355	3.08682	0.976405	0.966541
lnc-CTC1-1	5.92726	6.49749	4.15199	6.82112	4.27949	3.45352	4.6713	6.09875	3.10029
lnc-CTD-2210P24.4.1-2	0	0	0	0	0	0	2.11555	0	0
lnc-CTD-2517M22.14.1-1	1.46739	1.2185	0.427365	1.09033	0.642971	0.552461	0.702649	0.808518	0.252589
lnc-CTD-2517M22.14.1-2	1.83428	2.73036	1.70145	0.534374	0.678335	0.60135	1.84003	2.07512	0.718606
lnc-CTD-2547L24.3.1-1	0.93486	1.61881	1.19353	1.43428	5.14416	1.63399	1.56672	0.566372	0.700813
lnc-CTD-3203P2.2.1-1	11.084	7.20138	18.1906	10.7782	3.62369	13.8826	22.271	6.52467	12.7201
lnc-CTDSP2-2	21.1283	28.791	6.37022	15.5908	10.1822	8.93077	7.86919	3.53513	5.50832
lnc-CTH-4	10.2141	5.0767	2.90212	2.3331	4.46889	1.79653	3.72884	2.01307	2.27272
lnc-CTR9-3	6.00414	1.93541	1.75346	3.13474	2.8501	2.70142	2.89895	2.97435	2.17087
lnc-CTSD-1	1.79028	4.13341	4.06333	2.09271	2.62698	3.12912	4.0004	5.42307	7.60506
lnc-CTSL2-3	6.35777	3.03702	1.86595	1.92202	1.93017	0.766372	2.72933	1.85947	2.30086
lnc-CTSZ-1	13.9887	11.3991	4.90253	5.77124	4.5279	2.87648	3.94008	4.98521	6.78542
lnc-CTTN-1	0	0	0	0	0	0	0	0.992634	1.22826
lnc-CTU2-1	11.3356	0.785977	1.79627	2.61438	0.969918	1.70109	1.05171	2.47344	0.644372
lnc-CTU2-6	7.73766	3.0564	3.33136	3.31804	4.26174	3.07662	2.34297	2.56384	1.34687
lnc-CUBN-1	0	0	0.202191	0	0	0.415212	1.13748	0.431761	0
lnc-CX3CR1-2	1.33015	0.979173	0.422159	1.07753	1.25169	1.37256	0.48491	0.72748	0.833169
lnc-CXADR-1	0.668752	0	0	1.17259	0	0	0.64043	0	0
lnc-CXCL16-1	3.94217	4.79583	3.38391	5.69677	2.35903	3.01947	5.74777	3.6362	2.34193
lnc-CXCL2-1	3.96274	0.522814	0.321218	0.33087	0	0.164911	0	0.342967	0.565838
lnc-CXCR5-1	0.956528	4.37649	0.162825	2.93744	3.5821	0	0.549611	1.91399	0.143411
lnc-CXXC11-2	0.176988	1.86674	0.0502131	1.08639	0.389565	0.154674	0.0564976	0.994323	0.222985
lnc-CXXC11-4	1.53874	0.852637	0	0	0	0	0.174998	0.664253	0
lnc-CYB561-2	0	2.1036	1.03396	0.266258	0	0.265414	0.581686	1.83995	1.13835
lnc-CYB561D2-1	4.73341	0	0	0	4.23462	0	0	0	0
lnc-CYB5D2-2	22.1081	15.1945	14.2944	11.6317	4.79	14.5584	11.6265	5.39915	2.27381
lnc-CYB5R2-2	2.64082	1.21943	0.374611	1.92934	0.968758	0.769289	0	1.5999	0.659891
lnc-CYB5R2-3	2.68534	3.56565	2.8421	4.58095	1.39487	2.35931	2.26894	4.19699	0.315384
lnc-CYGB-1	1.77267	2.12079	1.98882	3.84992	5.54221	4.26023	1.50469	2.85572	2.17452
lnc-CYP7A1-4	1.01473	0.281138	0	0.177922	0	0	0	0	0
lnc-CYS1-1	4.83959	0.470472	0.14453	0.893235	0	0.519403	0.487856	0.462947	0.127297
lnc-DAD1-2	32.2586	23.6468	4.49892	21.9542	14.617	13.6797	7.84222	13.5638	4.83993
lnc-DAPP1-1	7.61262	6.32741	7.77516	8.00878	5.02671	5.32227	11.0811	7.56368	9.13082
lnc-DARS2-1	1.32e-62	1.74443	1.64e-79	3.22e-24	5.25e-93	9.49e-44	1.51e-48	3.17e-53	0
lnc-DBN1-1	3.03109	2.40564	3.13074	3.44164	1.9227	2.90647	4.84291	4.10627	3.6845
lnc-DBN1-2	12.0374	9.67429	8.36579	6.47309	8.52832	5.56332	9.67059	9.64521	7.83498
lnc-DBNL-1	3.76038	2.88715	1.48583	2.20916	1.09217	1.22789	2.61379	3.74999	2.21106
lnc-DBT-2	2.38215	2.14485	1.25564	1.19174	1.61047	1.17873	1.69149	1.04168	0.617364
lnc-DCAF10-1	0.628774	0.387126	1.18926	0.367497	0.576649	0.94636	1.03703	0.402097	1.20458
lnc-DCAF4L1-1	0	1.84822	0	1.16967	1.46829	1.16596	1.27767	0	1.00016
lnc-DCUN1D1-4	1.4076	0	0	0.246808	0	0	0	0	0
lnc-DDHD2-1	4.02524	0	0	1.76446	2.21493	1.75887	0	1.21932	0
lnc-DDOST-1	3.18524	2.12178	1.40106	1.98255	1.69559	1.24532	1.74277	1.77619	0.979029
lnc-DDX18-1	1.58194	2.01527	0.923453	1.54725	1.19188	0.603134	0.976576	1.78384	0.168545
lnc-DDX27-1	63.0971	139.404	82.2267	83.214	65.0666	87.4478	124.443	73.8339	62.143
lnc-DDX39A-1	3.3757	2.63574	1.41045	1.77568	2.4992	1.39459	1.23432	1.30144	1.15026
lnc-DDX39A-2	1.43371	0	4.27094	1.25693	1.57783	0	1.37299	2.60578	0
lnc-DDX49-1	9.36173	7.34146	5.64608	6.84244	5.42737	5.21908	7.52726	7.17975	5.55529
lnc-DDX51-2	2.33267	5.67683	0.44357	0.551529	0.334571	1.40173	3.24243	0.197388	0.698562
lnc-DDX51-4	0	0	0.925046	0	0	1.89964	0	1.31691	0
lnc-DDX51-5	0	2.0739	0	0.437499	0	0.436113	0	0.30233	0
lnc-DDX54-1	0	0	0	0	0	0	0	0	1.6789
lnc-DEF8-1	0.771844	0.000156508	1.98e-09	1.67e-06	2e-05	0.0383198	1.28e-07	1.09546	0.257672
lnc-DEFB124-1	1.2446	0	1.41241	3.27341	1.82627	1.08768	2.38378	0.754022	1.24401
lnc-DEGS1-1	1.08486	0.751819	0.32096	0.431964	0.255947	0.106803	0.124056	0.203123	0.704178
lnc-DENR-2	2.88442	5.9606	4.29427	7.43699	13.2265	6.55909	3.03676	1.63732	5.12637
lnc-DERL1-1	0	0	2.60752	0	0	2.67736	0	0	0
lnc-DGAT1-1	1.67438	4.37326	0.502502	6.47e-08	2.46762	3.33e-08	0.570005	0.371681	1.15137
lnc-DHCR24-1	5.59e-08	0	0.200699	0	0.0141549	1.08623	0.30208	0	0
lnc-DHCR7-1	6.13854	2.42961	3.35871	2.69083	2.41271	3.83186	4.19898	3.18767	1.64347
lnc-DHFR-1	0.503375	1.39464	0.856871	0	0	0.879821	0	0.304963	0.377352
lnc-DHFR-2	3.32686	0	0	0	0	0	0	0	0
lnc-DHRS7B-1	0.736643	0.919018	0.669144	1.3785	0.135115	0.21459	0.944967	0.77743	1.48119
lnc-DHRS7B-3	23.2332	11.1295	10.2683	4.2304	6.911	12.3061	13.8945	5.40535	4.54091
lnc-DHRS9-1	3.46904	1.60187	0.984196	5.06884	3.81775	6.06333	5.53687	2.80222	2.60054
lnc-DHRSX-1	4.08041	2.38002	1.25503	1.12967	1.77259	2.94548	1.33679	2.29717	2.09291
lnc-DHX34-2	1.12415	1.55727	1.8498	1.38297	1.46937	2.91315	1.71244	1.48993	1.34834
lnc-DHX37-1	26.6766	4.41785	3.81475	9.48339	3.60455	3.16367	2.02228	4.30803	1.22766
lnc-DHX37-10	0	0.760162	0	0.300163	0	0	0.766811	2.7118	0
lnc-DHX38-1	0.13156	8.19e-68	5.35e-06	1.54e-251	5.95e-12	2.57e-46	2.73717	5.16e-81	3.32e-58
lnc-DHX57-2	2.11053	0.487281	0.299387	2.15868	1.54845	0.922217	0.336857	0.852422	0.791072
lnc-DISP1-1	3.09954	2.74866	0.838616	0.879677	4.6022	0.861075	0.66559	1.49233	0.738624
lnc-DISP1-3	0	0.525666	0	0	0.417607	0.663242	0	0	1.13785
lnc-DKK3-1	19.9556	53.077	49.9351	30.0915	41.2877	19.1836	45.1007	60.6909	32.3128
lnc-DLEU1-1	0.200482	0.555451	0.341271	0.175762	0	1.05123	0.767966	0	0.300581
lnc-DLGAP5-2	23.6388	19.124	13.6813	18.9004	13.5278	13.0562	16.2992	16.1544	13.7513
lnc-DLK1-12	1.73575	0.655778	0	0.415018	0.69463	1.24111	0.906678	1.05158	0.709745
lnc-DLK1-2	0	0	0	3.41244	0	0	0	0	0
lnc-DLK1-4	0	0.0494057	0.132318	1.47115	0.599208	0.088575	0	0.35808	0.469733
lnc-DLX2-3	8.19685	5.94201	3.87061	5.62163	11.7688	8.30965	5.69752	4.68155	4.47844
lnc-DLX2-4	7.62667	3.67095	5.06785	3.82376	5.60331	7.0916	3.63842	4.27119	4.77667
lnc-DMBX1-2	1.25679	1.33325	1.35028	1.09681	1.06035	0.590293	0.55364	0.55605	1.87964
lnc-DNAJB5-1	0.0509089	2.99e-05	0.375629	0.26044	0.0769817	4.64e-07	1.2845	0.225636	8.74e-08
lnc-DNAJB5-2	1.00239	1.38859	2.13289	0.878791	0.551573	0.876007	1.4399	0	1.12715
lnc-DNAJC7-1	2.03466	0.962848	0.694915	1.47456	1.63288	2.19496	0.754177	0.499432	0.655367
lnc-DNAJC8-1	3.15847	1.3684	1.57511	1.53667	0.825071	1.5318	1.7712	1.35755	0.656985
lnc-DNASE1-2	6.21012	3.01098	1.18926	2.04165	1.70859	0.814074	1.48678	2.82174	1.74577
lnc-DNASE1-3	0.470592	1.95572	0	0.412568	0	0.822521	0	0.285102	0.705554
lnc-DNASE1L3-1	1.53084	0.731009	0.00106468	0.00040709	0	5.07e-06	1.44e-05	0.076389	0.000944724
lnc-DOCK3-1	3.14783	1.67158	1.56287	1.56383	1.55891	1.51303	2.5121	1.27138	0.51128
lnc-DOLPP1-1	0	0	0	0	0	2.16069	0	0	0
lnc-DONSON-1	1.7322	2.36e-27	1.11e-28	2.2246	2.28e-39	0.390732	3.33657	1.82869	1.39187
lnc-DOPEY2-1	2.39814	1.24579	1.78598	2.36525	0.659801	1.30987	1.14829	1.63449	0.449438
lnc-DPCD-1	26.8389	29.0971	22.8433	18.4145	8.98944	8.15829	11.1749	16.26	7.87289
lnc-DPY19L2-1	1.59898	0	0	0	0	0	0	0	0
lnc-DPY30-2	0	0	0	0	2.27355	0	0	0	0
lnc-DR1-1	1.46524	1.05154	3.88475	7.02062	0.730807	7.65861	7.6847	0.596811	0.230121
lnc-DRD5-3	11.4098	11.0898	6.9592	8.32682	4.91348	7.15028	10.2727	5.57839	7.77491
lnc-DSC2-1	7.06443	1.39804	1.4316	0.884769	5.18304	2.05792	0	1.42663	1.51309
lnc-DSCR4-1	4.21211	1.94499	3.58503	6.15458	3.09034	4.90807	0	5.95431	8.42022
lnc-DTNBP1-3	2.3625	1.9636	1.60861	1.65695	0	1.23875	0.452425	0.57249	1.41682
lnc-DTYMK-4	2.52609	0.699874	0	1.32877	1.39001	1.98685	0.967645	1.07128	0.378734
lnc-DUOX2-2	3.48573	3.38012	0.593358	2.44475	1.91806	0.609251	1.00143	0.844712	0.522611
lnc-DUOXA1-2	1.14595	0	0	0	0	0	0	0	0
lnc-DUSP1-1	5.21005	8.8213	2.95627	6.59772	0.637086	9.61227	7.7613	2.45501	1.3019
lnc-DUSP1-4	0.000484841	0.624353	0.14929	0.0932892	0.0685282	0.0544182	1.1085	0.326825	0.251182
lnc-DUT-1	2.13174	0.28176	0.173114	0.0891578	2.0986	0.0444377	2.15217	0.0308059	0.0381184
lnc-DUT-2	37.6657	2.79525	2.86235	5.30703	51.8149	4.11462	57.9706	0.814974	0
lnc-DUXA-1	5.25177	1.45504	2.68195	3.68338	2.31187	0.917928	1.00587	5.72709	4.72436
lnc-DYDC1-1	0.644949	0.413122	1.69475	0.26145	6.92e-06	0.814648	0.890451	2.1829	1.04556
lnc-DYNLL2-1	2.60068	2.07685	1.22394	1.66307	1.68359	0.748684	0.761812	1.31608	0.940388
lnc-DYNLRB1-1	4.26898	0	3.63344	0	0	0	0	0	0
lnc-DYX1C1-CCPG1-2	3.43403	1.62117	0.622135	1.40581	1.45147	1.313	0.470166	0.717707	0.0101129
lnc-DZANK1-2	0	0	1.66946	0	0	0	0	1.18833	0
lnc-DZIP1-1	3.91153	0.00190044	1.04725	0.00271471	0.00338268	0.301708	2.26399	0.00131593	0.313546
lnc-E2F3-2	0	0	0	0	6.63562	0	0	0	0
lnc-EBPL-1	3.31983	6.05121	2.67688	2.75731	2.69208	2.44318	1.67328	2.64641	3.66755
lnc-ECI1-1	2.16488	0.473524	0.581869	1.2986	0.626972	0.597453	1.20027	0.432721	0.341661
lnc-EDAR-3	0	0.60057	0.368992	2.02709	0	0.505167	0.415174	0	0.324997
lnc-EDC4-1	2.13404	1.60261	0.403142	0.904148	0.828507	0.708978	0.956049	0.804713	0.512799
lnc-EEA1-1	2.72222	0.361794	0.498883	1.56646	0.0586423	2.41737	1.46226	0.981579	0.972967
lnc-EEF1A1-1	0	5.28e-112	0	3.28e-75	0	0	1.17676	5.85e-152	0
lnc-EEF1B2-1	3.08127	0.393855	0.967334	1.00532	0.670346	0.496806	1.1357	1.23804	0.638004
lnc-EEF1B2-2	0.388217	1.12319	1.31e-07	0.487436	0.727822	0.00023951	3.9e-05	0.0314885	0.73198
lnc-EEPD1-1	0.93486	0.647526	0.198921	0.819591	0.257208	0.816995	1.79054	0.707965	0
lnc-EFCAB8-1	10.4845	8.86397	6.03659	6.15038	3.39366	4.78345	8.121	4.25017	4.56554
lnc-EFNA1-1	1.66312	0.223162	0.662704	0.305195	0.213882	0.151674	0.177834	0.317361	0.253144
lnc-EFR3A-4	0	1.41868	0.871642	1.49639	0.751365	0.298329	0.326911	0.413626	0
lnc-EFR3A-5	1.8017	6.23968	3.45031	2.76421	6.44412	4.33	3.01944	0.81865	3.37658
lnc-EFR3A-6	8.18007	12.4649	9.32944	8.03204	8.82229	8.00659	9.55704	7.73102	8.09443
lnc-EFR3B-3	3.74886	0.0339403	0.065329	2.39276	0.113116	0.448977	0.0234629	1.69087	0.974733
lnc-EGFL6-1	1.61559	0	0.458356	0	0	0	0	0	7e-06
lnc-EGLN1-1	23.5066	49.1517	58.7632	48.249	63.5277	57.9512	31.0993	47.1976	104.11
lnc-EIF2AK3-1	0.150276	0.104088	0	0	0	0	0	1.43006	0.0563269
lnc-EIF2AK3-4	3.31432	2.95967	0.158836	2.31796	2.20844	5.91313	0.755344	4.97445	0.288594
lnc-EIF2AK4-2	0.705513	0.452888	0.199418	0.699948	0.678766	1.01658	0.414409	0.791711	0.114276
lnc-EIF2AK4-3	2.3e-116	3.71005	4.14e-69	1.29712	2.79e-120	1.8e-162	7.92e-59	5.89e-108	0.0270065
lnc-EIF2B1-2	0	0	0	0	1.63	0.64719	0	0	1.11031
lnc-EIF2B1-3	0	0	0	0.333653	0	0	0	1.06273	0
lnc-EIF2C2-1	12.8196	16.4616	10.0171	13.4135	16.1835	9.21265	8.9076	9.49167	8.09229
lnc-EIF2C2-2	1.08709	0.792595	0.438275	0.551765	0.314832	0.100003	0.54792	0.415956	0.128673
lnc-EIF2S2-3	1.25813	1.34e-05	7.44e-06	0.553762	8.52e-06	0.252805	8.73e-06	5.3e-06	6.78e-06
lnc-EIF2S3L.1-1	3.14529	2.43049	0.598479	0.924692	1.35423	0.374823	0.336691	2.47397	0.26356
lnc-EIF2S3L.1-2	0.754781	1.04559	0.642414	0	0	0	0	0.914547	0
lnc-EIF4ENIF1-1	0.896977	1.24257	0.802614	0.262126	0.658095	0	1.14532	0.742789	0.224138
lnc-EIF6-1	37.8614	36.6964	29.3559	27.2746	24.2669	23.9316	40.372	42.1525	39.9905
lnc-ELF2-2	0	2.68284	0	0	0	0	0	0	3.74095
lnc-ELF5-1	20.3678	3.10601	2.51114	5.22688	1.55309	3.64309	1.53821	1.98073	2.54209
lnc-ELOVL1-1	0	0	0.500201	0.51523	3.05841	1.0272	0	0.356046	0
lnc-ELOVL5-2	0.852198	0	1.45066	0.747121	0	0	1.63221	0	0.638846
lnc-ELTD1-6	3.69062	4.39006	11.412	15.9616	26.2456	73.1347	3.65611	2.95707	3.26868
lnc-EMILIN1-1	0	1.23298	0	0.780306	0	0.777834	2.55707	2.1569	0
lnc-EMP3-1	1.68255	2.61487	0.185548	1.1557	0.933364	9.72e-06	0.868738	0.973126	0.933377
lnc-EMX2-1	2.31236	0	0	0.150547	0	0	0	0.115074	0
lnc-ENDOD1-1	0.272101	1.69348	1.00263	0.810243	0.74905	0	0.503486	0.885465	0.316813
lnc-ENO3-1	1.57e-19	9.39e-10	7.15e-11	2.71e-62	2.37e-11	3.83431	5.03e-29	2.36e-25	1.09e-46
lnc-ENO3-2	3.64e-205	1.29e-85	7.04e-75	0	9.35e-218	0	1.5e-212	0	1.27973
lnc-EPHA1-1	17.2097	12.8406	14.869	12.0833	11.9537	13.6201	14.672	6.93249	18.4465
lnc-EPHA6-1	72.4027	19.7245	48.8253	11.9407	40.2015	10.4192	9.54271	9.97482	16.3174
lnc-EPHA8-1	0	0	0	1.4341	1.80023	1.42956	0	0	0
lnc-EPN1-1	0	0	0	0	2.15864	0	0	1.18833	2.94081
lnc-EPS8L1-1	1.4512	0	0.0561435	0.462643	0.290378	0.461178	0.252681	0.23978	0
lnc-ERAL1-2	5.25999	19.1273	7.83459	8.64643	8.68309	13.5032	7.87066	8.56423	24.8909
lnc-ERAL1-3	18.129	22.5111	23.6462	13.3479	22.9347	33.3653	19.5366	8.24884	48.571
lnc-ERAL1-4	2.70767	4.09189	4.48214	4.20427	4.17387	4.16941	5.99299	1.78952	5.13031
lnc-ERAL1-5	1.18982	1.64824	1.26585	0.521555	1.30942	0.779854	1.13943	0.540625	1.11492
lnc-ERGIC1-2	1.64318	1.972	2.85252	1.42061	2.36477	2.51292	3.12077	3.58357	2.07841
lnc-ERGIC2-2	1.78082	3.23459	2.17228	2.87613	4.05514	1.89917	2.35836	3.05704	2.95617
lnc-ERGIC2-3	1.81271	0.41852	0	0.264866	0.332487	0	0.289323	0	0
lnc-ERI1-3	0	4.68715	0	0	0	0	0	0	0
lnc-ERICH1-7	3.09158	2.47431	0.800658	0.932853	0.540131	1.02321	0.37315	2.68351	9.15e-07
lnc-ERLEC1-1	0.00163931	1.38839	0.746251	1.15324	1.03405	0.930608	0.959794	1.10054	0.798212
lnc-ERMP1-1	1.3901	0	0.295787	0	0	0.30371	0.332807	0	0
lnc-ERN1-1	20.9937	34.7569	19.1757	20.0376	10.758	18.1435	41.7249	20.9253	20.5883
lnc-ERP44-1	3.85e-07	3.43e-06	8.27e-08	3.14e-06	1.76e-07	2.5e-07	2.70515	1.46e-06	3.79e-05
lnc-ERV3-1-1	1.02932	0.209045	0.357212	0.942883	0.105336	0.337387	0.31386	0.481367	0.316823
lnc-ESCO1-1	4.55078	2.52166	2.32397	0.797933	3.00493	0.795405	0	2.20562	0
lnc-ESRP2-2	8.74e-08	0	0	1.21824	0	0	0	4.16e-07	0
lnc-ESRRB-1	12.3212	7.22805	10.4272	9.19914	10.9773	7.13624	13.1675	11.8086	6.63121
lnc-EVX1-10	0.694625	1.61049	2.05996	0.692853	0.570686	0.962018	0.579215	1.96759	2.71611
lnc-EVX1-13	34.067	22.1673	41.9678	12.2236	7.69044	5.52813	54.1241	49.1396	16.2755
lnc-EVX1-15	28.1576	23.9434	25.7441	22.765	31.2783	26.0525	25.5275	25.447	26.294
lnc-EXD2-1	0.863284	0.412067	0.371335	0.765902	0.961435	0.763476	1.25493	0.523646	0
lnc-EXOC2-3	2.49032	1.56809	0.770754	2.77869	2.24235	1.58279	1.08402	1.50872	0.848569
lnc-EXOC2-7	1.97658	6.83794	7.51011	4.72778	10.7737	3.17772	2.57501	8.47275	10.7735
lnc-EXOSC6-1	1.60509	1.04823	0.0487906	0.673438	0.44161	0.502977	0.505053	0.861289	0.343786
lnc-EXOSC6-2	10.1109	4.65396	3.41248	2.93438	3.94539	1.88735	3.36473	2.11592	1.64881
lnc-EXOSC6-3	7.69658	2.9372	1.06664	2.61311	2.79135	2.10766	2.67687	3.52084	1.20492
lnc-EXTL3-1	0	4.53212	0	0	0	2.85913	0	0	4.90508
lnc-EXTL3-4	15.1508	15.5544	5.701	13.0693	7.71245	6.72474	2.91649	7.73694	2.1014
lnc-EXTL3-5	7.78253	7.9686	3.45595	6.82294	5.58576	4.13994	4.53657	5.73992	1.7756
lnc-EYA3-1	1.23573	0.570614	0	0	0	0	0.394465	0.24955	0
lnc-EYS-1	23.5459	20.3237	25.0751	22.6031	14.455	25.6807	30.0881	25.3646	20.3578
lnc-F13A1-3	9.73417	3.31642	2.59859	2.97694	2.15118	2.40982	1.60163	2.2124	1.04157
lnc-F2RL2-2	0	1.23301	0.252521	0.520217	0.326514	0.518569	0	0.179746	0
lnc-F8A2-1	2.70667	1.87416	2.01515	2.07633	1.86022	0.885836	0.647955	2.04968	2.02914
lnc-F8A2-2	0.594362	0.571234	0.541356	0.796866	0.580942	0.462621	4.46038	3.19469	0.620556
lnc-FAAH2-2	4.13178	0	0	0	0	0	0	0	0
lnc-FABP5-2	0.588743	3.85971	4.51837	3.27241	2.98257	1.7696	1.96139	0.975901	1.82015
lnc-FABP5-3	0	1.4515	0	0.459302	0.576562	0	0	0	0.392738
lnc-FABP5-4	1.03634	0	0	0	0	0	0.330818	0	0.258963
lnc-FAHD2B-1	1.02914	0.981125	0	0.104636	0.172247	0	0	0.361538	0.0894714
lnc-FAHD2B-3	3.26055	0	0	0.952841	0	0.949822	0	0.658453	0
lnc-FAM101B-1	0.850287	1.56297	0.389043	0	0.852619	0.397219	0	0.393868	0
lnc-FAM105B-1	74.6406	70.7811	18.832	37.7699	28.7557	34.7319	32.2052	50.8312	16.9562
lnc-FAM108A1-1	4.18392	2.22921	2.0088	1.59889	1.06258	2.0626	4.41768	1.62485	1.4476
lnc-FAM109B-1	1.6595	1.46154	0.417451	1.52703	0.582454	1.01317	0.939593	1.83452	0.235078
lnc-FAM110A-1	14.1157	3.11897	1.14379	3.32566	1.96529	1.99885	2.38242	2.81704	0.835334
lnc-FAM114A1-1	0.000560324	0.296679	6.29009	1.82255	10.39	0.00306987	0.000116327	1.83e-06	3.79e-05
lnc-FAM120AOS-1	0.962088	2.33235	2.04715	1.26519	0.794099	0.84079	1.15168	2.04004	2.52429
lnc-FAM126B-1	1.99101	2.75812	2.03352	1.92007	3.72495	2.26198	3.43204	3.01556	1.04479
lnc-FAM126B-2	5.85015	73.2804	30.4834	29.5423	28.329	30.705	39.319	17.406	43.4389
lnc-FAM129B-1	4.0701	1.42094	1.67272	2.41904	1.34322	1.10441	1.21017	1.12987	0.733985
lnc-FAM138A-1	6.41906	13.3767	13.5859	16.5892	14.0527	9.37168	4.51645	21.2767	34.9527
lnc-FAM138A-3	26.2571	83.0791	64.4423	50.0236	67.798	41.0753	66.4047	49.8907	116.536
lnc-FAM138A-4	32.622	97.2193	79.9623	63.4438	87.2323	58.4989	75.1352	61.9155	135.12
lnc-FAM138A-5	2.53637	7.64298	13.0885	3.2274	15.4817	2.04363	1.67577	10.055	17.2671
lnc-FAM149B1-1	2.07376	3.5505	0.430519	1.17744	0.311636	6.13e-06	1.85941	0.359017	0.232614
lnc-FAM156B-1	0	0	0	3.35151	4.20715	0	0	2.31603	0
lnc-FAM160A1-1	0.0864179	0.239428	1.00029	0.492457	0.380419	0.264329	0.331032	0.0261775	0.0647827
lnc-FAM160A1-6	1.31292	3.05729	0.675265	0.362567	0.293916	0.541336	0.25576	1.3179	0
lnc-FAM164C-1	0	2.03895	0	0	0	0	0	0	0.551686
lnc-FAM165B-1	0.602956	0	0	0	0	1.05387	0	0	0
lnc-FAM168A-1	16.3129	20.8627	15.5788	13.9816	9.08934	15.057	17.4399	9.45133	1.93215
lnc-FAM174B-4	1.20827	9.74847	0.000409833	0.000430693	0.0881425	1.03526	0.810241	1.53e-06	0.958379
lnc-FAM188B2-1	0	0	0.41228	0.849335	0	0.423322	0.46388	0.293463	1.08937
lnc-FAM18A-1	1.46242	0.337645	0.311175	0.213683	0	0.639018	0.466827	0.516824	0.274073
lnc-FAM196B-1	5.85779	0	3.73929	2.56776	1.61165	3.83944	9.81699	5.32329	4.39126
lnc-FAM198B-1	0	1.54756	0	0	0	0	0.476227	0	0.203041
lnc-FAM200A-1	5.18467	3.29083	4.3466	2.2666	0.703329	6.28832	2.49194	1.70066	1.83048
lnc-FAM207A-1	43.8885	55.4383	32.0305	3.80563	10.1756	9.95262	22.4579	17.0334	13.8448
lnc-FAM211A-1	0	0	0	1.04199	0	1.03869	1.1382	0.72006	0
lnc-FAM213B-1	2.5032	0.770589	0.473452	3.16991	0.612182	1.21533	4.79437	0.842515	1.25101
lnc-FAM22B-1	1.90771	5.10446	5.24379	1.17688	1.16008	9.73401	3.39271	7.36774	4.70197
lnc-FAM22E-1	0.329656	0.95224	1.2458	2.48993	2.44679	0.754107	0.445798	0.888453	0.741215
lnc-FAM22F-1	1.6107	1.33877	1.00533	1.69452	0.709042	0.656891	2.77647	0.845709	0.804966
lnc-FAM27A-1	2.60049	1.80122	0	0.569962	1.43095	1.70447	1.86777	2.95401	0.487361
lnc-FAM27B-2	3.41385	3.4701	1.60375	3.6537	6.55444	3.44839	2.5581	2.6323	3.42331
lnc-FAM27C-1	1.64179	0.852882	0	0.359839	0.451706	0	2.55492	0	0.615379
lnc-FAM27D1.1-3	7.12449	0	0	0	3.92032	0	0	0	0
lnc-FAM27E1.1-1	1.0918	0.756231	0	0.319061	0.400517	0	1.21983	0	0.545643
lnc-FAM27E1.1-3	1.43371	1.98611	0	2.51387	1.57783	0	4.11898	0	0
lnc-FAM3A-1	0.795035	1.10135	0.507506	0.348503	0	0.347399	0.190341	0.24083	0.297997
lnc-FAM40A-1	4.2139	2.67884	1.64589	2.73279	2.19169	2.24489	2.43232	2.71031	1.49292
lnc-FAM40A-2	1.64629	0.8119	0.424513	0.637946	0.976489	0.497145	0.853293	0.786346	0.683431
lnc-FAM43A-11	1.0923	0	0.464843	0	1.78	0	0.192996	0.510286	0
lnc-FAM43A-4	2.01431	0.453483	0.432029	0.892358	0.000172625	0.645939	2.42679	1.38748	0.569356
lnc-FAM46C-1	7.21972	4.50063	4.54722	5.12692	3.17818	3.84878	5.66945	4.72389	3.8968
lnc-FAM53A-1	6.46574	3.24912	0.529726	0.545594	0.684884	0.543868	1.49194	2.26217	1.74001
lnc-FAM54B-1	4.5708	7.25e-06	0.000288695	0.564947	3.93e-06	0.138455	0.782963	8.2e-06	0.71474
lnc-FAM59A-2	0	0.467373	0.574311	0	0.742595	1.17939	0.64619	0.613197	0.505835
lnc-FAM63B-1	2.00626	0	0	0	0	0	0	0.405154	0
lnc-FAM65A-1	11.6926	5.53307	4.11365	12.3483	5.38618	6.79453	1.75307	3.37174	3.4402
lnc-FAM65B-1	1.55342	0.19563	0.480783	0.866651	0.621661	0.617075	0.540956	1.71112	0.423458
lnc-FAM69C-2	8.59659	7.79563	6.07716	6.99399	7.35289	2.99732	7.37782	6.64007	6.89629
lnc-FAM70A-1	3.20397	6.01742	0.0452227	1.81595	0.410509	0	0.651617	1.39572	0.0797052
lnc-FAM71F2-1	22.7479	35.244	16.604	19.3115	13.0988	10.1293	15.3691	19.199	25.6886
lnc-FAM72A-1	0	0	0	0	0	0	0	1.01417	0
lnc-FAM72B-2	1.97437	7.33701	11.5139	9.26828	41.5925	12.0046	3.86023	5.95826	24.7582
lnc-FAM72B-3	0	1.28808	0.923303	1.4945	1.7055	1.2189	1.63249	0.844987	1.27791
lnc-FAM72B-4	1.89268	0.327738	0	0.829654	0	0	0	0.143331	0.177354
lnc-FAM72C-1	1.68334	0.664596	1.42026	3.09257	4.56595	2.05469	2.49556	2.53946	0.503386
lnc-FAM72C-2	2.55e-208	1.13573	0.512424	0.537231	0.704856	0.189747	0.207983	0.272417	0.153861
lnc-FAM75A4-1	1.84407	0.982529	0.120734	1.11925	0.468333	0.867772	2.30935	1.03127	0.744369
lnc-FAM75A5-3	1.03112	0.408115	0.349255	0.332076	0.312641	0.220683	0.673081	0.331469	0.0788751
lnc-FAM75A5-4	1.88572	1.00472	0.12346	1.14453	0.478909	0.887369	2.36151	1.05456	0.76118
lnc-FAM75A6-4	1.01115	0	0	0	0.556397	1.3255	0.484165	0	0.379003
lnc-FAM75A7-4	2.27922	0	0.551947	0	0	0	0.135239	1.88952	0.269535
lnc-FAM76A-1	0	4.02296	1.76552	4.00084	5.02225	14.1399	0.794592	1.50804	0.311002
lnc-FAM82A1-2	1.14e-07	4.01e-07	0.359554	0.740716	1.48477	3.45e-07	2.43e-07	0.255933	1.17492
lnc-FAM82A2-2	16.0449	7.4021	3.53464	8.14674	4.33848	3.6906	4.71465	5.56378	2.68546
lnc-FAM84B-7	9.26875	7.8791	1.10681	5.32799	2.79446	2.91084	2.78958	2.68338	0.863613
lnc-FAM92A1-1	4.98e-05	0.057686	0.133221	0.00967368	1.39412	1.11126	0.581618	8.14e-06	1.95e-05
lnc-FAM98A-1	1.79332	1.24213	0.763171	0	0	0	0	0	0
lnc-FAM9C-1	0.390609	0	0	0	0	0.0728275	0.0798048	0	1.13038
lnc-FAS-1	4.67619	4.26592	4.56247	3.59966	8.15868	2.2925	2.29369	3.0403	3.16348
lnc-FASTK-1	1.99334	0.53674	0.492896	1.10904	0.320272	0.96749	0.512961	0.921856	0.640191
lnc-FBLN7-1	0.846023	0.505855	7.83e-07	4.38e-05	3.23e-07	1.10748	0.000258761	0.103728	0
lnc-FBN1-3	1.07224	0.143929	0.322408	3.17e-24	2.39149	0.193898	2.11107	2.29e-29	5.69e-46
lnc-FBN2-2	0.674575	1.03131	0.833987	0.491604	0.00066427	0.463392	0.265746	0.89103	0.114388
lnc-FBRSL1-1	0	0	0	1.10703	0.463217	1.8392	0	0.255001	0
lnc-FBXL7-4	0.531114	1.47149	0	0	0	0	0	0	0
lnc-FBXO25-1	1.85619	2.68316	1.32799	0.707531	1.24343	1.9513	0.798623	1.05936	1.67381
lnc-FBXO25-2	1.73868	1.35756	1.59601	0.765224	1.23157	1.55815	1.08719	1.06868	1.31945
lnc-FBXO28-1	2.80233	2.43894	0.736958	1.35802	0.678644	1.02474	1.6983	0.50388	0.5948
lnc-FBXO31-1	1.52788	1.58742	2.27573	2.00924	0.420366	1.33525	3.65794	4.62823	3.14976
lnc-FBXO47-1	46.1567	14.3284	36.183	16.3438	17.6241	35.8227	23.4017	4.85747	34.3241
lnc-FBXO47-2	3.06022	4.23929	1.73642	0.447149	0.561306	2.22866	0.976873	0.617997	1.91173
lnc-FBXW11-1	0	0	0	0	0	0	0	0	3.32429
lnc-FBXW4-1	0	0	0	0	1.07518	0	0	0	0
lnc-FBXW5-1	1.13778	0.525386	0.806997	0.664996	0	1.32578	0.726398	1.49351	0.284311
lnc-FCGR1B-2	1.52383	4.56487	1.90031	4.10127	2.30113	3.4683	2.68081	4.48752	1.06214
lnc-FCGR3B-1	1.83749	1.90909	0.977461	0.805464	1.0111	1.60582	0.439918	0.278305	1.0331
lnc-FCGR3B-2	5.34698	3.04999	2.67703	5.23919	2.42301	3.29848	1.20483	1.33387	1.17892
lnc-FCHSD2-2	1.86513	0	0	0	0	0	0	0	0
lnc-FCHSD2-3	0	0	0	1.29771	0	0	1.41754	0	0
lnc-FCN2-1	1.37812	0.636364	0.781969	0.402732	0	0	0	0	1.0331
lnc-FCRL3-1	1.70268	1.57247	0	0	0.62461	0.496002	0	2.75078	0
lnc-FER1L6-1	0	0	0	0	1.77978	0	0	0	0
lnc-FES-1	15.795	17.9023	15.2767	11.9592	7.11111	16.9408	19.2514	20.4432	17.2227
lnc-FGD3-1	0	2.52166	3.87328	0.797933	0	0.795405	0.87161	0	0.682293
lnc-FGD4-1	0	1.58747	0.975347	0	0	0	0	0.694257	0
lnc-FGFBP1-1	1.87881	6.24648	3.83786	1.31772	1.65414	2.29871	2.15909	3.41476	2.81689
lnc-FGFR1OP-1	0.212883	0.516082	0.158541	0.256658	1.20677	0.725017	0.0509667	0.177336	0.538605
lnc-FGFR1OP2-1	3.14401	1.65004	0.630391	1.88155	0.963156	0.84234	0.418113	1.03695	0.166735
lnc-FGGY-1	0.366234	0	0	0.321077	3.95719	3.8754	0.350724	0.443756	0.274546
lnc-FIG4-1	0.453962	0.628868	0.772757	0.397988	1.49878	0.396727	1.30421	1.65016	1.02093
lnc-FKBP9-1	2.46979	0.977537	2.40241	3.71189	3.10635	4.00847	2.02731	1.9238	2.38046
lnc-FLNA-1	3.50837	0	0	0	0	0.766511	0	0.531375	0.657508
lnc-FLRT2-2	1.55409	0.732801	1.44807	1.35885	4.60379	0.77376	0.3997	0.900389	0.916299
lnc-FLT3-1	1.904	0.85496	0.71158	1.7595	1.14635	1.0478	1.08697	0.826022	0.687996
lnc-FMN1-5	2.67423	0.741788	0.651081	0.938902	0.336744	0.33426	1.24537	0.509788	8.19e-07
lnc-FMNL1-1	2.04954	2.59909	3.27971	2.89127	1.85865	4.611	3.34578	3.24086	1.79909
lnc-FMR1NB-1	0.86448	10.778	3.67891	3.78945	3.80551	3.77744	10.7623	4.7136	3.88832
lnc-FNBP1L-1	11.0108	0	0	0.345135	0	0.688084	0	0.357212	0
lnc-FNDC9-1	0.607201	0.629241	0.406345	0.227557	0.525412	1.08156	1.16297	1.13169	1.09107
lnc-FOS-2	0.950227	0.634676	0.592921	0.597081	14.6631	0.595189	0.454986	1.15001	0.178083
lnc-FOXB1-3	2.31611	0.092274	0.439926	0.281091	0.268611	0.30371	0.566547	0.56753	0.13158
lnc-FOXD4L1-1	0	0	0.485441	1.11811	0	0.0944842	0	0.841813	0.0932572
lnc-FOXI2-1	2.15386	4.97287	0	0	0	0.627436	0.687548	3.4797	0.53821
lnc-FOXK2-1	0.0012368	14.6166	12.8554	0.00117906	8.4235	14.2848	0.00599161	0.00189025	15.9766
lnc-FOXN1-1	7.10787	7.44535	2.05207	1.99632	6.17568	8.07811	1.69873	0.000103034	3.04738
lnc-FPGS-1	0.905049	1.69755	0.988401	0.384624	0.137948	0.648117	3.57e-20	0.626725	0.0939664
lnc-FRAT1-1	5.91534	7.20378	10.9637	9.03156	5.97109	10.057	8.48701	10.4868	10.6876
lnc-FRG2C-4	0	0	0	1.03243	0	0	0	0	0
lnc-FRMD4A-1	4.11289	19.5187	0	4.12103	5.17305	0	18.006	8.54341	7.04758
lnc-FRS3-1	4.48887	0	0	2.62359	0	2.61528	1.43292	3.62602	1.12168
lnc-FRY-1	47.6884	21.1964	32.5579	33.9833	28.6266	30.7555	15.1415	27.8099	12.9998
lnc-FSCN1-1	1.10783	1.18052	0.507719	0.971237	0.187568	0.96816	0.897699	0.877678	0.638832
lnc-FSCN2-1	0.162452	1.28417	0	0	0	0.176429	0.155572	0.196839	0.121781
lnc-FSD1L-1	0.632326	0	0	0.27718	0.695888	0.276302	1.21109	0.383086	0.711029
lnc-FSIP1-1	0	0	0	0	0	3.88e-07	1.72071	0	0
lnc-FTH1-1	0.328749	0.455413	1.39903	0.288214	0.723591	0.861903	0.944479	0.398336	0.739335
lnc-FTSJD2-1	3.3086	0.999652	0.0523534	0.062238	0.0352971	0.0280294	0.098179	3.53866	0.0922226
lnc-FURIN-1	11.836	1.62005	2.56596	4.23037	3.86105	8.01291	5.19677	1.69229	6.31241
lnc-FUS-1	1.11403	1.80046	1.26424	1.13945	1.02168	0.811312	1.95589	1.91227	0.556751
lnc-FZD5-1	0.446942	2.47658	1.52162	0	0.491869	1.56237	1.71206	0.812321	0
lnc-G3BP1-2	2.20822	1.52951	1.12768	0.838909	1.13409	0.836251	0.98686	1.07025	0.441434
lnc-GABARAPL1-1	0	0	0	0	0	3.03091	0	0	0
lnc-GABARAPL3-3	0	0	0.37319	0	0	1.14956	0.419898	0	0.328694
lnc-GABPB1-1	1.43913	1.59489	0	0.252338	1.90056	2.01231	1.10255	0.348752	0.647304
lnc-GADD45A-1	1.52788	3.40788	3.41441	0.100967	3.0129	3.11096	3.75755	8.05019	0.829971
lnc-GADD45G-1	2.51554	0	4.28208	2.20537	1.3842	4.39676	4.818	2.286	0.942879
lnc-GADD45G-2	3.36094	0	0	0.736634	1.84939	0	0.804651	1.01809	0
lnc-GALC-1	1.29808	7.70869	18.2454	6.41124	5.86916	4.00501	11.4388	7.50493	7.67593
lnc-GALE-1	1.71794	0.44414	1.19581	4.53e-08	1.13388	0.406298	5.26e-08	0.879741	0.0261425
lnc-GALM-1	0	0	2.37183	2.4431	0	0	0	0	0
lnc-GALNT10-1	7.55401	0	0	0	0	0	0	0	0
lnc-GALNT9-1	3.74219	1.39083	0.155369	1.2803	1.00448	1.03695	0.524445	0.718853	0.342111
lnc-GALNTL4-3	2.33507	0	0	0	2.56979	0	0	0	0
lnc-GALNTL5-1	0.0160533	1.1e-36	5.28e-17	1.87e-38	6.46e-35	0.227981	0.491832	1.1173	0.122817
lnc-GAMT-1	2.38789	0.702002	0.384164	1.01416	0.460054	0.829287	0.737736	0.911139	0.31384
lnc-GAPDH-1	0.661259	1.83207	0	0.289863	0	0.577889	0	0.801229	0
lnc-GAPDH-2	20.1564	15.5124	1.90618	2.45871	7.39417	13.7006	11.9862	5.42732	5.52742
lnc-GAPDH-3	1.21693	1.21863	1.18821	1.15369	0.827465	0.97862	9.59e-05	0.832337	1.05074
lnc-GARS-1	3.20129	8.47e-13	0.45412	1.11841	0	0.932585	1.07839	8.56e-09	0.511341
lnc-GARS-3	0	2.02628	0.622476	0	0	0	2.10115	0.443082	0.548257
lnc-GARS-4	9.06654	13.5005	8.55022	11.2015	10.5006	12.7831	12.0103	3.74241	9.66557
lnc-GAS8-1	14.544	8.16822	6.81484	31.4724	5.65908	21.6089	12.1154	24.4747	4.72021
lnc-GATAD1-2	10.2095	2.10994	0.798116	3.91135	1.75573	4.2898	4.22726	2.50957	2.04587
lnc-GATAD2B-1	1.09716	5.76e-09	0	0.992073	3.37e-08	0.96279	0	0.672137	0.861843
lnc-GBP5-2	1.59567	1.40074	0.430309	0.345135	1.12028	0.386556	0.953091	0.64991	0.135277
lnc-GBP6-1	13.8781	60.2657	69.2941	123.8	281.114	68.1983	14.848	18.2131	26.722
lnc-GCGR-1	9.54014	9.7007	4.44718	1.09369	0.0319634	1.76841	10.0253	1.51e-05	2.97e-05
lnc-GCM1-1	1.19734	0	0	0.349901	0	0.348793	0.764419	0.241796	0.598384
lnc-GCNT1-1	3.02528	0	0	0	1.66469	1.32193	0	0	0
lnc-GCNT1-2	0.904372	0.626409	0	1.18929	0	0	0.433036	0	0.338979
lnc-GCNT3-1	0.762146	1.31439	6.28e-08	1.85e-07	3.02e-07	1.88e-07	1.24e-07	1.09242	2.1e-07
lnc-GDA-2	12.1976	0.686019	1.37972	2.79996	0.801894	1.38509	0.352433	1.70758	0.225267
lnc-GDAP1L1-1	5.87395	5.08125	4.96905	9.96456	7.39461	12.8291	13.945	6.5057	5.67765
lnc-GDE1-1	1.36763	0	0.232806	0	0.301022	0	0	0.165712	0.205048
lnc-GDF5-1	8.05789	5.01581	1.51513	1.79456	0.441059	0.777853	1.37149	1.33405	1.46071
lnc-GFOD1-1	6.07e-100	1.32292	0	0	0	1.01005	2.00544	2.03743	1.00843
lnc-GGCT-1	97.5904	102.973	58.027	63.0551	58.3592	54.7179	83.598	58.8495	68.3677
lnc-GGPS1-1	0.903362	1.25142	0	0	0	0	1.73021	0	0
lnc-GGPS1-2	0	1.14755	0.701811	1.32843	7.49e-29	1.34e-55	1.13e-51	0.688008	0
lnc-GIMAP8-1	6.43485	0.424597	0.609332	9.85e-05	0.708044	0.742127	0	0.345452	0.0527566
lnc-GINS2-2	0	0	0.458356	0	0	1.04198	0	0.198042	0
lnc-GJA10-3	0.393811	0.27364	2.23e-05	1.53999	0.113306	0.000274924	0.17367	1.94129	0.00582353
lnc-GJD3-1	9.8109	19.1441	17.1435	12.0747	19.3268	17.1431	15.7152	13.8622	21.1294
lnc-GK-1	2.33507	3.23475	1.98744	0	0	2.04067	2.23618	1.41467	0
lnc-GK-2	0.539473	0.000756284	0.000101513	1.02e-05	7.98033	1.37e-05	1.49388	2.09196	3.41e-05
lnc-GLDN-2	8.58098	9.92218	8.33889	11.1038	19.3631	6.19698	5.20348	10.1915	1.85862
lnc-GLRX3-3	0	6.64168	0	0	0	0	0	0.111829	0
lnc-GLS-2	1.06e-07	2.29062	0	3e-07	0	1.14912	0.629608	0.830593	0.000898453
lnc-GLUD1-2	4.43026	2.30275	0.985658	5.24823	3.05901	0.612087	2.32737	4.89047	1.27033
lnc-GLUD1-4	25.5482	17.3266	11.7512	14.5507	9.50539	12.5425	10.919	13.1818	13.7163
lnc-GLUL-1	0.0477607	0.0661624	0.0813007	0.0418718	0.0525617	1.64973	0.045738	0.0289352	0.0358036
lnc-GLYCTK-1	3.21769	4.45743	0	0	0	0	0	1.94939	0
lnc-GMDS-1	0	3.3649	0	0	0	2.55521	0	0	1.77684
lnc-GMEB2-1	7.88831	14.6248	17.3948	15.8646	15.4829	21.6323	6.26235	14.9004	9.95046
lnc-GMNN-1	1.97226	3.12245	3.35728	4.07568	3.72088	3.20097	4.04728	4.43807	4.54108
lnc-GNA13-2	4.20886	3.46363	3.28512	2.86401	2.14265	4.32522	3.9485	3.32342	1.86689
lnc-GNAI2-1	2.52235	0.00700853	6.05238	1.60459	7.84424	4.72835	1.71338	1.17816	2.63394
lnc-GNAI3-1	2.69791	1.66106	2.29626	1.83964	1.9794	2.09579	1.72243	0.90805	0.674158
lnc-GNAT2-1	25.7476	42.5959	24.9004	43.9414	13.6941	29.2223	68.7077	43.6858	13.239
lnc-GNB2L1-1	0.409775	2.36e-22	3.06e-56	0.763493	1.09789	0.353552	0.388791	0.725074	0.298777
lnc-GNPTG-1	0	0	0	1.80008	0	0	0	0	0
lnc-GNRH1-1	3.27541	5.5457	2.78778	3.82873	4.00517	1.59025	2.09113	2.42533	2.18257
lnc-GNRHR2-1	1.41277	3.41067	0.340091	0.607127	1.98492	2.72724	1.1667	0.612199	1.06596
lnc-GNS-1	0	0.589517	1.0866	0.373084	0	0.371902	0	0.257817	0
lnc-GNS-2	0	2.86185	0	0	0	1.80543	0	0	1.54868
lnc-GOLPH3-1	0.926869	0.513593	0.473329	0.650068	0.204008	0.648009	1.42019	0.449225	0.555858
lnc-GOLPH3L-1	1.9467	2.33718	2.09873	1.76356	1.78532	1.9281	1.49141	2.47671	1.16747
lnc-GPBP1L1-1	0.894663	1.23937	1.52294	1.83015	0.328199	1.56373	0.285591	0.361346	0.22356
lnc-GPCPD1-1	1.29151	1.69956	2.57414	1.81309	1.48863	1.53689	2.07002	2.29581	1.27222
lnc-GPER-3	1.43262	0.13451	0.0826433	0.302854	0.922407	0.557341	0.563878	0.830132	0.291158
lnc-GPN2-1	0.779382	1.08514	0.631541	1.53873	7.73e-08	3.97e-08	0	1.4314	1.26e-07
lnc-GPR123-1	28.259	5.59241	75.5918	53.0885	22.214	31.7522	27.0622	19.5661	30.2631
lnc-GPR123-2	31.715	17.7282	37.2389	39.8407	24.1213	26.8002	14.4329	24.6556	71.7671
lnc-GPR126-1	0.000237685	7.2582	2.48356	3.11208	11.9761	6.57053	0.508396	11.5347	2.03002
lnc-GPR132-1	19.0511	0.783678	2.03044	7.27402	1.72735	2.02277	3.14045	1.54246	1.28632
lnc-GPR132-2	1.20847	1.67408	0.51428	0.794599	0.332487	0.792082	0.578646	2.56247	2.71777
lnc-GPR137B-2	1.0478	0	0	0	0	0	0	0	0
lnc-GPR137C-1	53.9584	54.8728	47.7836	42.3834	21.2815	25.3494	25.986	42.7048	24.5503
lnc-GPR144-2	0	0.487281	0	0	0	0	0.336857	0.213105	1.05476
lnc-GPR144-3	2.12783	0	0	0	0	0	0	1.28912	0
lnc-GPR15-1	0.694841	0	0	0.569962	0	1.13631	0	0.787735	0
lnc-GPR162-1	5.81e-07	2.15491	0.708414	1.93e-06	0.00340607	2.08e-07	3.68e-07	1.335	1.04375
lnc-GPR172B-1	0.930673	0	1.05616	0.543947	0.682817	0.271112	0.891259	0.75178	0.697674
lnc-GPR183-1	0	1.27037	1.56104	1.60794	1.00922	0.801424	0	2.77789	0.687456
lnc-GPR183-2	1.34194	2.71537	3.06365	4.11992	5.49426	2.20912	1.53521	2.95246	1.85005
lnc-GPR20-3	72.7483	111.167	78.5146	69.696	77.585	71.4415	98.3963	112.683	104.573
lnc-GPR20-4	0	1.71503	0.526859	3.25614	1.36248	1.62291	3.55679	4.12523	3.71232
lnc-GPR27-1	2.63913	2.33295	2.74724	2.94256	14.9252	3.66809	0.889504	2.08161	5.92372
lnc-GPR3-2	0	0	1.24643	0	0	0	0	0	0
lnc-GPR55-2	0.681283	0.0667692	0.205116	0.211279	1.52888	0.0842439	0.276953	0	0.488349
lnc-GPR6-1	2.79647	9.45e-06	2.93e-06	2.42e-06	2.49025	1.26e-05	8.87e-06	9.65e-07	3.24e-06
lnc-GPR65-1	4.90889	2.41	0.0272442	2.31375	1.25597	0.803827	0.803858	0.569196	0.0479927
lnc-GPR65-2	2.0969	0	0	1.10301	0	0.366506	0	0	0.314386
lnc-GPR68-1	0.546433	1.25546	0.499113	0.654322	0.546183	0.60566	0.773085	0.242538	0.359675
lnc-GPR83-1	0.623796	1.29621	1.59279	1.64065	0.686501	1.63545	2.09082	2.26751	0.467626
lnc-GPR98-1	0	1.89157	0.581094	2.39422	0.375683	1.19332	1.30764	0.827252	0.51181
lnc-GPR98-2	0.937735	4.26647	1.31365	3.29938	2.50626	2.62e-22	0.998235	5.29933	0.0666436
lnc-GPR98-3	0	1.1003	0.450684	0.92845	0.291371	0.694132	0.253545	0.481199	0.793896
lnc-GPRASP1-1	1.87702	0.866739	0	0.548528	1.37713	1.09358	0	0	0.469033
lnc-GPRC5A-2	1.02835	1.03103	0.10443	0.350584	0.412419	0.107227	0	0.104924	0.278967
lnc-GPS2-1	1.65276	1.18089	1.02698	1.37044	0.557966	0.863149	5.27e-23	2.31608	0.645022
lnc-GPX1-1	3.39289	2.61119	0.641729	3.30505	1.65953	1.97675	2.16613	2.96911	1.97825
lnc-GRAP-1	2.68374	0.470123	0.172619	0.520378	0.0532724	0.649122	0.463565	1.27863	0.580603
lnc-GREM2-6	28.9347	6.2084	2.3806	7.99399	1.81937	4.30501	2.81605	3.46819	0.85175
lnc-GRID2IP-1	7.56e-71	0	1.09e-78	1.21e-44	1.99e-18	3.28e-05	3.88964	2.58e-28	0.699495
lnc-GRIK1-1	0	3.425	0	0	0	0	0	0	0
lnc-GRPEL1-1	0.00139739	0	0	0	0	0.0521972	0	2.12113	0
lnc-GRSF1-1	1.68904	0.967603	0.0488181	0.610317	0.238493	0.168712	0.131284	0.325474	0.0859945
lnc-GS1-211B7.1.1-1	0.854672	0.906957	0.506926	0.991281	1.03213	0.530947	0.923911	0.432053	0.0874838
lnc-GSDMD-1	1.34767	3.76e-05	5.01226	0	9.66249	7.0467	2.61e-05	9.52691	5.43e-05
lnc-GSDMD-2	5.45222	2.26285	3.56146	3.13457	3.18101	3.69235	2.80702	4.04096	3.545
lnc-GSDMD-3	0.863119	3.17e-119	2.26e-55	1.47609	7.89e-70	2.19e-51	2.19e-76	1.09034	1.45e-73
lnc-GSG2-1	2.69534	0	0	3.54451	4.44942	0	0	0.816468	0
lnc-GSR-1	1.73408	0	0	0	0	0	0	0	0
lnc-GSTM3-1	2.6507	0.725293	0.961559	1.40608	0.413019	1.49221	0.0618521	0.00384621	8.24e-07
lnc-GSTO2-1	6.21e-07	1.50751	1.19086	1.49919	1.19762	0.800795	0.883636	1.22439	0.545163
lnc-GSTO2-2	5.33989	5.13621	7.95711	7.5706	8.21296	6.66202	7.4714	9.45896	8.41845
lnc-GTDC1-1	3.41516	3.15399	0.645941	1.3307	1.25282	0.663242	0.726785	1.60925	1.99124
lnc-GTDC1-2	0.734808	0.38904	0.790759	3.07409	0.927196	0	1.55863	1.14582	0.275421
lnc-GTDC1-3	0	1.70498	0.261235	0.538169	0.675565	0.268232	0.587862	0.743796	0.738121
lnc-GTDC1-5	12.3982	3.52308	2.16463	2.46221	3.16336	4.85853	3.65326	2.11856	2.40283
lnc-GTDC1-7	0	3.14493	0.483064	1.49273	0.62461	0.496002	0.543522	1.03154	0
lnc-GTF2F2-1	1.12564	0	0	0	1.23879	0	2.15593	0	0
lnc-GTF2F2-2	10.8712	6.1134	6.53589	5.93877	5.96291	4.81914	4.84563	6.60284	6.99502
lnc-GTF2H2-1	1.39664	1.12861	3.76428	2.65295	0.896604	2.54283	1.33749	4.79477	2.18122
lnc-GTPBP1-1	11.3551	10.6927	10.7097	7.4245	12.7158	13.8022	6.54201	13.0102	22.3032
lnc-GTPBP1-2	12.7716	12.7164	9.51145	9.09743	8.34539	12.9053	10.3197	13.057	17.054
lnc-GTPBP4-1	4.8582	11.3038	10.8157	14.0456	4.284	9.37379	19.8086	7.67399	15.6561
lnc-GTSF1L-1	3.28587	1.56162	0.639643	4.84e-07	1.23e-05	0.985121	1.79925	1.3659	0.281652
lnc-GUSB-4	5.2411	0.642741	0.276314	1.42836	1.14184	0.144881	3.38513	0.754528	1.09992
lnc-GUSB-6	3.29328	1.52917	0.499377	1.78332	0.786192	2.15978	2.97123	0.798593	0.930251
lnc-GYG2-1	2.78549	0.000151687	0.281825	0.674324	0.318222	0.00625025	4.62e-08	2.5e-06	7.29e-05
lnc-H3F3C-2	2.73728	1.24796	1.28583	1.9563	2.65402	5.09925	4.72508	1.78851	1.88583
lnc-H3F3C-3	6.62732	30.6025	20.6825	15.4938	29.174	27.0282	38.0799	18.737	26.4967
lnc-HAAO-1	0.634264	0.14644	0.0899731	0.0926765	4.13264	0	0.101234	0.0640433	2.81504
lnc-HABP4-1	0.0426986	0.0231909	1.64e-62	0.267975	0	7.23e-11	1.7472	4.48e-27	0.264346
lnc-HAND1-2	1.07645	1.34458	0.918763	1.33e-06	1.18158	1.65699	1.44437	1.24148	0.727617
lnc-HAO2-2	0.229313	1.80473	0.043566	0.234444	0.175679	0.850418	0.206035	0.653846	0.0918417
lnc-HAPLN1-1	1.36502	0.370919	0.276767	4.31012	6.41025	0.574416	3.93993	2.30153	9.44e-18
lnc-HBEGF-2	1.70684	0	0.290547	0.897832	0.375683	1.78997	0	0.206813	0.255905
lnc-HBXIP-1	1.76764	1.24835	1.09149	1.00274	0.381436	0.999563	1.56001	1.0919	1.27314
lnc-HDAC4-2	4.43079	0.681992	0.838036	1.94224	0.541798	2.79657	0.707191	0.447389	0
lnc-HDDC3-2	56.0114	63.3715	55.261	35.0025	37.4574	49.8598	81.7553	41.3811	48.2977
lnc-HDDC3-3	84.3411	76.2562	39.7308	19.6832	11.7271	86.2125	61.6627	16.7857	20.8726
lnc-HDDC3-4	0	0.358554	0	0	0	0	0	1.03821	0.194031
lnc-HDLBP-1	3.49321	2.7652	0.424737	0.874998	3.84435	1.30834	2.38948	2.11631	2.61866
lnc-HEATR1-1	4.09093	6.80284	0.790147	2.95609	6.78591	5.10572	2.19933	3.07177	8.89681
lnc-HEATR2-1	0.888177	0.922781	5.67e-06	0.101581	1.46618	0.776193	0.110961	0.807132	0.332905
lnc-HEATR2-3	0.836571	0	0	0.430897	0	0.403234	0.602252	1.85459	0.296124
lnc-HEATR4-2	1.10926	2.04886	0.629414	0.972489	1.62769	1.93882	1.41638	1.34406	1.38592
lnc-HEATR6-1	13.7158	1.54419	0.476717	4.46859	2.29585	1.00226	0.313792	0.851589	3.68291
lnc-HEATR8-1	2.28037	1.21825	0.312215	0.991393	0	1.65398	5.3e-08	0.323815	0.203941
lnc-HELT-3	0	0	0	0	0	1.80543	0	1.25159	0
lnc-HEPH-1	223.704	151.82	121.927	150.218	125.53	112.174	112.215	120.424	133.894
lnc-HEPH-2	1.96659	0.247663	0.152165	0.783685	0	0.312481	0	0.433247	0.134022
lnc-HERC1-1	2.73894	13.8602	8.02823	3.34617	2.4679	9.0123	7.47678	8.40093	7.93614
lnc-HERC3-1	19.1431	21.922	14.2639	16.9737	15.7675	19.4269	21.8372	13.9022	11.764
lnc-HERPUD2-1	0.787714	1.45603	0.775245	1.15091	1.25796	0.458906	1.88123	1.10607	1.33418
lnc-HES5-1	53.8998	13.9584	13.559	21.7294	14.5138	10.1714	9.64793	11.7326	12.4914
lnc-HEXA-3	0.539906	0.408169	0.493132	0.415055	2.85326	4.78935	0.33474	0.184158	1.48176
lnc-HHLA2-1	1.43865	1.87907	0.664714	1.6937	1.40232	1.29319	0.708544	1.86769	0.277323
lnc-HIATL1-2	0.858167	1.78331	0.730267	0	0	0	0	0	0.321608
lnc-HIATL2-1	3.42379	0.948588	2.91408	2.85155	1.50718	1.79528	2.62303	2.59282	2.82329
lnc-HIC2-1	5.52392	1.23054	1.88175	4.04329	0.888251	0.878809	0.918547	2.00894	0.764004
lnc-HIF1A-1	1.57782	0.834995	0.408818	0.510608	0.390279	1.31285	1.13771	0.393679	0.00445422
lnc-HIP1R-1	21.1261	22.499	27.2492	22.5598	16.163	19.3544	21.723	10.2514	9.98466
lnc-HIST1H2AI-3	1.28275	0.122343	0.036323	0	0	0	0	0	0
lnc-HIST2H2AA3-1	7.13166	9.03061	5.5229	7.12286	6.18724	4.24459	3.80648	6.10803	8.19536
lnc-HIST2H3C-1	0.564696	1.09517	0.288377	1.03964	1.74009	0.3948	0.703015	0.786861	0.380989
lnc-HIST2H3D-1	0.937164	1.77199	2.51454	2.07442	8.86422	2.48564	0.96957	1.56927	3.34231
lnc-HIST2H3PS2-1	0.474535	1.26664	2.23616	1.92284	7.83353	2.291	0.714909	1.24813	3.84365
lnc-HIST4H4-1	1.70595	2.65532	1.55712	2.06136	1.23756	0.921324	1.97432	1.2632	0.732829
lnc-HIST4H4-2	2.62e-06	1.52798	0.00012453	2.34e-05	0.134523	0.345988	5.23e-05	0.580399	2.37e-05
lnc-HIST4H4-3	1.28517	1.29816	0.182307	1.54922	0.795575	0.140392	0.692292	0	0.240855
lnc-HIVEP2-1	0.602956	0	0.513191	0.528611	1.13527	2.03484	1.65368	1.71612	3.94468
lnc-HK2-1	4.22198	1.22268	0.0739657	1.08038	0.132501	0.251578	0.521377	0	0.0902559
lnc-HLA-A-1	0.00148751	0.709268	0.657944	1.35298	0.00163989	0.00505388	0.00142753	0.0012128	0.772661
lnc-HLA-DMA-1	1.49e-197	1.11008	5.67e-45	2.14e-103	2.86292	1.63e-16	1.08e-87	1.45e-18	7.28e-11
lnc-HLA-DQA1-5	2.95144	5.26925	0	0.74926	1.86099	0	0.728374	2.62454	0.606425
lnc-HLA-DQA2-10	102.995	102.307	101.414	120.58	92.6416	124.376	99.8321	118.002	74.503
lnc-HLA-E-4	1.86143	3.04221	0	1.52946	0.794378	0.315407	0.518438	0.801211	0.270554
lnc-HMBOX1-1	6.90005	6.24287	3.84359	5.16746	3.19838	2.54721	5.42703	3.66756	2.89187
lnc-HMBOX1-2	0.53599	0.824507	1.31991	0.889807	0.00657252	1.23809	0.00859242	9.5e-07	0.604403
lnc-HMBS-1	35.5699	13.8529	9.67915	18.4989	8.5663	9.82475	12.2085	11.8427	8.51378
lnc-HMGA1-2	55.4582	19.9046	13.1877	27.51	8.86732	11.9165	17.9812	17.3912	9.01793
lnc-HMGA1-3	39.9037	15.097	9.98914	19.5006	6.76559	7.13084	9.3126	12.8324	5.69783
lnc-HMGB2-1	1.05e-05	0.000590522	2.99276	4.87431	0.948625	0.254967	2.63802	3.05283	1.2686
lnc-HMGB2-2	2.14427	0.371304	0.114065	0.352478	0	0.11712	0	0	0.100465
lnc-HMGB2-3	1.94307	4.23663	0.880924	0.645567	0.440419	0.520787	1.19957	0.953045	1.14463
lnc-HMGN4-1	1.83857	0.141797	1.93e-07	0.478356	0.069632	3.1772	0	0.0123579	2.36754
lnc-HMHB1-4	1.95037	8.10547	1.10667	2.27985	2.14642	0.568157	1.24518	2.36321	1.94944
lnc-HNMT-2	2.39186	14.6833	10.8707	21.2115	24.8076	25.0413	25.7692	12.8531	16.7665
lnc-HNRNPA3-2	0.918122	1.8802	0	0.805818	2.93e-238	0.397824	0.895274	1.65707	1.46301
lnc-HNRNPC-1	9.09971	11.8487	6.74996	7.61407	6.59855	8.55019	9.42562	7.99582	4.31586
lnc-HNRNPU-1	47.7071	49.5149	25.1383	27.3318	14.0123	30.1759	28.6699	9.13974	11.3805
lnc-HPCA-1	25.7437	48.0823	40.661	38.065	32.7011	36.0416	39.1267	36.2366	24.5794
lnc-HPCAL1-1	0.983012	1.51164	0.221233	0.951337	0	0.130344	0.154584	0.36239	0.165117
lnc-HPD-1	1.55063	0.716022	0	0	0	0	0	0.313142	0
lnc-HRH4-1	20.4491	2.57617	1.21606	2.85313	1.0233	1.45987	2.67135	2.66612	0.34852
lnc-HRH4-2	1.92418	0.666385	0	0	0	0.210198	0	0.145717	0
lnc-HSCB-1	10.7382	8.31774	3.50249	4.61999	3.23655	4.10596	3.96318	4.67209	1.66866
lnc-HSD17B11-1	1.11e-181	1.01e-163	1.68e-35	0	2.30909	4.6e-46	1.59855	0.0298753	0
lnc-HSDL2-1	1.48345	2.05501	1.01008	0.780325	0.326514	0.777853	0.852377	1.07847	0.667237
lnc-HSP90AA1-1	2.042	9.73e-06	3.46e-06	0.842339	0.528657	3.55e-07	0.521029	0.58205	6.49e-07
lnc-HSP90AA1-2	2.4546	5.27927	0.000256397	8.62e-05	1.88e-05	0.485056	2.9668	1.86083	1.51507
lnc-HSP90AA1-4	0.594908	1.23618	0.253171	0.521555	0	0.259951	1.42428	0.540625	0
lnc-HSP90AA1-7	0.703508	0	0.299387	0	0	0.614812	1.01057	0.639316	0
lnc-HSPA1B-1	0	0	3.3129	0	0	0	0	4.71628	0
lnc-HSPB6-1	1.99388	0.699553	1.33338	1.19688	1.78832	1.08718	1.3644	1.30953	1.181
lnc-HSPB9-1	0	0	0.48071	0.990307	1.8647	3.94868	0	0.342172	0.846787
lnc-HTR4-1	0.863829	0.175739	1.10284	0.378659	0.947611	0.754919	1.23114	0.261669	0.323782
lnc-HYAL3-1	1.19967	1.39277	1.77877	2.23075	0.779127	1.65338	1.07054	0.998563	1.17344
lnc-HYI-2	2.02601	1.77823	0.658011	0.825641	1.51638	4.09676	0.585469	1.33636	0.302962
lnc-IAH1-1	3.73026	2.58374	0	0.722242	0.453315	1.62998	0.78893	1.12996	2.59198
lnc-ICOSLG-5	2.37455	2.84944	0.14672	0.151128	0.379422	2.18845	0.553786	1.12984	0.258452
lnc-ICOSLG-6	1.03933	0.327464	0.100598	1.217	0.753242	0.380242	0.260571	0.92278	0.132905
lnc-ID1-1	0	3.2834	0	0	0	1.38091	0.756605	1.9146	1.18454
lnc-IDH2-1	8.19724	6.65958	2.66569	4.29273	3.37556	1.00844	3.10698	1.08109	0.884251
lnc-IDS-1	27.4737	39.5098	8.70221	15.2728	24.5584	7.50258	10.5702	41.7093	13.2182
lnc-IER3-5	1.44385	5.99939	2.2975	2.03632	3.72982	7.514	3.66643	6.19829	11.4196
lnc-IER5L-1	0.506227	0.70127	1.20848	0.443809	1.13141	1.0961	0.716234	0.438129	1.15291
lnc-IFIT2-1	0.274175	1.505	0.250592	0.836786	0.301736	0	1.37099	0.332211	0
lnc-IFITM2-1	9.25697	12.3106	4.097	14.2834	10.1875	16.8269	5.67356	9.42179	13.6013
lnc-IFITM2-2	3.02528	7.33405	10.2996	4.64146	3.32938	6.60965	3.62145	6.87309	7.37063
lnc-IFITM2-3	7.66222	6.83068	1.04495	38.0052	39.4211	27.9769	14.188	10.6459	27.9011
lnc-IFITM2-4	14.386	7.31757	0.860925	31.5304	44.775	38.9935	16.5751	9.53261	28.1404
lnc-IFITM3-1	19.9115	31.3095	18.0324	36.2942	37.5452	47.4025	24.2148	25.1656	38.7505
lnc-IFLTD1-1	1.71065	0.888652	1.27398	0.749861	1.64728	1.3081	0.8191	1.03637	1.44267
lnc-IFNK-1	3.91528	5.15922	2.11323	4.52089	7.98714	3.25474	4.75543	4.85975	4.86792
lnc-IFRD2-1	0	5.87749	0.87301	3.19e-45	3.93e-26	1.56722	2.67e-101	3.94e-46	0.876893
lnc-IFRD2-2	10.4091	15.9501	10.9366	8.85653	7.56708	10.632	16.217	12.6843	12.1449
lnc-IGF1R-1	0.323234	0	1.65068	0.566759	0.711452	1.12993	0.309545	1.95827	0.726933
lnc-IGF1R-2	2.82418	1.863	0.801243	1.53273	1.92404	1.29282	2.06063	2.11837	0.504078
lnc-IGFALS-1	9.94e-05	0.665108	1.53e-05	2.97e-07	1.31e-06	0.686086	2.47675	1.21062	0.554705
lnc-IGFBP4-1	0.985793	0.300665	0	0.288081	0.23886	0.574549	0	1.08629	0
lnc-IGFBP7-1	7.48462	3.55171	1.03745	2.44593	1.04638	2.11997	3.08027	0.968911	1.04359
lnc-IKBIP-1	1.09026	1.22713	0.927945	0.657131	1.19985	0.595499	0.783062	0.454105	0.561897
lnc-IL15RA-1	8.96e-30	2.64e-40	0.575783	2.33e-53	1.17e-09	0.591205	4.4e-46	1.03746	1.9e-33
lnc-IL16-1	0	0.300096	0.176133	0	0	0.93296	1.53681	0	0
lnc-IL17B-2	22.161	26.2094	22.6204	18.8052	21.3287	25.2814	19.486	15.9681	17.6789
lnc-IL17RA-4	1.2464	1.76559	1.47704	1.12662	1.09743	1.83537	4.84336	1.46846	0.377148
lnc-IL17RA-5	1.03326	0.47712	0.293144	0.301952	1.13712	0.902986	0.494749	0.417323	0
lnc-IL18R1-1	1.86911	5.34034	4.07654	13.5188	4.37111	0.816727	10.0685	12.6684	22.4187
lnc-IL1B-1	0	0	1.22027	0	0	0	0	0	0
lnc-IL1R1-1	1.5366	1.52046	1.86835	1.73204	1.44948	2.11023	2.10218	0.93093	5.1013
lnc-IL1R2-1	3.12922	18.7845	9.25315	8.36369	4.5917	7.91295	5.9934	11.3748	1.95484
lnc-IL1R2-2	7.25122	26.1342	22.592	15.6802	7.61565	14.6037	23.1814	20.1689	8.33123
lnc-IL23A-1	1.53011	0.706548	0	0	0	0	0	0.308999	0
lnc-IL23A-2	7.32824	1.17222	0	2.03125	0	2.27022	0.158352	0.631157	2.78e-118
lnc-IL31RA-1	5.89500996408573e-317	2.85837	4.23e-75	0.493667	0.886957	1.11e-200	0.854528	3.33e-35	1.94e-12
lnc-IL32-1	52.7365	67.9012	59.8749	62.9915	54.9446	47.3972	71.9783	72.8978	72.1208
lnc-IL5RA-1	1.69805	0	0	0.0206698	0.158711	0.126032	0.138107	0	0.10811
lnc-IL6-2	1.47537	0.395122	0	0.536387	0.161732	0.256866	0	0.982871	0
lnc-ING2-1	0	1.66182	0	0	0	0	0	0.726771	0
lnc-ING5-1	3.95355	3.1296	0.961419	2.97092	0.621566	0.493585	0.540873	1.71086	0
lnc-INSC-2	0.582358	1.01016	1.58219	0.632278	1.893	0.984709	1.48845	0.352813	0.734592
lnc-INSL6-1	0.99377	2.06499	1.26873	1.30686	0.546832	1.30272	0.475842	0.301031	0.372487
lnc-IQCG-1	2.89471	1.35876	0.773744	1.27938	0.710856	0.731746	0.618572	1.02904	0.50215
lnc-IQSEC3-1	0	0	1.83421	0.94466	0	0	0	0	0
lnc-IRAK2-1	6.2841	3.39235	1.81907	3.22541	2.69519	2.9562	5.12531	4.13759	2.536
lnc-IRAK3-1	0.420232	0	0.476894	0.491223	1.23327	0.489667	0.939016	0.84864	0
lnc-IRF1-1	10.1085	16.5492	12.0115	15.1346	13.3278	18.7006	15.1177	14.9125	7.28252
lnc-IRF1-2	54.242	62.438	50.4838	53.8678	41.1224	30.2873	66.2377	50.731	34.3471
lnc-IRF2-1	1.64633	6.70371	3.49006	0.577186	6.82546	6.26357	1.70029	3.29466	3.40324
lnc-IRF2-2	2.45627	6.07278	3.236	4.80726	6.84587	7.1243	3.78333	3.43151	3.81703
lnc-IRF2-3	1.22616	2.99254	1.65313	1.62767	1.14698	2.19412	1.77877	1.19064	0.716257
lnc-IRF2BPL-1	7.79681	25.8299	11.671	13.3565	5.24095	10.8289	34.926	27.3675	8.56926
lnc-IRF2BPL-2	2.1456	2.32728	1.02154	0.407582	0	1.81699	3.20923	1.82924	1.30338
lnc-IRS2-1	0	2.26631	2.08864	1.0757	0	0.71486	1.17502	1.23892	3.67921
lnc-IRS2-2	1.56371	0.866476	0.266183	0.274181	0	0	0.598994	1.51576	2.5789
lnc-ISCA2-1	1.19e-05	1.06676	0.288247	0.266105	2.07e-07	0.0282103	0.201283	0.601474	2.45e-06
lnc-ISCU-1	1.5774	1.84898	1.94221	1.97247	2.53878	1.96805	2.48508	1.9105	1.65285
lnc-IST1-1	3.41516	3.43444	3.01636	3.21056	2.85898	3.09157	3.72622	1.85862	3.01094
lnc-ITGA4-2	0	0	0	0	1.69377	0.000148439	2.21082	0.46621	0.576875
lnc-ITGAE-1	12.4903	8.74588	5.67794	6.5339	3.90563	6.65827	6.05402	6.73661	5.12915
lnc-ITGAL-1	1.52763	0.82808	0.508775	0.64052	0.365475	0.580446	0.826874	0.885253	0.348532
lnc-ITGAL-2	1.38899	0.389153	0.646192	1.17852	0	0.932632	0.325574	0.536621	0.349715
lnc-ITGB2-1	4.57234	9.33778	8.10424	7.68654	6.32886	2.43048	3.3856	6.71105	7.24397
lnc-ITGB7-1	5.4433	0.00188937	4.49005	14.3451	13.2061	0.000562211	11.4521	7.15145	7.94792
lnc-ITM2C-2	1.30117	0.617912	0	0.0345703	0.245445	0.486344	0	0.353325	0.222412
lnc-ITPR2-1	38.9717	9.11929	21.1118	12.7658	0.718645	0.000187219	9.94e-06	0.00012512	12.9483
lnc-ITPR2-2	3.68e-64	1.14947	1.76e-47	8.39e-39	4.05e-64	4.05e-99	5.16e-17	0.0987103	0
lnc-ITPRIP-1	3.19704	14.2441	7.19757	7.08811	21.9817	15.8298	9.08946	3.23426	4.84607
lnc-ITSN1-2	1.73522	3.00605	6.81262	1.2312	3.81439	1.12688	0.984261	1.55165	0.351112
lnc-JAK1-1	1.99811	1.90086	1.51771	2.30742	1.06011	1.97922	1.35297	2.00329	0.868339
lnc-JAK1-2	0	3.11866	0	0.986845	0	0	3.2339	0	0
lnc-JMJD7-PLA2G4B-1	0.872351	3.02526	0.337794	1.08095	0	1.9316	0.9434	0.611013	0.0322228
lnc-JMJD7-PLA2G4B-2	4.51074	1.38859	0.426578	1.75758	4.96416	2.19002	0.959934	1.21456	0
lnc-JOSD1-1	1.95189	1.06347	0.264834	0.488379	0.12851	0.0906424	0.198653	0.830578	0.328492
lnc-JUN-2	0.46214	0.480148	0.295005	0.202579	3.66833	3.14238	0.663853	0.349977	2.70299
lnc-JUN-6	0	2.08585	0	0.692629	2.92971	0	0	0.315966	2.29176
lnc-KANK4-1	1.05737	0	0.449979	1.3905	0.581831	0	0	0	0.396328
lnc-KAT2B-1	5.54e-122	0.964139	0.479998	0.231094	1.2754	0.505849	1.1109	0.321131	0.806156
lnc-KAT7-1	2.24821	2.33582	0	0	1.85565	1.47357	3.2295	0.340512	1.26402
lnc-KAT7-2	0.917722	2.0341	1.14561	1.44822	0.942641	0.695082	0.585904	1.11198	0.687966
lnc-KAT8-1	0.159607	1.08722	0	0	0	0	0	1.37e-06	0.588347
lnc-KATNA1-1	2.65058	4.89577	2.25598	3.87294	2.91702	0.772135	3.38444	2.14109	1.32466
lnc-KATNA1-2	0	2.10464	0	0.665974	0	0	0.727467	0.920432	1.13892
lnc-KATNAL1-3	7.82435	8.70849	0.62067	2.0679	3.09128	5.3679	1.82068	2.82014	1.12791
lnc-KB-1507C5.2.1-2	0.655634	0.454121	0.837041	3.16137	0.360769	0.859459	1.8836	1.58883	0.737239
lnc-KB-1980E6.3.1-1	32.3222	32.9471	27.6172	28.4373	28.3235	33.9243	23.9766	21.0337	23.571
lnc-KBTBD5-2	0.314392	1.13236	0.588693	0.634713	0.207597	0.463971	0.54194	0.58831	0.282819
lnc-KCMF1-1	2.57034	3.33812	0.957111	1.40838	1.76794	0.982745	1.53843	1.5572	0.361283
lnc-KCNA3-1	4.10042	5.04368	1.02292	1.76643	1.90618	2.10064	0.744731	2.54843	0.609471
lnc-KCNC2-1	5.54243	1.91474	2.23472	2.32747	2.98024	8.84e-06	2.85e-05	4.1168	0.000835972
lnc-KCNC3-1	4.34576	2.38294	0.033516	0.425576	0.617069	0.313417	0.782304	7.38828	0.366976
lnc-KCNH5-1	1.34061	0.265304	0	0.335803	0.421533	0	0.183405	0.580134	0
lnc-KCNH8-3	2.39514	3.02093	0	0.900944	1.01346	0	0.960759	2.09099	0.262891
lnc-KCNIP1-1	1.16691	4.91e-07	0.979571	0.16398	0	1.01979	3.4e-07	1.17634	0.747976
lnc-KCNJ4-2	1.74813	0.484334	0.595153	0.306518	0.384772	0	1.17187	0.423633	0.262096
lnc-KCNMB1-3	0	0	1.45066	0	0	0	0	0	0
lnc-KCNS2-1	1.22231	0	0	0	0	0	0	0	0
lnc-KCNT1-1	1.11571	0	0	0	0	0	0.931227	0	0
lnc-KCNT1-2	3.6501	4.69692	4.14099	2.29898	0.816529	1.19119	1.87189	1.874	0.386937
lnc-KCTD12-1	0.548739	0	0.467046	0.481079	0.603899	1.43867	1.5765	0.332446	0.411359
lnc-KCTD15-1	3.54411	0	0	1.55356	0	0.516212	0	0	0.442804
lnc-KCTD6-1	0	0.510583	0	0.408753	1.76359	0	0.406038	0.688056	0
lnc-KDM4C-4	0	0	0	0	0	0	4.24669	0	0
lnc-KDM5A-1	4.57035	3.46325	3.42448	2.63697	3.91204	1.5362	1.49634	2.29557	1.93269
lnc-KHDRBS3-4	0	0	0	0	0	0	0	1.30256	0
lnc-KIAA0020-2	5.51352	5.34647	1.87708	7.73392	1.21355	2.40919	3.69601	4.34238	3.30654
lnc-KIAA0087-2	2.14158	4.39691	3.43824	2.52968	4.76332	3.27816	2.76325	2.27255	3.02829
lnc-KIAA0125-1	0	0	0	0	0	0	0	0	1.85343
lnc-KIAA0195-1	0.713591	0	0	0	0.785321	1.87087	1.36674	0.432319	0
lnc-KIAA0319L-1	2.52243	0.998371	0.613402	1.73754	0.79314	0.787289	1.38035	0.654935	0.810398
lnc-KIAA0664-1	6.20327	6.29069	4.15672	6.0844	2.45162	5.09171	4.92312	4.58277	2.43768
lnc-KIAA0895-2	0.637556	2.208	5.69773	2.51525	5.61315	4.73598	2.44222	4.63506	3.58455
lnc-KIAA0913-1	32.6214	15.1153	20.8802	22.706	22.5393	19.4493	26.9439	19.2332	9.80236
lnc-KIAA0913-2	1.50956	1.04559	0.642414	0.661716	0	0	0	0	0
lnc-KIAA0930-2	10.528	6.95738	10.8293	11.1307	10.951	4.97072	13.0605	10.946	3.99049
lnc-KIAA1147-1	1.65257	1.25893	0.879092	2.53542	1.03551	0.902637	1.38476	1.75208	0.774277
lnc-KIAA1239-1	12.2676	10.4929	5.3028	5.18722	1.68014	4.98166	15.1803	1.7903	1.39179
lnc-KIAA1267-2	0.470031	2.65103	0.549283	0.29434	0.131373	0.475972	0.0214345	0.226002	0.111859
lnc-KIAA1324L-2	0	0	0	0	0	0	0	1.03821	0
lnc-KIAA1737-1	2.17011	1.55407	0.860127	0.358972	0.241249	0.743942	2.79974	1.18093	0.28067
lnc-KIAA1737-2	13.7674	22.7404	16.3775	11.9596	14.5729	12.7512	14.2428	17.1333	10.3666
lnc-KIAA1755-3	0	0	0	27.2838	0	0	0	0	0
lnc-KIAA1755-5	7.45082	8.11469	1.50645	5.44388	2.33859	2.53835	4.04853	4.64579	7.00504
lnc-KIAA1919-1	6.0542	1.06141	0.851526	1.20969	0.562145	2.33156	1.32139	0.755409	0.191459
lnc-KIAA1919-3	2.351	2.52872	1.88577	1.52514	1.19676	0.515687	1.12566	1.6615	1.70536
lnc-KIAA1919-4	0.986742	1.00154	0.535818	0.399209	0.410314	0.276932	0.543006	0.200784	0.224058
lnc-KIDINS220-1	4.99418	7.03766	5.71643	4.3029	2.08477	5.19228	3.87562	2.92132	2.06558
lnc-KIDINS220-4	0.266539	3.56111	0.236633	0.113551	0.150405	0.108312	0.153975	0.12582	0.115509
lnc-KIDINS220-6	31.4109	13.0491	7.40308	5.57162	1.97191	7.3787	6.12808	2.20368	2.37198
lnc-KIDINS220-7	1.18939	0	0.183696	0	0.237522	0	0	0	0
lnc-KIF13B-2	6.84669	3.98774	1.95207	3.39525	2.87607	2.34273	1.57729	4.29116	2.39977
lnc-KIF1C-1	1.01809	0.470117	0	0.29752	0.373477	0.296578	0	0.822396	0.254402
lnc-KIF1C-2	3.85e-13	0.965748	7.5e-59	8.45e-107	2.1e-51	1.75868	1.80946	1.52168	1.08224
lnc-KIF3B-1	3.51e-05	0.623127	0.904003	1.52966	1.00227	5.69e-06	2.8e-10	0.378638	0.470052
lnc-KIFC3-1	1.19401	2.208	0.843692	1.0486	1.09105	0.765167	2.09667	1.57591	2.97177
lnc-KLF13-1	15.5399	14.7778	7.82982	6.62643	6.73535	5.37239	7.44283	9.6901	4.14777
lnc-KLF14-1	6.409	7.51711	3.61659	2.66197	5.06418	3.69599	8.47341	3.05505	1.84639
lnc-KLF14-2	11.8923	15.5136	15.8313	13.8583	8.78954	10.4312	15.9557	10.6956	7.14812
lnc-KLF4-2	1.3209	0	1.0641	0	0	1.58e-06	0	1.47936	2.49648
lnc-KLF5-3	1.25383	2.23e-05	0.218232	2.33e-06	0.00206288	0.417789	0.280159	0.933279	5.98e-05
lnc-KLF7-1	5.2364	10.9381	0.765929	3.3802	1.70842	0.963532	2.96058	3.46479	0.726833
lnc-KLHDC7B-1	0	2.64915	3.25529	0	0	0	0	0	0
lnc-KLHL11-1	3.48581	2.35554	0.83217	1.90069	0.748529	1.37456	2.27974	1.72552	0.605479
lnc-KLHL18-1	0.506422	0.523224	1.29774	0.865435	3.21294	0.500907	1.1257	1.12008	1.65305
lnc-KLHL25-2	2.13966	4.73053	2.24206	4.10734	3.39288	2.14276	3.59391	1.82296	2.65335
lnc-KLHL25-3	3.42e-306	0	2.11884	0.966477	0.396339	0	0	0.21987	0.277234
lnc-KLHL36-1	3.8474	4.75357	3.8499	5.87999	5.26407	3.77126	2.73845	4.03182	3.27394
lnc-KLHL36-2	11.5716	11.4117	7.62189	12.7487	9.20413	10.149	9.15064	10.4443	9.08509
lnc-KLHL5-1	0.945031	2.61828	0.40217	2.07127	1.56004	1.23882	1.35751	2.00387	0
lnc-KLLN-1	5.3267	9.04526	4.02183	4.06735	5.20029	3.9043	6.33526	2.81071	3.92873
lnc-KLRF1-1	2.41524	3.06699	2.44111	2.24978	1.99351	1.05536	1.92746	1.95098	1.54653
lnc-KLRG1-3	3.21769	4.45743	0	2.82094	0	0	0	0	2.41212
lnc-KPNA2-1	4.21308	0.996271	0.211083	0.422605	0.291844	0.865484	0.236019	1.06038	0.348995
lnc-KPNA6-1	1.37788	2.38e-05	2.55e-08	9.63e-06	7.36e-38	3.04e-07	0.920561	0.377075	1.18131
lnc-KRBA1-1	0.735929	0	0.626369	1.29038	0	0.643145	3.87619	1.33756	0
lnc-KRCC1-1	1.86513	0	1.58746	4.90547	0	1.62998	1.78614	2.25993	0
lnc-KRR1-1	1.92152	1.8633	0.817727	1.85305	0.845869	0.335852	0.920071	0.814888	0.720228
lnc-KRT80-3	3.1429	0.222403	0.399516	3.51e-06	1.31885	1.93013	0.991684	0.00115809	1.16718
lnc-KRTDAP-1	0.696633	0.965038	5.3363	4.8859	6.13327	4.26162	4.00278	4.22045	4.70005
lnc-KRTDAP-2	4.34135	4.67758	5.74784	6.76633	5.30861	8.00957	2.77166	4.96806	6.14734
lnc-KY-1	7.4164	11.1482	9.8042	8.43871	8.50922	16.1344	6.64898	8.22146	4.96821
lnc-LAMA5-1	5.63553	3.04894	5.57873	4.76585	1.64046	1.99035	3.60236	3.35049	3.28165
lnc-LAMB3-1	0.676494	1.87428	1.15157	0.429127	1.48899	1.18241	5.18276	3.68861	0.50713
lnc-LASP1-1	3.85727	1.867	2.2671	2.70897	0.73222	2.66863	0.371379	0.188444	2.72466
lnc-LCN6-1	4.62961	7.52163	0.934033	1.89809	2.46806	1.75623	4.371	2.00843	1.09359
lnc-LDHC-1	0	0	1.44151	0	1.8639	2.96024	3.24385	1.02608	5.07855
lnc-LDLRAP1-1	0	3.86038	0	0	0	2.43536	0	0	0
lnc-LECT1-1	1.43651	0.67229	0.346968	0.476524	0.192272	0.441085	0.148721	0.458665	0.0436569
lnc-LEKR1-2	0.305309	0	0	0	0.352767	3.00769	0	0.372073	0.228873
lnc-LEKR1-3	0	0	0	1.81111	0	0.902684	0.989167	0.625775	1.54863
lnc-LEKR1-4	1.07413	0	1.87682	1.49642	1.18211	2.28353	0.636783	0.196376	0.261306
lnc-LENG9-1	2.41191	3.80422	0.26475	0.732952	0.73224	0.883561	2.45706	1.06017	1.38883
lnc-LEO1-1	2.23e-07	2.14084	2.49e-05	5.31e-06	1.21e-07	1.2e-05	2.05369	0.546121	0.081406
lnc-LEO1-2	0.643716	0.222802	1.39338	1.22091	2.82379	3.27e-05	3.22653	1e-05	3.48e-05
lnc-LEPRE1-1	2.11223	1.17042	0	0	0	0	2.02277	0.767798	0
lnc-LGALS12-1	9.52454	0.995792	0.917726	2.2057	0.692205	0.942306	0.860488	0.816553	0.740946
lnc-LGALS2-1	1.10456	0.798319	0.88978	0.445553	0.319279	0.525779	1.7395	0.932963	0.433958
lnc-LGALS9B-3	1.97544	2.73656	3.12251	2.4741	1.2423	0.493253	2.16204	2.73553	1.48088
lnc-LGALSL-1	54.3308	104.407	88.2823	103.026	113.169	60.9476	87.1298	56.4766	52.099
lnc-LGALSL-2	63.1476	146.557	59.7585	96.5175	30.9442	73.72	120.981	58.5635	29.9812
lnc-LHFPL3-1	0.730687	1.01221	0.97611	0.693904	1.01788	0.944473	0.16307	1.80501	0.547756
lnc-LIAS-1	7.26805	4.02734	3.71162	4.33289	4.15929	4.57323	3.89774	5.2839	3.48701
lnc-LILRA5-1	2.22067	10.8687	6.06551	12.8598	12.8174	8.3119	11.8162	5.92551	3.38504
lnc-LIN54-1	25.8457	28.6235	16.6612	21.6784	8.25348	18.0545	29.0712	24.1096	12.3186
lnc-LINC00346-2	9.52606	15.0815	3.47481	8.94803	7.48831	13.6768	3.25808	6.5957	6.63108
lnc-LINS-1	3.66694	1.69326	0	3.2148	4.03554	0	0	0	0.351998
lnc-LIPC-1	11.1543	10.6232	11.5705	10.3902	11.1247	10.6619	11.6834	8.02476	8.10047
lnc-LIX1-1	8.17956	7.11131	5.42033	8.03751	8.45941	4.08647	4.07775	6.56757	4.36751
lnc-LMBR1-1	2.85282	1.58219	0.972102	0.746401	0.678691	2.63e-64	1.22799	1.46491	1.2114
lnc-LMBR1-2	2.51429	0	0	1.33384	0.380173	0.0629358	0	1.00487	0.415281
lnc-LMOD1-1	2.79378	5.23257	2.849	2.1162	1.75692	2.34741	4.19175	3.80105	1.01626
lnc-LMTK3-1	5.22814	4.76413	2.4444	2.10966	1.52829	2.1944	4.56436	3.52522	2.73523
lnc-LOH12CR1-1	0.796323	4.05781	2.62618	2.95532	3.95654	2.10473	3.22187	2.4092	1.99037
lnc-LOH12CR1-2	0	3.17603	0	0	0	0	0	0.694496	0
lnc-LONP2-1	9.04287	1.05006	3.27451	4.04864	2.39277	2.77995	8.01076	5.08266	3.29583
lnc-LONP2-3	2.53898	1.40689	3.88979	1.78074	0	3.10642	0.972583	3.99934	2.284
lnc-LONP2-5	0	1.94913	0.299387	0.308383	0.774226	0.614812	2.02114	0.213105	0.791072
lnc-LONP2-6	1.65053	1.72704	1.62456	1.20275	1.29529	0.871616	1.78175	1.15072	2.34058
lnc-LPAR6-1	0	0	0	0	3.78755	0	0	0	0
lnc-LPIN2-2	0.137852	1.14579	0.234659	0.483419	0	0.120472	0	0.167031	0.10334
lnc-LPIN3-1	1.77446	1.02445	0.500306	0.782459	0.112931	0.637582	0.173537	0.994974	0.18516
lnc-LPO-1	10.4028	6.49116	2.40494	4.17053	5.69579	5.63981	2.30179	2.82178	3.55181
lnc-LPPR5.1-1	0	1.67925	0	0	0	0	0	0.734397	0
lnc-LRIG2-1	1.65002	0.685728	0.280876	0.433972	0.181589	0.288398	0.158014	0.399857	0.494773
lnc-LRP5-1	7.61489	0.350537	0	4.58363	0.0928263	1.95593	0.161551	0.75529	1.15108
lnc-LRRC10-1	309.66	403.194	29.5756	0.000499302	0.00111841	152.177	0.00302121	7.71e-05	0.00142803
lnc-LRRC17-1	23.9958	16.4593	9.58716	18.3399	20.3866	33.6267	29.469	23.5426	17.7092
lnc-LRRC33-1	9.81477	2.26605	4.1768	4.3023	3.60045	1.42956	0	0	0
lnc-LRRC38-2	1.31146	4.4288	1.1926	0.622491	6.48e-72	3.24757	2.76013	0.82241	1.593
lnc-LRRC47-1	5.88183	2.56509	0.808534	2.73077	0.676645	0.11203	1.86457	0.788474	0.65395
lnc-LRRC57-1	33.1926	26.8326	37.8137	24.8585	14.9214	35.8601	38.8542	3.07e-05	0.000323262
lnc-LRRC6-2	212.474	175.351	80.802	71.3398	69.6523	122.474	95.2441	101.336	61.001
lnc-LRRC8C-2	0.618959	1.56947	0.36425	0.282111	0.11641	0.289704	5.18e-54	2.91e-167	0
lnc-LRRC8D-3	0	0	1.18271	0	0	0	0	0	0
lnc-LRRK1-2	3.67812	6.45619	5.71549	4.93278	5.167	12.6762	4.02548	4.19879	13.2078
lnc-LRRK2-1	0	1.85028	1.13682	1.95162	1.9599	1.94544	0	0.809141	0.333756
lnc-LSM11-1	1.46376	0.569326	0.14006	0.391178	0.147242	0.199672	0.237154	0.076091	0.053328
lnc-LTBP3-1	1.40763	2.34558	0.238649	0.996181	1.15073	0.897839	1.02297	1.12722	1.70635
lnc-LTBP3-2	179.386	241.401	175.381	156.183	288.946	222.751	121.028	144.67	142.543
lnc-LTBR-1	1.12535	1.55894	1.91563	2.36783	2.47695	3.73718	3.23308	1.49991	3.03701
lnc-LUC7L3-1	0	2.1659	0	0	0	0	0	0	0
lnc-LY86-1	1.2353	2.87576	0	0	0	0	0	0	3.11848
lnc-LY86-2	3.76047	2.00359	5.66267	0.507201	0.955034	2.78077	1.10807	1.40199	2.16848
lnc-LY86-3	0.972661	1.26667	1.65152	0.736961	0	2.45e-218	0.483005	0.509271	0.630157
lnc-LY96-1	2.62919	1.21406	5.7809	2.11292	6.99256	6.51016	2.93748	2.12381	5.58437
lnc-LYPD6-2	1.99413	1.19047	1.09453	0.999	1.10239	0.501971	1.09372	1.20966	1.38811
lnc-LYPLA1-1	0	0	0	1.16594	0	0.659609	0.72281	0	0.565813
lnc-LYPLAL1-1	0	0.176254	0	1.79913	0	6.50658	1.84341	0.0770821	0.657508
lnc-LYRM7-1	2.53561	0.346873	0.22454	0.195703	1.3933	0.0730205	1.4005	0.353994	0.0836702
lnc-LYZL1-3	11.1453	8.11583	6.61757	7.39593	4.44283	6.08183	7.37456	4.16151	6.74362
lnc-MACC1-1	83.2519	68.6572	26.7685	46.2677	33.6477	33.5272	49.5141	55.6872	24.0148
lnc-MAD2L2-1	0	0	0	0	1.90839	0	0	0	0
lnc-MAFB-1	1.63579	0.298425	0	0.188863	0	0	0	0	0
lnc-MAFF-1	0	1.75929	1.08091	1.11339	0	1.10986	2.43239	1.5388	0
lnc-MAGEA8-1	1.72944	1.52458	0.669077	0.827016	0.865128	0.686997	1.05394	0.571503	1.1786
lnc-MAGEA8-2	8.30919	17.3409	7.23245	8.68359	5.17152	4.55186	2.17925	8.44627	3.93301
lnc-MAGEA9B-1	10.7898	13.6864	13.1666	15.6137	11.8744	11.4743	11.3287	15.2788	9.16045
lnc-MAGEB1-1	4.3331	6.00259	5.26859	3.79882	7.49362	3.78679	4.14959	1.87511	5.56849
lnc-MAGEB1-2	13.15	36.433	19.8663	17.2929	49.566	27.5809	8.81514	11.9501	32.7772
lnc-MAGOHB-1	0.412085	1.94099	0.0990559	0.0640735	3.62e-08	0.126601	0.104918	0.00791681	0.0217195
lnc-MAN2C1-1	0.86448	0	0	0	0.951379	0	1.65574	1.04747	0
lnc-MAN2C1-2	4.28483	3.38697	2.41373	3.06064	4.19398	3.94241	2.69765	2.44353	0.846708
lnc-MAN2C1-3	1.67146	0.578864	1.42262	4.3961	0.919738	0.730363	1.60067	3.29105	1.253
lnc-MAN2C1-4	98.1933	160.524	89.1519	46.2094	89.2472	131.899	45.0069	17.9354	49.6042
lnc-MANSC4-2	17.679	1.03525	0	11.4315	0	0	0	3.3101	0
lnc-MAP1LC3B2-1	3.22873	6.4364	2.34085	2.94244	1.89765	4.42374	7.62797	2.72034	2.23855
lnc-MAP1LC3B2-2	17.7506	23.7597	11.3702	11.2632	15.4503	13.1021	29.8494	16.5893	12.4465
lnc-MAP1LC3B2-7	0	1.08722	0.667994	0	0	0	0	0	0
lnc-MAP3K12-1	1.03634	0.478545	0	0.302854	0	0.301895	1.32327	0	0
lnc-MAP3K2-2	0	0	0	0.431906	1.62652	0	0.943573	0.298465	0.369313
lnc-MAP3K3-1	4.70337	5.22532	3.4879	4.45005	3.33119	3.09296	3.83524	4.20367	3.49094
lnc-MAP3K6-1	12.7403	20.5969	24.6051	9.71275	6.42345	14.7977	18.8282	16.6762	24.3595
lnc-MAP3K9-3	2.21997	0.49141	0.934532	2.89373	1.17125	1.69153	1.60063	1.28941	0.752417
lnc-MAP6-3	3.44e-07	3.2593	0.331986	1.50542	0.410781	0.713785	0.80022	1.12337	1.2676
lnc-MAP6-4	2.1788	3.26524	1.15443	4.11e-08	3.35578	1.98811	3.34334	0.592785	5.25974
lnc-MAP7-1	0	0	0	1.23617	0	0.616127	0	0	0
lnc-MAPK13-1	2.70323	3.25631	4.10141	3.81248	6.726	3.59498	4.50217	4.55712	13.6566
lnc-MAPK6-1	0	0	0	0	1.29975	1.03213	0	0	0.295117
lnc-MAPK6-3	5.0896	2.30637	2.16594	2.72076	1.98092	1.73577	1.22767	2.41528	1.74138
lnc-MAPK6-9	7.14355	4.20773	1.85367	5.75294	3.29565	2.14124	3.16292	3.49134	2.2449
lnc-MAPK8IP2-1	1.17164	1.56184	0.347105	0.612227	0.542443	0.64357	0.975985	0.777057	0.0414549
lnc-MAPT-1	2.37708	11.5253	5.05798	3.12598	5.23205	4.15476	3.41461	3.6003	5.34589
lnc-MARCH10-1	0	0.556729	0	0.704668	0.442285	0	1.1546	0.97391	1.20509
lnc-MARCH7-1	15.4756	28.7863	38.0872	23.4613	39.0277	15.1597	21.9692	20.0481	25.0401
lnc-MARCH8-1	33.5342	25.4546	32.0607	51.5497	36.3996	36.934	41.7923	35.3447	53.3768
lnc-MARCKSL1-1	1.6735	1.73871	0.534136	1.28376	0.690647	1.09688	0.400658	0.760402	0.313633
lnc-MATN2-1	7.95346	8.04564	3.14935	6.33353	3.55548	4.62554	7.00447	5.41244	3.75184
lnc-MATN2-2	1.03102	0.856953	0	0.361556	0	0.180206	0.394941	0.374776	0.154579
lnc-MBNL1-1	1.08717	0.753024	0	0.476562	0	0	0.520565	0.658649	0
lnc-MBOAT7-1	1.15779	0.801936	0.492712	2.03007	0	1.01182	2.21751	0.701431	0.867931
lnc-MBP-1	6.40253	5.44517	1.3949	2.74208	3.44132	0	6.40357	1.98528	2.86593
lnc-MBP-2	1.21365	0.57409	0.264542	0.285466	0.325769	0.155216	0.340172	0.286937	0.133143
lnc-MBTPS2-1	3.11373	0.0216176	0	0	0	0	0	0.00945414	0
lnc-MCCC2-1	1.37188	0.182862	0.599653	0.985941	0	1.22109	0.792025	0.275467	0.343604
lnc-MCF2L-1	0.46379	0.856644	0.921068	0.813208	0.850684	0.878185	0.888296	1.35807	1.27482
lnc-MCHR1-1	3.08173	2.10646	0.472564	2.47451	1.15584	1.80695	2.09857	1.09967	0.965503
lnc-MCTP2-5	1.14846	0.454557	7.81987	2.44522	2.16669	4.4448	5.18488	6.4111	0.368973
lnc-MCTP2-6	6.40368	8.25637	37.72	12.177	6.28759	16.684	37.5058	29.3097	8.79083
lnc-MCTP2-7	4.01761	3.72882	0.980993	1.34334	2.09461	1.68578	1.47385	2.86396	0.290176
lnc-MDGA1-2	0	0	1.17952	0	1.79e-114	0.910249	0	0	0
lnc-MDH1B-2	1.29997	1.80084	0.885151	1.36762	1.71677	1.81772	3.23678	1.89017	2.72865
lnc-MDM1-1	0.665332	4.89045	0.476056	0	0.561306	0.891465	0.488436	0.243763	0
lnc-MDM4-1	2.20134	1.35533	1.45726	2.14434	2.42262	0.85502	2.81081	1.63002	1.10015
lnc-MDM4-2	0.000186701	4.44244	2.39036	3.92762	4.92775	3.34186	3.49105	2.92337	1.84341
lnc-ME3-1	1.28822	1.44464	1.04423	0.806701	0.945142	0.804145	0.70495	0.371643	0.643805
lnc-MEAF6-1	1.20097	1.16458	0.220216	1.36769	2.41882	1.46975	1.7307	1.01806	0.540175
lnc-MED10-1	0	0	2.44672	0	0	0	0	0	0
lnc-MED12L-2	22.2016	14.9695	30.9802	5.42387	23.502	47.7997	22.7623	14.7152	13.1285
lnc-MED7-1	1.96073	1.68844	1.17269	1.48668	1.34135	1.15779	1.42096	1.66946	1.31095
lnc-MEF2C-4	2.09335	5.7998	1.78171	3.67049	2.30378	0	2.0047	1.26823	0
lnc-MEGF10-1	0	1.18899	0	0	0	0	0	0	0
lnc-MEP1B-2	46.8644	25.79	8.36146	19.9683	10.8673	14.3897	13.7909	23.6625	7.31313
lnc-MEPCE-1	2.51651	4.09613	2.63e-06	3.0509	1.76e-06	3.66145	6.72709	5.31764	1.32324
lnc-MEPCE-2	2.52349	1.61e-06	1.48143	3.30696	1.71e-12	2.52685	3.88e-06	5.78e-05	1.9e-05
lnc-METRNL-1	5.86179	1.70264	1.08634	4.60026	0.624292	2.72662	2.35407	1.97612	0.921377
lnc-METTL11A-1	0.579538	0.812397	0.584875	1.84599	1.09255	0.493636	0.578382	0.857998	0.610695
lnc-METTL11A-3	20.7591	47.1536	32.0123	26.7145	31.3222	28.9291	39.0306	29.1223	49.0549
lnc-METTL14-1	8.42295	4.20056	6.88223	5.61214	7.78649	8.24432	7.74359	4.49058	4.54624
lnc-METTL14-2	4.03077	58.4827	26.7233	30.688	4.20247	27.8098	4.26639	43.4416	115.141
lnc-METTL14-3	4.28744	5.22825	4.36527	5.04385	4.9331	4.27641	6.86486	5.18536	6.77759
lnc-METTL15-4	1.48416	0	0.025217	0	0	0	0.295767	0.124158	0
lnc-METTL23-1	0.00387508	0.000191446	0.000135055	1.11647	0.682718	2.70545	0.0841985	0.7891	1.28505
lnc-METTL2B-1	1.04921	0.51909	0.127572	1.05124	0.49486	0.785935	0.502386	0.771857	0.224723
lnc-MFNG-1	11.2182	4.17537	3.41803	4.69659	2.82539	4.16661	4.46672	5.74551	2.58091
lnc-MFSD1-1	1.23834	0.865085	0.841379	0.547481	0.950467	0.982344	0.891964	0.901564	1.78249
lnc-MFSD6L-1	60.6823	4.45859	4.00564	15.9745	3.60519	7.15006	3.14231	6.26927	1.93561
lnc-MGAT1-1	5.38357	6.17773	4.5479	4.15622	2.16651	5.23148	5.69421	6.35274	3.25271
lnc-MGAT1-2	2.46577	0.370173	5.24421	5.67724	4.55329	2.63738	4.97206	4.90988	6.09141
lnc-MGAT5B-1	2.17925	0	0	0	0	0	0	0	0
lnc-MGLL-1	17.1027	41.8097	34.2507	28.8853	17.7147	28.3542	46.9674	43.5789	27.3388
lnc-MIB2-1	17.7774	1.00941	1.61678	4.11347	0.329431	1.92624	1.56734	0.629612	2.72937
lnc-MICB-1	17.9718	24.0561	12.2417	19.7506	26.8679	21.4997	16.3393	19.2837	8.22765
lnc-MICB-3	14.2691	5.70931	20.8255	23.7207	15.5681	15.0764	5.25589	13.2096	8.81988
lnc-MIDN-1	0.83573	1.73659	0.711311	0	0	1.46073	0	1.51895	2.506
lnc-MIEN1-1	6.6952	5.04311	1.13302	2.78865	1.95566	3.0453	1.57479	3.20226	0.484292
lnc-MINA-3	10.0394	3.903	44.3729	1.62962	3.07611	9.25e-15	1.29e-09	3.59e-11	3.04e-05
lnc-MINOS1-1	1.02438	0	0	0	0	0	0	0	0
lnc-MINPP1-1	1.22231	0	1.38712	1.6074	0.67259	1.60231	2.92637	0.370261	0.45815
lnc-MIXL1-2	0.985296	4.1e-07	1.88e-07	1.06235	7.31e-08	1.6e-07	1.57e-07	0.307627	0.518122
lnc-MKLN1-1	1.22071	3.77555	0.455287	1.61397	3.08679	3.85404	0.550048	0.239832	1.02232
lnc-MLL3-1	1.01e-08	1.4197	0.894244	1.50279	1.28584	0.725785	1.4171	1.04433	0.992886
lnc-MLL5-1	2.06651	1.90848	2.05201	2.11366	0.758081	2.10697	4.28782	2.29528	2.58192
lnc-MLLT6-1	1.60753	0.767893	0.377437	1.15181	1.28109	1.14891	0.501962	0.906733	0.87264
lnc-MLST8-1	1.11e-05	2.64297	3.41e-06	5.8e-06	1.06144	1.00453	1.68e-06	0.340205	6.36e-07
lnc-MMEL1-1	2.62497	1.29032	1.29727	1.8559	1.02507	0.518004	1.13527	1.9494	0.634773
lnc-MMP21-1	0.403639	0.576168	0.667861	0	0.431778	1.1188	0.424825	0.525615	0
lnc-MNAT1-1	1.61e-68	0	0	0	0	0	0	5.63361	0
lnc-MNT-1	5.55008	1.53757	2.12857	3.17445	1.37342	1.83654	2.22131	2.99118	1.37755
lnc-MOCS3-1	2.87694	3.54257	1.36035	2.80245	2.11075	1.9555	2.14285	2.90492	1.91705
lnc-MON1A-1	18.7665	16.4693	10.2024	12.4902	13.1919	8.84424	7.9979	8.57172	9.35426
lnc-MON2-1	1.67713	1.85865	0.285489	1.17627	0.738286	0.293136	0.963661	0.812852	0
lnc-MON2-2	0	1.66191	0	0	0	0	0	0.726811	0.449668
lnc-MPHOSPH8-1	1.84221	0	0	1.61507	4.05479	1.60995	1.76419	0	2.76201
lnc-MPHOSPH8-3	0.340363	1.4145	0	0.298396	0	0.297451	0.325949	0.412408	0.255151
lnc-MPI-1	7.15889	9.2e-06	0.829062	0.471985	3.87e-06	1.99524	1.42398	3.20956	1.16e-05
lnc-MPP7-3	16.1207	12.4708	13.8013	12.633	9.34259	12.2707	16.132	9.2104	8.30484
lnc-MPZ-1	2.88157	3.62891	2.00665	1.72246	2.30635	1.48807	1.8815	2.14252	1.7674
lnc-MRAP2-2	1.39474	0.644041	0.791401	1.84086	2.04659	0	1.35031	0	1.04556
lnc-MRGPRF-2	1.08235	2.69993	1.1311	0.477167	0.723494	0.482817	1.23147	1.64784	1.2876
lnc-MRP63-5	0.495171	1.04434	0	0.693704	0	0	0	0	0
lnc-MRP63-6	6.13816	5.40034	1.80139	3.20836	1.43885	1.60227	5.06644	2.22495	3.49076
lnc-MRPL14-1	0.249879	1.03847	0	0	0	0	0.239297	0.302772	0
lnc-MRPL16-1	5.88402	14.9436	8.62496	9.45728	17.9875	6.57056	12.5218	9.90209	12.7427
lnc-MRPL3-2	0.32296	0.2648	0.603723	0.621034	0.264887	0.618443	2.24308	0.542381	2.09729
lnc-MRPL46.1-1	3.63e-05	1.03e-06	1.18e-06	0.0192759	0.0117346	0.000403678	1.33525	8.44e-07	0.384906
lnc-MRPS25-1	4.70272	8.69794	3.77291	9.26257	10.1487	2.83115	12.7935	14.2306	8.53567
lnc-MRPS6-1	0.695073	1.53392	0.11293	0.205225	0	0.188968	1.9621	0.262045	0.517893
lnc-MRPS6-2	1.3609	1.88523	0.330941	0.511328	0.861109	0.989891	3.71211	0.235566	0.363187
lnc-MRPS7-2	0.0885316	1.66191	0	0	0	0.121773	0	0.133389	0.888222
lnc-MRTO4-1	0.000171904	0.0445994	1.56e-06	1.37034	1.2866	0	0.373187	0.236088	0.876395
lnc-MS4A6A-1	0.661178	0.915922	3.37647	2.31862	3.6382	3.46691	0.633177	1.2017	3.96519
lnc-MSH3-1	5.56e-07	2.75e-07	7.25e-08	3.9e-08	1.21136	0	3.77e-07	7.59e-07	4.32e-08
lnc-MSH6-2	0.142719	2.38594	3.01166	1.55501	0.969055	0.198486	4.07271	0.216514	3.35079
lnc-MSMP-1	6.90333	2.6381	3.24171	4.79998	4.19159	3.95264	3.64743	5.48024	3.569
lnc-MST1P9-2	19.4317	9.26214	4.87532	9.60092	5.02552	4.78161	8.52808	20.1834	4.56171
lnc-MSTO1-1	0.94325	0.935215	0.303369	0.768843	0.396956	1.01462	0.983529	0.839497	0.288836
lnc-MTA3-3	1.28138	0	0.363539	0	0	0	1.63615	0.258769	0
lnc-MTERF-6	5.86302	1.67709	6.07266	0	2.81555	2.98822	6.0684	2.45508	1.61333
lnc-MTHFS-1	0.351754	2.92369	1.19755	1.8503	0.387113	0.922217	3.36857	2.34416	3.69167
lnc-MTL5-1	7.28337	4.02201	5.50007	2.81184	2.05248	4.16803	0.9885	3.75614	2.75477
lnc-MTRNR2L3-1	1.15799	0.850154	0.458532	0.396702	0.590215	0.465327	0.594092	0.872903	0.535942
lnc-MTX1-1	3.57912	7.31366	2.18474	1.35026	1.5232	0.427433	2.50533	4.16775	2.52102
lnc-MUC20-2	1.34961	0.687942	0	0.169021	0.556397	0	0	0	0.144526
lnc-MUC20-4	5.44582	0	0.237297	0.488854	0	4.51557	0	0.168909	0.418007
lnc-MUC5B-1	2.5525	1.76665	1.55849	1.06343	1.22635	0.975559	3.13894	1.78361	1.6471
lnc-MYBBP1A-2	33.5036	6.46961	2.71345	9.39761	2.74187	5.05047	2.80061	3.52206	2.13032
lnc-MYC-2	10.8582	11.6269	0.763808	1.09587	1.20131	1.89208	1.92938	3.16424	2.04473
lnc-MYCT1-1	13.0183	1.05308	0.727895	7.58097	0.627454	1.99304	2.00199	0.460551	0.284936
lnc-MYEF2-1	5.01257	0.442821	0	0	5.93883	0	5.31548	0	0
lnc-MYL12A-1	1.48158	0.923586	0.882707	0.649449	1.38593	0.77687	0.354708	0.493676	1.49939
lnc-MYLIP-1	1.71951	0	0.975682	1.005	2.52315	1.50272	2.74449	2.43074	0
lnc-MYLPF-1	1.12959	0.782401	1.44213	0	0.621566	0	0	1.02652	1.27018
lnc-MYO10-1	0.862443	1.95396	2.66217	0.677202	2.15325	1.79643	1.01632	1.18476	3.1611
lnc-MYO16-4	0	1.82221	0.37319	0	0	0	0.839795	0.265639	0.328694
lnc-MYO1G-1	5.91432	4.70865	1.67794	3.03953	1.87036	2.01993	2.92958	3.21244	1.98749
lnc-MYOF-1	0	1.3826	0	0	0	0	0	0	0
lnc-N4BP2-1	1.4655	0.676716	0.207888	0.107067	0.268803	0.640368	0.233907	0.443928	0.0915507
lnc-NAA35-1	0	0	1.08091	0.169304	0.425054	1.27863	2.43239	0	0
lnc-NAA50-2	1.19667	1.10515	0	0.349706	1.09746	0.522897	0.572994	0.362492	0.149512
lnc-NAA50-3	1.17e-05	4.92757	7.09e-05	4.99e-05	1.19405	4.13322	5.8824	0.739437	1.42e-05
lnc-NACC1-1	0	4.76761	0	0	0	0	0	2.08504	0
lnc-NADSYN1-1	4.90176	2.04598	0.209508	1.07902	0.541797	1.29072	0.70719	1.95935	0.743715
lnc-NANOS1-2	0	1.2998	0	0	0	0	0.898549	0	0
lnc-NAP1L2-1	45.4114	33.1198	9.10853	21.9332	13.5359	19.0164	0	0.308346	0.0147204
lnc-NAPB-1	1.12862	0	0.333929	3.12278	0.431778	0	0.454352	2.15814	0
lnc-NAPG-1	0.896677	0.496863	0.610548	0.47167	0.592087	0.783625	1.03044	0.543239	0.806627
lnc-NAV1-3	1.76706	0	0	0	0	0	0	0	0
lnc-NBN-1	2.19564	2.29233	0.560705	1.48544	1.36914	0.278281	1.34019	1.12343	0.634505
lnc-NBPF15-1	1.98731	0.516188	0	0.217784	0.410077	0.434189	0.35684	0.752491	0
lnc-NBPF16-1	2.89827	0	0	0.317614	0.59805	0.633215	0.520411	1.09742	0
lnc-NBPF16-3	0	0	382.584	333.457	0	338.579	483.586	420.48	463.431
lnc-NBPF16-4	5.75886	0	0.56479	0.99185	0.965203	0.795405	0.400658	0.953426	0.165815
lnc-NBPF20-1	1.12749	0	0	0.197695	0	0.394136	0	0.683076	0
lnc-NBPF3-3	0.152852	8.81e-05	0.404097	0.982871	1.00946	0.84615	1.04734	1.23493	8.04e-05
lnc-NBPF6-3	0	0	0	0	0	0.928277	1.49835	0.956637	1.9669
lnc-NBPF6-4	0.769531	0	1.9649	0.674648	0.846885	1.34502	1.47388	1.39863	0.576875
lnc-NCDN-1	1.02459	0	0	0	0	0	0	0	0
lnc-NCOA5-1	1.42165	1.36457	1.73352	0.55357	0.232537	0.377925	2.27987	1.74468	1.63724
lnc-NCS1-1	2.11322	2.19556	2.24827	1.85266	2.03494	1.38509	3.54152	2.24046	1.78218
lnc-NDE1-1	17.5952	37.9899	14.0572	15.9494	14.1858	16.8748	15.1227	17.2562	8.96774
lnc-NDE1-3	1.08497	1.503	0.615632	0.317065	0.796023	0.948181	0	0.87642	1.35557
lnc-NDFIP1-1	1.02213	0.774785	0.383426	0.39015	0.163213	0.492608	0.267804	0.369644	0.15568
lnc-NDRG2-1	1.42082	0.598452	0.185427	0.461838	0.255773	0.0967695	0.351382	0.319888	1.63e-141
lnc-NDST1-1	1.34767	1.87611	1.14704	0	2.1865	0	1.33255	0	0
lnc-NDST2-1	9.17135	9.68687	4.81961	5.92239	5.81285	7.63621	11.0675	8.32402	9.50055
lnc-NDST2-2	0.483258	1.33205	0.659842	0.574762	0.598578	0.467074	0.74503	0.86575	0.546603
lnc-NDST3-1	1.24439	2.0945	0.598929	2.8695	4.54852	0.693534	0.722202	3.51209	0.46837
lnc-NDUFS5-1	0	0	0	0	0	1.25295	0	0	0
lnc-NDUFS8-1	41.4731	14.2347	9.02768	24.9801	11.2543	17.0988	22.7886	21.3159	10.8413
lnc-NEBL-1	0.800989	1.6644	2.04523	0.702227	1.76301	1.05	3.4518	1.4558	1.20091
lnc-NECAP2-1	2.08236	1.32331	0.64898	1.44646	1.15617	0.861948	0.621328	1.52097	0.854547
lnc-NEIL1-1	2.57872	1.76249	0.335813	1.23085	1.04318	1.13408	2.10482	1.20429	0.507727
lnc-NEMF-1	0	1.28004	0	0	1.01691	0	0	0	0
lnc-NENF-1	0	0.560627	1.3778	0.709601	0	0	0.387561	0.735546	0.303381
lnc-NEURL1B-2	2.20909	3.06023	2.6323	1.54937	1.45869	5.01949	2.96175	1.33835	2.64965
lnc-NFAM1-1	0.526282	1.45811	0.895865	0	0	0.45993	0	0	0.394525
lnc-NFATC3-1	0.457423	6.98e-78	0.858405	0.487212	0.498922	2.46e-110	1.72047	0.723479	5.41e-51
lnc-NFE2L2-1	0	0	0	0	3.92032	0	0	2.15814	5.34084
lnc-NFKBID-1	0.78217	2.16706	1.23635	1.07757	0.983765	1.07416	1.7121	2.30164	1.00517
lnc-NFYB-2	0.920607	1.07604	0.538692	0.706209	0.664878	0.578262	0.798967	0.331156	0.452897
lnc-NGFR-2	0	6.4695	3.97488	0	0	2.04067	2.23618	8.48802	1.75047
lnc-NGFR-3	3.26123	0	0	4.33739	2.06836	0	3.74543	2.16018	0.890982
lnc-NID1-3	1.48376	1.54158	3.47289	4.55284	2.85759	1.94504	2.13138	2.47202	1.66844
lnc-NID1-4	20.9167	24.5407	25.4325	28.0679	16.2075	24.9945	21.2573	16.9393	12.8001
lnc-NID2-2	0.000323241	0.00453133	0.0027172	3.967	1.7181	2.53e-05	4.07367	21.2868	19.4774
lnc-NIF3L1-1	1.67368	0.719675	4.98e-18	0.786211	1.7943	8.23e-14	0.407362	0.260143	0.326604
lnc-NIN-1	3.91635	1.99879	2.89472	1.80709	1.96598	3.12236	2.17134	1.70666	2.93587
lnc-NINJ1-2	1.54975	1.91325	1.27128	1.24984	1.30187	1.14367	1.98823	2.01634	1.76653
lnc-NINJ2-1	0.4047	1.12125	0	0	0	0	0	0	0.303381
lnc-NIPAL4-1	1.41451	0.489876	0.120393	0.24802	0.0778348	0.309043	0.13546	0.171392	0.265095
lnc-NIPBL-1	3.88986	3.16302	2.03214	2.06999	1.754	1.18809	1.81119	2.22823	0.90048
lnc-NIPSNAP3B-1	0.446942	1.23829	0.760808	0.783668	0.983738	0.781185	0.428014	0	0.335048
lnc-NKAIN3-3	7.08746	21.9412	21.6335	22.9976	16.4834	18.6938	22.5575	21.7967	25.6022
lnc-NKAIN3-4	1.00333	1.3899	1.12082	0.494784	0.828137	0.87683	0.78068	0.49388	0.611113
lnc-NKAP-1	5.2054	1.33537	1.31273	2.3663	0.636517	1.51637	0.92314	0.584004	1.30073
lnc-NKD1-1	1.14515	1.04105	0.883295	1.28632	2.24485	1.25097	0.445517	0.86722	0.697498
lnc-NKX6-3-1	5.69109	3.68629	4.86855	5.09213	2.11315	2.68366	6.61046	5.02011	5.49339
lnc-NLRP12-1	1.01115	0	0.860618	1.77295	1.11279	0.441834	0.484165	1.22519	0
lnc-NLRP12-2	64.8736	48.0169	0.000460395	63.0771	4.15e-21	31.5118	48.1987	9.61e-09	17.5994
lnc-NLRP3-1	0.670085	0.185652	0.228131	0.46997	0.442465	1.05408	0.256683	0.915908	0.100465
lnc-NME1-1	0	1.2998	1.5972	0	0	0	0	0	0
lnc-NME3-1	4.88953	2.2578	1.66464	1.71466	1.43494	2.27897	1.56082	3.5547	0.977442
lnc-NME4-1	1.44811	1.73065	1.19662	0.674727	0.381959	0.21548	2.05261	0.647425	0.43907
lnc-NMNAT1-1	0.503375	1.39464	0	0.882617	0.553975	0	0.482057	0.609926	0.754705
lnc-NMNAT2-2	0.170375	0.079687	0.04896	0.200021	1.02855	0.0502713	0.108777	0.27526	0.042575
lnc-NOC2L-3	5.06193	5.96492	6.2398	4.79303	4.61421	6.02313	17.3104	3.56037	8.24632
lnc-NOC2L-4	1.48808	0.736229	0.678515	1.25803	0.116972	0.510903	0.763436	1.4489	0.398408
lnc-NOD2-1	2.08446	1.00986	0.592046	1.92005	0.774307	0.693739	0.463517	0.392149	0.242254
lnc-NOMO2-2	0.532492	0.245885	0.151072	0.466835	0.586018	0.155119	0.50994	1.29041	0.13306
lnc-NOMO3-2	1.56858	2.17293	1.03838	1.68076	0.959029	0.456938	1.50215	3.16767	0.391958
lnc-NOS2-2	94.4255	24.0771	21.4168	28.4282	10.8485	27.658	25.5877	18.2306	13.4181
lnc-NOTCH2-1	9.86361	8.9234	10.3655	10.7652	8.30748	11.7866	14.3616	10.0002	8.90322
lnc-NOTCH2-2	1.02064	0.0831696	0.102199	0.31581	0.198218	0.157405	0.172485	0.181865	0.045007
lnc-NOTCH2NL-1	0.508073	1.40075	0.860623	1.32972	1.1128	0.441839	2.42083	2.14408	1.89502
lnc-NOXO1-1	0.727903	1.98815	0.390601	0.853202	0.542088	0.480069	0.316699	1.0319	0
lnc-NPC2-1	0.770156	0.422941	2.00165	0.687264	2.04629	0.40624	0.737539	0.378275	0
lnc-NPDC1-2	12.353	8.22712	6.87448	5.20665	3.39867	6.6434	7.73487	9.35483	6.94524
lnc-NPHP1-1	4.15085	1.27781	0	0	0	0.403058	0.883347	3.07356	1.38296
lnc-NPTX1-2	1.19241	2.00084	1.63443	3.65882	4.62499	3.46248	0.991382	2.06452	1.14063
lnc-NQO2-2	2.06941	6.70478	6.04533	3.53472	8.84101	2.877	7.95487	3.44913	5.56487
lnc-NQO2-5	3.78324	1.52155	0.934843	2.03286	1.00731	1.01321	1.51933	1.88537	0.914867
lnc-NR1D1-1	0.445745	0.450614	0.377862	0.427499	0.268315	0.387101	1.06927	0.295538	0.501893
lnc-NR1I2-1	2.48635	2.28171	2.06506	2.56074	2.94554	0.706969	0.664926	0.857365	1.38353
lnc-NR2C2-1	1.76048	0.39845	0.795434	1.05741	1.20623	1.15156	0.829274	1.45022	1.2178
lnc-NRIP2-1	2.07194	2.83e-07	1.08e-05	1.7e-06	1.45e-05	0.664979	0.175268	0.720396	0.358603
lnc-NRIP2-2	6.67447	0	1.33206	1.6421	2.83518	1.46473	0	5.10404	0.570119
lnc-NRIP2-6	0.289993	1.20517	0	0	0	0.253431	0	0.527064	0
lnc-NRL-1	1.988	0.257202	0.453338	0.57705	0.0906924	0.872196	0.112442	0.925327	1.58e-12
lnc-NSFL1C-1	57.7813	56.3963	29.1015	34.7596	19.4553	32.7419	34.1298	42.0094	26.6029
lnc-NSUN6-1	1.74136	1.12542	0.461477	1.38291	0.155605	0.247132	0.406213	0.599624	0.635964
lnc-NSUN6-2	0.327709	0	0.541256	1.14461	1.10945	0	0.259487	0.632594	0.346165
lnc-NT5C-1	1.82784	3.37612	2.59287	5.34156	4.02315	3.72724	2.91738	5.53686	3.19721
lnc-NT5C-2	1.59726	2.21266	1.9421	2.80063	5.02233	1.59529	2.40368	3.59423	3.42107
lnc-NTN1-1	5.66934	5.54377	8.79912	8.77113	6.97325	5.8289	5.10987	7.67754	7.49998
lnc-NTN1-2	7.23547	6.68214	15.3957	12.6867	8.62635	8.95792	4.04194	10.2282	16.2721
lnc-NUAK1-2	1.10595	4.59616	6.58909	5.81749	3.65135	6.76557	7.41376	8.04026	5.80346
lnc-NUAK2-1	1.24015	1.71796	0.703681	0.724824	0.454936	0	1.18763	1.25221	0.61978
lnc-NUB1-1	0.141713	2.31502	0.507793	0.525031	0.670525	0.372092	0.0840882	0.616708	0
lnc-NUCB1-1	3.23444	2.24032	4.12937	0	0	4.23997	1.54873	0.979769	0
lnc-NUDT3-1	39.1322	10.0069	8.44749	13.1943	3.74848	9.41799	12.2991	12.3843	5.75115
lnc-NUDT5-1	4.11094	6.00644	3.45746	4.68519	4.29142	3.72463	5.29374	4.94157	5.96583
lnc-NUMA1-1	1.45117	0	0	0	0	0	0	0	0
lnc-NUMB-1	102.814	146.79	168.057	159.093	200.245	174.75	133.012	132.812	239.818
lnc-NUP133-1	1.72766	0.598327	0.367614	0	0	0	0	0.261669	0.323782
lnc-NUP160-1	1.22231	1.69326	1.04034	0	1.34518	0	0	0.740521	2.7489
lnc-NUPL2-1	0.581722	0.268615	0.110024	1.05658	0.213397	0.451893	0.990378	1.69089	1.75936
lnc-NXPH2-1	1.72038	2.50866	3.31386	2.54023	1.94314	2.25522	3.03491	2.60568	2.47754
lnc-NXPH2-4	0	0	0	0	0	1.14296	0	0	0
lnc-OAZ3-2	1.17304	0	0	0.342801	0	4.3e-05	0	6.88e-08	0
lnc-OBFC2A-1	19.4262	45.978	23.1791	27.7435	29.5073	26.626	35.4338	20.9508	25.678
lnc-OBP2B-1	5.87854	0.581677	0.357384	4.41747	0.924208	1.6513	0.201056	0.890357	0.472159
lnc-OBP2B-2	2.60743	4.54e-05	0.270825	0.307015	0.148897	0.834238	0	0.274228	0.202857
lnc-OCIAD2-1	5.3931	12.4517	4.59021	4.72813	5.93522	6.2842	8.60784	4.35645	0
lnc-ODF4-2	0.657451	1.82152	0	1.12623	0.345113	0	3.14804	0.398307	0.492855
lnc-OGFOD2-1	6.90196	2.39244	1.86817	3.33972	2.452	2.3065	2.00247	3.51062	1.53399
lnc-OIP5-1	1.0549	7.25e-39	0.0794043	0.271377	0.158012	0.0734108	0.0872159	0.192327	0.109224
lnc-OIT3-2	1.0092	0	0	0	0	0.293989	0	0	0
lnc-OLR1-2	9.6044	19.9573	6.53964	7.57815	2.11397	6.7148	6.43835	7.5643	10.7998
lnc-OLR1-3	3.32754	7.09171	4.13931	3.81487	1.97186	2.68432	6.61837	7.13335	3.64577
lnc-OR10V1-1	4.14957	3.59272	2.64885	4.24424	3.80557	1.8132	6.2919	4.50417	4.27721
lnc-OR1F1-1	1.65684	2.67774	0	0.726275	0.303898	0.965299	0.264445	0.167296	0.414014
lnc-OR4F16-1	7.11425	20.0038	31.6211	17.2954	32.1359	12.1168	9.57804	25.5758	38.6113
lnc-OR4F16-3	14.9558	84.5815	49.3185	41.0386	32.0009	42.6781	31.9707	63.0582	149.871
lnc-OR4F16-4	66.4951	225.699	185.753	150.324	212.998	121.141	161.421	139.542	315.683
lnc-OR4F16-6	2.77315	4.09773	1.25883	2.79566	2.31945	0.323136	1.2544	3.19411	0.498419
lnc-OR4F21-1	2.2261	1.17762	1.58938	2.12479	1.7718	1.49904	1.48577	2.91637	1.59261
lnc-OR4F29-1	225.661	562.72	436.591	333.436	450.884	352.929	445.091	398.322	769.696
lnc-OR4F5-2	1.78546	2.48884	2.59291	2.02024	4.64217	1.49209	2.27624	2.17962	9.93642
lnc-OR4M2-8	1.48567	1.64647	0	0.520996	1.30801	0.605903	0.284551	0	0
lnc-OR52B4-1	0	1.1722	0	0	0	0	0	0	0
lnc-OR52K2-1	14.9912	11.7937	11.9718	13.9541	14.8687	14.0716	14.8881	12.446	8.602
lnc-OR7C2-1	4.77593	3.49614	1.76441	2.92264	1.8847	1.3391	2.33056	2.23814	1.48651
lnc-ORC3-1	3.76e-06	0.395781	6.84717	6.11725	10.7013	2.02386	0.000156382	6.21612	0.944684
lnc-OSBP2-1	2.12689	0.792104	0.378518	0.891292	0.209744	0.55523	0.669269	0.615858	0.190501
lnc-OSBP2-2	64.4483	65.1647	41.2101	55.5072	53.0924	41.0292	57.7935	46.8817	37.868
lnc-OSBPL6-2	1.73108	1.37985	0.420153	0.235625	1.24e-09	0.551104	0.000692177	0.0460866	0.125122
lnc-OSBPL7-1	74.3741	90.265	159.908	74.7976	160.262	210.755	102.424	146.085	124.609
lnc-OSBPL9-1	0	2.82458	1.73543	1.78757	0	1.78191	1.95263	1.23529	1.52851
lnc-OSCAR-1	0	0.988529	0.607355	1.25121	1.57064	0	0	0	0.534939
lnc-OSTF1-1	4.74039	8.75574	2.68978	4.1559	6.08638	2.07136	6.05284	3.35055	4.73814
lnc-OTOA-1	8.72212	14.2149	25.3276	10.7953	18.6331	15.4691	15.2315	11.9671	24.5193
lnc-OTOL1-1	2.58169	1.85405	0.466857	0.923299	0.50707	0.766978	0.588322	1.30266	0.197373
lnc-OTUD6B-1	9.53e-09	4.23e-08	2.66e-08	2.78941	2.51014	1.95332	0.759984	0.520641	3.95e-08
lnc-OVOL1-1	0.911503	5.68213	3.87902	2.39734	8.52659	5.57608	1.30935	3.31333	2.04991
lnc-OXT-1	0.603897	0.254142	0.148074	0.322064	0.786483	1.16385	1.05296	0.867054	0.409345
lnc-P2RX3-1	5.98e-07	3.31e-06	0	1.0778	0	1.45e-07	9.73e-05	1.83675	0
lnc-P2RX7-1	1.3006	1.19389	0	1.13115	0.477113	0.372873	0.830348	1.83637	0.324997
lnc-P2RY2-1	24.5855	3.04997	1.28051	6.2732	1.73648	2.50133	1.37049	2.20087	1.87054
lnc-P2RY4-1	1.04572	0.965748	0.890038	1.83356	0	0.304625	1.33524	0.422356	1.04522
lnc-P2RY6-1	10.9446	0.805031	0.659485	2.63229	0.319772	1.18501	0.927529	0.528103	0.508247
lnc-P4HA2-2	0.819155	1.55208	1.09658	0.46176	0.826867	2.44882	0.364631	1.94237	0.575463
lnc-PABPC4-2	6.64086	0.0788691	0.457402	0.665805	1.33898	1.40867	1.9819	2.76423	0.403713
lnc-PABPN1L-1	1.55108	0.491262	0.406514	0.575886	0.749931	1.24063	0.249486	1.2895	0.528467
lnc-PADI4-2	6.98989	1.72502	3.12584	1.98e-13	1.43566	2.26833	7e-110	4.2e-28	0.437497
lnc-PAFAH1B1-1	0.880272	2.43886	0.749222	1.1576	0.484379	0.384645	1.68598	1.86655	0.329946
lnc-PAK2-1	2.33443	1.38594	0.567685	1.46185	0.367013	1.45722	0	0.404081	0.499999
lnc-PAK6-1	7.75762	4.9255	3.57647	5.66759	3.91299	2.54233	2.16682	1.17496	0.726933
lnc-PAM16-1	0.721395	0.552988	0.703002	0.840465	0.139161	0.392624	1.19214	1.11361	0.720096
lnc-PAPLN-1	6.34687	13.7722	12.3078	11.3597	7.80772	6.99289	13.1214	6.4241	7.72905
lnc-PAPPA2-1	1.63845	0	1.39453	0	1.81908	1.43188	1.04604	0.652278	0
lnc-PAPPA2-2	1.93298	4.20787	9.16617	6.05229	2.12728	6.03312	6.87558	4.34968	4.96816
lnc-PAPSS2-2	1.20148	3.88361	2.04523	3.86225	3.96677	2.80001	3.4518	1.4558	3.30251
lnc-PAQR4-1	1.17647	0.558393	0.544662	0.670295	1.4e-05	0.439041	1.24677	1.06583	0.204106
lnc-PARP1-1	1.75e-05	7.35706	0.034671	1.38707	3.15e-06	0.000143421	0.0522351	0.0137017	0.782451
lnc-PARP10-1	10.52	6.64558	6.67847	7.81641	10.8865	7.07356	8.21565	2.52743	24.084
lnc-PCBD1-1	0.222472	1.23275	0	0	0.489669	0.194423	1.06525	0.134781	0.333549
lnc-PCBP1-2	10.3006	20.4714	16.7881	13.0929	11.2671	12.6957	14.3318	17.5454	10.0923
lnc-PCBP2-1	103.932	97.0994	102.205	110.501	107.179	95.9584	111.306	134.811	127.671
lnc-PCBP4-1	2.27082	1.63e-59	0	1.96e-63	8.31e-90	1.01e-50	1.58e-196	5.13e-108	8.64e-20
lnc-PCDH19-1	0.482372	0	0.410518	0.256164	0.53086	0.843112	0	1.16895	0.438083
lnc-PCDH7-5	0	0	0	0	0	4.18996	0	0	0
lnc-PCF11-1	7.58999	6.27653	1.50396	2.97287	2.34302	2.33853	2.41135	5.47833	1.2097
lnc-PCMTD2-1	2.465	5.92289	6.04954	3.86166	8.69266	2.58991	2.72301	6.7539	8.87588
lnc-PCNT-1	1.06223	0	0	1.39688	0	0	0	0	0.398147
lnc-PCP4L1-1	0.749983	1.03894	0	0.65751	2.47612	0	1.43644	0.454367	0
lnc-PCSK1N-1	3.06061	2e-08	0.137687	0.561899	0.528432	1.02e-07	0.201373	7.17e-08	1.24e-08
lnc-PCYOX1-1	4.21211	0	1.22e-05	1.64173	0	0	1.34457	2.0566	1.05253
lnc-PDCD2-2	3.04516	0.116728	3.13065	4.15286	0.927329	2.80908	2.37616	2.15117	1.64332
lnc-PDCD4-1	2.42441	4.19813	2.57934	2.12548	1.33406	3.7552	2.94684	3.35274	1.36308
lnc-PDCD7-1	1.28327	0.446951	0.170845	0.406166	0.198634	0.267865	0.54071	0.464464	0.14512
lnc-PDE6H-2	0	0	0	0	0	1.25295	2.74599	0.868595	0
lnc-PDE8B-1	0.543587	0	0.462661	0	0.598228	0	2.60283	0.329324	1.62999
lnc-PDGFB-2	11.7295	11.3034	5.75694	8.80074	5.02162	6.38026	8.04541	7.04109	5.67416
lnc-PDHX-1	0.702565	0.973256	0.797295	0.410626	2.57729	1.6373	0.897082	0.993158	3.16005
lnc-PDK3-1	8.99322	6.79372	8.78355	6.9016	5.00072	5.24366	4.95807	6.97765	6.00423
lnc-PDZD7-1	0.418245	0	0.132799	0	6.61e-06	1.97e-05	1.79611	3.02e-06	0
lnc-PDZD9-1	2.43445	1.31323	0.263762	1.041	0	0	0.547274	0.858524	0.0741253
lnc-PDZK1IP1-2	0	1.04559	0	0	0	0	0	0	0
lnc-PEA15-1	2.73445	1.88739	2.26e-225	2.33897	2.66937	3.71e-174	2.09e-58	1.42876	1.10636
lnc-PEAK1.1-1	4.07795	0	1.73542	0	1.41141	0	0	2.47057	0
lnc-PEAK1.1-2	0.381424	1.56232	0.260305	0.273784	2.8e-06	2.05e-06	0.406835	1.58e-05	0.284584
lnc-PEBP4-1	1.32036	0.80567	0.245799	1.1382	0.188191	0.378851	0.22794	1.41002	0.588834
lnc-PELI1-1	0.327817	4.54121	2.23211	2.29918	2.16462	1.71892	1.8836	1.78743	2.94895
lnc-PELI1-3	8.19659	15.8965	14.5506	14.9878	21.6493	6.95852	8.07374	10.9247	8.42679
lnc-PELI1-4	0	1.90528	0	1.20579	0	0	0	0	0
lnc-PELI1-5	0	0	1.0116	1.04198	0.656745	3.44227	1.1382	2.10548	2.67295
lnc-PELI2-1	3.96372	0	0	3.47499	0	0	0	0	0
lnc-PENK-2	0.332511	1.17049	0.602228	0.288597	0.701496	0.35761	1.24431	0.676358	0.5483
lnc-PERP-1	0	0	0.27132	0.838418	1.75411	0.557174	0	0	0.23897
lnc-PERP-2	1.84323	1.98621	0.392206	0.673318	0.224527	1.3536	0.294196	0.596838	0.46059
lnc-PEX6-1	11.538	10.8713	8.56012	7.20731	6.70182	7.84516	8.47432	9.22521	5.27861
lnc-PFAS-1	3.34106	2.81573	2.67363	3.88794	2.23691	2.42227	5.43153	3.65536	1.80076
lnc-PFDN4-1	0.858124	2.13963	1.64609	0	0.566599	0.243066	0.657392	1.17101	0.643306
lnc-PFKP-13	1.09632	1.51873	2.79933	1.92229	0	0.958102	0	1.32839	0
lnc-PGAM1-1	3.15927	5.07925	0.667098	4.87265	0.453142	2.72e-107	2.22346	0.96213	3.82531
lnc-PGGT1B-1	6.29366	4.51779	4.62624	4.46428	3.14832	4.15013	4.49295	3.50096	2.4019
lnc-PGM5-1	0.170351	0.707956	0	0.89608	0.7499	1.19099	0.326273	0.928843	0.255406
lnc-PGPEP1L-1	0.306117	1.27218	1.30272	1.34186	1.01067	0.802568	0.87946	2.22548	0.917917
lnc-PGS1-1	0.627317	4.1288	2.82542	1.09994	0.922345	2.65011	0.733716	2.26713	5.47093
lnc-PHACTR1-1	0	0	1.02102	1.0517	0	0	0	0	0
lnc-PHACTR2-1	2.59003	0	0	1.13534	0	0	1.24017	0	0
lnc-PHACTR4-2	14.8743	6.77391	4.28473	5.58085	3.91293	5.17854	13.1563	13.5314	8.73809
lnc-PHC3-1	0.846177	0	1.44041	2.22553	0	0	0.810341	0	1.26866
lnc-PHF2-1	15.6501	21.6799	17.7603	16.9872	18.8636	15.6308	12.1326	16.7053	12.2907
lnc-PHF3-1	4.741	7.72666	8.38687	5.46041	6.95677	8.44902	14.3329	9.57424	7.80501
lnc-PHGDH-1	0.353908	1.47079	0.60244	0	0.389483	0.618576	0	0.21441	0.53061
lnc-PHGR1-1	9.66174	10.2606	4.12708	0.00075371	4.04404	4.02786	0.000371672	4.42722	0.0181447
lnc-PHKB-5	1.17994	0.363236	0.111587	0.402288	0.288567	0.114575	0.50221	0.357426	0.049141
lnc-PHYHIP-1	0	1.577	0	0.665349	0	0	0.363392	0.229892	0
lnc-PI3-1	197.665	142.178	237.882	91.3927	159.505	166.986	239.786	243.025	107.211
lnc-PIEZO2-2	2.86883	0.951787	0.93565	0.722822	0.685452	1.38113	1.08258	0.879235	0.133403
lnc-PIGF-1	2.20859	1.71334	0.97749	1.00686	1.45836	0.772054	0.930625	1.28452	0.993395
lnc-PIGF-2	0.30693	0.850374	0	0.538171	0	0	1.17573	0.185949	0
lnc-PIGL-1	4.17252	1.63025	0.402726	1.54035	0.520732	0.291075	1.23123	1.15144	0.664715
lnc-PIGT-1	2.47709	0.928746	0.613613	0	0.787895	0.134273	0.199452	0.520056	0
lnc-PIK3CG-4	0.806153	0	0.686137	0	0.887188	1.40903	0	0	0
lnc-PJA2-1	1.47245	3.01399	1.72087	1.02116	1.11256	1.45966	2.77809	2.06373	0.774318
lnc-PKLR-1	4.24e-223	7.16e-66	4.89e-116	3.33e-73	1.72e-175	2.11e-92	1.42e-65	1.56985	6.4e-43
lnc-PKN2-1	1.31103	5.70039	5.25228	7.28329	12.4187	5.9377	2.20038	2.74867	1.89016
lnc-PKN3-1	4.50428	4.7998	3.83371	3.64514	3.43181	3.93639	2.98629	2.72886	3.37661
lnc-PKNOX1-2	1.30783	1.81172	0	1.70717	0	1.14294	2.27641	0.792328	0
lnc-PLA2G15-1	2.03552	1.02332	0.576538	0.788745	0.775102	0.734267	1.29626	1.01244	0.0623003
lnc-PLA2G3-1	6.27396	17.4825	14.7682	10.1206	26.7074	21.5867	26.3778	22.6001	19.7259
lnc-PLA2G6-1	2.94704	1.74241	2.0958	2.59024	2.17582	2.01726	3.14225	2.78553	1.8351
lnc-PLAC1-1	5.00903	0.31423	0.672943	0.9274	0.541633	1.89134	2.16267	1.04965	0.793906
lnc-PLAGL2-2	7.98633	7.37558	13.5947	14.0032	8.78912	13.9589	12.7468	9.67681	9.97818
lnc-PLAT-2	2.23573	3.09713	1.90288	0.653353	0	3.25642	3.5684	1.80598	1.11733
lnc-PLAU-1	0.998059	1.3826	0	0	0	0	1.43369	0.60466	0.74819
lnc-PLAU-2	1.26582	0.219191	0.538687	0.832309	0.348266	0.138279	0.757634	0.86274	0.118615
lnc-PLCD3-1	6.71154	11.8868	6.52404	2.97666	8.14634	7.14937	4.07346	2.97069	2.59114
lnc-PLCG2-1	42.1038	34.4086	37.6773	37.5052	27.633	35.0621	38.6803	28.0206	19.0932
lnc-PLCH1-2	2.30809	4.90662	9.16017	4.426	7.1753	9.59165	8.81118	3.57603	8.96081
lnc-PLCH1-3	0.744268	1.54654	0.633466	0.6525	0.409542	0.325216	0.356374	1.57817	0
lnc-PLCXD1-2	2.12565	0.490772	0.75383	1.24237	0	0.154804	0.848177	0.214632	0.39837
lnc-PLEKHA3-1	30.3025	32.9228	36.3148	32.1956	40.7417	16.5995	24.7577	35.6666	38.3836
lnc-PLEKHA8-1	1.02007	0	1.30232	0.894298	0	0	0.976873	0	0.382346
lnc-PLEKHA8-2	3.30124	0.0107019	1.37639	2.50165	1.34534	2.17424	2.91426	0.787648	1.74611
lnc-PLEKHG6-1	4.89856	7.8798	5.30867	6.26489	6.38834	6.56557	5.3728	7.1606	8.55178
lnc-PLEKHH2-1	7.39323	2.93349	3.37331	3.82773	3.38815	5.89683	4.13273	3.28448	1.56332
lnc-PLEKHH2-2	0	0	0	9.36905	0	0	0	0	0
lnc-PLEKHM3-1	2.01498	2.69819	1.85769	1.5184	2.00514	2.2053	0.956505	1.3e-05	1.3872
lnc-PLEKHO1-1	5.32874	18.7559	19.4463	17.5244	10.5434	8.63305	19.7365	12.8917	3.27841
lnc-PLGLB2-1	6.13694	10.7972	6.75592	7.28117	12.9181	7.83937	12.4143	7.16738	7.58732
lnc-PLK1-1	2.85436	2.96559	0.607355	0.625604	0	1.24724	0.68337	1.29696	0.534939
lnc-PLLP-1	9.47182	0.000202468	3.86e-24	0.479979	6.54e-28	1.89e-19	2.28551	4.12482	1.85e-10
lnc-PLS3-1	0	0	0	0	1.66469	0	0	0	0
lnc-PLS3-2	0	0	0	1.43411	0	0	0	0	0
lnc-PLXNA2-3	0	0	0	0	0	1.25295	0	0	0
lnc-PMAIP1-1	0.557857	1.54559	0.949614	0.489073	0	1.46257	0.534232	1.01391	0.418195
lnc-PMEL-1	4.11007	2.07393	2.88e-114	2.54e-107	7.47e-124	1.42e-126	4.7e-123	1.85e-91	3.6e-74
lnc-PML-1	1.89782	1.31451	0.807641	5.4074	9.92079	6.63418	0.908722	1.43721	1.06702
lnc-PML-2	2.24633	2.17827	1.33834	2.16629	8.65246	5.1041	0.860479	0.952635	1.68395
lnc-PMM2-1	1.1343	4.81055	3.54e-15	4.93e-07	0.000104397	5.11e-45	2.77e-33	6.4e-08	0.000121404
lnc-PMM2-2	3.66938	5.49511	4.78999	2.55892	2.85159	2.7196	6.85235	11.1691	3.0014
lnc-PMM2-5	26.769	58.9839	51.477	43.5475	43.9347	39.0407	46.2537	46.931	40.9584
lnc-PMM2-6	14.9513	23.3944	18.5374	14.5484	8.23586	24.2364	23.1026	10.4779	16.2106
lnc-PNKP-1	19.8357	0.853878	19.4941	0.110866	19.7897	17.29	0.61293	22.9734	10.8579
lnc-PNMA2-1	2.00879	3.71971	2.37607	2.16427	1.40822	2.10344	1.12467	2.04763	2.02281
lnc-PODXL-1	0.156606	0.744197	0.383186	0.885179	0.624209	1.351	0.599001	0.446201	0.53857
lnc-POLD3-2	23.1793	14.2301	23.2985	13.9844	12.5611	7.3467	8.0388	8.75016	4.32923
lnc-POLE-1	4.63823	7.82e-114	4.65966	2.81348	5.40399	2.79e-42	6.00867	5.46847	4.26707
lnc-POLR1E-2	1.37537	1.90528	0	3.61736	0	1.20197	0	1.6665	0
lnc-POLR1E-3	0	0	0	0.661716	0	0	1.44563	0.457274	0
lnc-POLR2C-1	1.41e-08	2.95e-08	6.53e-07	1.99e-08	1.13e-08	1.1699	1.85e-07	0.804802	5.83e-08
lnc-POLR2L-1	10.587	3.96836	7.80319	5.4765	1.1659	6.99679	26.1727	8.77005	9.08563
lnc-POM121C-1	0.674535	1.2014	0	0.591364	0	0.505278	1.29194	0.408658	0.216712
lnc-POM121L4P-1	7.77796	0.993203	1.96416	1.71416	0.979029	1.53428	0.781196	2.70299	0.495147
lnc-POU5F1-7	5.26173	19.2372	4.41145	10.9277	8.91691	2.38428	6.08e-68	4.58915	4.91326
lnc-POU5F1B-3	2.46167	0	0.342056	0.70468	0	0	0.384867	0.243477	0
lnc-PPA2-1	1.42336	1.30193	0.266637	0.788123	0.389736	0.571364	0.417403	1.11401	0.633062
lnc-PPA2-4	23.3601	23.469	13.48	17.9616	13.4503	22.3711	11.8739	11.0305	10.21
lnc-PPARA-3	19.6804	9.39804	7.55553	9.70207	9.00017	6.99249	11.9009	9.46132	10.1938
lnc-PPEF1-1	3.23e-06	1.36965	0.585792	0.678048	1.9415	1.64666	1.50537	0.228055	0.521084
lnc-PPIAL4A-1	54.0287	30.9323	28.3394	34.718	40.6217	34.6976	36.9088	33.8335	28.9791
lnc-PPIAL4B-1	20.4271	16.185	19.062	23.102	26.0302	24.3104	20.5873	20.4056	14.1194
lnc-PPIAL4B-2	28.1461	25.5071	18.7939	24.6703	35.071	27.5124	22.7325	25.4159	18.044
lnc-PPIAL4C-2	4.51202	4.99674	4.81265	4.03465	3.98704	5.04056	2.24007	2.58987	2.01363
lnc-PPIAL4C-3	2.59355	4.32841	4.8911	5.32971	6.6243	4.03283	2.96807	2.71774	3.74761
lnc-PPIAL4C-4	1.88811	1.77035	1.95274	1.84296	2.0364	1.68686	1.30972	1.67986	1.19244
lnc-PPIAL4G-1	0.43907	0.814618	0.671324	0.566628	0.345613	1.90381	1.64438	0.402328	0.12895
lnc-PPIAL4G-2	25.5118	16.0706	24.5371	36.9022	40.2772	28.2538	23.325	37.1024	18.9125
lnc-PPIAL4G-6	1.02926	0.103386	0	0.755204	0.1532	0	0	0.281849	0.0378025
lnc-PPIL2-1	1.84019	0.96453	1.31538	1.87835	0.347066	1.23876	2.31995	1.81862	0.731828
lnc-PPM1A-1	0.89666	0	0.763171	0	0	0	1.71737	0	0
lnc-PPM1M-1	0	0.926415	1.70758	1.17259	0	0.584437	1.92129	1.21546	0
lnc-PPP1R12B-1	10.8685	13.5504	2.77514	6.66988	3.5883	7.59858	16.6531	10.5352	8.14751
lnc-PPP1R1A-2	24.9088	16.5977	9.12426	19.3497	19.0847	11.0219	10.8701	9.36	14.6545
lnc-PPP1R32-2	6.97245	5.20092	3.95629	3.91842	3.54153	4.37473	3.08177	4.44078	4.55675
lnc-PPP1R3D-2	1.55934	0.363436	0.446595	0	0	0	0.616849	0.461195	2.15091
lnc-PPP1R3F-1	0.657452	0	0.559575	1.15278	0.72354	1.14912	0	0.398308	0.492856
lnc-PPP2R2D-1	6.28673	2.67967	2.79888	4.57885	3.619	3.21194	4.81639	3.04698	1.88513
lnc-PPP2R4-3	11.7885	30.5123	20.5951	16.3184	12.6321	10.3023	17.5281	18.4186	22.7907
lnc-PPP2R4-5	2.20939	1.75738	3.07403	4.02169	1.78953	2.95554	1.1574	2.23285	0.386971
lnc-PPP4C-2	8.41662	39.1758	10.0247	17.1085	16.207	23.9009	12.6017	11.2461	7.9746
lnc-PPP4C-3	0.674767	1.40212	0	1.47892	0.371297	1.17939	1.29238	0.613197	0.505835
lnc-PPP4R1-4	2.4258	1.71711	2.56765	5.19931	1.83606	4.56051	5.76922	2.15469	1.8024
lnc-PPP4R1-5	2.0789	0.959959	0.884703	3.03762	0.381312	0.605599	2.32267	0.839648	1.03896
lnc-PPP4R1-8	1.21767	0.843415	0.172732	0.177922	0	0.709434	0	0	0
lnc-PPT1-1	0	0	0	0	0	0	0	1.30256	0
lnc-PPYR1-1	6.77469	2.89378	1.23264	5.94521	2.95822	0.635433	2.06429	5.35626	1.24988
lnc-PQLC1-1	2.58252	1.07326	1.09902	1.13205	0.852635	1.35415	0.989259	2.34687	0.580791
lnc-PQLC2-1	0.822257	1.42383	1.22473	0.946144	0.622126	0.673676	0.885863	1.21425	0.7705
lnc-PRAGMIN.1-3	0	1.74237	0	0	0.130037	0.0344207	0.301748	2.21669	0
lnc-PRDM13-2	0.00129891	1.01117	0.275697	0.354976	1.11e-87	0.566891	0.0775505	0.441545	0.182119
lnc-PRDM14-1	1.03764	3.23423	1.98712	3.41138	1.42744	1.36023	2.73267	3.61469	1.94466
lnc-PRDM7-1	6.42614	18.1026	13.7055	12.984	15.4019	8.22744	19.6461	13.1267	24.9995
lnc-PRDM7-2	0.0866065	6.02718	16.4114	5.92399	11.5933	0.000193403	11.9576	14.3198	27.4386
lnc-PRICKLE4-1	1.16946	0.810022	0	0	0.643509	0.51101	1.11994	1.41701	1.75336
lnc-PRKACG-1	0.459769	2.22919	1.51637	1.96501	1.51795	1.90856	2.69682	2.19354	0.60316
lnc-PRKAG2-1	0.169077	1.61908	0.746075	0.256164	0.321563	0.548724	0.16531	0.442139	0
lnc-PRKCQ-1	0	1.27037	1.56104	0.803971	0	1.60285	0	0	3.43728
lnc-PRKRIP1-1	2.29503	2.89637	0.907646	1.34816	1.0694	0.927418	1.15486	1.19698	1.37673
lnc-PRMT8-2	0.341354	1.41866	0.210369	0.433422	0.365957	0.21601	0	1.03407	0
lnc-PROC-1	0.745989	0.839646	0.198416	1.34889	0.307866	0.855666	0.357198	0.762661	0.279613
[truncated: 984 more rows]
