# Supplementary material for: RNA sequencing from human neutrophils reveals distinct transcriptional differences associated with chronic inflammatory states
Source: BMC Med Genomics. 2015 Aug 27;8:55. doi: 10.1186/s12920-015-0128-7 (PMC4551565; doi:10.1186/s12920-015-0128-7)
Supplement: Additional file 4: Table S4. — Isoforms identified as expressed in neutrophils. (XLSX 4567 kb) [file 12920_2015_128_MOESM4_ESM.xlsx]

## Sheet: Sheet1
Supplemental Table 4. Isoforms identified as expressed in neutrophils
Tracking_id	Gene ID	TSS ID	Locus	Length	FPKM
					AD-1	AD-2	AD-3	CRM-1	CRM-2	CRM-3	CF-1	CF-2	CF-3
NR_039978.1	1/2-SBSRNA4	TSS17462	4:110351118-110354973	957	0.548685	0.34491	0.273454	0.156936	0.652217	0	0.449319	0.284158	0.117207
XM_003403461.1	61E3.4	TSS12736	16:21845883-21870022	4896	15.7808	9.96228	9.37882	20.3299	18.6158	9.32818	14.3528	12.6974	11.4469
NM_130786.3	A1BG	TSS1843	19:58858171-58864865	1766	0.369154	0.082773	0.393748	1.72189	0.834783	0.170211	0.143773	0.435528	0
NR_015380.1	A1BG-AS1	TSS9918	19:58863335-58866549	2130	0.238666	0.144216	0.27903	1.05459	0.244259	0.0858401	0.184398	0.314977	0.07677
NM_033110.2	A2LD1	TSS11182	13:101182417-101186056	2678	0.00114157	0.00145725	5.18e-21	0.00130139	5.43e-40	0.00112399	0.00124191	0.000782662	2.47e-193
NM_001195087.1	A2LD1	TSS27748	13:101182417-101241046	2663	0.0823704	0.0593672	0.280035	0.201444	0.315379	0.0393883	0.106855	0.135478	1.53e-192
NM_000014.4	A2M	TSS28713	12:9220303-9268558	4653	0.0461085	0	0.0229796	0.0263761	0.109617	0	0.0251722	0	0
NM_144670.3	A2ML1	TSS14733	12:8975149-9029379	5190	0	0	0	0	0	0.0199572	0	0	0
NR_040112.1	A2MP1	TSS16298	12:9381128-9386803	1201	0	0	0	0.118284	0	0	0	0.0713903	0
NM_016161.2	A4GNT	TSS9422	3:137842559-137851229	1771	0	0.0825078	0	0.0750833	0.104014	0	0	0	0
NM_001173466.1	AAAS	TSS28012	12:53701239-53715412	1738	5.55e-06	6.26e-06	0.010535	1.52e-05	3.74e-05	6.15e-06	2.21e-06	7.21e-06	9.53e-06
NM_015665.5	AAAS	TSS28012	12:53701239-53715412	1837	4.91121	1.979	3.0026	8.14015	4.59046	3.23798	2.26871	4.30432	2.0982
NM_023928.3	AACS	TSS15815	12:125549924-125627871	3321	2.10727	0.662328	1.3456	5.04784	1.56556	0.894548	1.04258	1.43237	0.984685
NM_024666.3	AAGAB	TSS20935	15:67493365-67547074	2846	6.64507	6.10697	7.16583	13.7824	6.71332	7.50346	6.53424	7.4329	4.68178
NM_014911.3	AAK1	TSS22884	2:69685126-69870977	21265	2.38365	2.07634	1.56133	3.33932	3.16881	1.45851	1.89621	2.43534	1.53793
NM_001087.3	AAMP	TSS6096	2:219128851-219134893	1793	7.50691	4.71893	6.57953	14.8079	11.385	4.45828	8.19657	9.07141	4.86603
NM_001088.2	AANAT	TSS20597	17:74463629-74466199	1026	1.45794	1.62853	1.39562	0.499353	0.720901	0.243676	0.41131	0.792298	2.39e-06
NM_001166579.1	AANAT	TSS22067	17:74449432-74466199	1913	0.564796	0.429875	1.66982	0.104889	0.608039	0.466937	9.21e-08	0.285043	0.256992
NM_001605.2	AARS	TSS5267	16:70286296-70323412	3344	2.15717	0.9862	1.40088	4.13204	2.2793	0.570846	0.642369	1.89581	0.363056
NM_020745.2	AARS2	TSS66	6:44266462-44281063	4782	0.358459	0.337997	0.357298	1.87113	0.74567	0.173906	0.366929	0.8818	0.153144
NM_001136042.2	AARSD1	TSS18274	17:41102542-41132545	2174	0.0980705	1.35e-06	9.66e-07	1.08e-06	1.51e-06	0.132557	8.07e-55	8.06e-19	6.59e-08
NM_001142654.1	AARSD1	TSS18274	17:41120104-41132545	1892	0.171598	0	0	0	0	0.0808381	0.13214	0.13073	0.0590323
NM_001142653.1	AARSD1	TSS18274	17:41120104-41132545	1907	9.84e-06	0	0	0	0	0.000753718	0.000853158	2.02e-05	2.46e-06
NM_025267.3	AARSD1	TSS25367	17:41102542-41132020	1790	0.667966	0.244545	0.51702	1.70614	1.54144	2.2e-14	0.637148	1.06964	0.38036
NM_181806.2	AASDH	TSS8974	4:57204455-57253638	3562	0.763965	0.960474	1.09655	3.14656	1.30769	0.94883	1.03435	1.32938	0.522218
NM_015423.2	AASDHPPT	TSS26940	11:105948291-105969419	2861	6.0665	3.49771	4.54477	10.6983	5.51174	3.67426	3.29082	4.26908	2.57527
NM_005763.3	AASS	TSS20648	7:121713597-121784344	5871	0.0542811	0	0.00450877	0.124205	0.263829	0.122894	0.0395119	0.193657	0.0463807
NM_012138.3	AATF	TSS14872	17:35306174-35414171	2141	25.6762	19.0083	26.915	27.4944	24.7196	22.0825	28.4985	26.7414	25.8375
NM_004920.2	AATK	TSS19029	17:79091094-79105748	5090	16.9747	9.11566	19.6882	18.2691	28.8454	32.1625	22.8957	29.0481	19.0739
NM_001080395.2	AATK	TSS6257	17:79091094-79139872	5312	22.3502	32.3622	22.782	15.3629	18.4883	30.7139	27.6722	38.4047	31.7357
NM_020686.5	ABAT	TSS18278	16:8768443-8878432	4814	12.9285	11.8013	10.4241	10.5817	7.47607	12.9337	12.2975	8.11234	12.2514
NM_001127448.1	ABAT	TSS23556	16:8814572-8878432	4908	5.32e-05	3.6e-05	5.25e-05	4.83e-05	8.44e-05	3.19375	5.83e-05	2.56e-05	2.99e-05
NM_000663.4	ABAT	TSS6940	16:8806825-8878432	5586	0.664756	0.481024	0.397594	0.899755	0.21073	0.645113	1.59682	0.538651	0.773689
NM_005502.3	ABCA1	TSS11504	9:107543282-107690527	10503	16.5087	29.7628	17.8637	14.1058	12.7513	14.4059	25.631	25.9222	5.14412
NM_080282.3	ABCA10	TSS3799	17:67144147-67240956	6331	0.117137	0.0210382	0.100078	0.191451	0.0265218	0.0811841	0.0365424	0.0346651	0.0571933
NR_002451.2	ABCA11P	TSS27587	4:419223-467998	1895	0.303983	0.698996	0.441497	1.21557	0.973249	0.595873	0.545412	0.610984	0.263777
NM_152701.3	ABCA13	TSS3569	7:48211056-48687091	17184	0.0120684	0.0986223	0.0601465	0.0345184	0.0860735	0.0526947	1.01464	0.0583341	0.0515595
NM_001606.4	ABCA2	TSS1530	9:139901685-139922740	8154	5.37e-05	4.62e-05	8.49e-05	0.000118194	3.04526	0.709122	0.000129007	0.607876	1.07081
NM_212533.2	ABCA2	TSS18380	9:139901685-139923374	8146	11.7191	21.2566	16.0423	10.2772	10.5753	18.6511	15.0293	9.70297	23.4766
NM_001089.2	ABCA3	TSS14938	16:2325878-2390747	6623	0.127775	0.0602406	0.0796008	0.127913	0.202513	0.030995	0.0697568	0.132347	0.0136472
NM_000350.2	ABCA4	TSS22879	1:94458392-94586705	7326	0	0	0	0	0	0	0	0.00993927	0
NM_018672.3	ABCA5	TSS24916	17:67240575-67311774	9249	2.48229	0.960738	0.952393	3.49853	1.5144	1.29797	1.77408	1.65007	1.63322
NM_172232.2	ABCA5	TSS5206	17:67240575-67323323	8177	0.192078	0.631378	0.886513	0.840504	1.35864	0.67923	1.8475	1.07081	0.970207
NM_080284.2	ABCA6	TSS22938	17:67074846-67138015	5296	0.0201394	0	0	0	0.0319194	0.0195412	0.0219896	0.0278133	0
NM_019112.3	ABCA7	TSS24603	19:1040101-1065571	6819	49.2765	73.4572	73.8414	123.038	86.2912	43.6098	80.3203	104.669	84.0369
NM_080283.3	ABCA9	TSS8991	17:66970772-67057136	6301	0.0168163	0.0211418	0.00838091	0	0.0533049	0	0.0550835	0.011612	0.0143687
NM_000927.4	ABCB1	TSS27945	7:87133178-87342639	4716	0.250051	0.514423	0.498482	0.49414	0.684536	0.0441134	0.0744608	0.361026	0
NM_012089.2	ABCB10	TSS1513	1:229652328-229694442	3857	5.81391	2.08335	2.12766	14.1066	2.6709	1.7714	2.20801	2.21095	0.623965
NM_003742.2	ABCB11	TSS27052	2:169779448-169887833	4775	0.0897523	0.0282097	0.0223654	0.102685	0.14225	0	0.0734983	0.0929634	0
NM_018850.2	ABCB4	TSS10385	7:87031360-87105019	3826	1.63e-95	0.106818	0.0282181	0.129616	0.134661	0	0.0618399	0.312956	0.0483935
NM_000443.3	ABCB4	TSS10385	7:87031360-87105019	3967	0.108168	1.72e-05	1.27e-05	1.54e-05	2.17e-05	0	1.46e-05	9.78e-06	1.14e-05
NM_018849.2	ABCB4	TSS10385	7:87031360-87105019	3988	0.000883551	4.82e-06	4.14e-06	4.12e-06	6.07e-06	0	4.32e-06	2.16e-06	3.38e-06
NM_005689.2	ABCB6	TSS12878	2:220074487-220083712	3018	1.0579	1.14657	1.16356	1.6277	0.693805	0.991087	1.5534	1.20911	1.02861
NM_004299.3	ABCB7	TSS19060	X:74273104-74376132	2387	2.11745	1.18316	1.07875	4.57595	2.31191	0.958796	1.02755	1.75457	1.12577
NM_007188.3	ABCB8	TSS12128	7:150725509-150744869	4683	1.12208	0.287899	0.639112	2.77712	1.70582	0.27743	0.424937	1.20576	0.177666
NM_203444.2	ABCB9	TSS16497	12:123413538-123459752	3798	2.52e-12	0.115794	0.0287081	0.0653239	0.045247	0.0831014	0.0311712	0.141558	0.0256044
NM_019624.3	ABCB9	TSS4218	12:123413538-123451056	3401	0.0641808	1.62e-07	0	6.63e-08	0	1.13e-08	0	4.76e-08	0
NM_019625.3	ABCB9	TSS4218	12:123413538-123451056	3530	1.95e-05	4.22e-08	0	2.67e-08	0	6.01e-09	0	1.45e-08	0
NM_019899.2	ABCC1	TSS3741	16:16043433-16236931	6219	0.00245977	0.000552237	0.563885	0.00431633	0.613161	2.92e-07	1.68576	2.70281	5.16e-12
NM_019900.2	ABCC1	TSS3741	16:16043433-16236931	6369	3.79e-17	1.13e-06	0.723415	1.5e-22	0.000537598	7.7e-10	0.000831867	1.19e-20	0.00071895
NM_019898.2	ABCC1	TSS3741	16:16043433-16236931	6396	1.63e-06	2.51e-08	7.42e-12	2e-08	5.51e-11	1.18066	1.61e-09	0.000603947	5.47e-13
NM_019862.2	ABCC1	TSS3741	16:16043433-16236931	6387	4.34551	1.58598	1.53e-07	13.6797	0.450911	8.5e-05	0.810507	7.16e-05	9.84e-08
NM_004996.3	ABCC1	TSS3741	16:16043433-16236931	6564	12.0063	2.18675	4.13223	19.0094	6.39054	4.73164	2.52776	8.8306	4.3381
NM_001198934.1	ABCC10	TSS14244	6:43395291-43418163	5028	3.20066	1.46009	2.05538	6.55048	3.40319	0.618539	1.78735	2.71857	1.23523
NM_033450.2	ABCC10	TSS25152	6:43399488-43418163	5088	0.408404	0.168235	0.000136634	2.65917	5.86e-06	0.896785	3.48e-05	0.374298	2.4e-05
NM_145186.2	ABCC11	TSS14581	16:48200821-48269088	4462	0.0240553	0.0302429	0	0.0550833	0	0	1.46e-26	0	0
NM_032583.3	ABCC11	TSS14581	16:48200821-48269088	4576	3.37e-05	4.23e-05	0	3.78e-05	0	0	0.0768424	0	0
NM_033151.3	ABCC11	TSS18912	16:48200821-48266182	4862	4.81e-12	6.05e-12	0	9.79e-13	0	0	5.78e-06	0	0
NM_000392.3	ABCC2	TSS14078	10:101542462-101611662	5051	1.39648	1.72908	1.44468	2.00922	2.1127	0.533787	1.01651	1.22728	1.33786
NM_001144070.1	ABCC3	TSS2722	17:48712217-48745288	1885	0	2.47e-08	9.28e-08	7.05e-09	4.14e-08	0	0	0.0451167	6.56e-09
NM_003786.3	ABCC3	TSS2722	17:48712217-48769063	5166	0.413354	0.285823	0.350213	0.662081	0.556864	0.160431	0.0451329	0.612697	0.211915
NM_005845.3	ABCC4	TSS10346	13:95672082-95953687	5843	0.272754	0.160026	0.0543742	2.43404	0.317016	0.194079	0.0794166	0.382162	0.0945283
NM_001105515.1	ABCC4	TSS10346	13:95748024-95953687	3063	5.58e-07	7.71e-08	0	1.75e-07	9.59e-08	4.1e-09	5.77e-08	0.0883539	0.0281
NM_005688.2	ABCC5	TSS7283	3:183637721-183735727	5845	16.836	10.4749	18.8277	21.7317	26.3	17.1079	23.6389	23.1127	24.9034
NM_001023587.1	ABCC5	TSS7283	3:183701540-183735727	1973	9.45889	5.67138	9.72119	14.1947	15.1127	7.89415	10.4652	10.3355	10.1082
NM_001171.5	ABCC6	TSS22316	16:16243421-16317328	5117	0.628669	0.45926	0.585586	0.468674	0.799883	0.546452	0.916381	1.14525	0.492726
NM_001079528.3	ABCC6	TSS22316	16:16315043-16317328	718	2.09471	1.05684	2.183	3.35655	3.7803	1.76575	3.58915	3.11769	1.50111
NR_003569.1	ABCC6P1	TSS6983	16:18582569-18609611	2728	0.142385	0.127864	0.304122	0.209444	0.257907	0.177629	0.222094	0.393277	0.104281
NR_023387.1	ABCC6P2	TSS17662	16:14916288-14918559	706	0	0.562862	0.411925	0.630415	0.65499	0.100247	0.45123	0.689635	0.0588525
NM_020297.2	ABCC9	TSS29129	12:21950322-22089628	8325	0.00252438	0	0	0.0108304	0.0516788	0.00306175	0.0119439	0.00871564	0.0102456
NM_000033.3	ABCD1	TSS1910	X:152990322-153010216	3664	8.57061	6.1892	6.79881	11.6377	5.5933	5.6975	5.63422	7.8431	4.23174
NM_005164.3	ABCD2	TSS11548	12:39945021-40013843	5341	0.319404	0.250977	0.179083	0.685177	0.506231	0.232438	0.087187	0.317047	0.0341146
NM_001122674.1	ABCD3	TSS4072	1:94883932-94944260	967	4.19e-06	4.02e-07	0.165039	1.94e-07	2.69e-07	1.58e-06	0.239875	1.03e-06	2.49e-07
NM_002858.3	ABCD3	TSS4072	1:94883932-94984219	3616	2.07511	1.24772	2.03172	6.67505	2.19259	1.34232	2.04827	2.0559	0.770907
NR_003256.2	ABCD4	TSS21473	14:74751979-74769767	3029	1.37462	3.55e-06	1.07753	0.00964259	2.08706	1.04e-05	6.35e-05	0.000213047	1.45926
NM_005050.3	ABCD4	TSS21473	14:74751979-74769767	3157	1.84813	1.83537	0.805515	7.02955	0.758083	2.09102	2.27705	2.68796	1.48e-05
NM_002940.2	ABCE1	TSS18406	4:146019155-146050676	4194	0.0473869	0.0655597	0.0478024	0.000189375	0.0747822	0.0539023	0.561441	1.24275	0.0488932
NM_001040876.1	ABCE1	TSS18406	4:146019155-146050676	4191	1.16188	0.451963	0.901086	2.53142	2.0865	0.245646	1.08e-05	5.25e-06	0.192906
NM_001090.2	ABCF1	TSS16099	6:30539169-30559309	3350	4.03673	0.000291182	0.451946	4.95244	1.60655	1.90484	0.000108318	0.000109944	1.06376
NM_001025091.1	ABCF1	TSS16099	6:30539169-30559309	3464	2.7153	4.27394	4.45871	6.16959	5.68404	0.880317	3.95256	5.36889	0.775635
NM_005692.3	ABCF2	TSS9348	7:150904922-150924317	2250	0.255642	0.534057	0.281541	0.842039	0.00066795	0.24189	0.26206	0.880711	0.169287
NM_007189.1	ABCF2	TSS9348	7:150909575-150924317	3547	1.90036	0.869878	0.86818	2.08408	1.60506	0.328683	0.845285	0.924163	0.473539
NM_018358.2	ABCF3	TSS20288	3:183903862-183911795	2572	8.54361	7.03359	6.74358	15.1334	11.2039	5.97542	7.6238	7.81611	4.595
NM_207627.1	ABCG1	TSS14705	21:43619798-43717354	3119	1.04e-17	2.76e-43	1.33e-42	6.08e-24	1.57e-26	1.96e-63	3.71e-37	2.08e-21	4.02e-43
NM_207628.1	ABCG1	TSS2260	21:43619921-43717354	3037	1.67e-12	5.07e-27	1.07e-26	5.78e-16	1.34693	9.24e-39	1.49e-23	1.15e-14	8.83e-26
NM_207174.1	ABCG1	TSS22900	21:43640007-43717354	2960	0.945175	2.58e-11	2.43e-11	2.93e-08	4.65e-15	6.21e-15	2.04e-10	3.7e-08	4.93e-09
NM_207629.1	ABCG1	TSS24897	21:43636186-43717354	2923	5.23e-05	0.00130131	0.000830005	0.000175929	0.00893444	0.00301741	0.000567175	5.77e-05	0.806852
NM_016818.2	ABCG1	TSS4397	21:43639266-43717354	2959	8.14608	9.17726	11.8904	9.87892	11.4081	11.3345	15.1716	10.8636	2.59461
NM_004915.3	ABCG1	TSS4397	21:43639266-43717354	2995	13.7932	13.0436	16.4553	8.21701	3.74418	10.6146	24.742	25.1638	4.60409
NM_004827.2	ABCG2	TSS23302	4:89011415-89080011	4431	0	0	0	0	0.038461	0	0	0	0
NM_022169.4	ABCG4	TSS11557	11:119019749-119033375	3836	0	0	0	0	1.08e-05	0	0	0	0
NM_001142505.1	ABCG4	TSS154	11:119020298-119033375	3612	0	0	0	0	0.0477095	0	0	0	0
NM_032604.3	ABHD1	TSS641	2:27346656-27353680	1446	0	0	0.165239	0.284494	0	0.160852	0.0905027	0.114471	0.0708239
NM_018394.2	ABHD10	TSS14459	3:111697827-111712210	2644	4.16647	2.16935	2.68475	14.5893	2.9349	1.91927	1.60832	2.64453	0.611323
NR_026912.1	ABHD11	TSS26244	7:73150426-73153190	1638	1.67289	0.67603	1.83146	1.78511	2.12775	0.509804	1.28388	1.11457	1.82061
NM_001145364.1	ABHD11	TSS7550	7:73150423-73153184	1299	1.12e-06	1.52536	4.95e-16	2.05435	1.75e-07	1.34062	1.6114	2.33e-08	1.83277
NM_148913.2	ABHD11	TSS7550	7:73150426-73153184	1446	0.00695707	1.00068	0.000257584	1.43489	4.24107	2.65299	5.89e-05	2.23204	9.06e-12
NM_148912.2	ABHD11	TSS7550	7:73150426-73153184	1467	2.41228	5.26e-05	2.95588	1.6816	0.00046406	0.000281278	2.03985	0.000201372	7.13e-06
NR_026910.1	ABHD11	TSS7550	7:73150426-73153184	1462	2.41e-127	0.000541348	2.97e-24	3.6e-20	2.37e-26	3.35e-45	1.09e-08	6.4e-23	1.56e-05
NR_026690.1	ABHD11-AS1	TSS21218	7:73149398-73150330	473	0.389919	0	0.388657	0.446103	0	0	0	0.269247	0.333168
NM_015600.4	ABHD12	TSS9395	20:25275378-25371618	1724	3.31e-07	1.51e-07	0.169357	0.286646	2.3e-05	2.13e-07	0.203602	5.15e-08	6.5e-08
NM_001042472.2	ABHD12	TSS9395	20:25280833-25371618	2123	2.89166	0.807881	1.73413	7.55384	2.29151	0.727423	1.53447	1.77489	1.37266
NM_181814.1	ABHD12B	TSS877	14:51338877-51371688	1477	2.10234	2.84642	3.22389	3.88543	2.3068	3.1383	2.95188	1.33502	5.52724
NM_001206673.1	ABHD12B	TSS877	14:51338877-51371688	1708	2.2e-06	3.02e-06	2.19e-06	2.43e-06	3.34e-06	2.36e-06	0.490231	0.618143	1.88e-06
NM_032859.2	ABHD13	TSS25590	13:108870762-108886603	5302	15.3483	11.3804	11.3085	13.6129	15.0163	14.4435	16.7144	11.3344	14.5238
NM_015407.4	ABHD14A	TSS10212	3:52009041-52015216	1108	1.14097	0.143446	1.13728	2.61076	0.642276	0.20167	0.498318	0.546291	0.0974908
NR_037192.1	ABHD14A-ACY1	TSS10212	3:52009041-52023218	1879	1.27e-06	1.81e-123	1.07e-06	1.65e-21	0.184526	0.129736	3.01e-08	0.299454	1.31e-07
NR_027476.1	ABHD14B	TSS15927	3:52002525-52008646	2004	3.08e-05	0.534948	0.960498	1.27113	6.98e-05	1.56e-05	0.771122	0.612093	4.68e-06
NM_001146314.1	ABHD14B	TSS15927	3:52002525-52008646	2243	2.51633	0.541527	1.20443	2.92972	2.7296	0.586683	1.41019	2.09912	0.64581
NM_032750.2	ABHD14B	TSS15927	3:52002525-52008646	2437	0.876735	6.47e-06	0.28169	1.51154	0.642995	2.24e-07	4.74e-06	0.481086	1.01e-08
NM_198147.2	ABHD15	TSS10616	17:27887678-27894042	3365	2.07788	0.448999	1.16502	6.72326	1.6981	1.00808	0.602643	1.59175	0.305156
NR_033489.1	ABHD16A	TSS16545	6:31654725-31671137	1895	5.97327	5.03293	7.51152	7.46642	10.4396	2.32694	7.52221	7.85967	3.51234
NM_021160.2	ABHD16A	TSS16545	6:31654725-31671137	2019	30.3417	30.642	24.7191	38.5322	29.622	26.3601	24.9326	28.2509	34.385
NM_001177515.1	ABHD16A	TSS2594	6:31654725-31670850	2146	0.252873	4.89e-06	1.53541	0.357979	0.470584	0.555098	0.54502	0.00119783	0.260042
NR_033488.1	ABHD16A	TSS2594	6:31654725-31670850	2270	0.00831834	1.29767	0.000123843	0.000138469	0.000119089	6.44e-05	0.000563143	1.69194	0.000129357
NM_080622.3	ABHD16B	TSS26033	20:62492565-62494341	1776	1.89711	1.06918	2.73863	3.14343	2.48835	2.41203	2.07139	3.88479	2.17995
NM_152924.4	ABHD2	TSS7675	15:89631380-89745591	8735	98.1497	102.546	68.2094	140.431	126.825	95.433	77.899	130.909	114.904
NM_007011.7	ABHD2	TSS7675	15:89631380-89745591	9133	3.06432	1.37508	0.645887	1.25986	3.10969	1.75893	1.72905	3.08032	1.72055
NM_138340.4	ABHD3	TSS26579	18:19230857-19284766	2064	79.8969	95.0993	66.7506	57.4627	100.709	76.3979	62.5621	63.297	44.9456
NM_022060.2	ABHD4	TSS2283	14:23067146-23081265	2509	22.9915	19.6064	23.3834	20.0851	30.5783	23.6921	30.4796	31.0137	22.9004
NM_016006.4	ABHD5	TSS13668	3:43732374-43764217	5353	35.7296	27.4178	35.0581	22.4897	46.0857	37.1226	51.3203	33.4736	41.5226
NM_020676.5	ABHD6	TSS15146	3:58223258-58280461	2393	1.03235	0.235982	0.374186	0.912674	0.8181	0.182126	0.153709	0.388833	0.160382
NM_024527.4	ABHD8	TSS21280	19:17402939-17414282	2090	2.01611	2.05516	1.79233	4.61323	2.6772	1.69187	3.62922	3.38634	2.18826
NM_001178125.1	ABI1	TSS472	10:27035524-27150016	3188	1.2e-09	1.93e-13	8.95e-08	6.33e-07	3.11e-08	1.53608	2.25e-24	0.458594	1.3e-11
NM_001178124.1	ABI1	TSS472	10:27035524-27150016	3365	35.5788	32.8338	33.9978	33.6012	24.3885	28.3301	17.0728	23.2412	30.2431
NM_001178121.1	ABI1	TSS472	10:27035524-27150016	3539	10.0205	14.5875	20.545	15.035	20.6752	18.6616	24.7382	14.6362	18.5043
NM_001178123.1	ABI1	TSS472	10:27035524-27150016	3380	6.92e-06	2.28e-11	5.22e-07	1.06e-05	2.53e-06	6.18e-12	6.65e-20	6.46e-06	5.54e-08
NM_001012752.2	ABI1	TSS472	10:27035524-27150016	3629	2.29651	8.81e-05	1.65875	3.35139	4.36e-05	3.1421	0.000215022	0.541589	1.29069
NM_001178122.1	ABI1	TSS472	10:27035524-27150016	3467	1.35e-11	5.07e-25	2.57e-17	2.56e-09	1.21e-17	5.14e-27	3.02e-42	0.191724	2.45e-19
NM_001178120.1	ABI1	TSS472	10:27035524-27150016	3554	4.14e-06	4.27e-11	7.9e-07	9.96e-06	5e-06	1.86e-11	1.23e-18	8.82e-06	9.6e-08
NM_001012751.2	ABI1	TSS472	10:27035524-27150016	3557	7.85802	8.98413	2.44083	2.39864	10.528	3.5196	12.7984	6.76507	8.88997
NM_001178119.1	ABI1	TSS472	10:27035524-27150016	3641	5.52e-13	4.75e-28	2.19e-14	1.08e-11	2.66e-18	1.62e-23	2.97e-43	4.15e-13	5.6e-17
NM_001012750.2	ABI1	TSS472	10:27035524-27150016	3644	1.31e-06	3.11e-16	8.76e-08	2.98e-06	1.03e-11	5.83e-12	1.95e-23	4.12e-07	9.5e-09
NM_005470.3	ABI1	TSS472	10:27035524-27150016	3725	4.18e-18	7.38e-37	1.9e-19	7.95e-16	2.32e-22	8.02e-31	3.31e-58	7.88e-19	2.77e-22
NM_001178116.1	ABI1	TSS472	10:27035524-27150016	3689	2.16e-24	9.99e-37	1.44e-20	9.03e-19	1.98e-19	1.59e-34	2.98e-54	6.87e-23	9.14e-23
NM_005759.4	ABI2	TSS4189	2:204193002-204296892	6480	0.359396	0.410764	0.374515	0.971883	0.595505	0.174361	0.231881	0.767069	0.0697926
NM_001135186.1	ABI3	TSS9058	17:47287588-47300587	2091	0.000856871	0.000193411	2.49646	3.92469	6.63e-05	2.48303	6.18356	7.78e-05	0.371756
NM_016428.2	ABI3	TSS9058	17:47287588-47300587	2109	3.12791	2.44132	0.000598336	0.000685988	7.78018	0.000582613	0.000658224	6.03433	0.000510644
NM_015429.3	ABI3BP	TSS16871	3:100468178-100712334	4473	0	0	0.0239499	0.0274899	0	0	0	0	0
NM_007313.2	ABL1	TSS17239	9:133589267-133763062	5881	2.16741	0.767359	1.15221	4.29818	2.26148	1.00629	1.59741	1.82714	0.35617
NM_005157.4	ABL1	TSS4023	9:133710830-133763062	5388	2.79e-06	0.00515007	2.04e-06	2.14e-06	1.52e-05	0.164696	5.31e-07	4.16e-06	0.387429
NM_001168239.1	ABL2	TSS23110	1:179068461-179112224	11568	0.00736382	0.342255	0.619927	0.560953	0.0409315	0.635451	0.854218	0.215072	0.0102438
NM_005158.4	ABL2	TSS23110	1:179068461-179112224	11940	0.331891	0.417716	2.58e-20	2.45e-21	1.28888	0.099669	0.000138235	0.530451	0.718367
NM_001136000.2	ABL2	TSS23110	1:179068461-179112224	11631	1.02394	1.5567	0.000292421	0.00017972	6.66e-05	4.36e-05	1.16e-05	0.283298	0.482967
NM_001168236.1	ABL2	TSS5057	1:179068461-179198819	12164	1.73e-35	3.3e-23	1.09e-31	1.17e-17	3.74e-10	0.277922	0.356898	0.14051	0.983123
NM_001168238.1	ABL2	TSS5057	1:179068461-179198819	11855	6.48e-36	3.17e-23	6.11e-16	0.408524	1.07e-14	0.000145833	0.0391848	0.0729085	0.6729
NM_007314.3	ABL2	TSS5057	1:179068461-179198819	12227	3.17e-33	1.89e-22	7.5e-35	5.57e-21	8.37e-13	3.07e-05	8.46e-06	0.182977	4.17e-12
NM_001168237.1	ABL2	TSS5057	1:179068461-179198819	11918	1.36e-33	1.9e-22	3.48e-19	0.000159476	2.04e-17	1.27e-08	7.01e-07	0.096032	1.42e-12
NM_001136001.1	ABL2	TSS5057	1:179079715-179198819	2140	0	0.113111	0	2.25e-219	0	0.162688	7.68107061357427e-318	2.57e-98	0.115271
NM_002313.5	ABLIM1	TSS29610	10:116190868-116418058	7586	0.352839	0.776749	0.497786	0.355691	1.09161	0.131799	0.115574	1.01796	0.488411
NM_006720.3	ABLIM1	TSS5723	10:116190868-116286685	6839	3.37595	3.13544	2.83283	5.91338	6.74186	1.96572	2.14721	5.95076	1.18471
NM_001003407.1	ABLIM1	TSS7526	10:116190868-116444414	7609	0.00143403	0.00180392	0.00142819	0.00164207	0.00227378	0.0014043	0.00158383	0.00099004	0.00122599
NM_001003408.1	ABLIM1	TSS7526	10:116190868-116444414	7693	1.36e-107	2.05e-92	1.05e-35	2.51e-81	2.17e-48	3.37e-77	2.78e-10	1.83e-80	4.29e-76
NM_032432.4	ABLIM2	TSS25911	4:7967036-8160559	3389	0	0.0400449	0	1.62e-07	2.24e-07	0	0.0699612	9.75e-08	0
NM_001130087.1	ABLIM2	TSS25911	4:7967036-8160559	3419	0	0.00046072	0	1.08e-07	1.5e-07	0	0.000398895	6.52e-08	0
NM_001130086.1	ABLIM2	TSS25911	4:7967036-8160559	3503	0	2.13e-09	0	3.57e-08	4.94e-08	0	2.67e-10	2.15e-08	0
NM_001130085.1	ABLIM2	TSS25911	4:7967036-8160559	3542	0	7.9e-12	0	2.15e-08	2.98e-08	0	4.11e-13	0	0
NM_001130084.1	ABLIM2	TSS25911	4:7967036-8160559	3659	0	5.91e-19	0	4.91e-09	6.8e-09	0	2.33e-21	0	0
NM_001130083.1	ABLIM2	TSS25911	4:7967036-8160559	3761	0	5.66e-25	0	1.41e-09	1.95e-09	0	2.52e-28	0	0
NM_001130088.1	ABLIM2	TSS25911	4:8008747-8160559	2577	0	0	0	0.0495123	0.0685899	0	0	0.0298833	0
NM_014945.2	ABLIM3	TSS27735	5:148521053-148639999	4335	0.29798	0.0624378	0	0.0284097	0.0393562	0.0963764	0.0542258	0.240054	0.16974
NM_020469.2	ABO	TSS22345	9:136130562-136150630	1579	1.42183	0.282246	0.447545	3.08218	0.474419	0.145221	0	0.258369	0.38365
NM_001091.2	ABP1	TSS6310	7:150549572-150558379	2428	2.95582	20.9612	5.93852	8.03159	0.585592	3.09209	0.151283	1.14809	0.631402
NM_001092.3	ABR	TSS18171	17:906758-1012324	5046	55.0635	44.0402	45.3951	56.8167	42.139	44.1742	41.2459	47.1183	38.0293
NM_021962.2	ABR	TSS18171	17:906758-1083131	5251	0.960782	0.412283	0.704767	1.56581	1.73017	0.346236	0.721121	1.35209	1.80015
NM_001159746.1	ABR	TSS18171	17:906758-1090616	5603	3.98e-06	4.39e-06	3.58e-06	4.64e-06	6.27e-06	2.15e-06	4.19e-06	8.22e-07	2.59e-06
NM_139166.4	ABRA	TSS241	8:107771710-107782472	2754	0.0402655	0	0	0.138202	0	0.0390696	0.0439647	0.0556082	0.0688101
NM_013375.3	ABT1	TSS28195	6:26597170-26600278	2264	9.17659	4.63989	6.81044	13.4089	8.45775	7.59746	8.82164	9.64266	4.68754
NM_032548.3	ABTB1	TSS23224	3:127391780-127399769	1987	75.1265	57.3595	77.1552	87.0474	99.6942	95.9421	107.674	120.162	82.8448
NR_033429.1	ABTB1	TSS23224	3:127391780-127399769	1941	116.653	106.603	121.16	161.072	189.833	158.752	194.629	171.592	171.55
NM_172027.2	ABTB1	TSS23224	3:127391780-127399769	1976	300.083	326.195	357.287	322.822	379.471	318.862	483.979	497.885	379.276
NM_145804.2	ABTB2	TSS3462	11:34172533-34379555	4903	4.75808	1.75617	3.67665	17.8542	2.17933	3.4308	2.0614	2.47169	4.4199
NR_024024.1	ACAA1	TSS2482	3:38164200-38178733	1944	39.3213	36.3434	31.5491	68.7	42.8347	33.8805	33.8234	38.3368	41.2809
NM_001130410.1	ACAA1	TSS2482	3:38164200-38178733	1540	6.58313	4.97417	8.62962	11.1306	3.79338	8.1323	8.46581	6.28581	8.86418
NM_001607.3	ACAA1	TSS2482	3:38164200-38178733	1819	36.9887	31.644	33.4985	47.6603	32.5394	38.2498	41.919	40.912	37.0232
NM_006111.2	ACAA2	TSS29204	18:47309873-47340251	1934	5.46673	2.09175	3.43525	15.5681	4.89723	1.32609	2.07616	2.54394	0.60927
NM_198837.1	ACACA	TSS23916	17:35441926-35656692	9626	0.000195268	0.000245012	0.000194752	0.000223089	0.00030979	0.000190006	0.000213803	0.000135277	2.9e-10
NM_198838.1	ACACA	TSS23916	17:35441926-35656692	9737	2.73e-09	6.23e-09	1.34e-08	1.12e-09	4.04e-09	2.06e-08	4.5e-09	1e-09	1.26e-10
NM_198836.1	ACACA	TSS25353	17:35441926-35716059	9556	0.240909	0.206428	0.0871946	0.526392	0.399191	0.0636116	0.20321	0.249596	0.084278
NM_198834.1	ACACA	TSS28500	17:35441926-35766902	9989	4.17e-20	3.61e-19	7.09e-18	1.78e-21	5.3e-20	3.02e-17	1.71e-19	3.75e-21	3.1e-07
NM_198839.1	ACACA	TSS28500	17:35441926-35766902	10663	1.01e-47	2.65e-45	1.48e-41	1.32e-51	8.74e-48	8.43e-40	4.28e-46	2.51e-50	2.74e-09
NM_001093.3	ACACB	TSS5013	12:109577201-109706031	9250	3.55772	0.754972	0.937372	9.77405	1.58028	0.86851	0.767017	1.35352	0.735775
NM_025247.5	ACAD10	TSS11386	12:112123856-112194911	4014	4.28141	3.52076	3.32812	6.5003	5.46272	3.42268	4.1749	3.97905	3.22113
NM_001136538.1	ACAD10	TSS11386	12:112123856-112194911	4107	1.89e-05	5.91e-06	4.45e-05	2.58e-05	5.99e-06	1.61e-05	4.94e-05	9.68e-06	7.83e-06
NM_032169.4	ACAD11	TSS22227	3:132276981-132378975	3556	0.968644	0.291381	0.257574	2.20271	1.2338	0.318827	0.394296	0.962927	0.231619
NM_014384.2	ACAD8	TSS14142	11:134123433-134135749	2204	7.75743	5.94211	5.6328	15.3994	6.67671	4.98478	10.4334	10.1812	6.54058
NM_014049.4	ACAD9	TSS15970	3:128598332-128631957	2575	0.909576	0.413179	0.992977	3.2925	2.12809	0.110266	0.263603	0.631173	0.259059
NR_033426.1	ACAD9	TSS15970	3:128598332-128631957	2751	7.48e-06	0.730459	7.59e-06	0.671448	1.21e-05	0.56234	0.63499	0.804397	6.71e-06
NM_001127328.1	ACADM	TSS9895	1:76190042-76229355	2615	2.88e-05	0.00215724	0.00171032	8.83e-05	1.78e-05	0.00166792	3.4e-05	1.3e-05	0.00146949
NM_000016.4	ACADM	TSS9895	1:76190042-76229355	2603	2.65398	1.82763	1.44899	10.7744	2.51025	1.57666	1.49562	2.17256	0.510592
NM_000017.2	ACADS	TSS7785	12:121163570-121177811	1917	1.20026	1.13174	1.07673	4.80621	1.52185	0.756995	1.04842	0.78736	0.256391
NM_001609.3	ACADSB	TSS21805	10:124768428-124817806	5941	1.78727	1.30326	1.54098	3.62951	2.0112	1.04051	1.20991	1.87589	0.748298
NM_001033859.1	ACADVL	TSS16105	17:7123152-7128585	2222	8.07e-05	8.6e-05	8.05e-05	0.000228834	3.75919	8.1e-05	0.000106218	8.07e-05	2.55e-05
NM_000018.2	ACADVL	TSS16105	17:7123152-7128585	2288	60.3883	26.8979	42.6017	140.746	65.4657	41.8055	43.4371	38.9413	40.773
NM_001135.3	ACAN	TSS28197	15:89346673-89418585	8543	0	0	0	0	0	0	0	0.00848087	0
NM_013227.3	ACAN	TSS28197	15:89346673-89418585	8840	0	0	0	0	0	0	0	6.52e-06	0
NM_014716.3	ACAP1	TSS7048	17:7239847-7254793	2508	82.7341	91.91	72.4245	148.128	77.1855	112.24	100.507	99.2993	131.063
NM_012287.5	ACAP2	TSS17484	3:194995464-195163817	7170	72.2583	80.5022	64.9686	53.4241	71.3966	81.3072	72.7745	59.5192	56.787
NM_030649.2	ACAP3	TSS28608	1:1227763-1243269	3759	7.27327	3.95519	5.06329	20.6381	10.018	4.62081	7.84692	9.26739	5.6228
NM_000019.3	ACAT1	TSS23125	11:107992257-108018895	2138	0.79699	0.801595	0.423684	2.49233	0.84211	0.206218	1.74042	1.02729	0.226997
NM_005891.2	ACAT2	TSS27063	6:160182988-160200087	1551	3.2868	2.02122	2.49674	4.51324	3.307	2.04413	3.2524	2.81637	3.21959
NM_022735.3	ACBD3	TSS12522	1:226332379-226374423	3565	10.1364	6.96681	6.69512	14.2167	9.91988	9.86493	10.3175	9.61358	7.06973
NM_001135704.1	ACBD4	TSS14222	17:43209966-43221543	2030	1.71e-40	9.04e-64	3.97e-10	0.591053	8.07e-14	0.318733	6.48e-28	3.36e-14	3.43e-24
NM_001135707.1	ACBD4	TSS18353	17:43213013-43220326	1500	1.09e-95	0.562341	0.353494	0.251426	5.33e-52	0.243802	3.26e-89	0.200906	2.37e-83
NM_024722.2	ACBD4	TSS18353	17:43213013-43221543	2021	4.96e-28	3.51e-15	3.69e-06	1.02372	0.657964	1.64e-17	7.6e-20	0.278482	0.57188
NM_001135706.1	ACBD4	TSS18353	17:43213013-43221543	1905	0.00011827	0.000149193	1.18728	3.47356	2.24e-05	4.1e-06	1.5836	1.46927	0.000100542
NM_001135705.1	ACBD4	TSS18353	17:43213013-43221543	1867	2.22555	0.650254	0.112521	7.88e-05	1.73051	3.89e-14	0.00016677	3.26e-05	0.642678
NR_024150.1	ACBD5	TSS26288	10:27484142-27531068	3739	5.32e-08	4.06e-06	6.16e-05	5.01e-05	6.19e-06	1.21e-05	2.00823	0.00203874	8.84e-06
NM_001042473.2	ACBD5	TSS26288	10:27484142-27531068	3860	7.18422	7.30335	4.91503	6.49899	9.29594	2.8577	4.61566	5.90842	0.685965
NM_145698.3	ACBD5	TSS26408	10:27484142-27529808	3985	2.35e-05	2.57e-05	0.819205	1.88073	3.06e-05	2.39725	7.43e-07	1.16e-25	2.09574
NM_032360.3	ACBD6	TSS8094	1:180257351-180472022	1616	0.874362	0.824451	1.16204	1.25044	2.42514	0.494895	0.875132	1.45909	0.87162
NM_001039844.2	ACBD7	TSS20062	10:15117473-15130775	3370	0	0	0	0	0	0.0314527	0.0353935	0	0
NM_183377.1	ACCN1	TSS19387	17:31340104-31620006	3443	0	0	0	0	0	0	0.0345943	0	0
NM_001095.2	ACCN2	TSS12258	12:50451486-50477394	3778	0	0	0	0	0	0	0	0.0396339	0
NM_020039.2	ACCN2	TSS12258	12:50451486-50477394	3916	0	0	0	0	0	0	0	1.3e-05	0
NM_020322.2	ACCN3	TSS15754	7:150745604-150749843	2009	0.0568886	0.143115	0.3405	0.781719	0.270668	6.57e-08	0.37299	0.157245	0
NM_020321.2	ACCN3	TSS15754	7:150745604-150749843	2088	4.61e-06	4.44e-06	2.58e-06	2.36e-06	5.03e-06	2.68e-08	2.82e-06	1.99e-06	0
NM_004769.2	ACCN3	TSS15754	7:150745604-150749843	2068	4.83e-05	5.89e-05	4.87e-05	5.61e-05	7.59e-05	0.106994	5.33e-05	3.3e-05	0
NM_182847.2	ACCN4	TSS24608	2:220378891-220403494	2844	0.0388042	0	0	0	0	0	0.0423691	0	0
NM_018674.4	ACCN4	TSS24608	2:220378891-220403494	2901	8.36e-05	0	0	0	0	0	9.12e-05	0	0
NM_001127219.1	ACCS	TSS20111	11:44087728-44105569	1877	0.761259	9.71e-06	5.04e-06	0.00037168	2.09e-05	1.17017	0.603887	0.496267	0.590208
NM_032592.3	ACCS	TSS8367	11:44087811-44105569	2173	4.51988	0.590467	2.18467	9.25389	2.8121	0.677267	1.89e-06	1.20014	5.05024
NM_001082487.1	ACD	TSS740	16:67691414-67694718	2018	1.04e-16	4.52e-12	9.69e-15	1.3e-12	2.45e-19	7.43e-14	9.72e-09	9.63e-06	2.87e-27
NM_022914.2	ACD	TSS740	16:67691414-67694718	2057	5.26e-05	2.59e-05	1.3e-05	8.05e-06	4.1e-05	1.61e-05	1.61e-05	1.05915	5.37e-05
NM_001082486.1	ACD	TSS740	16:67691414-67694718	2066	7.56155	5.06554	5.72159	10.8613	8.92275	5.40902	5.66488	7.44509	2.78244
NM_000789.3	ACE	TSS1009	17:61554421-61575741	4969	0.0430462	1.72e-40	7.36e-44	0.0642566	1.47e-50	0.020884	1.49e-40	0.0387896	1.17e-40
NM_001178057.1	ACE	TSS6063	17:61562177-61575741	3141	6.29e-07	0.0439125	0.0696504	0.135546	0.498481	0	0.038137	0.0093991	0.0298446
NM_152830.2	ACE	TSS6063	17:61562177-61575741	3264	9.56e-08	2.44e-05	1.93e-05	2.2e-05	3.16e-05	0	2.12e-05	1.34e-05	1.66e-05
NM_021804.2	ACE2	TSS6560	X:15579155-15620192	3507	0	0	0	0	0.049241	0.0301456	0	0	0.0530931
NM_001010887.2	ACER2	TSS10925	9:19408924-19452500	2852	0.0775436	0.0487448	0.0386462	0.177434	0	0.0752404	0.0423337	0.0535453	0.0331287
NM_018367.5	ACER3	TSS7756	11:76571916-76734850	4387	3.53124	3.45299	2.34653	8.27651	2.21537	2.49838	1.66007	2.15052	2.30487
NM_001164815.1	ACIN1	TSS16336	14:23527772-23564823	4818	11.5572	5.67144	6.29474	8.8585	1.16188	8.62208	11.0092	11.9462	11.0772
NM_001164814.1	ACIN1	TSS16336	14:23527772-23564823	4899	15.2215	9.36813	13.8003	20.3381	20.9177	9.52624	9.40455	13.1025	10.8674
NM_014977.3	ACIN1	TSS16336	14:23527772-23564823	4938	16.159	27.4318	13.9517	18.7227	15.9986	19.0982	18.6184	19.7145	16.1091
NM_001164816.1	ACIN1	TSS21068	14:23527772-23540779	2457	19.4092	11.585	28.1739	44.5175	28.4616	19.1657	23.6944	25.4747	17.6586
NM_001164817.1	ACIN1	TSS21068	14:23527772-23540779	2519	1.67004	7.53e-05	5.86e-05	6.89e-05	7.92e-05	5.84e-05	6.47e-05	4.16e-05	5.09e-05
NM_198830.1	ACLY	TSS24691	17:40023178-40075272	4323	6.40485	1.54765	1.39603	3.67916	0.000351139	10.5116	2.95761	2.17092	0.000594873
NM_001096.2	ACLY	TSS24691	17:40023178-40075272	4353	15.2254	14.7201	14.7803	28.2826	19.9841	4.10208	13.1259	16.2999	14.4703
NM_138326.2	ACMSD	TSS21140	2:135596185-135659604	1252	0	0	0	0	0	0	0.107358	3.01e-09	0
NM_020186.2	ACN9	TSS14197	7:96745904-96811075	2057	1.88575	3.34702	2.81946	1.9671	1.14276	2.90605	3.14904	1.14895	9.05163
NM_002197.2	ACO1	TSS11829	9:32384600-32450834	3550	3.18951	4.58828	2.84292	2.21051	1.99289	1.27957	1.40641	2.13889	1.59849
NM_001098.2	ACO2	TSS12395	22:41865128-41924993	2741	7.34318	5.64111	6.03698	15.3534	8.43023	5.59371	7.5012	9.91632	4.74588
NM_001037161.1	ACOT1	TSS19134	14:74003927-74010498	1603	0.0735437	0.138691	0.0366527	0.462774	0	0.0713593	0.1606	0.406266	0
NM_147161.3	ACOT11	TSS19651	1:55013806-55076005	3181	2.41926	0.221317	0.85915	6.97193	0.567105	0.434897	0.451743	0.245152	0.150527
NM_015547.3	ACOT11	TSS19651	1:55013806-55100417	2015	4.07e-06	0.0638042	7.87e-06	0.379074	1.45e-06	3.39e-06	1.56e-06	0.18546	0.140167
NM_018473.3	ACOT13	TSS23753	6:24667262-24705297	4106	4.59926	6.24409	5.93391	4.37419	5.15046	3.93665	4.03451	4.05902	3.15178
NM_001160094.1	ACOT13	TSS23753	6:24667262-24705297	4395	1.72e-06	0.298561	0.561396	0.2784	3.53e-06	0.31813	0.198267	9.97e-07	0.163034
NM_006821.4	ACOT2	TSS25909	14:74035771-74042359	1767	0.0657956	0.703118	0.0983738	1.20442	0.312843	0.127683	0.215521	0.681497	0
NM_152331.3	ACOT4	TSS19158	14:74058409-74062470	1632	0.0720435	0	0.21543	0.0824243	0	0	0.157324	0.0497474	0
NM_007274.3	ACOT7	TSS12677	1:6324331-6453826	1805	0.256307	0.242246	8.8e-62	6.99e-69	0.305382	2.97e-59	1.27e-55	0.263037	1.31e-49
NM_181864.2	ACOT7	TSS2604	1:6324331-6445883	1625	4.36e-21	3e-09	5.72e-36	7.22e-40	5.24e-11	1.42e-34	1.52e-32	2.32e-11	2.87e-29
NM_181866.2	ACOT7	TSS29531	1:6324331-6419004	1414	0.000770536	5.37e-08	0.338768	0.875602	5.34e-06	0.24721	0.185276	0.474117	0.072284
NM_181865.2	ACOT7	TSS3710	1:6324331-6420764	1430	3e-05	4.24e-08	0.00048861	0.000561172	2.08e-06	0.000475472	0.000534579	2.58e-06	0.000417224
NM_005469.3	ACOT8	TSS1284	20:44470359-44486048	1171	10.5926	8.28912	8.92375	16.84	6.68261	7.72805	8.11177	9.37408	7.93604
NM_001033583.2	ACOT9	TSS16960	X:23721776-23761407	1700	3.10602	10.0005	17.8219	5.10085	0.000105342	8.64168	1.98732	2.24567	2.96564
NM_001037171.1	ACOT9	TSS16960	X:23721776-23761407	1727	27.5408	26.2606	24.7001	22.495	19.8007	12.9389	10.7305	28.2912	13.4168
NM_001185039.1	ACOX1	TSS7728	17:73937587-73975515	7759	0.291462	1.16e-05	1.1366	2.24396	1.22083	0.681038	2.12548	1.25638	0.853524
NM_004035.6	ACOX1	TSS7728	17:73937587-73975515	7585	30.7291	51.6064	23.5517	21.7626	49.0336	32.8608	46.2558	40.0129	38.2142
NM_007292.5	ACOX1	TSS7728	17:73937587-73975515	7585	2.55882	2.51739	3.98655	0.907989	5.39857	8.1034	8.54654	5.56853	5.31806
NM_001101667.1	ACOX3	TSS6068	4:8368008-8442452	2806	2.22e-05	1.19053	0.786563	2.12173	2.00124	0.880542	3.33e-05	1.22608	7e-05
NM_003501.2	ACOX3	TSS6068	4:8368008-8442452	2874	1.76875	7.24e-05	5.73e-05	6.61e-05	1.81e-05	5.5e-05	1.40643	3.92e-05	1.4127
NM_001142807.1	ACOXL	TSS19320	2:111490149-111875799	2373	0.378873	0.059541	0.566469	0.0541832	0.0750605	0.36762	0.41368	0.261619	0.202331
NM_001040649.2	ACP1	TSS7321	2:264868-272481	658	0.62938	1.41887	0.385896	1.2944	0.422628	4.34e-37	0.356424	0.47955	1.59e-77
NM_004300.3	ACP1	TSS7321	2:264868-278283	1552	5.97331	2.21387	3.70273	12.7252	7.11846	2.59251	1.89425	4.378	1.30456
NM_007099.3	ACP1	TSS7321	2:264868-278283	1552	0.000157313	3.66e-06	0.657929	1.98142	9.45e-06	1.08e-06	0.185728	0.469784	6.97e-08
NR_024080.1	ACP1	TSS7321	2:264868-278283	1581	8.35e-06	1.07e-05	3.52e-06	0.74115	5.62e-06	2.9e-07	1.51912	4.61e-06	1.16e-05
NM_001610.2	ACP2	TSS24340	11:47260852-47270457	2203	2.15878	1.41659	1.37465	4.1752	2.21659	1.44631	1.45916	2.05855	0.657257
NM_001131064.1	ACP2	TSS24340	11:47267069-47270457	730	7.15e-88	0.762766	0.426046	1.42e-22	0.246942	1.32e-165	3.18e-58	2.08e-23	0.342638
NM_001111034.1	ACP5	TSS26726	19:11685474-11689592	1608	1.99812	6.67e-06	1.52884	9.53246	1.22072	8.61e-50	2.1e-08	2.66421	0.658554
NM_001111036.1	ACP5	TSS29311	19:11685474-11689801	1558	0.000397096	1.54374	1.21638	1.80893	5.57e-14	4.56387	2.08e-05	1.88063	1.58e-05
NM_001111035.1	ACP5	TSS29311	19:11685474-11689801	1631	1.63394	1e-06	0.000147577	4.4107	0.000430362	7.63e-41	0.729805	1.51875	2.05e-09
NM_001611.3	ACP5	TSS351	19:11685474-11688553	1474	2.27463	0.799227	0.162401	1.67123	2.24623	0.00867767	2.80789	0.000314604	0.864451
NM_016361.3	ACP6	TSS18049	1:147119167-147142634	1808	1.60268	0.967164	1.02239	3.52053	2.0321	1.80389	3.28984	2.08056	2.30062
NM_001037172.1	ACPL2	TSS940	3:140950681-141013486	3007	1.02543	0.920852	1.42366	2.80729	1.39305	2.59406	9.06888	4.29092	1.94013
NM_152282.3	ACPL2	TSS940	3:140950681-141013486	3181	9.36e-06	1.14e-05	9.06e-06	1.04e-05	1.43e-05	9.05e-06	0.647767	0.888581	8.11e-06
NM_001099.4	ACPP	TSS13643	3:132036210-132077690	3219	9.79284	3.63963	5.04123	6.25043	12.2255	9.226	11.378	13.362	9.19896
NM_001134194.1	ACPP	TSS13643	3:132036210-132087146	1827	11.9317	11.0681	6.53158	9.8226	12.3918	14.9186	10.8528	21.986	10.5965
NM_033068.2	ACPT	TSS28472	19:51293671-51298481	1347	0	0	0.17963	0	0	0	0	0.0622206	0
NM_032489.2	ACRBP	TSS6432	12:6747241-6756580	1886	5.68445	5.30233	3.71643	7.20283	5.13439	3.55846	4.67169	4.38949	1.98462
NM_052957.4	ACRC	TSS29096	X:70797873-70833433	3178	2.65748	3.01562	2.20166	3.25757	1.5316	2.34413	1.09282	1.70396	1.29754
NM_001612.5	ACRV1	TSS23816	11:125542228-125550793	1175	0	0	0	0	0	0	0	1.04e-16	0
NM_020069.4	ACRV1	TSS23816	11:125542228-125550793	1118	0	0	0	0	0	0	0	5.55e-13	0
NM_020108.4	ACRV1	TSS23816	11:125542228-125550793	965	0	0	0	0	0	0	0	0.0936847	0
NM_020107.4	ACRV1	TSS23816	11:125542228-125550793	1010	0	0	0	0	0	0	0	2.88e-05	0
NM_001199377.1	ACSBG1	TSS18413	15:78463186-78527049	2968	0	0	0	0.0400912	0.0555388	0	0	0.049885	0.0299418
NM_015162.4	ACSBG1	TSS18413	15:78463186-78527049	2980	0	0	0	0.00239091	0.00331216	0	0	0.00140187	0.00178563
NM_030924.3	ACSBG2	TSS7107	19:6135709-6193112	2712	0.0409416	0	0.040809	0	0	0	0	0.0282709	0
NM_025149.4	ACSF2	TSS28908	17:48503518-48552200	2239	6.86628	2.09464	3.01943	21.8341	2.56059	2.74332	2.03965	3.52111	1.38045
NR_023316.1	ACSF3	TSS4476	16:89160253-89220996	1593	0.800111	1.19198	1.52456	3.11918	2.36044	1.53314	2.16935	1.14858	1.02847
NM_001127214.1	ACSF3	TSS4476	16:89160253-89220997	2284	1.62883	1.11091	1.84167	1.44259	0.657729	1.15289	1.21204	2.50637	1.9707
NM_174917.2	ACSF3	TSS4476	16:89160253-89222169	3625	0.306574	0.38882	0.386992	0.263092	0.997978	0.148815	0.252304	0.477561	0.0654868
NM_001995.2	ACSL1	TSS2335	4:185676748-185747215	3805	704.229	1020.16	1096.84	382.086	723.716	1178.02	783.89	636.087	1947.85
NM_203372.1	ACSL3	TSS24378	2:223725731-223808119	4254	4.51024	8.78032	5.87436	6.22123	3.63045	5.51453	8.04392	3.9058	6.04565
NM_004457.3	ACSL3	TSS24378	2:223725731-223808119	4361	4.68684	2.30421	4.75505	4.80835	3.22911	3.34295	3.81633	2.8743	10.4718
NM_004458.2	ACSL4	TSS5663	X:108884563-108976621	5023	58.939	72.6217	57.1419	57.9155	41.8506	56.6403	42.5132	35.4342	82.5407
NM_022977.2	ACSL4	TSS5663	X:108884563-108976621	5335	8.82479	3.93941	4.46773	8.81204	8.1487	6.50796	6.50198	4.82712	8.9039
NM_203380.1	ACSL5	TSS17972	10:114135022-114188138	3381	1.1849	3.05466	1.75936	1.33702	1.82835	1.06e-05	0.559179	1.2774	0.478034
NM_016234.3	ACSL5	TSS24335	10:114135955-114188138	3354	13.6616	4.54319	6.24298	18.37	6.77936	0.717926	4.52279	4.06462	2.80201
NM_203379.1	ACSL5	TSS8184	10:114133915-114188138	3215	3.37e-05	0.0372562	0.00405111	3.52e-05	4.52e-05	4.77242	0.000275532	0.472226	0.000836829
NM_015256.3	ACSL6	TSS21102	5:131285665-131347355	6539	3.92e-08	5.1e-08	3.91e-08	1.07e-05	5.48e-08	1.98e-08	6.72e-08	3.03e-09	1.28e-07
NM_001205247.1	ACSL6	TSS21102	5:131285665-131347355	6434	3.45e-05	4.27e-05	3.44e-05	0.432972	5.42e-05	3.99e-08	3.71e-05	8.61e-05	2.77e-05
NM_001009185.2	ACSL6	TSS21102	5:131285665-131347355	6539	3.92e-08	5.1e-08	3.91e-08	1.07e-05	5.48e-08	0.0544279	6.72e-08	0.402225	1.28e-07
NM_001205250.1	ACSL6	TSS3883	5:131285665-131347761	6536	4.75e-08	6.17e-08	4.73e-08	1.45e-05	6.66e-08	0.0555207	8.04e-08	9.39e-09	1.49e-07
NM_001205251.1	ACSL6	TSS6406	5:131285665-131347607	6301	0.218576	0.253658	0.217868	1.32e-07	0.399731	9.56e-12	0.12849	3.01e-23	0.0287085
NM_001205248.1	ACSL6	TSS6406	5:131285665-131347607	6526	9.02e-08	1.17e-07	8.99e-08	3.95e-05	1.28e-07	2.16e-08	1.46e-07	1.05e-16	2.48e-07
NM_052956.2	ACSM1	TSS15185	16:20634558-20702578	2051	0.389508	0.139914	0.110927	1.3369	0.264574	0.0539912	0.121512	0	0.0475452
NM_202000.2	ACSM3	TSS21213	16:20775311-20797638	1569	0.608422	1.04e-74	4.41e-40	1.04821	0.359766	0.400143	4.61e-07	6.93e-14	3.01e-05
NM_005622.3	ACSM3	TSS21213	16:20775311-20808479	2133	2.85231	0.206381	1.84332	12.7767	0.832987	0.404433	0.701701	0.815496	0.470732
NM_001080454.1	ACSM4	TSS18709	12:7456927-7480969	1743	0	0.0840151	0	0.0764549	0	0	0	0	0
NM_032501.2	ACSS1	TSS25181	20:24986872-25039616	4473	8.72207	3.17186	4.28704	22.1569	5.21724	2.68112	2.30869	5.40886	2.07359
NM_018677.3	ACSS2	TSS29146	20:33464327-33515769	2979	15.7092	12.7383	10.7437	14.1669	7.88675	15.0239	10.8367	10.2931	13.2518
NM_001076552.2	ACSS2	TSS29146	20:33464327-33515769	3018	2.16e-11	4.38e-34	2.77e-05	1.86e-22	4.27e-05	1.43e-29	2.13e-07	5.18e-06	9.47e-42
NM_001242393.1	ACSS2	TSS5198	20:33462765-33515769	2855	1.94998	0.00539421	8.51699	0.942523	10.4031	0.054196	3.11693	4.94871	0.0582127
NM_024560.2	ACSS3	TSS20041	12:81471808-81649582	3033	0.0362856	0.319334	0.0361681	0.0830281	0.0575098	0.0352079	0.198096	0	0.0930132
NM_001100.3	ACTA1	TSS5064	1:229566991-229569843	1493	0.0798506	0	0	0.274069	0	0	0	0.110277	0
NM_001613.2	ACTA2	TSS25910	10:90694830-90712580	1399	6.54e-07	7.37e-07	1.1e-06	0.0426758	1.11e-05	7.28e-06	3.93e-07	2e-07	5.82e-07
NM_001141945.1	ACTA2	TSS28636	10:90694830-90751147	1758	2.91184	9.15209	5.21115	3.60149	3.04172	5.00858	2.02322	3.473	3.33623
NM_001101.3	ACTB	TSS20983	7:5566778-5570232	1812	3908.93	3493.56	3765.14	4712.69	2833.94	4103.29	3566.41	4359.67	4037.35
NM_005159.4	ACTC1	TSS3904	15:35080296-35087927	3693	0	0	0	0	0	0	0.128444	0	0.125644
NM_001199954.1	ACTG1	TSS16980	17:79476996-79479892	2105	9.50898	7.16217	8.11792	16.6891	3.34413	8.33885	3.48974	9.89219	4.70574
NM_001614.3	ACTG1	TSS16980	17:79476996-79479892	1986	541.975	434.208	516.546	725.594	447.13	532.561	515.42	600.173	494.045
NR_037688.1	ACTG1	TSS16980	17:79476996-79479892	1837	1.15e-05	1.96e-05	1.18e-05	1.16e-05	1.78e-05	9.96e-06	1.24e-05	1.62e-05	1.31e-05
NM_001199893.1	ACTG2	TSS27334	2:74120092-74146780	1202	0	0	0	0	0	0.100208	0	0	0
NM_001615.3	ACTG2	TSS27334	2:74120092-74146780	1331	0	0	0	0	0	5.55e-06	0	0	0
NM_177989.2	ACTL6A	TSS18673	3:179280707-179306193	1714	1.56386	3.06e-05	1.25229	1.22	2.09919	0.78567	0.0876595	1.83242	0.0327428
NM_004301.3	ACTL6A	TSS18673	3:179280707-179306193	1858	1.43218	1.17224	1.45942	8.20318	1.13843	0.368671	1.54894	0.988954	0.607486
NM_178042.2	ACTL6A	TSS18673	3:179280707-179306193	1906	7.24e-05	2.61e-14	7.41e-05	5.86e-08	4.78e-06	1.22e-06	4.22e-06	5.12e-05	5.92e-06
NM_016188.4	ACTL6B	TSS27004	7:100240719-100254084	1537	0.0772024	0	0	0	0	0.0749093	0	0	0
NM_006687.2	ACTL7A	TSS25220	9:111624602-111626035	1433	0	0	0	0	0	0	0	0.0578441	0
NM_001130005.1	ACTN1	TSS12771	14:69340839-69446083	3710	4.16e-05	8e-05	8.5e-07	1.12e-06	0.00214229	1.16e-06	0.00120742	1.02e-05	6.93e-06
NM_001102.3	ACTN1	TSS12771	14:69340839-69446083	3725	255.167	272.007	288.059	170.253	226.741	322.514	280.384	314.547	317.696
NM_001130004.1	ACTN1	TSS12771	14:69340839-69446083	3791	1.23887	2.18186	1.04e-05	8.2e-06	0.894197	8.91e-06	1.81162	1.60968	0.482997
NM_004924.4	ACTN4	TSS10602	19:39138266-39221171	3954	114.849	103.625	100.2	131.127	104.006	108.743	124.11	130.738	103.411
NM_018477.2	ACTR10	TSS17453	14:58666832-58702354	2442	17.7154	15.002	14.7303	19.9005	21.0218	17.9908	15.1085	15.5604	14.1959
NM_005736.3	ACTR1A	TSS25033	10:104238985-104262512	2873	39.7738	38.5916	31.2099	45.7249	31.7631	35.2334	33.3059	38.222	42.399
NM_005735.3	ACTR1B	TSS7964	2:98272401-98280561	2258	9.85372	4.77925	7.87739	24.7217	9.75095	4.80479	9.33901	10.0508	5.59879
NM_005722.3	ACTR2	TSS17609	2:65454828-65498387	3919	256.244	256.447	211.136	240.575	236.712	297.336	262.221	239.634	277.837
NM_001005386.2	ACTR2	TSS17609	2:65454828-65498387	3934	4.42e-05	4.77e-05	4.73e-05	5.02e-05	7.26e-05	4.12e-05	4.92e-05	1.78e-05	2.76e-05
NM_005721.3	ACTR3	TSS24714	2:114647536-114716167	2712	297.113	282.533	256.403	291.538	245.151	328.053	272.956	261.082	271.606
NM_001040135.1	ACTR3B	TSS18696	7:152456850-152552463	1989	2.24e-06	0.470564	0.746158	3.41e-05	5.27e-06	0.586665	5.13e-07	0.101788	0.639629
NM_020445.4	ACTR3B	TSS18696	7:152456850-152552463	2199	0.875547	5.21e-06	3.74e-06	1.64984	0.775461	3.67e-06	0.927867	0.67358	3.21e-06
NM_001164458.1	ACTR3C	TSS28946	7:149944300-150020758	1281	0.765292	3.35e-05	1.29e-05	0.383059	2.34e-05	0.417691	2.9e-05	0.627532	0.653907
NM_001164459.1	ACTR3C	TSS6367	7:149944300-150000069	1219	2.33e-18	1.08508	0.101199	7.44e-75	0.0804428	2.65e-10	0.388015	1.32e-15	1.16e-13
NM_024855.3	ACTR5	TSS27695	20:37377096-37401089	2479	1.17381	0.454072	0.450002	3.58978	1.43107	0.350444	0.739409	0.966407	0.270029
NM_022496.3	ACTR6	TSS24056	12:100594573-100618201	1755	4.77409	3.00105	3.3046	6.82749	3.99346	1.99446	2.82354	4.07496	1.52972
NM_022899.4	ACTR8	TSS18269	3:53901092-53916229	3629	3.74496	2.67429	1.61258	6.28405	3.27638	1.51163	2.02815	2.64803	1.45915
NM_001105.4	ACVR1	TSS10533	2:158592957-158731623	3045	8.23e-06	1.02e-05	8.19e-06	4.78e-06	1.31e-05	7.98e-06	8.97e-06	5.64e-06	6.86e-06
NM_001111067.2	ACVR1	TSS5914	2:158592957-158732374	2864	1.46666	0.727854	0.807892	1.85463	0.978743	1.42309	0.884979	1.14601	0.824466
NM_020327.3	ACVR1B	TSS13769	12:52347163-52390863	4516	6.80311	0.000450323	1.61821	0.0230787	0.000490013	3.67643	5.08761	0.354196	1.2439
NM_004302.4	ACVR1B	TSS9953	12:52345450-52390863	4564	0.000190828	2.35826	1.13473	13.381	3.8027	1.01099	1.50391	4.34446	6.84268
NM_020328.3	ACVR1B	TSS9953	12:52345450-52390863	4687	3.31e-23	0.755102	1.03447	8.83e-89	8.39e-19	1.09728	0.863654	1.18e-43	0.379144
NM_001111033.1	ACVR1C	TSS20681	2:158383278-158485399	8405	0	0.0314079	0	0.042881	0.0792127	0.0242399	0.0136299	0.0345114	0.0213459
NM_001111032.1	ACVR1C	TSS20681	2:158383278-158485399	8636	0	1.84e-05	0	1.71e-05	2.39e-05	1.42e-05	1.6e-05	1.04e-05	1.25e-05
NM_145259.2	ACVR1C	TSS20681	2:158383278-158485399	8876	0	1e-08	0	6.27e-09	6.63e-09	7.74e-09	1.76e-08	2.89e-09	6.82e-09
NM_001111031.1	ACVR1C	TSS2887	2:158383278-158454072	8761	0	3.58e-07	0	2.7e-07	3.26e-07	2.76e-07	4.49e-07	1.42e-07	2.43e-07
NM_001616.3	ACVR2A	TSS26716	2:148602569-148688393	5244	0.207634	0.158891	0.0616708	0.47678	0.259514	0.140861	0.159133	0.228647	0.0347719
NM_001106.3	ACVR2B	TSS23846	3:38495789-38534633	11373	0.0642281	0.10382	0.12804	0.272936	0.174508	0.0445146	0.0701287	0.240761	0.00784
NM_001077401.1	ACVRL1	TSS1430	12:52306112-52317145	4126	0.0784495	0.0328581	0.0260508	0	0.0414226	0.0253592	0	0	0
NM_000020.2	ACVRL1	TSS6347	12:52301201-52317145	4263	2.09e-05	2.62e-05	2.08e-05	0	3.31e-05	2.02e-05	0	0	0
NM_001198896.1	ACY1	TSS9581	3:52017299-52023218	1462	0.245482	0.308247	0.162831	9.94e-17	1.63e-37	1.48e-07	0	9.56e-32	0
NM_001198897.1	ACY1	TSS9581	3:52017299-52023218	1483	5.67e-41	0.000375636	0.000289461	1.32e-06	0.0703193	9.3e-08	0	4.41e-10	0
NM_001198898.1	ACY1	TSS9581	3:52017299-52023218	1573	7.45e-19	3.98e-16	1.46e-15	0.601936	1.81e-05	1.39e-08	0	3.71e-17	0
NM_001198895.1	ACY1	TSS9581	3:52017299-52023218	1673	6.62e-07	1.51e-28	2.8e-27	3.44e-15	3.43e-09	1.95e-09	0	2.88e-05	0
NM_000666.2	ACY1	TSS9581	3:52017299-52023218	1678	5e-07	3.8e-29	7.63e-28	1.29e-05	2.27e-09	1.77e-09	0	1.26e-05	0
NM_080658.1	ACY3	TSS16901	11:67410025-67418130	1300	0.281981	0	0	0.107537	0	0	0	0	0
NM_001107.3	ACYP1	TSS23615	14:75519923-75530736	611	1.02249	0.96412	1.78357	2.84713	0.651338	0.248024	4.57e-06	1.4121	0.218412
NM_203488.1	ACYP1	TSS23615	14:75519923-75530736	690	6.59e-06	7.98e-06	1.99e-07	1.53043	1.48645	6.63e-06	0.699418	4.18e-06	5.84e-06
NM_138448.3	ACYP2	TSS25024	2:54342409-54532437	1224	0.404163	0	0.402854	0.924798	0.800707	0.392158	0.441293	0.697704	0
NM_000022.2	ADA	TSS22251	20:43248162-43280376	1532	0.542461	1.16913	1.39038	2.65982	1.84234	0.225578	0.507683	1.97992	0.132431
NM_001145400.1	ADAD2	TSS28906	16:84224722-84230772	2058	0	0	0	0	0	0	0	0	0.0473622
NM_139174.3	ADAD2	TSS28906	16:84224722-84230772	2304	0	0	0	0	0	0	0	0	2.58e-06
NM_001012969.2	ADAL	TSS20166	15:43622871-43641615	1617	0.524954	0	0.187297	0.966496	2.61e-07	0	0.258498	0.213749	0
NM_001159280.1	ADAL	TSS20166	15:43622871-43646096	3514	0.179513	0.116931	0.167468	1.07821	0.393093	0.180491	0.0591879	0.0374349	0.0529806
NR_036636.1	ADAM1	TSS22128	12:112336866-112339706	2840	1.05162	0.587607	0.815274	2.53997	1.4198	0.60467	0.595377	0.887529	0.332799
NM_001110.2	ADAM10	TSS7402	15:58888509-59042177	3927	55.556	59.9722	49.4155	38.906	54.6394	52.1946	46.7587	52.6437	45.5864
NM_002390.4	ADAM11	TSS12942	17:42836567-42859214	4402	0.195478	0.0307199	0.0974224	0.279556	0.232363	0.0711269	0.133398	0.118108	0.0208784
NM_003474.4	ADAM12	TSS3855	10:127702897-128077127	6093	0.0522326	0	0	0.159355	0.110379	0	0.0380185	0.0240436	0
NM_021641.3	ADAM12	TSS3855	10:127729912-128077127	3418	0.0319304	0	0	4.32e-06	4.46e-08	0	4.23e-06	2.68e-06	0
NM_207191.1	ADAM15	TSS17298	1:155023761-155035252	2750	2.13738	1.06468	0.0174451	0.00250654	1.22e-08	1.9565	0.000158541	0.0426126	0.962884
NM_003815.3	ADAM15	TSS17298	1:155023761-155035252	2820	5.26e-05	6.58e-05	3.05e-13	4.11e-08	0.000266465	5.09e-05	8.33e-07	0.000141722	3.83e-07
NM_207194.1	ADAM15	TSS17298	1:155023761-155035252	2895	8.28e-10	2.7e-09	0.688566	1.4938	4.29282	8.47e-10	5.41509	2.96e-07	0.994392
NM_207195.1	ADAM15	TSS17298	1:155023761-155035252	2892	1.28e-09	4.03e-09	0.702724	3.77e-19	1.12e-10	1.31e-09	9.48e-13	3.83e-10	6.95e-39
NM_207197.1	ADAM15	TSS17298	1:155023761-155035252	2967	2.7e-14	2.16e-13	8.53e-12	1.56097	2.7e-06	2.91e-14	1.56e-09	2.55995	0.028422
NM_207196.1	ADAM15	TSS17298	1:155023761-155035252	2964	4.13e-14	3.18e-13	2.3e-11	3.67e-06	6.92e-17	4.44e-14	1.55e-18	1.35312	0.529395
NM_003183.4	ADAM17	TSS21388	2:9629391-9695917	3572	18.5853	21.872	12.0261	14.8146	13.5209	14.8996	19.5608	18.9136	15.8803
NM_033274.3	ADAM19	TSS19138	5:156904311-157002783	6481	48.037	19.9805	34.2708	108.226	32.1004	44.8352	55.2501	50.4719	65.2596
NM_003814.4	ADAM20	TSS3986	14:70989077-71001732	2792	0	0.0498776	0.118633	0.0453894	0.125757	0.0384945	0.259906	0.109579	0.0677973
NM_003813.3	ADAM21	TSS8436	14:70918873-70926622	2664	0.0417425	0	0	0	0.0330793	0	0.0455773	0.014412	0
NR_003951.1	ADAM21P1	TSS28877	14:70712469-70714518	2049	0	0	0	0	0.0441436	0	0	0.0192325	0
NM_021721.3	ADAM22	TSS9955	7:87563565-87811428	2772	0	0	0	0	2.52e-115	0	0	0	0
NM_004194.3	ADAM22	TSS9955	7:87563565-87811428	2880	0	0	0	0	1.6e-128	0	0	0	0
NM_016351.4	ADAM22	TSS9955	7:87563565-87832204	9226	0.215735	0.0855542	0.169742	0.376794	0.179875	0.0770515	0.0494939	0.101902	0.0581457
NM_021723.3	ADAM22	TSS9955	7:87563565-87832204	9334	1.54e-05	2.39e-05	1.61e-05	1.63e-05	2.74e-05	1.8e-05	2.24e-05	1.14e-05	1.63e-05
NM_021722.4	ADAM22	TSS9955	7:87563565-87832204	9313	9.75e-05	0.000116497	9.66e-05	0.000113811	0.000150176	9.09e-05	9.92e-05	6.63e-05	7.92e-05
NM_003812.2	ADAM23	TSS3728	2:207308367-207482685	3056	0	0	0	0	0.11409	0	0.0785979	0.0497067	0
NM_021777.3	ADAM28	TSS10543	8:24151579-24193612	2108	1.8429	0.854781	0.436878	4.2793	1.01012	0.535799	0.403417	0.780413	0.211859
NM_014265.4	ADAM28	TSS10543	8:24151579-24212726	3220	13.6415	2.96938	2.77741	21.0519	5.18824	2.46889	3.05265	6.95714	1.58202
NM_001130705.1	ADAM29	TSS28975	4:175839508-175899331	3138	0	0	0.0696983	0	0	0	0	0	0
NM_001130703.1	ADAM29	TSS28975	4:175839508-175899331	3244	0	0	3.95e-06	0	0	0	0	0	0
NM_001130704.1	ADAM29	TSS28975	4:175839508-175899331	3219	0	0	3.84e-05	0	0	0	0	0	0
NM_014269.4	ADAM29	TSS28975	4:175839508-175899331	3325	0	0	2.81e-09	0	0	0	0	0	0
NM_021794.3	ADAM30	TSS21831	1:120436155-120439147	2992	0	0.0462915	0	0	0	0.0714536	0	0	0
NM_153202.1	ADAM33	TSS28253	20:3648619-3662738	3441	0	0	0.0315452	0	0	0	0	0	0
NM_025220.2	ADAM33	TSS28253	20:3648619-3662738	3519	0	0	5.39e-05	0	0	0	0	0	0
NM_001164490.1	ADAM8	TSS21192	10:135075919-135090407	3028	25.4006	5.58674	24.8631	23.2439	18.9789	18.3005	19.3124	12.752	19.5001
NM_001164489.1	ADAM8	TSS21192	10:135075919-135090407	3134	8.26378	0.000100046	2.51729	10.7898	8.79816	5.42752	4.55948	2.57123	7.20432
NM_001109.4	ADAM8	TSS21192	10:135075919-135090407	3301	486.312	398.736	428.766	816.213	393.508	416.405	435.315	564.682	461.592
NR_027639.1	ADAM9	TSS2798	8:38854504-38962780	3912	1.31e-13	5.53e-05	3.45e-17	1.01e-15	1.05e-09	4.93e-05	3.52e-05	1.9e-06	1.55e-06
NR_027638.1	ADAM9	TSS2798	8:38854504-38962780	3957	9.25e-05	4.88e-10	0.000110755	0.0011596	0.000219451	1.14e-06	2.08e-09	1.47e-07	8.08e-06
NR_027878.1	ADAM9	TSS2798	8:38854504-38962780	3993	5.58e-07	5.61e-06	0.503756	2.84e-08	4.29e-05	1.87634	4.42e-05	1.53e-05	1.02022
NM_003816.2	ADAM9	TSS2798	8:38854504-38962780	4099	4.00339	6.65577	3.97294	4.36829	6.05273	4.38495	8.46927	5.05606	11.3629
NM_001145272.1	ADAMDEC1	TSS26798	8:24241797-24263526	2229	3.41e-23	0	0	7.96e-07	0.0803915	0	0	0.035025	0
NM_014479.3	ADAMDEC1	TSS26798	8:24241797-24263526	2348	0.191624	0	0	0.931885	2.2e-05	0	0	9.59e-06	0
NM_001145271.1	ADAMDEC1	TSS26798	8:24241797-24263526	2438	2.71e-05	0	0	2.01e-07	5.98e-08	0	0	2.6e-08	0
NM_006988.3	ADAMTS1	TSS690	21:28208605-28217728	4651	0.0461292	0.0289974	0.0229899	0.0791641	0.146222	0	0.0251836	0.0796327	0.0394153
NM_030957.2	ADAMTS10	TSS24043	19:8645125-8675588	4237	0.228924	0.383745	0.202829	0.756628	0.564396	0.098722	0.19441	1.00115	0
NR_024514.1	ADAMTS13	TSS1540	9:136279458-136324508	2972	0.074174	0	0.0739338	8.32e-33	0.0932086	0.0359854	0.0404941	0.00931322	0
NM_139027.3	ADAMTS13	TSS5795	9:136287119-136324508	4766	2.34e-08	0	2.33e-08	6.03e-05	2.94e-08	1.87e-08	2.1e-08	0.118539	0
NM_139025.3	ADAMTS13	TSS5795	9:136287119-136324508	4934	7.91e-09	0	7.89e-09	4.15e-10	0.082968	6.56e-09	7.38e-09	1.14e-05	0
NM_139026.3	ADAMTS13	TSS5795	9:136287119-136324508	4673	4.34e-08	0	4.32e-08	0.0524543	5.45e-08	3.39e-08	3.82e-08	2.23e-15	0
NM_080722.3	ADAMTS14	TSS21974	10:72432558-72522197	5260	0	0	0.0324591	0	0	0	0.0111027	0.00702155	0.00868854
NM_139155.2	ADAMTS14	TSS21974	10:72432558-72522197	5269	0	0	0.00796127	0	0	0	0.011024	0.0069718	0.00862697
NM_139056.2	ADAMTS16	TSS29660	5:5140442-5320412	4974	0.0215007	0	0	0	0	0	0	0	0
NM_139057.2	ADAMTS17	TSS19534	15:100511642-100882183	6331	0.0534514	0.0631146	0.050039	0.101917	0.0530437	0.0162368	0.0730847	0.0346651	0.0285966
NM_014244.4	ADAMTS2	TSS20985	5:178537851-178772431	6754	0	0	0	0.0249242	0	0	0	0	0
NM_021599.2	ADAMTS2	TSS20985	5:178577885-178772431	2047	0	0	0	0.0388014	0	0	0	0	0
NM_014243.2	ADAMTS3	TSS213	4:73146685-73434516	5822	0.0182517	0.0229464	0	0	0	0	0	0	0
NM_005099.4	ADAMTS4	TSS20589	1:161159537-161168845	4332	0	0	0.0743077	0.0568607	0.0393848	0	0.0271327	0.0514776	0.021233
NM_007038.3	ADAMTS5	TSS25350	21:28290230-28339439	9663	0	0.0136224	0	0.0247931	0.0343462	0	0	0.00748197	0.00925826
NM_197941.2	ADAMTS6	TSS2556	5:64444562-64777704	7268	0.0290244	0.0547353	0.0289304	0.0498099	0.138004	0.0281623	0.0316909	0.0400838	0
NM_014272.3	ADAMTS7	TSS18229	15:79051544-79103773	5490	0	0	0.0290048	0.0443893	0.061493	0.0752928	0.0423632	0.0334891	0.00828795
NM_007037.4	ADAMTS8	TSS10095	11:130274817-130298539	3663	0	0	0.0591372	0	0	0.0287836	0	0	0.0253471
NM_001145320.1-2	ADAMTSL2	TSS15737	9:136397285-136440641	4068	0	0	0	0	0	0	0	2.01e-06	0
NM_014694.3-2	ADAMTSL2	TSS6159	9:136399974-136440641	3726	0	0	0	0	0	0	0	0.0402317	0
NM_025008.3	ADAMTSL4	TSS26760	1:150521897-150531223	2893	1.8529	2.77011	0.411958	0.414392	2.26805	0.879195	1.38024	2.76489	0.29808
NM_019032.4	ADAMTSL4	TSS26760	1:150521897-150533413	4202	26.3895	20.3326	22.9546	17.071	29.7084	21.7167	17.5491	27.1019	10.6742
NM_213604.2	ADAMTSL5	TSS18025	19:1505016-1513188	2857	0	0	0	0.0442747	0	0	0.0422538	0	0.0330661
NM_006869.2	ADAP1	TSS8268	7:937536-994289	2322	19.4497	20.8548	29.9744	42.2292	29.3656	32.3789	19.5418	32.4204	28.9276
NM_018404.2	ADAP2	TSS4081	17:29248753-29286211	2749	0.887587	0.659392	0.683641	0.276949	1.02309	0.391465	0.704821	0.863625	0.413674
NM_001111.4	ADAR	TSS1270	1:154554532-154580724	6672	15.1236	7.67163	9.76915	0.280211	0.0116406	0.004723	0.25361	26.4458	52.8791
NM_015841.3	ADAR	TSS1270	1:154554532-154580724	6537	6.11059	14.1716	6.56025	2.27e-20	5.55765	2.52462	1.69058	9.90939	5.31256
NM_015840.3	ADAR	TSS1270	1:154554532-154580724	6594	72.9877	82.3576	96.0448	54.5065	69.3819	100.472	68.5463	63.2075	58.9586
NM_001025107.2	ADAR	TSS16389	1:154554532-154600456	6541	198.725	232.389	250.072	106.785	152.953	191.285	136.484	160.42	167.645
NM_001193495.1	ADAR	TSS5816	1:154554532-154578776	6710	7.19776	5.32562	4.80644	2.76051	2.88669	9.39638	9.19134	2.89694	2.57022
NM_015833.3	ADARB1	TSS20195	21:46548316-46646478	6811	1.22922	2.99e-05	0.33033	2.5458	0.185811	0.897403	0.993906	0.901032	4.04e-06
NM_015834.3	ADARB1	TSS20195	21:46548316-46646478	3372	1.0295	7.37e-11	0.454666	0.507969	7.17e-42	0.0438459	0.0919667	0.134801	1.28e-16
NM_001112.3	ADARB1	TSS6915	21:46494492-46646478	6907	0.990171	0.569228	0.356519	4.40198	0.637076	1.37e-05	0.000140559	0.366717	0.37156
NR_027672.1	ADARB1	TSS6915	21:46494492-46646478	4003	8.34e-14	6.62e-26	0.162099	0.308779	1.96e-10	9.89e-08	0.227873	2.34e-41	0.207951
NM_001160230.1	ADARB1	TSS6915	21:46494492-46646478	3468	0.658513	0.106465	0.537577	1.67214	1.95e-39	3.04e-12	1.28e-09	0.0252257	1.91e-05
NR_027674.1	ADARB1	TSS6915	21:46494492-46646478	4938	1.43e-09	5.1e-12	2.29e-07	2.38e-18	3.22e-23	3.98e-06	7.49e-26	5.95e-10	1.75e-12
NR_027673.1	ADARB1	TSS6915	21:46494492-46646478	5056	0.556275	0.310963	7.27e-10	0.576663	1.01048	7.27e-10	2.37e-41	0.496186	0.172572
NM_018702.3	ADARB2	TSS25880	10:1223252-1779670	8426	0	0	0	0.199683	0.0395175	0.447568	0.381137	0	0
NM_012091.3	ADAT1	TSS205	16:75632246-75657221	3545	4.14644	3.2049	2.90831	6.8523	5.01401	3.81466	2.77878	4.95772	0.945085
NR_036460.1	ADAT1	TSS205	16:75632246-75657221	3603	4.84e-06	0.000127212	0.0001005	9.53e-06	1.45e-05	8.85e-06	1.25722	1.50599	1.49584
NM_182503.2	ADAT2	TSS14657	6:143743968-143771841	6253	0.118649	0.255717	0.321004	0.523589	0.456691	0.0493392	0.111042	0.316013	0.0579315
NM_138422.1	ADAT3	TSS8403	19:1905416-1913446	1580	0.224336	0.846121	0.521755	0.855536	0.474073	0.145115	1.22473	0.464724	0.38337
NM_052998.2	ADC	TSS18089	1:33546713-33585995	2182	0.207788	0.0653089	0.155336	0.29716	0.164664	0.100808	0.0567193	0	0.0887726
NM_001142545.1	ADCK1	TSS13426	14:78266425-78400297	2030	0.731715	0.0707584	0.22441	5.49e-05	1.26e-06	0.327681	0.245823	0.235924	0.0480899
NM_020421.3	ADCK1	TSS13426	14:78266425-78400297	2234	4.31e-06	5.26e-06	4.47e-06	1.33176	0.802161	4.21e-06	4.63e-06	0.347036	3.57e-06
NM_052853.3	ADCK2	TSS11584	7:140372952-140394908	2364	1.23648	0.538108	0.948061	2.99253	1.20599	0.369156	0.571187	0.985171	0.365718
NM_020247.4	ADCK3	TSS29711	1:227127937-227175246	2924	22.9101	9.30049	20.0895	41.2815	24.2868	24.0607	37.4192	18.4521	15.8669
NM_001142555.2	ADCK4	TSS751	19:41197433-41221011	2075	7.77876	7.05059	5.27684	7.49979	6.05147	6.11664	7.04049	7.28968	5.15935
NM_024876.3	ADCK4	TSS8860	19:41197433-41222790	2443	6.43993	5.64637	6.97863	8.95683	7.08806	4.90668	6.74233	9.37024	5.25523
NM_174922.3	ADCK5	TSS6780	8:145597730-145618457	1965	1.05068	0.366928	0.698186	3.00519	0.925137	0.283187	0.828538	1.20919	0.199502
NM_021116.2	ADCY1	TSS10534	7:45614124-45762715	12499	0	0	0	0.00953566	0.0132098	0	0	0	0
NM_001167749.1	ADCY10	TSS8755	1:167778624-167883453	4966	0.107682	0.13538	0.214669	0.0246375	5.47e-08	0.104484	0.0705438	7.95e-07	0.0552049
NM_018417.4	ADCY10	TSS8755	1:167778624-167883453	5421	2.29e-06	2.88e-06	2.2e-06	2.47e-06	0.0623072	2.22e-06	2.37e-06	0.0678644	1.85e-06
NM_004036.3	ADCY3	TSS29066	2:25042037-25142055	4397	0.323496	1.95621	0.349317	0.747562	0.409055	0.750673	0.347438	0.451903	5.67191
NM_001198568.1	ADCY4	TSS13489	14:24787554-24804277	3720	1.34769	0.423657	0.671639	0.385479	0.534201	1.63484	1.4715	0.697959	5e-176
NM_139247.3	ADCY4	TSS13489	14:24787554-24804277	3415	4.41594	4.21108	5.83813	6.86721	5.46052	3.89542	6.25242	5.62137	4.59742
NM_001198592.1	ADCY4	TSS13489	14:24787554-24804277	3419	0.0207384	0.0261142	0.0206489	0.023701	0.0329488	0.0201495	0.0226186	0.0142898	0.0177227
NM_001199642.1	ADCY5	TSS1033	3:123001142-123135189	5123	0.020848	0.0262106	0.0207805	0.0954102	0.0660859	0	0	0.0431887	0
NM_183357.2	ADCY5	TSS6555	3:123001142-123167392	6098	4.89e-07	6.15e-07	4.88e-07	5.28e-07	7.53e-07	0	0	3.43e-07	0
NM_015270.3	ADCY6	TSS16133	12:49159974-49177877	6566	1.2e-06	0	0	1.31e-06	1.9e-06	0	1.31e-06	8.28e-07	1.02e-06
NM_020983.2	ADCY6	TSS383	12:49159980-49182820	5877	0.0180732	0	0	0.0620353	0.0286446	0	0.0197336	0.0124799	0.0154427
NM_001114.3	ADCY7	TSS24816	16:50321822-50352043	6138	38.0131	38.5912	33.0332	38.5286	38.6407	34.3022	36.3927	48.6855	28.4647
NM_001116.3	ADCY9	TSS18398	16:4012649-4166186	7727	0.258895	0.0513929	0.339548	0.311789	0.475116	0.0793279	0.133901	0.216408	0.0465713
NM_001119.3	ADD1	TSS15007	4:2845583-2931789	3941	62.0548	46.943	48.1166	91.4895	57.914	57.8672	60.1628	64.8946	48.0135
NM_014189.2	ADD1	TSS15007	4:2845583-2931789	4034	11.7778	10.8089	5.30488	12.6089	9.25629	9.55688	7.28235	8.71837	10.1177
NM_014190.2	ADD1	TSS15007	4:2845583-2931789	3975	1.67e-05	2.42e-05	1.32e-05	1.4617	2.43e-05	1.83e-05	0.606259	1.29e-05	1.55272
NM_176801.1	ADD1	TSS15007	4:2845583-2931789	4068	4.33e-06	7.58e-06	1.91e-06	0.208257	5.18e-06	4.09e-06	0.0750333	2.36e-06	0.337766
NM_001617.3	ADD2	TSS14149	2:70889215-70995375	4033	1.65e-13	7.06e-06	5.63e-06	6.27e-06	8.69e-06	0	5.81e-06	0.417536	0
NM_017488.3	ADD2	TSS14149	2:70889215-70995375	4119	2.65e-16	2.37e-07	1.69e-07	2.25e-07	3.12e-07	0	2.6e-07	3.53e-06	0
NM_001185055.1	ADD2	TSS14149	2:70902215-70995375	3697	0.058709	1.65e-60	4.36e-38	4.74e-45	6.56e-45	0	0	0.0695027	0
NM_017482.3	ADD2	TSS14149	2:70902215-70995375	3816	3.59e-06	9.86e-63	2.21e-40	3.13e-47	4.34e-47	0	0	1.53e-09	0
NM_001185054.1	ADD2	TSS382	2:70889215-70994847	3787	3.71e-05	0.180003	0.199798	0.131043	0.181535	0	0.0625276	0.000108099	0
NM_001121.2	ADD3	TSS12512	10:111767710-111895323	4348	7.54e-05	9.87e-05	4.62e-05	8.37e-05	7.76e-05	9e-05	3.75e-05	0.000114089	4.25e-05
NM_016824.3	ADD3	TSS12512	10:111767710-111895323	4444	53.8242	22.7807	28.6137	66.777	38.6715	42.9338	56.1059	50.2692	46.1924
NM_019903.3	ADD3	TSS3471	10:111765725-111895323	4185	13.5583	16.9746	14.8817	22.4169	16.8844	16.5767	13.391	10.1387	5.33592
NM_000671.3	ADH5	TSS25134	4:99992128-100009931	2644	5.47112	1.32277	3.06229	11.6281	3.0016	2.36846	1.65427	3.09498	0.970924
NM_001102470.1	ADH6	TSS24899	4:100123794-100140403	2803	3.52e-08	0	0.0729157	4.03e-08	5.58e-08	3.42e-08	0	2.43e-08	0
NM_000672.3	ADH6	TSS24899	4:100125878-100140403	1400	0.0860927	0	0.0127218	0.0984979	0.13645	0.0835356	0	0.0594486	0
NM_144650.2	ADHFE1	TSS20470	8:67344717-67381044	1895	2.06708	0.611479	0.787796	4.03429	0.674504	0.825871	0.929347	0.713679	0.259739
NM_018269.3	ADI1	TSS12636	2:3501689-3523350	1676	18.728	8.34629	10.0302	47.4103	15.395	12.6796	16.6335	13.8971	10.2701
NM_004797.3	ADIPOQ	TSS6984	3:186560462-186576252	4578	0	0	0	0	0.0368881	0	0	0	0
NM_001177800.1	ADIPOQ	TSS6984	3:186560462-186576252	4629	0	0	0	0	0.000275232	0	0	0	0
NM_001127687.1	ADIPOR1	TSS1545	1:202909959-202927700	2128	10.6402	2.75474	0.000169427	0.000415244	10.4953	3.63446	29.6148	8.31042	5.8727
NM_015999.3	ADIPOR1	TSS7044	1:202909959-202927485	2136	112.108	114.745	140.12	98.3359	124.679	134.381	178.123	133.932	162.349
NM_024551.2	ADIPOR2	TSS27075	12:1800246-1897845	3965	16.0398	11.5575	11.4743	23.0636	15.5644	11.9108	13.5521	13.4304	11.3745
NM_001202449.1	ADK	TSS12432	10:75936246-76469061	2226	3.43e-07	3.77e-13	0.860951	1.2738	1.26e-08	4.5e-10	3.75e-06	3.69e-20	4.76e-06
NM_001123.3	ADK	TSS12432	10:75936246-76469061	2280	0.861832	1.08386	6.5e-05	8e-05	4.08631	0.418687	4.16856	2.07608	0.549681
NM_001202450.1	ADK	TSS20695	10:75910942-76469061	1870	3.19e-06	0.000403357	8.94e-26	7.12e-48	6.93e-17	0.333013	4.52e-07	6.29e-24	2.79e-25
NM_006721.3	ADK	TSS20695	10:75910942-76469061	2041	2.83011	0.251393	5.36e-06	1.28578	0.434574	0.744758	3.65625	0.241295	1.52e-05
NM_001124.1	ADM	TSS16444	11:10326641-10328923	1449	157.932	278.81	357.782	79.7491	100.255	212.292	97.3256	132.75	252.935
NM_024866.4	ADM2	TSS7317	22:50920011-50924866	4246	0.329931	0.319074	0.379456	0.290362	0.241345	0.147753	0.249398	0.438121	0.585507
NM_181442.1	ADNP	TSS25639	20:49506882-49547527	4538	15.0706	12.7611	9.96165	18.309	17.3217	13.4099	11.6639	9.44039	8.4507
NM_015339.2	ADNP	TSS25639	20:49506882-49547527	4713	4.57716	4.43618	4.98181	5.27827	5.30729	6.09268	7.51641	8.92702	6.16342
NM_014913.3	ADNP2	TSS6732	18:77866914-77898229	5388	2.82876	2.16368	3.23367	3.82479	3.91903	2.95588	3.931	3.33293	2.92412
NM_032804.5	ADO	TSS21588	10:64564515-64568239	3724	1.98218	0.842896	0.522995	2.83474	0.877798	0.113135	0.66838	0.724622	0.199257
NM_001048230.1	ADORA1	TSS6475	1:203096835-203136533	2764	0	0	0	0.229423	0.0635495	0	0.0875727	0.0276873	0
NM_000674.2	ADORA1	TSS6475	1:203096835-203136533	2919	0	0	0	1.2e-05	1.72e-05	0	1.17e-05	7.49e-06	0
NM_000675.4	ADORA2A	TSS3272	22:24823529-24838325	2566	13.3665	13.2023	14.1601	12.7073	7.41544	9.98007	13.3455	17.2008	10.7566
NM_000676.2	ADORA2B	TSS13373	17:15848230-15879210	1885	0.611594	1.79e-07	0	3.0088	0.387732	0	0.289348	0.183084	1.21e-07
NM_001081976.1	ADORA3	TSS23453	1:112025969-112106597	1163	0.967592	0.405491	1.17878	5.16606	2.38553	1.56475	3.87378	1.26204	1.1942
NM_020683.6	ADORA3	TSS2846	1:112025969-112046743	2150	7.58e-07	1.93e-06	9.77e-07	1.61e-06	3.8e-06	1.91e-06	8.83e-07	1.01e-06	1.21e-05
NM_000677.3	ADORA3	TSS2846	1:112042050-112046743	2245	15.7056	3.98706	5.5193	59.8955	4.46782	4.93318	4.83675	3.58024	2.02156
NR_023319.1	ADPGK	TSS19520	15:73043707-73076126	2273	17.1448	9.70912	18.5332	25.8902	21.437	14.7836	16.7357	18.6929	10.4516
NR_023318.1	ADPGK	TSS19520	15:73043707-73076126	2772	10.6623	8.46979	6.81091	10.8327	12.4388	9.65742	8.48833	13.1767	7.90533
NM_031284.4	ADPGK	TSS19520	15:73043707-73076126	2559	29.4977	18.7094	16.887	29.0245	32.0489	20.5569	27.0796	19.6791	22.6507
NM_001125.2	ADPRH	TSS19836	3:119298522-119308792	3439	2.56954	0.877417	0.85374	6.3514	1.00556	0.615611	0.762016	1.2924	0.18974
NM_199162.1	ADPRHL1	TSS10132	13:114076259-114103457	1872	0	0.232478	0.245754	0.312706	0.293074	0.201157	0.259235	0.42562	1.55e-07
NM_138430.3	ADPRHL1	TSS4718	13:114076583-114107839	1705	0	8.73e-07	1.63e-07	0.201147	5.05e-08	0.241795	0.160723	3.05e-06	0.175654
NM_017825.2	ADPRHL2	TSS3944	1:36554452-36559533	1691	16.2556	13.3057	14.755	18.3605	16.6643	16.3097	18.3532	17.8164	9.87053
NM_000681.3	ADRA2A	TSS11115	10:112836789-112840665	3876	0.0558819	0.035128	0	0	0.0885684	0	0	0.077175	0
NM_000682.5	ADRA2B	TSS29021	2:96778622-96781888	3266	0	0	0.0334102	0	0	0	0	0	0
NM_000684.2	ADRB1	TSS284	10:115803805-115806667	2862	0	0	0	0	0.0612185	0	0	0.0533433	0
NM_000024.5	ADRB2	TSS21730	5:148206155-148208197	2042	7.94027	6.81916	3.45565	19.3203	4.16536	4.44903	5.98334	4.28593	3.05785
NM_001619.3	ADRBK1	TSS19048	11:67033904-67054029	3444	243.064	230.862	237.131	337.753	256.825	245.049	263.36	299.804	209.41
NM_005160.3	ADRBK2	TSS4540	22:25960860-26125259	9056	5.53468	2.21997	1.9928	12.2007	2.53251	1.40436	1.70675	3.07023	0.929996
NM_175573.1	ADRM1	TSS1606	20:60878026-60883918	1401	8.8885	13.0781	8.56e-05	0.000188089	5.35089	3.629	3.43e-05	4.03258	0.000179479
NM_007002.2	ADRM1	TSS1606	20:60878026-60883918	1405	23.8911	11.9717	29.9091	41.8824	28.2292	23.6682	31.2653	34.3424	25.3459
NM_001123378.1	ADSL	TSS5071	22:40742503-40762577	1388	0.000168334	8.11e-06	5.66e-06	0.892852	1.45e-05	8.59e-06	1.12538	0.820754	2.55e-06
NM_000026.2	ADSL	TSS5071	22:40742503-40762577	1565	5.59475	5.13293	4.97387	10.2959	8.62779	3.81476	2.98419	4.87272	2.45489
NM_001126.3	ADSS	TSS20073	1:244571793-244615436	2782	15.4529	12.0172	11.7904	24.1043	18.495	19.8245	19.8296	12.4581	5.75115
NM_199165.1	ADSSL1	TSS16885	14:105196227-105213647	1812	0	0	4.78e-05	5.54e-05	0	0	0	4.4e-08	0
NM_152328.3	ADSSL1	TSS6454	14:105190533-105213647	1755	0	0.0833624	0.0660425	0.151665	0	0	0	0.0915721	0
NM_001129.3	AEBP1	TSS12215	7:44143959-44154159	4081	0.317534	0.26614	0.158253	0.99904	0.209694	0.102701	0.260029	0.85878	0.0226098
NM_153207.4	AEBP2	TSS7800	12:19592607-19675173	5660	1.83699	1.58305	1.45506	3.48577	2.50214	1.78713	1.99038	1.76349	0.780108
NM_001114176.1	AEBP2	TSS7800	12:19592607-19675173	5099	0.46632	7.46e-05	0.267886	0.47673	3.09e-06	1.67e-06	0.000158175	0.131864	0.580404
NM_022767.3	AEN	TSS18312	15:89164526-89175512	3116	1.58621	0.310212	0.491889	1.61313	0.893873	0.273617	1.03916	0.900586	0.0602375
NM_198969.1	AES	TSS16071	19:3052907-3062964	1743	0.663352	2.15e-05	6.23e-06	4.02339	1.39e-05	8.01e-06	1.52e-10	0.968712	2.18e-06
NM_198970.1	AES	TSS21997	19:3052907-3062371	1673	0.835778	2.63e-07	2.10304	5.16567	5.84198	2.20338	1.84e-05	1.32124	0.952833
NM_001130.5	AES	TSS21997	19:3052907-3062371	1676	45.7116	21.3489	34.6788	148.779	43.2346	15.0914	29.1468	47.1287	11.0508
NM_198595.2	AFAP1	TSS9408	4:7760439-7941653	7518	2.68932	0.140952	2.62616	5.83615	1.84374	0.98506	2.43302	2.30257	2.25116
NM_001134647.1	AFAP1	TSS9408	4:7760439-7941653	7770	8.86e-06	1.46e-05	1.17e-05	1.32e-05	6.16e-06	0.283355	6.84e-06	4.22e-06	1e-05
NR_026892.1	AFAP1-AS1	TSS22934	4:7755816-7780655	6795	0.0329943	0	0.0157821	0.0363461	0	0.0152722	0.0342028	0.0331365	0.0268953
NM_001146337.1	AFAP1L1	TSS10025	5:148651400-148721368	4084	0.0264163	0	0	0	0.0418678	0	0	0	0
NM_152406.2	AFAP1L1	TSS10025	5:148651400-148721368	4213	2.35e-05	0	0	0	3.73e-05	0	0	0	0
NM_001001936.1	AFAP1L2	TSS29573	10:116054582-116164515	3976	0.00278054	0.00345442	0.00277154	0.00314357	0.00448734	0.0029279	0.00329475	0.00187232	0
NM_032550.2	AFAP1L2	TSS29573	10:116054582-116164515	3964	0.0790683	0.133752	0.0788122	0.121717	0.0819904	0.0235382	0.0264874	0.186536	0
NM_005935.2	AFF1	TSS16242	4:87928152-88062191	9378	11.6514	21.0986	10.7075	9.6488	7.39976	9.76916	7.05071	9.98856	15.3795
NM_001166693.1	AFF1	TSS16440	4:87856153-88062206	9285	26.22	35.4728	22.9217	11.9202	20.7434	21.1232	7.11071	15.5579	24.2537
NM_001169125.1	AFF2	TSS16367	X:147582138-148082193	13629	0.501648	0.265695	0.21065	0.521625	0.102503	0.182784	0.320991	0.203002	0.454737
NM_001169122.1	AFF2	TSS16367	X:147582138-148082193	13641	0.00974297	9.52e-55	0.00498841	0.0111668	0.00888639	0.00488319	0.00539447	2.64e-28	0.00831144
NM_001169124.1	AFF2	TSS16367	X:147582138-148082193	13641	8.99e-32	0.0125828	0.00498841	0.505825	0.00888639	0.00488319	0.00539447	0.00682261	1.13e-58
NM_001169123.1	AFF2	TSS16367	X:147582138-148082193	13716	2.11e-13	7.04e-11	3.72e-13	4.44e-13	2.15e-09	7.72e-13	4.75e-14	4.51e-12	1.24e-13
NM_002025.3	AFF2	TSS16367	X:147582138-148082193	13746	1.1e-46	3.63e-14	3.43e-17	1.44e-15	4.97e-12	9.61e-17	1.87e-18	9.91e-16	8.15e-74
NM_001170628.1	AFF2	TSS23975	X:147800614-148082193	12280	2.75e-108	4.68e-125	2.87e-153	0.0292445	0.108355	3.68409930134442e-318	0.0851384	0.135878	2.61e-59
NM_002285.2	AFF3	TSS1675	2:100163714-100759037	8138	0.0028405	0.00360761	0.00286022	0.00323898	0.00448838	0.00289308	0.00314788	0.00194356	0.00247147
NM_001025108.1	AFF3	TSS99	2:100163714-100722045	8121	0.256101	0.17544	0.139094	0.411517	0.529037	0.047352	0.124077	0.686463	0.0860268
NM_014423.3	AFF4	TSS7359	5:132211070-132299354	9580	12.7677	12.0801	8.10653	12.3313	12.734	8.31557	10.551	10.4619	8.60239
NR_003227.1	AFG3L1P	TSS8209	16:90038987-90063028	2929	1.90124	0.99042	0.754611	4.10186	2.5333	1.84806	1.97185	1.73923	1.49986
NR_003226.1	AFG3L1P	TSS8209	16:90038987-90063028	3168	1.29585	0.836515	1.15464	2.52093	1.05581	4.52e-06	0.276027	1.75805	3.98e-06
NR_003228.1	AFG3L1P	TSS8209	16:90038987-90067195	1941	0.243437	0.249727	0.203725	0.789955	0.312945	0.312602	0.104985	0.259574	0.0711251
NM_006796.2	AFG3L2	TSS23631	18:12328942-12377275	3209	2.15182	0.601182	1.29372	4.61114	2.92326	0.894818	1.45446	2.05192	0.466955
NR_027083.1	AFMID	TSS19034	17:76183397-76193641	623	0.0580785	0	0	0.567906	0.588132	5.23e-29	0	3.72e-29	0.212068
NM_001010982.4	AFMID	TSS19034	17:76183397-76203782	1730	0.185712	0	0.200835	0.693175	0.586906	0.260895	0.146407	0.185667	0.172162
NM_001145526.2	AFMID	TSS19034	17:76183397-76203782	1745	0.00070273	0	0.000696114	0.000798377	0.00111143	0.000681572	0.000764264	0.000485045	0.00059673
NM_017657.4	AFTPH	TSS8224	2:64751438-64820139	4040	21.8959	24.6609	20.5307	25.6264	33.4775	30.3412	25.5812	24.442	20.1204
NM_001002243.2	AFTPH	TSS8224	2:64751438-64820139	4037	20.9021	13.5314	17.3413	14.5128	5.00019	8.19917	14.5346	14.4441	15.8794
NM_203437.3	AFTPH	TSS8224	2:64751438-64820139	4121	0.716442	0.73892	0.622276	1.39485	3.21028	1.90777	1.36197	1.57276	1.86168
NR_033655.1	AGA	TSS18034	4:178351927-178363657	2027	1.69128	0.566936	0.000188571	2.53458	3.94e-07	0.711072	1.61e-05	2.18e-06	0.52983
NM_001171988.1	AGA	TSS18034	4:178351927-178363657	2073	8.77e-05	0.000109496	1.47956	0.000113774	1.43e-05	8.38e-05	1.45993	1.52e-05	7.43e-05
NM_000027.3	AGA	TSS18034	4:178351927-178363657	2103	1.6e-07	4.63e-07	9.18e-05	4.81086	1.97266	2.58e-07	1.22209	2.50361	2.56e-07
NM_014914.3	AGAP1	TSS15239	2:236402735-237034127	4371	0.123067	0	0.0490571	0.112635	0.11702	0	0.0268594	0.0339849	0
NM_001037131.1	AGAP1	TSS15239	2:236402735-237034127	4530	1.68e-05	0	1.64e-05	1.92e-05	2.59e-05	0	1.83e-05	1.14e-05	0
XM_001714786.3	AGAP10	TSS29557	10:47190589-47213514	2638	1.34268	0.767041	0.54859	2.6045	1.6315	0.563899	0.930467	1.60272	0.210973
NM_133447.1	AGAP11	TSS14310	10:88730497-88769960	3155	0.824174	0.493583	0.553558	2.03386	1.13938	0.838265	0.707199	1.27475	0.171172
NM_014770.2	AGAP2	TSS10733	12:58118993-58135940	3938	13.7394	17.1181	14.6391	17.9713	14.4829	16.4909	17.6508	19.4698	24.9427
NM_001122772.1	AGAP2	TSS11746	12:58118993-58132029	4920	4.04523	1.62862	2.07534	5.18353	3.93647	2.56062	1.99404	3.49652	4.33551
NM_001042535.1	AGAP3	TSS17987	7:150783825-150820725	2045	0.0924804	0.10921	0.111356	0.456862	9.8e-08	1.04e-07	1.39e-07	0.195114	2.66e-07
NM_031946.4	AGAP3	TSS17987	7:150783825-150841523	3232	1.87592	1.85135	2.3312	5.61717	3.1159	1.24979	1.25834	3.20515	0.550288
NM_133446.2	AGAP4	TSS11851	10:46321049-46342921	2431	6.75927	3.56471	4.22184	14.1741	9.79927	6.63565	6.14709	9.02406	1.09037
NM_001144000.1	AGAP5	TSS1926	10:75434032-75457554	2426	2.67936	1.50629	1.68525	5.15215	2.79396	2.04611	2.347	3.56249	0.414168
NM_001077665.2	AGAP6	TSS27076	10:51748077-51770259	2772	6.11068	4.37343	3.59361	11.9605	6.62634	4.33881	4.42914	7.75205	1.17156
NM_001077685.1	AGAP7	TSS12066	10:51464161-51486327	2420	16.9051	10.4298	13.2506	43.3517	23.6984	17.4793	15.9064	29.7276	1.65494
NM_001077686.1	AGAP8	TSS19953	10:51224687-51246535	2420	5.45693	3.17772	4.08885	13.7095	8.01678	5.91385	4.82616	8.6135	1.0288
NM_001190810.1	AGAP9	TSS17712	10:48215723-48237508	2387	1.93932	1.09952	0.700796	3.35211	2.35091	1.13952	1.36737	2.08256	0.330455
NM_024783.3	AGBL2	TSS1416	11:47681142-47736928	3593	0.151393	0.152268	0.181083	0.415697	0.0959782	0.0293792	0.198361	0.125447	0
NM_178563.3	AGBL3	TSS14642	7:134671258-134820530	3533	0.0616506	0.0387543	0	0	0	0	0	0	0.0263388
NM_001035507.2	AGBL5	TSS9835	2:27274490-27282403	2437	0.602576	0.317735	0.658372	1.34313	0.467007	0.31397	0.59278	0.488453	0.111496
NM_021831.5	AGBL5	TSS9835	2:27274490-27293490	3237	0.641749	0.491468	0.32667	2.35144	1.00071	0.362075	0.229913	0.530035	0.556256
NM_001206954.1	AGER	TSS16848	6:32148744-32152099	1303	1.90012	3.34e-18	3.32638	3.1608	1.57906	1.43046	4.52687	1.22143	3.31279
NM_001206966.1	AGER	TSS16848	6:32148744-32152099	1347	1.54e-80	7.03e-25	9.19e-58	1.34e-208	3.87e-45	7.01e-74	1.48e-55	1.36e-94	1.42e-30
NR_038190.1	AGER	TSS16848	6:32148744-32152099	1673	28.7516	33.8689	27.0954	42.029	38.2455	28.9322	30.0504	25.6228	23.9527
NM_172197.2	AGER	TSS16848	6:32148744-32152099	1335	1.83848	6.54e-32	2.2e-50	0.600185	1.40885	1.7e-62	0.592874	1.96e-82	4.27e-36
NM_001206936.1	AGER	TSS16848	6:32148744-32152099	1393	1.01127	1.64e-14	3.74e-38	0.720425	1.23471	0.728646	1.76168	4.51e-51	9.44e-20
NM_001206934.1	AGER	TSS16848	6:32148744-32152099	1493	4.09354	7.85428	5.80702	3.60729	10.6077	4.86104	12.654	3.50207	7.08155
NM_001206940.1	AGER	TSS16848	6:32148744-32152099	1445	7.40454	1.5691	4.90935	6.89917	1.73392	5.09018	0.00026722	8.38063	2.02129
NM_001206929.1	AGER	TSS16848	6:32148744-32152099	1538	0.000501201	4.27e-05	0.000174819	6.42254	3.3e-05	0.000332068	1.04e-05	0.000301878	6.58e-06
NM_001206932.1	AGER	TSS16848	6:32148744-32152099	1448	2.62561	1.36e-06	11.9489	0.460159	4.93e-05	5.52362	3.97e-08	3.16477	3.09e-05
NM_001136.4	AGER	TSS16848	6:32148744-32152099	1490	0.000642899	5.28e-06	9.93e-05	12.1854	3.36e-06	0.00024276	1.4e-10	0.000509939	1.09e-06
NM_001135189.1	AGFG1	TSS29474	2:228336887-228425938	8546	5.6e-08	1.23e-07	1.59e-05	2.53e-06	3.73e-06	3.31e-07	1.59e-07	8.01e-08	1.48e-07
NM_004504.4	AGFG1	TSS29474	2:228336887-228425938	8666	7.20454	9.71823	7.29206	8.92919	7.93509	10.2006	10.8998	8.87289	14.565
NM_001135188.1	AGFG1	TSS29474	2:228336887-228425938	8660	2.65721	1.52152	1.87315	2.1589	2.45272	3.76478	5.83483	3.18212	4.85488
NM_001135187.1	AGFG1	TSS29474	2:228336887-228425938	8732	4.02e-06	1.45e-05	1.64e-06	1.44e-05	1.2e-05	8.3e-06	9.93e-06	4.46e-06	6.04e-06
NM_006076.4	AGFG2	TSS2935	7:100136833-100165843	4811	1.58064	0.78369	0.976377	5.42518	0.599833	0.604835	0.291693	0.676397	0.532624
NM_018046.4	AGGF1	TSS12065	5:76326209-76361059	4509	9.19704	6.45536	7.58792	15.429	7.55263	7.87196	5.77543	6.4988	5.98545
NM_018238.3	AGK	TSS10529	7:141251077-141354209	2925	0.867771	0.853812	1.12821	2.24461	1.91353	0.475911	0.865102	1.01606	0.290141
NM_000642.2	AGL	TSS11903	1:100315639-100389579	7371	1.52421	0.49229	7.07e-44	2.68771	0.620596	1.13982	0.851724	1.35065	0.869448
NM_000645.2	AGL	TSS13060	1:100326765-100389579	7182	1.88e-16	2.51e-05	9.91e-19	2.33177	7.33e-13	4.27e-08	2.66e-08	1.29e-14	2.86e-08
NM_000643.2	AGL	TSS1676	1:100316044-100389579	7169	1.14398	0.000171273	1.54423	0.00304531	0.000310084	0.000190474	0.000182254	0.00806103	0.575249
NM_000644.2	AGL	TSS1676	1:100316044-100389579	7109	0.0120509	1.26202	0.00866836	1.54317	2.13216	1.15042	0.0961309	0.660806	0.521492
NM_000028.2	AGL	TSS1676	1:100316044-100389579	7449	0.366482	4.12e-22	2.76e-60	3.93e-43	1.02e-21	1.13e-21	0.656934	3.34e-54	1.47e-17
NM_000646.2	AGL	TSS1973	1:100316530-100389579	7182	3.13e-05	2.51e-05	0.00230118	3.34e-09	7.33e-13	4.27e-08	2.66e-08	2.35e-08	0.000146494
NM_024758.4	AGMAT	TSS26559	1:15898193-15911605	3154	0.17397	0.21872	0.208088	0.437884	0.496313	0.0675213	0.113972	0.480519	0.0594599
NM_001004320.1	AGMO	TSS3305	7:15239942-15601640	2475	0	0	0	0.0517428	0	0.0438828	0	0	0.0386437
NM_032741.4	AGPAT1	TSS24869	6:32135982-32145888	2042	5.79311	5.84915	3.36721	8.57475	0.00253126	3.72207	1.31631	3.6477	0.09733
NM_006411.3	AGPAT1	TSS26618	6:32135982-32143916	2257	22.039	18.6732	21.4782	25.7624	25.2991	20.8989	26.1424	27.1101	23.6018
NM_001012727.1	AGPAT2	TSS377	9:139567594-139581911	1452	6.69e-06	8.34e-06	1.42004	1.76028	4.91e-05	5.74141	1.25e-05	1.5727	4.03798
NM_006412.3	AGPAT2	TSS377	9:139567594-139581911	1548	18.6059	15.4982	16.4643	37.6109	14.441	15.8442	22.238	20.2174	25.954
NM_020132.4	AGPAT3	TSS2502	21:45285115-45407475	6555	4.26358	3.18794	4.54e-05	6.02654	2.67904	1.69901	4.79e-05	2.36589	0.721806
NM_001037553.1	AGPAT3	TSS3822	21:45345278-45407475	6435	0.162696	0.474203	2.78812	2.51687	0.633472	0.311826	1.77858	0.803941	0.389033
NM_020133.2	AGPAT4	TSS883	6:161551056-161695107	7879	1.86983	1.93101	0.931889	0.733461	1.05841	0.6998	0.466655	0.54413	0.125533
NR_024277.1	AGPAT4-IT1	TSS18303	6:161581145-161583014	1869	0.555746	0.543431	0.677045	0.353236	0.489341	0.539239	0.0674225	0.213196	0
NM_018361.3	AGPAT5	TSS20751	8:6565877-6619024	5522	1.13767	0.606061	1.09554	4.01509	1.00852	0.430325	0.294756	0.918731	0.181236
NM_178819.3	AGPAT6	TSS1809	8:41435706-41482520	6310	5.37327	3.41992	3.79932	8.9331	5.34924	3.99986	6.83862	5.20607	8.06332
NM_032717.3	AGPAT9	TSS6114	4:84457652-84527026	2534	48.7941	55.3048	48.1089	30.2574	34.0916	69.7983	69.3032	43.4025	56.5314
NM_001013619.2	AGPHD1	TSS1023	15:78799905-78826012	1235	0	0	0	3.75e-07	6.51e-07	0	0	0	0
NM_001083612.1	AGPHD1	TSS1023	15:78799905-78829715	848	0	0	0	0.183761	0.509134	0	0	0	0
NM_003659.3	AGPS	TSS18783	2:178257470-178408564	7665	3.4211	1.24369	1.28732	8.29968	1.58963	1.34646	1.9052	1.67925	0.739599
NM_198576.2	AGRN	TSS7809	1:955502-991492	7319	1.52726	0.670225	3.82014	2.06052	0.365371	0.377464	0.487685	0.457657	0.332399
NM_001138.1	AGRP	TSS25557	16:67516473-67517716	764	0.184986	0.232569	0.184387	0.423282	0.293189	0	0.201981	0	0
NR_026811.1	AGSK1	TSS22	15:82764077-82798323	2561	0.222878	0.0109558	0.0786398	0.399362	0.179415	0	0.0619919	0.106726	0.0695901
NM_015239.2	AGTPBP1	TSS613	9:88161453-88356944	4419	59.7206	54.4912	62.0257	55.379	74.75	73.6024	78.5329	62.7479	88.9361
NM_001040195.1	AGTRAP	TSS15037	1:11796141-11810828	1127	1.82e-05	1.41e-05	1.41e-05	2.7e-05	2.2e-05	1.47e-05	1.56e-05	8.46e-06	9.18e-06
NM_001040194.1	AGTRAP	TSS15037	1:11796141-11810828	1162	14.1468	24.0211	23.1311	24.1925	19.2005	21.1837	16.0925	16.0496	16.9708
NM_020350.4	AGTRAP	TSS15037	1:11796141-11810828	1183	85.8124	104.732	93.1451	81.639	62.7822	62.2618	68.1014	76.3174	77.0208
NM_001040196.1	AGTRAP	TSS15037	1:11796141-11810828	1259	2.49272	4.263	6.37652	6.53917	4.40702	4.62796	5.22467	3.02756	4.74374
NM_001040197.1	AGTRAP	TSS15037	1:11796141-11810828	1280	15.7123	19.6385	25.81	21.6734	14.6872	14.0221	21.4049	14.9129	21.4007
NM_153373.2	AGXT2L2	TSS14881	5:177635539-177659803	2013	21.8177	17.1436	17.9526	34.322	21.2519	21.9966	18.3629	21.7548	20.9725
NM_015446.4	AHCTF1	TSS11197	1:247002399-247094726	8633	31.9209	28.4769	30.1812	20.4931	34.9422	35.0081	39.0358	33.3148	29.1781
NM_000687.2	AHCY	TSS13317	20:32868070-32891215	2207	1.48759	0.902873	1.38052	2.23014	2.68293	0.796365	2.52041	2.5149	0.745112
NM_001161766.1	AHCY	TSS2877	20:32868070-32899608	2371	7.13e-06	2.43e-06	3.43e-06	1.89e-06	2.1e-06	8.95e-07	2.05e-06	1.07e-06	6.27e-06
NM_001242674.1	AHCYL1	TSS10686	1:110543548-110566364	3685	3.93659	3.22702	2.93216	7.85744	3.30711	7.46065	7.83994	2.58695	5.08854
NM_001242676.1	AHCYL1	TSS17519	1:110546569-110566364	4028	0.296107	0.372283	7.79e-12	0.338773	7.04e-15	2.15e-07	2.73e-07	1.97e-17	0.253013
NM_001242675.1	AHCYL1	TSS17519	1:110546569-110566364	4039	0.00328657	0.0041326	3.45e-12	0.00376014	2.5e-15	1.27e-07	1.61e-07	5.91e-18	0.00280841
NM_006621.5	AHCYL1	TSS25865	1:110527386-110566364	3943	14.3011	10.5135	11.4928	13.2118	17.3997	8.89656	8.66727	15.3162	10.1373
NM_001242673.1	AHCYL1	TSS25865	1:110527386-110566364	4314	0.177288	7.04e-99	8.38e-17	1.42e-90	0.875049	1.16e-11	0.19396	0.25083	0.307838
NM_015328.3	AHCYL2	TSS10870	7:128864854-129070052	5065	0.0605972	0.0760709	6.92e-06	0.000187046	0.0959174	0.05872	7.6e-06	0.0467276	0.0517061
NM_001130720.2	AHCYL2	TSS10870	7:128864854-129070052	5062	0.661186	0.831028	8.9e-06	4.54372	1.04784	0.64148	9.75e-06	1.02098	0.564619
NM_001130723.2	AHCYL2	TSS11958	7:129007963-129070052	5065	2.31e-51	1.84e-52	6.92e-06	2.47e-16	1.95e-51	6.55e-52	7.6e-06	7.34e-93	6.09e-53
NM_001130722.2	AHCYL2	TSS12621	7:129015483-129070052	4920	1.95308	0.159149	1.58238	1.81299	1.68251	0.565831	1.5909	1.2427	0.0525947
NM_001029882.2	AHDC1	TSS9571	1:27860755-27930143	6496	0.814729	0.409719	0.649673	1.02534	0.955548	0.379455	0.462581	0.945144	0.292383
NM_001134830.1	AHI1	TSS3041	6:135605109-135818903	5501	0.309603	0	0.115635	0.907927	0.122506	0.0562143	0.182265	0.227154	0.0329614
NM_017651.4	AHI1	TSS3041	6:135605109-135818903	5563	0.00014071	0	0.000141182	0.000160916	0.000222082	0.000136279	0.0001534	9.74e-05	0.000120034
NM_001134831.1	AHI1	TSS3041	6:135605109-135818903	5648	4.25e-09	0	1.62e-08	1.36e-09	4.35e-08	3.96e-08	1.07e-08	2.72e-09	6.04e-08
NM_001134832.1	AHI1	TSS3041	6:135708921-135818903	3658	0	0	1.08e-169	0	2.08e-64	8.47e-153	0.0119968	4.05e-179	0
NM_024060.2	AHNAK	TSS7927	11:62201015-62314332	1090	0.129352	0.166369	0.275797	0.304733	0.215252	1.86e-09	0.129338	0.201251	2.19e-09
NM_001620.1	AHNAK	TSS7927	11:62283373-62314332	18815	13.7018	9.47427	7.69123	22.7293	29.1934	3.54688	7.22507	13.6377	3.01052
NM_138420.2	AHNAK2	TSS2295	14:105403590-105444694	18317	0.0791926	0.0355581	0.0394681	0.174735	0.0537917	0.0054886	0.0494103	0.050778	0.00966664
NM_001621.4	AHR	TSS13743	7:17338275-17385775	6247	8.11009	1.89845	2.43529	16.7715	5.80843	2.63404	1.77844	1.79252	0.913328
NM_001242412.1	AHRR	TSS3298	5:304290-438406	5607	0.170619	0.166783	0.113313	0.151775	0.240337	0.0734749	0.704352	0.406255	0.0972988
NM_020731.4	AHRR	TSS3298	5:304290-438406	5661	0.000188901	0.000239083	0.000189093	0.000217569	0.000299783	0.000183729	0.0002068	7.06e-06	4e-07
NM_012111.2	AHSA1	TSS7112	14:77924372-77935815	1400	16.8742	11.4732	13.816	28.2689	18.9666	12.5303	16.3564	19.5586	12.0642
NM_152392.3	AHSA2	TSS11429	2:61404554-61414686	3031	23.094	22.2779	16.0338	49.4367	31.1924	12.6838	11.8149	19.733	16.444
NM_020661.2	AICDA	TSS8250	12:8754761-8765442	2794	0.0396422	0.049839	0.0395138	0.0453542	0.0628297	0.115394	0.0865681	0.0273736	0
NM_022831.2	AIDA	TSS8582	1:222841354-222885864	3006	4.14293	3.62336	3.49958	4.79577	4.62102	2.71645	3.25348	3.42154	1.96432
NM_032955.1	AIF1	TSS2447	6:31583788-31584798	503	21.3395	16.6986	16.9005	49.541	81.4364	21.7218	29.7901	19.4653	7.59628
NM_001623.3	AIF1	TSS24780	6:31583032-31584798	639	438.952	624.014	582.439	271.718	708.595	519.226	467.351	554.473	406.699
NM_004847.3	AIF1	TSS27067	6:31582993-31584798	1491	7.38526	11.6298	6.01114	11.1859	12.8601	8.79623	6.25041	10.5301	6.25019
NR_033701.1	AIF1L	TSS12885	9:133971862-133998539	3459	0	8.96e-06	0	0	0	0	7.78e-06	4.92e-06	0
NM_001185096.1	AIF1L	TSS12885	9:133971862-133998539	3366	0	0.0407302	0	0	0	0	0.0353732	0.0223707	0
NM_031426.3	AIF1L	TSS12885	9:133971862-133998539	3437	0	6.43e-05	0	0	0	0	5.58e-05	3.53e-05	0
NM_001185095.1	AIF1L	TSS12885	9:133971862-133998539	3515	0	6.3e-08	0	0	0	0	5.47e-08	3.46e-08	0
NM_145813.2	AIFM1	TSS16198	X:129263336-129299861	1407	0.355039	0.902581	0.134583	2.56e-06	3.43e-06	1.88e-12	1.45507	2.58e-05	1.54e-79
NM_145812.2	AIFM1	TSS16198	X:129263336-129299861	2256	4.83e-06	9.3e-07	5.32e-13	1.14e-08	1.8e-05	3.09e-06	1.87e-06	1.02e-07	0.941764
NM_004208.3	AIFM1	TSS16198	X:129263336-129299861	2268	1.52545	0.60151	1.31094	4.04912	2.44559	0.652685	0.784236	2.40596	0.00125636
NM_001130847.3	AIFM1	TSS16198	X:129263336-129299861	2471	0.507667	4.99e-06	4.26e-06	4.32e-06	8.94e-08	0.358316	3.11e-07	1.3e-14	6.94e-50
NM_001130846.2	AIFM1	TSS26873	X:129263336-129272015	1925	3.08e-08	3.82e-20	1.61e-22	0.334723	2.44e-39	0.135345	2.53e-23	2.05e-49	0.0998672
NM_032797.5	AIFM2	TSS16484	10:71872022-71892690	3247	0.228733	0.243428	0.262549	0.807011	0.417472	0.06555	0.211288	0.346786	0.134713
NM_001198696.1	AIFM2	TSS16484	10:71872022-71892690	3250	0.0410542	0.0533494	0.0399843	0.041894	0.0635779	0.0652923	0.0464558	0.0258305	0.0381662
NR_027464.1	AIFM3	TSS26956	22:21321446-21335649	2301	0.293825	1.48e-06	1.41e-72	0.277782	6.16e-40	0.142494	0.213838	4.29e-12	0.0836234
NM_001146288.1	AIFM3	TSS26956	22:21321446-21335649	2429	3.03e-11	0.290189	9.93e-12	0.278267	2.83e-12	1.03e-10	6.78e-11	0.286888	1.87e-10
NM_001018060.2	AIFM3	TSS6985	22:21319417-21335649	2344	0.000111416	2.35e-07	0.19088	0.646692	0.531764	0.000105409	0.000119136	3.62e-06	9.09e-05
NM_144704.2	AIFM3	TSS6985	22:21319417-21335649	2365	2.52e-06	1.15e-07	0.000504373	2.98e-06	0.000793021	3.29e-06	3.24e-06	1.02e-06	3.41e-06
NM_016108.2	AIG1	TSS11919	6:143382022-143661441	1385	2.96453	6.0291	3.04184	1.89536	2.48747	4.23012	3.14168	2.70935	3.42708
NM_001624.2	AIM1	TSS10023	6:106959729-107018335	7553	15.4833	25.2532	14.738	10.8361	13.2869	18.6642	13.7531	17.2991	12.8722
NM_001039775.3	AIM1L	TSS26785	1:26648349-26680621	5245	0.0813737	0.153457	0.121665	0.372395	0.290184	0.138174	0.155486	0.16857	0.0869126
NM_004833.1	AIM2	TSS11777	1:159032274-159046647	1484	15.5201	85.8334	50.7378	4.32409	11.853	20.5209	11.5021	6.33019	28.3089
NM_004757.3	AIMP1	TSS15644	4:107236852-107270382	3146	1.4e-64	1.72e-221	4.89e-38	1.79e-139	8.16e-46	5.04e-28	8.26e-150	7.84e-117	4.02e-17
NM_001142415.1	AIMP1	TSS16686	4:107236766-107270382	2524	0.000217144	3.16e-38	0.720029	2.14e-08	0.38935	6.26e-13	1.65e-17	2.89e-14	1.36e-05
NM_001142416.1	AIMP1	TSS17796	4:107237663-107270382	2585	3.40715	1.51831	1.663	9.96788	2.62847	1.12995	1.74246	2.91872	1.03189
NM_006303.3	AIMP2	TSS27432	7:6048881-6063465	1219	0.695896	0.814578	1.04395	2.08531	1.72985	0.546441	0.38986	0.976278	0.199841
NM_003977.2	AIP	TSS24	11:67250504-67258579	1233	25.7389	18.6351	22.8604	48.2392	27.7781	21.2817	21.4331	28.9765	15.2323
NM_000658.2	AIRE	TSS10566	21:45710273-45718110	1963	0	0	0	0	0.0926193	0.0566999	0	0	0
NM_000383.2	AIRE	TSS24310	21:45705762-45718102	2257	0	0	0	0	0	1.85e-06	0	0	0
NM_001042478.1	AJAP1	TSS5097	1:4715104-4837854	2070	0.306084	0.0692417	0.3991	2.17648	9.82e-08	0.105535	0.109001	6.26e-08	0.132338
NM_018836.3	AJAP1	TSS5097	1:4715104-4843851	2923	0.432033	2.86e-07	0.441457	4.03718	0.179525	0.110828	0.131403	0.286791	0.102845
NM_000476.2	AK1	TSS3950	9:130628758-130640022	2266	0.647715	0.250561	0.744943	0.855052	0.94761	0.290066	0.489614	0.963328	0.298008
NM_013411.4	AK2	TSS18926	1:33473540-33502512	3671	0.000613185	0.000769585	1.31941	16.8916	3.95853	5.85367	8.86036	8.64408	3.39985
NM_001199199.1	AK2	TSS18926	1:33473540-33502512	3647	9.43686	5.0095	4.80364	2.61406	4.26761	0.000115234	0.00645504	0.000373193	0.00169188
NR_037591.1	AK2	TSS18926	1:33473540-33502512	3789	1.2e-59	9.42e-47	0.578302	1.25485	0.531032	1.26e-25	0.517577	0.455859	0.550759
NM_001625.3	AK2	TSS18926	1:33476825-33502512	2759	3.10786	1.88357	1.86007	5.769	2.30683	1.79977	1.20568	2.34267	0.695873
NR_037592.1	AK2	TSS18926	1:33476825-33502512	2877	7.54e-76	1.45e-58	0.607248	0.161745	0.142219	1.63e-35	0.0240978	0.0404163	0.055918
NM_001199855.1	AK3	TSS19603	9:4709555-4741799	4032	0.000124252	0.0101629	0.00804755	4.19e-06	3.84e-05	9.58e-06	0.00883754	1.4e-05	0.00781262
NM_001199854.1	AK3	TSS2009	9:4709555-4741846	4177	1.71098	1.34e-44	0.194336	2.55212	2.20978	0.777294	0.738201	0.480458	1.68e-09
NM_001199852.1	AK3	TSS4908	9:4709555-4741309	4206	3.76e-22	8.62e-53	0.401825	9.95e-08	3.64e-17	1.93e-10	6.68e-28	1.21e-08	0.193608
NM_016282.3	AK3	TSS4908	9:4709555-4741309	4326	0.689356	4.51e-86	2.83e-35	2.3692	1.44e-07	3.08e-06	3.38e-41	1.03192	0.683088
NM_001199853.1	AK3	TSS5374	9:4709555-4742043	4025	0.00082856	1.17128	1.00149	6.54e-06	7.5e-05	1.47e-05	0.894557	3.02e-05	0.0388868
NM_001199856.1	AK3	TSS9051	9:4709555-4726227	4098	2.5e-12	5.65e-22	2.18e-22	0.921193	1.97e-08	0.561719	1.65e-21	1.1e-08	2.42e-09
NM_001005353.2	AK4	TSS1492	1:65613512-65697828	6998	8.32e-14	1.11e-10	1.4e-14	8.2e-06	5e-05	2.33e-09	9.61e-11	4.14e-12	1.44e-07
NM_203464.2	AK4	TSS26216	1:65613231-65697828	6887	0.023565	0.0322138	0.0230773	0.0307879	0.0203553	0.026108	0.027977	0.017081	0.0246278
NM_013410.3	AK4	TSS28634	1:65613849-65697828	6881	0.0992469	0.0932305	0.10699	0.0482255	0.0282457	0.0632571	0.0809685	0.0571198	0.0475067
NM_012093.3	AK5	TSS18633	1:77748286-78025654	3936	8.6e-07	9.73e-07	7.71e-07	8.49e-08	5.41e-07	7.11e-07	8.02e-07	1.31e-07	7.17e-07
NM_174858.2	AK5	TSS20654	1:77747661-78025654	3325	0.230186	0.37208	0.294995	0.112866	0.5733	0.0319063	0.179523	0.499552	0.11239
NM_152572.2	AK8	TSS23367	9:135600964-135754198	2106	0	0	0	0.0618147	0	0	0	0	0
NM_003488.3	AKAP1	TSS13196	17:55162552-55198710	3968	0.381593	0.376717	0.570357	1.30953	0.561307	0.290742	0.475973	0.997405	0.11629
NM_001242902.1	AKAP1	TSS22131	17:55163134-55198705	4014	3.39e-06	0.000227512	0.000181097	0.000208248	0.000289534	0.000175589	0.000199765	0.000125961	0.000156404
NM_001242903.1	AKAP1	TSS23519	17:55163077-55198705	4287	5.61e-10	1.04e-22	2.12e-24	4.75e-26	5.39e-23	8.02e-23	1.15e-23	7.73e-27	6.84e-21
NM_007202.2	AKAP10	TSS24771	17:19808748-19881129	2917	25.1262	29.496	22.8572	29.8723	23.6899	24.5268	23.654	24.0916	22.1159
NM_016248.3	AKAP11	TSS13104	13:42846288-42897403	9920	2.25738	1.59142	1.17761	4.9722	2.50778	1.51481	1.61246	1.90839	0.721057
NM_005100.3	AKAP12	TSS17745	6:151561133-151679694	8434	0.622679	0.407035	1.93e-05	1.13825	3.13e-05	0.16918	0.299144	0.395583	0.148982
NM_144497.2	AKAP12	TSS7094	6:151646665-151679694	8230	5.15e-05	7.99e-05	0.0509003	0.235513	0.303593	5.08e-06	3.03e-05	2.34e-05	4.47e-06
NM_007200.3	AKAP13	TSS17887	15:85923870-86292586	13290	19.85	31.3006	13.4378	9.93336	18.4485	20.349	21.6969	25.3798	32.9852
NM_006738.4	AKAP13	TSS17887	15:85923870-86292586	13302	3.36481	1.85286	4.09e-05	2.49039	1.4345	3.45659	1.27197	2.53404	2.22702
NM_144767.3	AKAP13	TSS7282	15:86220267-86292586	8081	45.3639	39.6781	38.2693	71.0022	41.7931	43.8079	46.128	39.1939	41.2636
NR_027383.1-2	AKAP17A	TSS13665	X:1710485-1721407	3274	14.9481	5.55684	11.5571	14.1734	13.1732	13.8497	14.2907	13.7557	12.5805
NM_005088.2-2	AKAP17A	TSS13665	X:1710485-1721413	3210	9.55602	11.3023	10.0461	22.7526	13.9016	9.87435	17.0935	19.8198	10.8995
NR_027383.1-1	AKAP17A	TSS7310	Y:1660485-1671407	3274	14.9481	5.55684	11.5571	14.1734	13.1732	13.8497	14.2907	13.7557	12.5805
NM_005088.2-1	AKAP17A	TSS7310	Y:1660485-1671413	3210	9.55602	11.3023	10.0461	22.7526	13.9016	9.87435	17.0935	19.8198	10.8995
NM_001136562.2	AKAP2	TSS13545	9:112887780-112934792	6802	1.11872	0.410202	0.619489	1.63546	1.25592	9.75e-12	0.44108	0.710846	0.278788
NM_001004065.4	AKAP2	TSS14846	9:112810877-112934792	6964	2.29e-05	2.78e-05	2.18e-05	2.93e-05	3.56e-05	0.338	2.41e-05	0.436868	1.89e-05
NM_001198656.1	AKAP2	TSS14846	9:112810877-112934792	7003	1.75e-06	2.86e-06	1.92e-06	8.57e-11	2.97e-06	0.000442029	2.35e-06	0.00031423	1.94e-06
NM_004857.3	AKAP5	TSS13632	14:64932216-64941221	6487	0.114226	0.102577	0.130121	0.0560077	0.336215	0.0158333	0.0534512	0.0901428	0
NM_004274.4	AKAP6	TSS2175	14:32798478-33302268	10387	0	0	0.0200637	0.0230293	0	0	0.0219781	0.0277987	0
NM_016377.3	AKAP7	TSS26971	6:131456825-131604675	2934	0.601671	0.330939	0.412061	3.69e-25	0.536387	2.8e-22	2e-24	0.453509	0.0321313
NM_004842.3	AKAP7	TSS28363	6:131571298-131604675	2464	9.55e-07	1.98e-06	0.000300963	0.36391	1.73e-05	0.088144	0.248056	0.0795164	0
NM_138633.2	AKAP7	TSS28363	6:131571298-131604675	2533	1.36e-07	2.28e-07	8.26e-09	5.53e-05	3.01e-07	4.85e-05	5.24e-05	3.25e-05	0
NM_005858.3	AKAP8	TSS3561	19:15464331-15490612	3543	10.1111	7.45713	7.47452	15.5764	10.6186	6.8586	9.7313	9.80437	5.65898
NM_014371.2	AKAP8L	TSS21349	19:15490858-15529833	2114	30.237	20.9013	23.221	48.2898	25.9797	28.608	34.601	40.9411	27.675
NM_147185.2	AKAP9	TSS17981	7:91570188-91739987	12439	1.48322	0.000164592	0.00063228	3.65161	0.221555	8.02e-05	3.27155	8.1e-05	0.0030806
NM_005751.4	AKAP9	TSS17981	7:91570188-91739987	12463	4.35441	5.30707	2.9906	3.94911	5.76727	4.76914	0.00237948	4.47336	2.05398
NM_001145128.2	AKD1	TSS13473	6:109814058-110012415	6326	0.298916	0.435907	0.447776	0.448735	0.666395	0.355561	0.367066	0.301682	0.222539
NM_145025.4	AKD1	TSS13473	6:109952898-110012415	2558	1.18455	0.345391	0.39904	1.87577	0.407562	0.386039	0.949204	0.840892	0.352223
NM_001206648.1	AKIP1	TSS16459	11:8932700-8941626	1146	9.5e-21	1.99e-34	0.327312	5.5e-30	1.21441	0	5.99e-28	0.226749	0
NM_001206645.1	AKIP1	TSS16459	11:8932700-8941626	1447	8.6e-24	7.5e-12	1.62e-16	0.537483	1.38e-16	0.0803409	4.76e-16	4.49e-17	0
NM_001206647.1	AKIP1	TSS16459	11:8932700-8941626	1227	1.18e-25	6.98e-39	7.28e-06	9.28e-42	1.96e-14	0	1.86e-10	4.85e-06	0
NM_001206646.1	AKIP1	TSS16459	11:8932700-8941626	1227	0.604437	0.253291	7.28e-06	0.844566	2.21e-05	0	1.42e-10	4.85e-06	0
NM_182901.3	AKIP1	TSS16459	11:8932700-8941626	1528	1.29e-27	2.89e-15	4.28e-20	4.05e-06	2.87e-29	1.87e-05	2.38e-06	1.19e-20	0
NM_020642.3	AKIP1	TSS16459	11:8932700-8941626	1308	1.65e-05	1.93e-05	3.64e-10	5.14e-07	8.15e-19	0	0.305639	2.35e-10	0
NM_001136275.1	AKIRIN1	TSS17353	1:39456915-39471737	2591	1.99428	4.20512	2.36865	2.07e-05	2.2e-05	1.09e-05	1.35e-05	1.54314	1.34e-05
NM_024595.2	AKIRIN1	TSS17353	1:39456915-39471737	2726	60.2826	54.5776	58.3877	49.701	68.3997	63.6416	76.1498	61.5703	54.2345
NM_018064.3	AKIRIN2	TSS19931	6:88384577-88411985	1932	61.0367	83.9168	85.9811	49.6852	53.8378	78.9651	82.3633	60.4271	81.2796
NR_002767.1	AKIRIN2-AS1	TSS17395	6:88410019-88410933	914	15.2831	11.7116	10.7361	15.1539	14.3028	17.9362	19.0711	16.3827	12.1881
NM_030767.4	AKNA	TSS7629	9:117096428-117156685	7387	112.774	104.444	99.0085	127.783	97.6929	95.7014	119.535	137.795	92.7385
NM_152763.3	AKNAD1	TSS29105	1:109358522-109399716	3050	0	0.045346	0	0	0	0	0	0	0
NM_153326.2	AKR1A1	TSS23720	1:46016454-46035723	1452	2.03411	1.84e-05	1.43e-05	1.12e-05	1.85559	1.12179	1.55e-05	1.95e-06	1.27e-05
NM_001202413.1	AKR1A1	TSS23720	1:46016454-46035723	1363	1.77111	2.79278	3.09988	9.88362	3.21185	0.688366	2.91057	3.35513	1.55642
NM_006066.3	AKR1A1	TSS23720	1:46016454-46035723	1580	0.279735	2.67e-12	3.12e-19	2.15e-06	6.01e-07	2.22e-06	1.7e-12	3.83e-06	9.4e-32
NM_001202414.1	AKR1A1	TSS23720	1:46016454-46035723	1491	0.213315	1.29e-07	2.08e-14	0.528609	3.53e-07	5.26e-07	9.96e-08	1.67428	3.75e-27
NM_001628.2	AKR1B1	TSS3148	7:134127106-134143888	1398	2.15594	1.51788	3.0945	5.82117	5.87724	1.00412	1.22408	4.82345	0.221059
NM_001353.5	AKR1C1	TSS2508	10:5005453-5020158	1379	1.79662	0.0367276	0.305746	0.601607	0.069451	0.0425184	0.127588	0.211809	0.18721
NM_001135241.1	AKR1C2	TSS17977	10:5042102-5046053	945	1.54e-78	0	0	0	0	0	0	0	0
NM_205845.1	AKR1C2	TSS5870	10:5031964-5060207	1490	0.920422	0.0838375	0.0797647	0.0915546	0.0634052	0.038817	0.072811	0.055258	0.0341827
NM_001354.4	AKR1C2	TSS5870	10:5031964-5060207	1590	1.27e-05	1.57e-05	1.29e-05	1.48e-05	2.01e-05	1.23e-05	1.37e-05	8.94e-06	1.08e-05
NM_003739.4	AKR1C3	TSS21977	10:5136567-5149878	1224	1.81873	0.613981	0.856064	1.156	1.60141	0.588237	0.643552	1.08144	0.345339
NM_001818.3	AKR1C4	TSS6722	10:5238797-5260910	1192	0	0.131172	0	0	0	0	0	0	0.0891489
NR_027916.1	AKR1CL1	TSS7199	10:5196654-5227150	2127	0	0	0.0532645	0	0	0	0	0	0
NM_001040177.1	AKR1E2	TSS19829	10:4868401-4890254	1610	0.146352	0	0.0729389	0.418599	0	0	0	0	0.0625254
NM_003689.2	AKR7A2	TSS26923	1:19630458-19638640	1362	2.22334	1.67714	1.32968	7.73284	3.24191	1.1218	1.55366	2.88628	0.227969
NR_002796.2	AKR7A2P1	TSS26975	1:113465971-113467295	1324	0	0	0	0	0.145762	0	0	0	0
NM_012067.2	AKR7A3	TSS13102	1:19609056-19615280	1241	0	0	0	0.113693	0.1575	0	0	0.0686196	0
XR_132482.1	AKR7L	TSS23284	1:19593793-19600568	996	0.260725	0	0	0	0	0	0	0	0
NM_001014431.1	AKT1	TSS23889	14:105235685-105262080	2774	91.6758	51.6263	65.1491	123.181	81.7864	68.0256	88.6054	79.7224	58.075
NM_001014432.1	AKT1	TSS23889	14:105235685-105262080	2858	6.62e-05	7.29e-05	0.000503021	1.91266	0.000147458	0.000104399	1.92838	5.34e-05	6.47e-05
NM_005163.2	AKT1	TSS24958	14:105235685-105259938	2989	32.633	18.2194	20.2067	79.9501	21.2276	29.3693	15.7816	24.8968	18.0389
NM_032375.3	AKT1S1	TSS16049	19:50372295-50380578	2375	2.23114	0.362272	0.56671	2.90943	0.815897	0.262377	0.8271	0.521073	1.27683
NM_001098633.1	AKT1S1	TSS22438	19:50372295-50380612	1775	4.83385	4.15685	4.65753	8.23493	8.31211	6.11816	7.09593	8.66412	4.38606
NM_001098632.1	AKT1S1	TSS26724	19:50372295-50380644	2019	7e-06	0.170836	0.711261	1.05577	0.000146766	0.162569	2.5789	1.344	4.61e-06
NM_001626.3	AKT2	TSS6844	19:40736223-40791265	5263	19.1966	15.0107	15.3358	25.6269	21.6916	16.1088	18.5144	23.7257	19.503
NM_001206729.1	AKT3	TSS10216	1:243663020-244006886	1575	3.24e-07	8.18e-08	9.18e-07	1.15e-06	0.429443	6.17e-08	5.68e-08	4.16e-07	0.0506333
NM_181690.2	AKT3	TSS1780	1:243651534-244006584	1734	1.09e-08	9.18e-09	1.16e-08	0.246236	8.53e-06	6.92e-09	7.1e-09	0.132414	4.65e-06
NM_005465.4	AKT3	TSS1780	1:243663020-244006584	7082	0.454248	0.395646	0.294627	0.755922	0.991391	0.146593	0.364519	0.57895	0.268212
NM_001012398.1	AKTIP	TSS21173	16:53525191-53537170	2222	5.76e-05	1.21834	3.44e-05	3.41e-05	2.52e-05	2.42e-05	2.29e-05	9.38e-06	2.54e-05
NM_022476.2	AKTIP	TSS21173	16:53525191-53537170	2193	10.4902	4.99548	8.71908	8.99364	18.0104	13.3629	14.8445	9.17369	8.42291
NM_000031.5	ALAD	TSS29477	9:116148591-116163618	3183	8.16575	4.37503	5.59792	21.2864	7.80893	6.38537	5.30442	7.11368	3.06175
NM_000688.4	ALAS1	TSS1239	3:52232143-52248343	2407	3.9766	1.98038	1.75264	15.8846	4.63355	2.77687	3.91741	4.10062	3.18458
NM_199166.1	ALAS1	TSS27704	3:52232115-52248343	2258	22.194	21.8347	21.2534	18.0391	11.9151	20.8509	17.2609	17.0497	18.5087
NM_001037967.3	ALAS2	TSS3497	X:55035487-55057497	1916	0.0600328	1.18e-06	2.18e-06	1.64764	0.0951473	0	0.065548	0.331703	0.0512953
NM_000032.4	ALAS2	TSS3497	X:55035487-55057497	2027	6.01e-06	0.283523	0.28098	0.646113	9.53e-06	0.0547045	6.56e-06	6.08e-16	5.14e-06
NM_001037968.3	ALAS2	TSS3497	X:55035487-55057497	2023	8.29e-06	5.39e-08	3.79e-08	1.71e-05	1.31e-05	0	9.06e-06	1.01e-05	7.09e-06
NM_000477.5	ALB	TSS12012	4:74269971-74287129	2247	0	0	0	0	0	0	0	0.0347255	0
NM_001627.2	ALCAM	TSS29635	3:105085712-105295744	4741	13.7221	8.7822	7.75143	15.5183	6.80759	10.792	6.83727	10.7242	2.89743
NM_001145396.1	ALDH16A1	TSS20236	19:49956472-49974305	2953	1.36913	0.900907	0.24387	4.2187	0.00807671	0.0168581	0.863514	0.625267	0.58048
NM_153329.3	ALDH16A1	TSS20236	19:49956472-49974305	3106	7.36907	1.68143	2.66003	18.1804	7.11197	1.90597	1.46071	5.04977	1.14267
NM_002860.3	ALDH18A1	TSS9705	10:97365685-97416567	3463	0.0093757	0.0119238	0.00943257	2.05334	0.0149131	0.00943036	0.0105335	0.00646472	0.0134157
NM_001017423.1	ALDH18A1	TSS9705	10:97365685-97416567	3457	1.00011	0.582976	0.493665	0.000141607	1.28504	0.204821	0.299453	0.821304	0.0135149
NM_000689.4	ALDH1A1	TSS14499	9:75515577-75568233	2369	0.901491	1.37198	0.378346	1.19424	1.72959	0.644527	1.7614	2.16236	0.689201
NM_170697.2	ALDH1A2	TSS24970	15:58245621-58306295	3207	3.97e-23	0.300787	0.27254	0.195513	0.216676	0.397959	0.14927	2.48e-12	3.39e-09
NM_170696.2	ALDH1A2	TSS5737	15:58245621-58358121	3489	0.124929	4.49e-06	3.46e-06	4.18e-06	5.54e-06	3.47e-06	3.82e-06	0.129408	0.186824
NM_003888.3	ALDH1A2	TSS5737	15:58245621-58358121	3603	2.59e-05	6.57e-08	4.77e-08	7.01e-08	9.95e-08	4.14e-08	6.85e-08	1.78e-05	2.17e-05
NM_001206897.1	ALDH1A2	TSS5737	15:58245621-58358121	3700	2.37e-08	2.02e-09	1.39e-09	2.41e-09	3.61e-09	1.07e-09	2.49e-09	1.16e-08	1.23e-08
NM_000693.2	ALDH1A3	TSS13999	15:101420008-101456831	3496	0.0469812	0	0	0.0645356	0.0494058	3.33e-09	0.111096	1.34e-08	0.0658425
NM_000692.3	ALDH1B1	TSS21741	9:38392701-38398658	3025	0.0727775	0.0914975	0.181354	0.166528	0.115347	0.105924	0.158927	0.125635	0.062185
NR_027752.1	ALDH1L2	TSS6206	12:105413561-105478341	7491	0.0137349	0.0172678	0.0136904	0	0	0.02698	0	0	0.0117358
NM_001034173.3	ALDH1L2	TSS6206	12:105413561-105478341	7539	0.000330645	0.000415694	0.000329574	0	0	0.000317683	0	0	0.000282521
NM_001204889.1	ALDH2	TSS8379	12:112204690-112247789	1919	8.26e-05	0.00397278	6.77e-05	4.9e-05	7.24455	0.000186338	5.36e-05	6.78e-05	4.09e-05
NM_000690.3	ALDH2	TSS8379	12:112204690-112247789	2060	17.7194	7.86299	8.61018	28.8885	17.3545	19.2884	16.3242	21.8328	8.80034
NM_001031806.1	ALDH3A2	TSS22593	17:19552063-19580904	3823	0.44948	3.09e-05	4.82e-06	1.70747	1.76e-05	2.12e-06	4.1e-06	1.69e-05	2.04e-05
NM_000382.2	ALDH3A2	TSS22593	17:19552063-19580908	3702	3.78828	0.737539	1.49115	10.2478	2.97541	1.53695	1.24909	2.06601	0.601515
NM_001161473.1	ALDH3B1	TSS21930	11:67776047-67796743	2857	1.21e-14	8.75e-11	3.6e-26	3.34e-05	2.9e-20	3.16e-08	6.14e-09	2.67e-12	8.33e-31
NM_001030010.1	ALDH3B1	TSS22907	11:67777789-67796743	2705	0.00112975	0.000191319	0.00223793	2.54936	0.00098368	1.55238	0.000166894	0.00016482	0.00753831
NM_000694.2	ALDH3B1	TSS22907	11:67777789-67796743	2815	21.3904	11.1726	16.1463	53.4791	15.0189	11.7528	21.6391	20.446	9.90458
NM_001031615.1	ALDH3B2	TSS18636	11:67429632-67448685	2494	0.13454	0	0.0893989	0.615729	0	0	0.0979291	0.0619322	0.0383137
NM_000695.3	ALDH3B2	TSS5878	11:67429632-67442102	2650	9.1e-06	0	9.58e-06	1.69e-05	0	0	1.05e-05	6.64e-06	7.92e-06
NM_003748.3	ALDH4A1	TSS11477	1:19197923-19229293	3383	1.56e-05	1.93e-05	2.93e-08	1.75e-05	2.48e-05	1.49e-05	1.67e-05	1.07e-05	1.31e-05
NM_170726.2	ALDH4A1	TSS11477	1:19197923-19229293	2370	4.64e-21	1.27e-73	0.283628	1.56e-52	1.52e-61	0	0.0783594	2.17e-43	1.85e-53
NM_001161504.1	ALDH4A1	TSS27294	1:19197923-19217385	3243	0.405259	0.382121	1.94e-07	0.888687	0.428194	0.163834	0.128558	0.396444	0.144274
NM_001080.3	ALDH5A1	TSS25621	6:24495196-24537435	5131	0.332702	0.313605	0.165645	0.309199	0.296376	0.0804615	0.113268	0.387839	0.0352814
NM_170740.1	ALDH5A1	TSS25621	6:24495196-24537435	5170	0.000331183	0.000416458	0.000331315	0.000379506	0.00052674	0.000321864	0.000363425	0.000228827	0.000286744
NM_005589.2	ALDH6A1	TSS47	14:74526868-74551196	2183	3.98203	1.17249	1.28105	17.75	1.55056	1.20908	0.510215	1.10004	0.567362
NM_001202404.1	ALDH7A1	TSS975	5:125877532-125931082	4744	0	0	0	0.0516785	0	0	0	0.0155908	0
NM_001182.4	ALDH7A1	TSS975	5:125877532-125931082	4936	0	0	0	1.43e-05	0	0	0	8.72e-06	0
NM_001193480.1	ALDH8A1	TSS13510	6:135238527-135271260	2408	0.0465945	0.29295	0.00161655	2.52e-13	0.00251629	0.00152903	0.00172061	2.42e-06	1.88e-41
NM_170771.2	ALDH8A1	TSS13510	6:135238527-135271260	2396	0	7.86e-16	0.0450836	0.321668	0.220282	0.225807	0.254099	5.34e-06	0.0800731
NM_022568.3	ALDH8A1	TSS13510	6:135238527-135271260	2558	9.72e-06	1.26e-05	5.96e-21	9.23e-06	9.46e-27	1.05e-29	1.18e-29	0.240996	7.17e-06
NM_000696.3	ALDH9A1	TSS15236	1:165631448-165667900	2500	29.0313	24.0701	18.8159	28.6596	29.8477	28.2992	31.5518	23.2899	20.5251
NM_184043.1	ALDOA	TSS17031	16:30075599-30081735	1545	3.60047	4.19619	5.09522	10.7599	7.72561	5.33987	4.53799	4.30762	0.262418
NM_000034.2	ALDOA	TSS22808	16:30064490-30081735	2304	1.04604	0.682472	0.270541	1.70778	1.50551	0.131678	0.573894	2.06136	0.927494
NM_001127617.1	ALDOA	TSS24480	16:30075972-30081735	1451	5.93e-05	0.00010134	7.61e-05	0.000166195	0.000218824	4.2e-05	7.95e-05	1.39338	3.56e-05
NM_184041.1	ALDOA	TSS26323	16:30077043-30081735	1523	414.917	405.862	471.292	446.247	469.933	499.032	637.088	601.563	686.282
NM_000035.3	ALDOB	TSS6199	9:104182841-104198062	2426	0.0462263	0.116234	0.0460766	0.264435	0	0.0897066	0	0.0319201	0.0789965
NM_005165.2	ALDOC	TSS15401	17:26900132-26903951	1651	8.88667	5.54157	7.72408	6.58832	5.63387	4.20789	8.07297	8.9837	5.80125
NM_019109.4	ALG1	TSS14884	16:5121809-5137380	3934	0.487241	0.199438	0.393656	1.31376	0.617159	0.119956	0.141105	0.508415	0.0289445
NM_032834.3	ALG10	TSS11442	12:34175215-34181237	3128	0.438802	0.35307	0.419885	0.883571	0.41728	0.102184	0.0766583	0.472681	0.179969
NM_001013620.3	ALG10B	TSS25263	12:38710556-38723528	10074	0.264787	0.365533	0.175953	0.665281	0.386751	0.191432	0.136053	0.283223	0.115342
NM_001004127.2	ALG11	TSS3677	13:52586522-52603780	2565	2.4342	1.95605	0.99697	3.09614	1.52188	1.17119	1.90267	1.78295	1.20821
NR_036571.2	ALG11	TSS3677	13:52586522-52603784	1406	4.16e-07	3.97e-07	1.98e-07	0.274699	1.45e-07	0.318693	0.14725	2.08e-07	0.27562
NM_024105.3	ALG12	TSS130	22:50296851-50312106	2375	5.65419	5.9486	4.71622	10.2312	7.79908	4.72873	6.9744	7.1552	3.11302
NR_033132.1	ALG13	TSS18707	X:110924884-110933623	2981	1.04e-05	0.663882	0.484641	1.37e-18	1.69e-21	1.54785	0.000771281	0.444028	0.397469
NR_033134.1	ALG13	TSS3081	X:110924397-110933623	3066	4.53e-07	7.28e-17	9.87e-18	0.0849355	9.52e-26	7.02e-05	1.32e-11	0.0380231	2.36e-18
NR_033129.1	ALG13	TSS3081	X:110924397-110933623	2962	2.72e-15	2.14e-19	5.89e-29	1.74e-31	9.73e-34	2.52e-17	3.13e-16	3.53e-43	4.85e-38
NR_033131.1	ALG13	TSS3081	X:110924397-111003877	4001	2.02939	7.23e-05	1.37e-12	1.23998	0.000147313	1.0287	4.86e-16	0.25532	0.000145317
NR_033128.1	ALG13	TSS3081	X:110924397-111003877	3897	3.31e-06	2.65e-06	1.02e-20	1.54e-22	2.38e-09	1.33e-09	1.21e-19	1.93e-31	1.93e-18
NR_033127.1	ALG13	TSS3081	X:110924397-111003877	4179	8.58e-22	4.24e-20	1.49e-34	1.88e-27	2.75e-27	7.48e-08	3.07e-23	0.0935175	4.97e-09
NM_001039210.3	ALG13	TSS8386	X:110924345-110933623	2934	3.28e-24	2.68e-12	1.46e-37	3.3e-39	3.24e-13	1.33e-19	2.71e-22	2.44e-34	0.614749
NM_018466.4	ALG13	TSS8386	X:110924345-110933623	2993	1.87489	0.620841	0.00198768	2.45766	0.781568	1.06e-06	1.22486	1.73e-16	0.00136644
NM_001168385.1	ALG13	TSS8386	X:110924345-110933623	3031	1.27e-31	0.380347	6.4e-11	0.280838	1.32214	4.4e-35	3.79e-66	3.46e-15	1.51e-67
NR_033125.1	ALG13	TSS8386	X:110924345-110933623	2927	1.62e-46	1.69e-11	2.25e-09	0.00739992	2.13e-20	3.56e-42	9.66e-74	0.427151	2.32e-91
NR_033124.1	ALG13	TSS8386	X:110924345-111003877	3824	0.000245365	1.77398	1.76117	1.38455	2.33278	1.51e-05	3.61e-11	0.250809	4.97e-07
NM_001099922.2	ALG13	TSS8386	X:110924345-111003877	4165	1.13813	1.30834	0.83779	5.0025	1.46522	1.14608	2.2765	2.35913	2.37305
NM_144988.3	ALG14	TSS23264	1:95448278-95538507	1057	0.12097	0.304173	0.241157	0.553603	0.383456	0.234754	0.528334	0.334128	0.103363
NM_001015050.2	ALG1L	TSS13657	3:125648117-125655887	810	0	0	0	4.08e-06	0	0	0.372968	1.82e-31	0
NM_001195223.1	ALG1L	TSS13657	3:125648117-125655887	921	0	0	0	2.28e-18	0	0	5.34e-06	1.16e-43	0
NM_001136152.1	ALG1L2	TSS2920	3:129800673-129817233	969	0.135002	0.169727	0	0	0	0.130992	0	0	0
NM_033087.3	ALG2	TSS24217	9:101978706-101984246	2830	2.22854	1.18591	1.51986	4.00084	2.5406	1.47951	1.39352	1.42039	0.64667
NR_024532.1	ALG2	TSS24217	9:101978706-101984246	2989	1.05e-05	0.96732	2.71e-06	1.87906	1.61e-05	2.64e-06	0.94002	0.824364	0.555661
NR_024533.1	ALG3	TSS25713	3:183960116-183966759	1433	0.00151388	7.33e-16	3.33e-06	0.0150905	0.0159224	2.14e-10	1.68e-07	3.2e-07	4.3e-31
NM_005787.5	ALG3	TSS25713	3:183960116-183966759	1533	1.21e-08	1.16822	0.771847	3.4412	1.58077	0.60108	1.3528	6.52e-05	8.25e-05
NR_024534.1	ALG3	TSS25713	3:183960116-183966759	1496	1.43252	2.84e-05	5.95e-08	1.03e-10	3.39e-15	6.38e-06	9.97e-07	1.26516	0.272193
NM_001006941.2	ALG3	TSS28692	3:183960116-183967313	1606	2.49e-40	5.76e-11	9.57e-11	3.39e-52	6.48e-36	2.19e-09	1.93e-10	4.93e-13	1.79e-11
NM_001142364.1	ALG5	TSS27087	13:37523906-37573504	1124	1.06e-06	1.26839	1.33e-06	0.00241172	3.22e-06	0.652606	0.104101	9.18e-07	0.28734
NM_013338.4	ALG5	TSS27087	13:37523906-37573504	1214	2.14299	1.42e-05	1.72919	4.90137	1.7791	1.14e-05	1.2423	1.40931	1.02e-05
NM_013339.3	ALG6	TSS24932	1:63833260-63904233	3371	2.75445	2.52592	3.19773	5.85778	2.87615	2.64119	2.61829	2.70755	2.60275
NM_024079.4	ALG8	TSS20493	11:77811987-77850699	1668	1.05396	0.353316	0.630302	2.25087	1.11363	0.136327	0.306847	1.06739	0.18009
NM_001007027.2	ALG8	TSS20493	11:77811987-77850699	1743	4.44e-06	3.35e-05	2.66e-05	9.56e-06	1.2e-06	2.6e-05	2.91e-05	1.77e-05	2.19e-05
NM_001077690.1	ALG9	TSS17997	11:111652918-111742305	6138	0.223229	6.62e-36	0.24111	0.317656	0.326413	0.132765	0.262607	1.51e-73	6.08e-07
NM_024740.2	ALG9	TSS17997	11:111652918-111742305	6159	0.00138949	0.064929	3.47e-17	0.000497942	0.00220358	0.00135456	0.00151247	4.69e-76	0.102982
NM_001077692.1	ALG9	TSS28376	11:111652918-111742004	6414	2.43e-134	9.86e-40	7.66e-06	0.54486	3.79e-29	3.14e-27	2.52e-77	0.249804	9.05e-15
NM_001077691.1	ALG9	TSS28376	11:111652918-111742004	6435	1.89e-136	9.96e-06	1.14e-21	0.00113601	3.2e-31	3.92e-29	1.82e-79	0.00100208	1.69e-08
NM_004304.4	ALK	TSS13861	2:29415639-30144477	6265	0	0	0	0	0	0	0.0184704	0	0
NM_006020.2	ALKBH1	TSS6550	14:78138748-78174356	2585	1.42333	1.46409	1.28974	3.15814	2.11914	1.04625	1.36571	1.63806	0.847633
NM_001205180.1	ALKBH2	TSS8037	12:109525992-109531293	848	3.04e-29	0.221521	0	5.56e-07	7.26e-07	4.38e-21	0	6.47e-25	0.137214
NM_001205179.1	ALKBH2	TSS8037	12:109525992-109531293	895	0.105436	3.56e-06	0.149108	0.460781	0.711276	1.41e-23	4.58e-13	0.636213	2.52e-05
NM_001001655.2	ALKBH2	TSS8037	12:109525992-109531293	1047	6.19e-13	7.23e-08	0	1.82e-10	2.5e-11	6.61e-06	2.61e-09	6.49e-19	7.06e-16
NM_001145375.1	ALKBH2	TSS8037	12:109525992-109531293	944	1.67e-09	3.69e-32	0	8.85e-09	3.64e-09	0.270903	2.85e-06	0.370247	5.85e-09
NM_001145374.1	ALKBH2	TSS8037	12:109525992-109531293	1197	0.342058	0.378858	0	0.392832	6.31e-07	1.05e-11	0.566709	5.34e-06	1.41e-24
NM_139178.3	ALKBH3	TSS14587	11:43902356-43941825	1569	0.904609	0.284324	0.676259	1.63868	1.79217	1.09718	0.905405	1.14519	0.0644122
NM_017621.3	ALKBH4	TSS12676	7:102096666-102105321	2121	7.45376	6.45662	7.01091	7.54744	8.22555	5.66898	8.39123	5.15909	5.59021
NM_017758.3	ALKBH5	TSS26123	17:18086866-18113268	3434	10.9141	7.82944	8.32406	20.0399	9.80385	10.1677	12.0858	10.5911	7.18221
NM_032878.3	ALKBH6	TSS614	19:36500021-36505141	977	2.66716	2.51881	3.72825	10.4814	5.29332	4.01837	5.98027	4.07775	4.48747
NM_198867.1	ALKBH6	TSS614	19:36500022-36505141	938	1.55323	0.000563592	0.000254044	3.77202	3.56e-05	4.36e-06	0.000251458	0.854905	0.202966
NM_032306.3	ALKBH7	TSS6928	19:6372443-6375261	1331	3.10738	2.75765	4.09939	5.22812	7.09772	4.69998	5.48844	8.45659	6.71588
NM_138775.2	ALKBH8	TSS2800	11:107373452-107436461	4067	0.292129	0.333883	0.291183	1.03305	0.883912	0.206147	0.173982	0.568485	0.0453838
NM_015120.4	ALMS1	TSS16409	2:73612885-73837046	12922	0.958825	0.263377	0.257	2.13866	0.817297	0.218905	0.281523	0.573067	0.123924
NR_003683.2	ALMS1P	TSS15174	2:73872045-73912699	1597	0.0738619	0.0928609	0	0	0.117065	0	0	0.051003	0
NM_000697.2	ALOX12	TSS10658	17:6899383-6914055	2358	1.62146	1.25909	1.33099	1.85509	1.28494	1.15684	1.56214	1.90998	1.10022
NM_001139.2	ALOX12B	TSS22614	17:7975953-7991021	2502	0.0446933	0	0	0.0511332	0	0	0	0	0
NR_002710.2	ALOX12P2	TSS10938	17:6795314-6803668	2068	0.0551348	0.20795	0	0.0630792	0.0873842	0	0	0	0.0471101
NM_001140.3	ALOX15	TSS25035	17:4534213-4544960	2684	55.3171	18.792	24.1228	432.237	19.5558	30.8947	12.8845	34.838	10.5782
NM_001039131.1	ALOX15B	TSS18826	17:7942357-7952452	2494	0.134536	0	0	0.0512969	0.142145	0	0	0	0
NM_001039130.1	ALOX15B	TSS18826	17:7942357-7952452	2629	1.28e-05	0	0	1.45e-05	2.02e-05	0	0	0.0292179	0
NM_001141.2	ALOX15B	TSS18826	17:7942357-7952452	2716	4.29e-08	0	0	9.45e-08	8.65e-08	0	0	2.23e-05	0
NM_000698.2	ALOX5	TSS12020	10:45869628-45941565	2554	393.359	387.786	463.661	391.715	398.889	449.054	478.406	486.44	707.408
NM_001629.3	ALOX5AP	TSS18687	13:31309644-31338565	906	673.712	357.608	609.718	660.796	702.364	535.246	970.272	665.568	1332.19
NM_001204406.1	ALOX5AP	TSS20804	13:31287614-31338565	1227	5.41e-07	8.83e-07	0.322242	7.95e-07	8.19e-07	0.313578	0.352894	0.223009	0.276194
NM_025144.3	ALPK1	TSS19118	4:113218498-113363774	5422	30.3382	44.5685	30.9512	27.3387	27.3781	31.4334	27.3692	9.81357	25.0875
NM_001102406.1	ALPK1	TSS19118	4:113218498-113363774	5370	21.702	32.4476	30.4503	0.0475541	36.3388	32.254	15.66	22.3405	30.9037
NM_052947.3	ALPK2	TSS2322	18:56148478-56296189	7303	0	0	0	0.0165214	0.0457744	0	0	0	0
NM_020778.4	ALPK3	TSS22965	15:85359910-85416713	10917	0.35395	0.709586	0.429086	0.240782	0.379043	0.278463	0.208901	0.442579	0.310608
NM_001177520.1	ALPL	TSS13835	1:21835857-21904905	2315	0.000100799	9.57e-05	0.000216461	0.00296735	0.000853051	5.03326	0.000139497	0.000129625	1.90534
NM_001127501.2	ALPL	TSS13835	1:21835857-21904905	2431	9.54647	34.0348	32.0272	30.5095	33.5787	16.2474	9.73864	36.9769	63.8856
NM_000478.4	ALPL	TSS13835	1:21835857-21904905	2596	340.969	635.779	614.397	152.059	316.857	733.346	402.463	565.146	1070.52
NM_020919.3	ALS2	TSS16761	2:202564985-202645895	6918	3.88162	2.07603	2.05726	10.0802	1.85497	1.68898	2.4271	2.12482	1.34273
NM_001135745.1	ALS2	TSS16761	2:202624179-202645895	2893	0.488375	0.281139	0.412217	1.35348	0.505343	0.592811	0.559556	0.276235	0.165913
NM_001190707.1	ALS2CL	TSS25065	3:46710484-46735146	5044	1.41e-07	5.44e-05	0.297464	6.05e-10	1.02e-09	3.31e-08	4.72e-05	2.95e-05	2.82e-08
NM_147129.3	ALS2CL	TSS29326	3:46710484-46735194	4938	7.26e-07	0.217841	7.96e-06	0.000571971	0.000792162	6.87e-08	0.165535	0.389885	5.98e-08
NR_033815.1	ALS2CL	TSS29326	3:46710484-46735194	5224	0.108056	6.23e-11	1.65e-10	0.370397	0.513126	1.9e-18	6.73e-11	0.303049	8.16e-09
NM_182775.2	ALS2CL	TSS7658	3:46710484-46718899	3324	0.122055	1.02e-10	0.161174	0.230667	0.0588512	0.0638346	1.1e-24	0.169276	0.0843201
NM_001168221.1	ALS2CR11	TSS13542	2:202352143-202483905	5706	0	0	0	0	0.029538	0	0	0.0128691	0
NM_001127391.1	ALS2CR12	TSS12785	2:202153146-202222101	1944	6.35e-05	0.222774	0.18622	1.03e-05	0.561744	1.65e-06	0.58051	0.448739	0.151405
NM_139163.2	ALS2CR12	TSS12785	2:202153146-202222101	2013	0.852193	4.74e-05	0.330604	0.585024	5.91e-05	0.275645	4.02e-05	1.91e-06	3.22e-05
NM_024744.14	ALS2CR8	TSS17593	2:203777116-203851060	5929	0.0679454	0.169586	8.31e-07	0.0778972	0.107681	7.56e-07	9.36e-07	0.140546	1.53e-07
NM_001104586.1	ALS2CR8	TSS21424	2:203776977-203851060	5171	0.406874	0.141951	0.288119	0.7724	0.612148	0.200335	0.24798	0.329847	0.141134
NM_006492.2	ALX3	TSS16765	1:110602996-110613322	1478	0.807955	0.50789	1.04694	1.38656	1.02444	1.01914	0.529309	1.06002	0.690361
NM_021926.3	ALX4	TSS3399	11:44282277-44331716	5466	0	0	0	0	0	0.0189091	0	0	0
NM_203382.2	AMACR	TSS565	5:33987090-34008220	3191	0.422776	7.24e-10	1.96e-05	0.0293863	1.42e-05	2.39e-07	1.14895	8.57e-06	0.949305
NM_014324.5	AMACR	TSS565	5:33987090-34008220	3352	3.61413	3.3344	1.09057	1.43026	4.40572	2.49894	2.71874	1.92798	3.94324
NM_001167595.1	AMACR	TSS565	5:33987090-34008220	2603	2e-15	0.381325	1.45e-11	8.83e-75	1.48e-08	8.21e-14	8.68e-14	8.65e-22	3.23e-05
NM_017749.2	AMBRA1	TSS5318	11:46417963-46612914	5023	4.00098	3.15721	2.75768	5.50272	3.33927	2.27147	2.85815	3.74735	1.96391
NM_001634.4	AMD1	TSS7804	6:111195986-111216913	3421	66.3238	62.9265	62.2112	51.9169	83.7272	73.1421	67.7438	58.5283	45.9668
NM_001033059.1	AMD1	TSS7808	6:111195987-111216913	3103	2.01553	4.31e-05	0.000217941	0.000346621	6.57e-05	0.000123373	3.73416	2.15e-05	3.98191
NM_152435.2	AMDHD1	TSS19773	12:96337070-96362370	2136	0.47869	0.200607	0.212062	1.09533	0.252895	0.25804	0.406519	0.403999	0.13634
NM_015944.3	AMDHD2	TSS19096	16:2570362-2579732	1585	5.67479	2.529	6.60961	14.065	6.61285	4.91597	12.8535	7.30535	3.56509
NM_001145815.1	AMDHD2	TSS19096	16:2570362-2580955	2077	0.680615	0.000145089	1.01e-05	6.28e-06	3.68e-05	2.24e-06	6.87e-05	0.000329274	1.39e-05
NM_001144.4	AMFR	TSS23661	16:56395363-56459444	3594	9.29277	7.72529	5.34037	17.6619	8.73143	4.37621	5.84993	9.6984	2.17257
NM_000479.3	AMH	TSS3775	19:2249112-2252072	2018	0.509938	0.142468	0.169429	0.648239	0.359205	0.164931	0.24746	0.234748	0.0968264
NM_001164691.1	AMHR2	TSS3899	12:53817638-53825318	1578	0	0	0	0	0	0	0.0817657	0	0.0639866
NM_020547.2	AMHR2	TSS3899	12:53817638-53825318	1863	0	0	0	0	0	0	8.61e-07	0	6.74e-07
NM_001164690.1	AMHR2	TSS3899	12:53817638-53825318	1859	0	0	0	0	0	0	9.97e-07	0	7.8e-07
NM_001098526.1	AMICA1	TSS19279	11:118064441-118095809	1957	960.826	866.556	1045.18	1239.43	929.865	971.419	933.921	899.773	971.493
NM_153206.2	AMICA1	TSS25147	11:118064441-118084074	2195	4.46884	5.95215	5.83912	6.31679	3.27594	6.71839	4.58253	6.32305	8.19943
NM_020703.2	AMIGO1	TSS23132	1:110049445-110052336	2471	0.407755	0.22784	0.316116	1.19219	1.14891	0.131881	0.197874	1.00111	0.19356
NM_181847.4	AMIGO2	TSS11318	12:47469489-47473734	3849	2.23e-07	4.79e-07	2.14e-07	4.92e-07	1.1e-06	0.131409	0.14212	0.0900868	3.15e-07
NM_001143668.1	AMIGO2	TSS11318	12:47470382-47473734	3058	0.395637	1.80874	0.466057	0.699542	0.855072	0.181077	0.211116	0.778983	0.215125
NM_198722.2	AMIGO3	TSS9492	3:49754266-49757238	2972	1.00135	0.932535	0.813273	1.27293	1.11682	0.575768	0.809885	1.3829	0.665474
NM_001025580.1	AMMECR1	TSS21172	X:109437413-109561380	5306	1.00495	0.00239301	0.000128836	6.51e-05	1.64e-07	0.0972948	0.21377	3.5e-05	9.25e-05
NM_015365.2	AMMECR1	TSS21172	X:109437413-109561380	5417	4.19e-05	1.01164	1.17633	2.85818	1.77712	0.878222	0.993588	1.00514	0.48735
NM_001171689.1	AMMECR1	TSS22253	X:109437413-109683461	5604	2.82e-12	2.3e-46	1.79e-10	1.14e-13	3.52e-06	4.36e-14	1.06e-10	1.68e-13	1.96e-09
NM_031445.2	AMMECR1L	TSS548	2:128619203-128642434	4648	0.000420272	4.38083	0.000629799	1.68575	0.000179835	0.00038665	0.0006386	4.08e-05	0.000152698
NM_001199140.1	AMMECR1L	TSS6803	2:128619203-128643514	4676	8.43985	0.000728461	4.67449	13.1506	5.37976	4.85105	5.07049	6.17654	3.37059
NM_030943.3	AMN	TSS17374	14:103388992-103397179	1557	0.152112	0.286857	0.0758095	0.609103	0	0.147594	0	0.105036	0.0649862
NM_001113402.1	AMN1	TSS20201	12:31824070-31882108	2110	9.65243	10.0991	0.000481902	7.21684	11.6081	11.3863	13.8929	10.3868	11.563
NR_004854.1	AMN1	TSS20201	12:31824070-31882108	2090	0.107453	0.000705543	13.1433	0.000258746	7.4406	3.08498	0.000154545	0.000297208	0.000248519
NM_001113490.1	AMOT	TSS3778	X:112018104-112066354	6945	0.228121	4.25e-06	0.0909527	0.313186	5.25e-06	1.04e-06	0.0996312	0.0436211	2.9e-06
NM_133265.2	AMOT	TSS5895	X:112018104-112084043	6514	2.73e-06	0.388117	1.19e-06	6.9e-06	0.231761	0.315308	1.3e-06	0.177788	0.0416466
NM_130847.2	AMOTL1	TSS3223	11:94501507-94609918	8999	0.0116539	0	0.0116162	0.0133331	0.0184705	0	0.0254491	0.0724252	0.00995774
NM_016201.2	AMOTL2	TSS28474	3:134074189-134093406	4984	0	0	0	0	0.0340056	0	0	0	0
NM_001172626.1	AMPD1	TSS28030	1:115215718-115238239	2395	0.0452532	0	0	0	0	0	0.0494105	0	0
NM_000036.2	AMPD1	TSS28030	1:115215718-115238239	2407	0.00162018	0	0	0	0	0	0.00176902	0	0
NM_004037.6	AMPD2	TSS10313	1:110163275-110174677	3903	31.338	18.015	13.8865	20.1221	35.2904	16.0536	31.8785	26.601	7.30842
NM_203404.1	AMPD2	TSS15273	1:110168048-110174677	3394	92.7519	45.8648	84.6623	99.1626	133.564	54.7995	120.244	94.3453	39.8015
NM_139156.2	AMPD2	TSS17724	1:110162458-110174677	3732	73.4672	39.2122	37.2814	44.2908	69.2231	45.7999	73.727	92.112	25.5142
NM_001172431.1	AMPD3	TSS12051	11:10471867-10529126	3994	2.15982	1.48358	2.52041	1.05133	7.58e-05	3.05877	0.961714	2.24915	3.69985
NM_001172430.1	AMPD3	TSS17986	11:10482677-10529126	4298	4.07341	0.00010072	4.4411	8.39499	4.42401	2.89724	2.10283	2.55985	1.59627
NM_001025389.1	AMPD3	TSS21361	11:10476665-10529126	4334	3.38317	3.60222	1.35785	0.576278	2.95993	2.15016	1.14454	2.7731	2.61504
NM_001025390.1	AMPD3	TSS26070	11:10477480-10529126	4473	19.8663	8.90297	12.3503	38.7154	14.5091	11.8096	8.36775	13.8277	7.99189
NM_000480.2	AMPD3	TSS7701	11:10472223-10529126	4371	4.9387	4.46671	3.80937	2.4384	3.80053	2.25989	7.69913	6.36784	8.09795
NM_139316.2	AMPH	TSS27565	7:38423296-38671167	3300	0.0994292	0	0.0330217	0.0379026	0.105048	0	0.0361726	0.0457672	0.0849577
NM_001635.3	AMPH	TSS27565	7:38423296-38671167	3426	1.98e-05	0	2e-05	2.3e-05	3.11e-05	0	2.19e-05	1.35e-05	1.69e-05
NM_001164711.1	AMT	TSS2423	3:49454210-49460111	2034	8.36e-08	1.72e-06	1.06e-13	2.58173	2.35483	0.452113	0.780056	0.158879	7.26e-05
NM_001164710.1	AMT	TSS2423	3:49454210-49460111	2070	2.17488	1.27e-09	0.000490999	5.19e-23	2.65e-06	0.254277	2.62e-33	3.23e-20	0.600982
NR_028435.1	AMT	TSS2423	3:49454210-49460111	2188	0.000462101	0.000144037	8.26e-06	0.000600046	6.95e-06	0.394223	1.46029	2.79e-06	1.34e-05
NM_000481.3	AMT	TSS2423	3:49454210-49460111	2202	0.780087	2.34096	2.03951	3.5086	2.29e-06	0.00100756	0.00113766	2.10727	0.666704
NM_001164712.1	AMT	TSS2423	3:49454210-49460111	1955	6.07e-64	4.61e-35	1.6e-43	8.23e-21	0.433752	2.42e-97	2.56e-45	2.45e-15	9.11e-17
NM_004038.3	AMY1A	TSS17420	1:104198301-104207173	1862	2.45e-05	3.09e-05	2.39e-05	2.81e-05	3.93e-05	2.37e-05	2.69e-05	1.65e-05	2.07e-05
NM_001008221.1	AMY1A	TSS9930	1:104198140-104207173	1781	0.20647	0.672224	0.573041	1.23096	1.27463	0.569426	0.830637	0.79548	0.4968
NM_001008218.1	AMY1B	TSS17704	1:104230040-104238889	1838	0.356578	0.820123	0.563451	1.15188	1.16354	0.854792	0.767223	0.745914	0.452539
NM_001008219.1	AMY1C	TSS25912	1:104292440-104301310	1860	0.155216	0.692101	0.47858	0.923423	1.09062	0.542181	0.604463	0.600206	0.389034
NM_000699.2	AMY2A	TSS1868	1:104159998-104168400	1632	1.94517	1.39183	1.7761	2.03313	2.77846	2.20197	2.43852	1.77847	1.79031
NM_020978.3	AMY2B	TSS7611	1:104097321-104122151	2181	11.3129	9.98861	10.0104	15.034	15.6578	10.1111	12.2718	9.84841	7.0721
NM_133463.1	AMZ1	TSS17708	7:2719162-2755069	4415	0.0243592	0	0	0	0.0386074	0	0.0265971	0	0
NM_001033574.1	AMZ2	TSS15085	17:66244144-66253305	1806	2.86e-71	1.66e-68	3.14675	5.19e-32	8.98e-24	8.59e-62	1.29804	0.734848	1.9045
NM_016627.4	AMZ2	TSS15085	17:66244144-66253305	1980	7.12218	5.17436	1.10378	5.68018	7.5576	4.65639	8.54575	5.8895	2.16362
NM_001033571.1	AMZ2	TSS15085	17:66244144-66253305	1399	15.2714	12.3797	16.4527	0.0125878	0.0145733	0.0113786	0.00131507	11.2812	0.00681787
NM_001033572.1	AMZ2	TSS15085	17:66244144-66253305	1395	0.104354	0.0118813	0.096388	12.5509	18.0194	1.55926	0.324456	2.44464	12.6641
NM_001033569.1	AMZ2	TSS15085	17:66244144-66253305	1427	3.48e-38	4.18e-17	1.21e-38	5.52e-25	5.33e-25	14.5688	18.5177	1.68e-32	9.43e-26
NM_001033570.1	AMZ2	TSS15085	17:66244144-66253305	1423	5.94e-40	7.94e-21	8.57e-41	4.75442	1.02e-21	3.24e-16	3.24e-18	5.21e-33	1.67e-22
NR_026903.1	AMZ2P1	TSS1765	17:62962667-62971703	3442	1.79067	1.37467	2.65362	2.3569	2.31064	1.99888	2.33007	2.02435	1.19154
NM_022662.2	ANAPC1	TSS9193	2:112526637-112641741	6312	2.29408	1.66367	2.48185	3.43123	3.32999	1.62602	2.58426	2.64855	1.51915
NM_014885.3	ANAPC10	TSS15247	4:145916309-146019368	871	1.7053	0.389807	1.2362	3.36993	2.70276	1.05296	1.35415	1.17754	0.662317
NM_001002245.1	ANAPC11	TSS10294	17:79849598-79858363	799	6.5e-12	1.62418	2.44478	7.7386	1.60157	2.73067	1.96386	4.52865	2.02002
NM_001002247.1	ANAPC11	TSS10294	17:79849598-79858363	807	3.44392	3.09437	4.46837	3.07211	5.37e-45	4.65e-11	1.86077	5.57024	5.55531
NM_001002246.1	ANAPC11	TSS10294	17:79849598-79858363	862	4.88494	0.581854	0.000204846	0.000251021	0.504387	3.48079	3.35896	1.81525	3.9e-05
NM_001002248.1	ANAPC11	TSS10294	17:79849598-79858363	870	0.00107661	0.00134578	3.9906	9.36036	0.00120935	1.26e-05	0.00116774	0.000739219	3.91124
NM_016476.10	ANAPC11	TSS10294	17:79849598-79858363	892	1.57e-13	1.09e-10	1.51e-10	3.94e-11	5.45668	3.5e-07	5.81e-13	5.63e-13	1.29e-08
NM_001002244.1	ANAPC11	TSS10294	17:79849598-79858363	1130	0.20592	0.45992	1.34e-134	1.62897	0.308575	2.8e-42	0.349602	0.121407	0.671232
NM_001002249.1	ANAPC11	TSS5200	17:79849817-79858363	916	6.55e-24	3.61e-18	2.9e-15	2.3e-16	3.96e-18	8e-09	2.10435	1.34e-22	3.21e-12
NM_001242374.1	ANAPC13	TSS21468	3:134196545-134204865	1842	4.11348	5.54484	4.28595	3.13902	4.82177	6.00698	5.70035	6.99305	3.42451
NM_015391.3	ANAPC13	TSS21470	3:134196545-134204863	1208	40.3885	39.9382	38.4097	26.6426	39.2627	42.3715	56.9187	30.2672	22.3012
NM_001242375.1	ANAPC13	TSS29111	3:134196545-134204831	1427	7.49e-16	0.594392	1.54e-18	8.72e-41	2.66e-18	3.18e-15	8.22e-12	0.323524	1.75e-07
NM_001242548.1	ANAPC16	TSS8706	10:73975757-73995618	3102	2.7e-07	9.4e-51	7.47e-10	7.83e-07	2.28e-06	1.12e-06	1.77e-08	1.43e-12	2.47e-07
NR_038391.1	ANAPC16	TSS8706	10:73975757-73995618	3008	1.91322	7.95e-39	0.560959	3.06e-06	0.784931	0.756586	5.57e-10	0.347923	2.13e-07
NR_038392.1	ANAPC16	TSS8706	10:73975757-73995618	3074	0.795941	1.27075	0.715171	0.383976	1.84e-07	4.43e-09	0.906626	0.915569	4.8e-08
NM_001242547.1	ANAPC16	TSS8706	10:73975757-73995618	3177	3.29922	1.07144	5.04543	9.17898	9.47193	7.42513	7.28917	1.78222	2.36462
NM_173473.3	ANAPC16	TSS8706	10:73975757-73995618	3243	8.36246	7.75822	2.42996	14.6705	3.63471	2.76096	7.58438	6.9169	6.19394
NM_001242546.1	ANAPC16	TSS8706	10:73975757-73995618	3569	2.32726	1.31645	2.94134	3.56055	3.88904	2.36106	0.757258	1.68058	2.16797
NM_013366.3	ANAPC2	TSS18162	9:140069235-140083057	2700	6.45881	3.87906	5.33073	10.7312	8.15023	4.43079	6.3784	7.49949	4.35876
NM_013367.2	ANAPC4	TSS4373	4:25378847-25420120	2672	10.5681	7.68943	7.67233	16.2323	10.7488	7.34752	6.54181	7.06765	5.19046
NM_001137559.1	ANAPC5	TSS15114	12:121746047-121792012	2364	8.01417	3.23996	5.7625	13.6283	8.08262	3.42059	4.66118	6.68322	3.66939
NM_016237.4	ANAPC5	TSS8051	12:121746047-121790265	2625	14.4846	8.41561	7.45959	26.3279	10.1356	6.86793	9.73668	9.73833	4.37452
NM_016238.2	ANAPC7	TSS13992	12:110810704-110841535	3045	5.37827	4.54127	5.26997	10.0153	6.51223	4.49973	4.24844	5.85756	2.55686
NM_001137664.1	ANAPC7	TSS13992	12:110813271-110841535	2210	3.2857	1.9981	2.53598	3.44115	3.35121	2.56701	1.97484	1.81178	1.49595
NM_001145.4	ANG	TSS18416	14:21152335-21162345	1222	0.202454	1.57e-06	1.06e-12	8.76e-05	0.000121724	0	1.1e-12	0.297971	1.22e-07
NM_001097577.2	ANG	TSS6487	14:21156931-21162345	742	5.12e-05	0	0.384034	0.440706	0.305193	0	0.210339	0.098128	0.493808
NM_015305.3	ANGEL1	TSS18862	14:77253585-77279283	4111	0.813987	0.363129	0.314071	1.50206	1.37334	0.203822	0.401379	1.10601	0.157052
NM_144567.3	ANGEL2	TSS16447	1:213165523-213189168	4649	5.76875	3.6263	4.39305	8.97597	7.09498	3.91819	4.03118	4.65265	2.3857
NM_001146.3	ANGPT1	TSS26006	8:108261709-108510254	4338	9.85e-05	0.0655742	0.0499182	2.31e-05	0.0787024	1.14904	4.25345	2.24071	0.190817
NM_001199859.1	ANGPT1	TSS26006	8:108261709-108510254	4335	1.66362	0.621194	0.816338	0.852267	1.49549	0.777651	0.000184091	3.50181	1.41e-06
NM_001118888.1	ANGPT2	TSS4053	8:6357171-6420784	5114	0.0626607	0.0262595	0	0.143378	0	0	0	0.0288306	0
NM_001118887.1	ANGPT2	TSS4053	8:6357171-6420784	5267	1.45e-21	1.31e-13	0	6.99e-07	0	0	0	7.8e-06	0
NM_001147.2	ANGPT2	TSS4053	8:6357171-6420784	5270	6.04e-22	7.91e-14	0	5.52e-07	0	0	0	6.65e-06	0
NM_015985.2	ANGPT4	TSS15374	20:853295-896960	1922	0.359025	0.0752291	0	0.547677	0	0.0580603	0	0.0826379	0.102257
NM_004673.3	ANGPTL1	TSS24987	1:178818669-178840215	3546	0	0.11581	0.0612115	0.0351295	0.194661	0	0.100578	0.148417	0.0262362
NM_012098.2	ANGPTL2	TSS14613	9:129849627-129885044	3572	0	0	0	0.0348578	0.0965777	0	0	0	0.0260333
NM_001039667.1	ANGPTL4	TSS28785	19:8429010-8439257	1789	0	0	0	0.0742123	0	0	0.0708249	0	0.110861
NM_139314.1	ANGPTL4	TSS28785	19:8429010-8439257	1903	0	0	0	1.38e-05	0	0	1.32e-05	0	1.05e-05
NM_031917.2	ANGPTL6	TSS22526	19:10203012-10213425	1857	0.081355	0.0982249	5.43e-09	0.0953445	0.404205	0.15536	0.270263	0.282218	1.49e-08
NM_021146.2	ANGPTL7	TSS7036	1:11249397-11256038	2238	0.101025	0.0635052	0	0.173372	0	0	0	0	0.0431604
NM_020477.2	ANK1	TSS14915	8:41510743-41655140	7746	0.0661612	0.0854334	0.0659446	0.248797	0.139814	5.01e-54	0.0148357	9.24e-15	3.19e-66
NM_020476.2	ANK1	TSS14915	8:41510743-41655140	8232	3.89e-07	7.3e-07	5.63e-07	5.73e-07	7.74e-07	0.000137398	7.74e-07	9.97e-05	0.00012031
NM_020475.2	ANK1	TSS14915	8:41510743-41655140	8157	2.38e-06	4.22e-06	3.26e-06	4.03e-06	4.77e-06	0.0588412	3.41e-06	0.314793	0.0439287
NM_000037.3	ANK1	TSS14915	8:41510743-41655140	8292	9.24e-08	1.82e-07	1.4e-07	1.22e-07	1.83e-07	1.12e-06	2.39e-07	1.67e-07	1.12e-06
NM_001142446.1	ANK1	TSS17964	8:41510743-41754280	8478	1.15e-09	2.59e-09	2e-09	1.08e-09	1.38e-23	4.73e-13	6.59e-09	1.04e-26	1.88e-91
NM_020480.4	ANK1	TSS4977	8:41510743-41522804	3095	0.0401882	0	0.00467401	4.33e-40	0.0286592	0.0442265	0	0.211297	6.08e-105
NM_001142445.1	ANK1	TSS4977	8:41510743-41522804	3236	4.16e-06	0	6.44e-07	2.2e-44	2.83e-06	2.03e-15	0	4.44e-19	6.28e-118
NM_020478.4	ANK1	TSS4977	8:41510743-41522804	3296	9.54e-08	0	1.66e-08	3.76e-46	6.36e-08	6.6e-21	0	2.35e-26	2.84e-123
NM_020977.3	ANK2	TSS6330	4:113970784-114304896	7988	0	0	0	0	0	0	0.0142791	0.00903036	0
NM_001148.4	ANK2	TSS6330	4:113970784-114304896	14243	0	0	0	0	0	0	8.14e-109	5.15e-109	0
NM_001127493.1	ANK2	TSS6607	4:113739238-114304896	8082	0	0	0	0	0	0	9.83e-05	6.22e-05	0
NM_020987.3	ANK3	TSS10839	10:61786055-62149634	17020	1.68e-98	8.59e-18	6.02e-106	0.0138385	4.4e-27	4.45e-104	1.76e-78	1.67e-28	8.5e-76
NM_001204403.1	ANK3	TSS14666	10:61786055-62493284	9341	0.0479475	0.056411	0.134157	0.295348	0.160007	0.0930619	0.0324599	0.0929493	0.0191558
NM_001204404.1	ANK3	TSS3885	10:61786055-62332714	9584	1.56e-05	1.18e-07	1.57e-05	1.8e-05	8.27e-07	1.54e-05	1.7e-05	5.38e-07	1.34e-05
NM_001149.3	ANK3	TSS4571	10:61786055-61900774	7203	0.157078	2.31e-21	1.7e-65	9.52e-34	5.16e-13	0.0205847	0.0855346	2.39e-08	9.48e-54
NM_144708.3	ANKAR	TSS90	2:190540710-190611376	4416	0.194827	0.183706	0.194196	0.696563	0.578973	0.425341	0.132954	0.28588	0.18728
NM_182703.3	ANKDD1A	TSS25899	15:65204100-65251042	3113	2.1877	2.52862	2.70819	2.30108	5.36878	3.11561	2.92807	2.33907	1.65824
NM_016376.3	ANKFY1	TSS9691	17:4066664-4167274	7959	14.3578	14.0359	17.7241	13.3277	12.4792	12.6488	7.97811	10.5486	6.53936
NM_020740.2	ANKFY1	TSS9691	17:4097755-4167274	1927	0.762031	0.553726	0.639042	0.354347	0.597857	0.218515	0.469593	0.0942043	3.71e-08
NM_054027.4	ANKH	TSS3033	5:14704908-14871887	8207	1.85718	1.83571	1.40433	3.23846	3.53218	0.91965	1.13277	2.03418	0.875517
NM_001197030.1	ANKHD1	TSS23347	5:139781398-139852062	2065	4e-79	1.67e-84	1.5e-59	3.38e-52	2.05e-61	4.96e-61	1.37e-59	1.47e-65	1.37e-83
NM_024668.3	ANKHD1	TSS23347	5:139781398-139852062	2175	2.95737	3.21421	1.99185	3.02816	4.35245	2.70227	4.57254	4.0938	4.15946
NM_017978.2	ANKHD1	TSS23347	5:139781398-139852062	2142	0.000284754	0.000186008	0.000130654	7.58e-05	0.000195654	8.2e-05	0.00010908	8.2e-05	0.000254809
NM_017747.2	ANKHD1	TSS23347	5:139781398-139919441	8221	22.4714	18.3494	18.7875	27.3739	25.2416	20.7716	18.7399	20.424	17.7738
NM_020690.5	ANKHD1-EIF4EBP3	TSS23347	5:139781398-139929163	8349	10.9482	11.9466	6.46708	10.2675	10.6837	6.07622	10.2641	9.18284	10.9537
NM_019004.1	ANKIB1	TSS24650	7:91875547-92030698	6081	5.47819	3.57526	2.85195	7.20568	3.92648	3.04709	3.46696	3.85507	2.62367
NM_178510.1	ANKK1	TSS28446	11:113258512-113271140	2543	0	0	0.0437655	0.0502344	0	0.127811	0	0.0303191	0
NM_152363.4	ANKLE1	TSS27737	19:17392453-17398454	3217	0.749431	0.0856547	0.339547	1.94867	0.269952	0.330532	0.483529	0.611586	0.29107
NM_015114.1	ANKLE2	TSS7708	12:133302253-133338451	4458	16.0108	9.97361	9.69792	20.773	15.5924	11.745	14.0854	14.605	8.69451
NM_017844.2	ANKMY1	TSS1660	2:241418838-241497405	2466	1.08541	0.575008	0.192548	2.13087	1.07263	0.298895	0.60597	1.00352	0.781684
NM_016552.2	ANKMY1	TSS1660	2:241418838-241497405	3242	0.67892	0.166812	0.395532	1.27482	0.754734	0.269321	0.434445	1.46956	0.226674
NM_020319.2	ANKMY2	TSS17080	7:16639400-16685442	2555	3.31991	1.20822	2.3077	8.89597	3.18477	1.99212	2.76638	2.35279	1.17574
NM_023039.4	ANKRA2	TSS22710	5:72848024-72861511	2198	8.34766	6.99658	6.52296	14.031	9.88195	7.09975	7.42668	8.1126	6.12003
NM_017664.2	ANKRD10	TSS405	13:111530886-111567416	2495	17.3493	15.7249	22.6106	29.5429	23.4473	13.1801	13.5099	16.3448	12.6408
XR_109155.1	ANKRD10-IT1	TSS17061	13:111551119-111553567	1320	4.70727	5.1058	4.41603	6.23034	5.85149	2.32851	3.62804	3.95154	2.68143
NM_013275.4	ANKRD11	TSS13407	16:89334034-89556969	9304	17.6717	15.7886	11.6083	22.3314	18.1545	16.1414	20.0823	19.2023	16.2353
NM_001204056.1	ANKRD12	TSS24817	18:9137560-9285983	11341	1.35e-05	7.86e-05	4.29e-05	0.6162	0.905841	0.892408	0.678886	2.46e-05	3.79e-05
NM_001083625.2	ANKRD12	TSS7956	18:9136750-9285983	11243	18.6599	18.9758	14.4092	18.062	18.6275	15.3886	10.5171	11.7303	10.9036
NM_015208.4	ANKRD12	TSS7956	18:9136750-9285983	11312	3.64e-05	2.35654	1.90202	2.21571	5.07965	1.29521	2.6581	0.797144	0.586718
NM_033121.1	ANKRD13A	TSS15476	12:110437234-110477237	3910	152.844	142.458	129.97	131.048	120.443	140.756	143.883	136.186	83.1469
NM_152345.4	ANKRD13B	TSS23156	17:27920526-27941779	3173	0	0	0.034459	0.158209	0.0547922	0.100632	0.037747	0.0477437	0.0295393
NM_030816.4	ANKRD13C	TSS18215	1:70724684-70820417	5667	1.29514	0.424768	0.972885	3.47891	1.21972	0.528166	0.655825	1.01097	0.256611
NR_030767.1	ANKRD13D	TSS11610	11:67056815-67069955	2223	26.4065	29.3701	27.6747	44.2939	33.802	34.7777	33.1812	33.6848	37.2261
NM_207354.2	ANKRD13D	TSS4270	11:67056761-67069955	2140	103.586	81.7405	111.017	179.062	106.703	99.6378	103.611	119.9	73.76
NM_019046.2	ANKRD16	TSS19353	10:5903688-5931860	2628	9.77e-43	0	0.10733	0.368535	0.268571	0.0411057	1.28e-41	0.204124	2.23e-37
NM_001009943.2	ANKRD16	TSS19353	10:5920049-5931860	1593	0.296278	0	8.65e-08	4.5e-09	5.56e-06	0	0.242617	0.00113253	0.063274
NM_001009941.2	ANKRD16	TSS19353	10:5920049-5931860	1672	2.26e-05	0	0.171697	0.0317764	1.54e-07	0	2.44e-05	4.91e-09	1.91e-05
NM_198889.1	ANKRD17	TSS8187	4:73940501-74124502	8622	3.67262	3.11821	0.860074	4.61487	1.84644	1.83738	3.30847	2.98846	3.69883
NM_032217.3	ANKRD17	TSS8187	4:73940501-74124502	9375	6.27384	6.03193	6.50703	6.70922	7.97643	5.19401	4.08963	4.95102	8.71347
NM_147195.2	ANKRD18A	TSS24884	9:38571360-38620360	3738	0.174204	0.109507	0.0868199	1.1294	0.13805	0.225373	0.317013	0.080194	0
NR_026868.1	ANKRD19P	TSS3558	9:95571892-95600739	2307	0.683899	0.399199	0.779068	1.22955	0.929079	0.900581	0.986749	0.877026	0.667841
NM_001129981.1	ANKRD2	TSS10170	10:99332255-99343641	1352	0	0.225561	0.178831	0.205264	0	1.67e-06	0.293849	0.309731	0.0766447
NM_020349.2	ANKRD2	TSS10170	10:99332255-99343641	1451	0	1.47e-05	1.17e-05	1.34e-05	0.261682	0.320406	1.27e-05	8.16e-06	9.65e-06
NM_032250.3	ANKRD20A1	TSS27439	9:67926760-67969840	3511	0.0465462	0.0455147	0.00773257	0.053253	0.0540994	0	0	0.00428546	0.00883812
NM_001012421.1	ANKRD20A2	TSS5613	9:42368302-42411410	3511	0.0155154	0.0325105	0.00773257	0.065087	0.0295088	0	0	0.00428546	0.00883812
NM_001012419.1	ANKRD20A3	TSS16821	9:43089971-43133544	3964	0.0272859	0.0628916	0	0.0572322	0.0259476	0	0	0.00376829	0
NM_001098805.1	ANKRD20A4	TSS4289	9:69381980-69425109	3517	0.0309745	0.0324515	0.00771854	0.0206719	0.0540013	0	0	0.00427769	0.00882209
NR_040113.1	ANKRD20A5P	TSS19352	18:14179095-14227049	3707	0	0.165716	0.0291965	0.067024	0.139274	0	0.0319824	0.0606787	0.0250282
NR_003366.2	ANKRD20A8P	TSS13722	2:95426672-95522820	3670	0	0	0.00737719	0.0084676	0.0281526	0	0	0.00408851	0
NR_027995.1	ANKRD20A9P	TSS16523	13:19408542-19446109	37567	0.0795106	0.0742251	0.0649056	0.0261401	0.0492484	0.068503	0.0749405	0.0331315	0.077309
NM_144590.2	ANKRD22	TSS1398	10:90579655-90611732	3986	4.20467	19.5054	3.35009	2.29664	2.1927	4.44828	5.12102	2.67784	7.9503
NM_144994.7	ANKRD23	TSS5815	2:97503650-97509758	2582	0.3023	0.488647	0.559596	1.1858	0.616013	0.335224	0.518685	0.834975	0.811805
NM_133475.1	ANKRD24	TSS4651	19:4183350-4224811	4026	0.0536851	0.0337471	0	0.0307103	0	0.0260453	0.0879257	0.0741411	0
NM_014915.2	ANKRD26	TSS27135	10:27293044-27389427	6779	0.280666	0.215637	0.186505	0.26759	0.543686	0.196683	0.238351	0.323009	0.106585
NR_026556.1	ANKRD26P1	TSS23065	16:46503248-46603009	6123	0	0	0	0	0	0	0	0	0.0148013
NM_032139.2	ANKRD27	TSS27197	19:33087906-33166102	4453	6.08354	4.27944	3.85005	13.5612	5.35662	4.28659	4.08562	5.92612	3.50666
NM_001195099.1	ANKRD28	TSS1735	3:15708742-15798058	6074	2.11e-09	0.716302	0.0224553	1.32302	4.47552	0.997001	1.32541	1.22612	1.09165
NM_015199.3	ANKRD28	TSS21697	3:15708742-15901053	6339	3.17496	3.8946	1.89415	3.97019	1.22682	2.62967	1.26792	1.33661	3.639
NM_001195098.1	ANKRD28	TSS24296	3:15708742-15839691	6383	0.000324044	0.000406099	2.6e-05	1.14189	0.000514931	9.04e-05	0.000354173	0.000223279	0.000277142
NM_001164443.1	ANKRD31	TSS20209	5:74364121-74532703	6036	0	0	0	0	0	0	0	0.0242803	0
NM_032290.3	ANKRD32	TSS16843	5:93954390-94031573	3813	4.77617	6.54084	4.05226	2.99239	4.4608	4.79982	3.94225	3.67102	2.79355
NM_001164440.1	ANKRD33B	TSS19825	5:10564434-10657928	9333	6.23112	3.06299	2.79772	11.6119	1.93958	3.00668	3.05241	2.89948	3.39598
NM_001039888.2	ANKRD34A	TSS3258	1:145470507-145475647	3612	0.210766	0.0757085	0.0600238	0.447823	0.0954421	0.0876453	0.131502	0.207911	0.102909
NM_001004441.2	ANKRD34B	TSS21789	5:79852573-79866304	3935	1.6499	1.65944	0.137047	1.60449	1.15494	3.38856	4.00829	1.66146	2.60807
NM_001146341.1	ANKRD34C	TSS9183	15:79575145-79590581	5424	0	0.0246981	0	0	0	0	0	0	0
NM_144698.3	ANKRD35	TSS4668	1:145549208-145568526	3363	0	0	0	0.0743373	0	0	0	0.0224332	0
NM_001164315.1	ANKRD36	TSS10127	2:97779232-97930258	6269	0.367686	0.175341	0.303306	0.751074	0.477813	0.0984179	0.213807	0.200391	0.0722232
NM_025190.3	ANKRD36B	TSS23924	2:98121260-98206428	5986	0.288168	0.172785	0.212112	0.656	0.515278	0.0774302	0.175877	0.18572	0.0530334
NR_026844.1	ANKRD36BP1	TSS20919	1:168214802-168216668	1866	3.77355	3.73313	1.66485	4.45883	5.88273	1.62065	1.95879	3.28917	1.58573
NR_015424.1	ANKRD36BP2	TSS22928	2:89065418-89106110	1731	0	0	0.13427	0.0770583	0.640498	0.0653528	0	0.197662	0.0575503
NM_181726.2	ANKRD37	TSS16750	4:186317839-186321390	934	1.69564	0.227948	0.200655	1.2358	0.629395	0.897402	1.34999	0.504837	1.28897
NM_016466.5	ANKRD39	TSS11029	2:97513721-97523756	900	0.594033	0.373416	1.03619	2.3787	1.41224	0.144097	1.45936	3.07643	0.253787
NM_052855.3	ANKRD40	TSS19851	17:48770550-48785270	4169	1.99221	0.715617	1.21209	4.20334	1.55825	0.67782	1.27124	1.89377	0.464252
NM_182603.2	ANKRD42	TSS1027	11:82905290-82960013	2562	0.740401	0.65707	0.434119	0.946743	0.552224	0.464853	0.427988	0.541334	0.223284
NM_001195144.1	ANKRD44	TSS21980	2:197851385-198175521	6104	68.2957	77.1097	55.0047	72.1162	69.8314	66.4942	48.0517	59.2416	46.3015
NM_153697.2	ANKRD44	TSS21980	2:197964194-198175521	1638	1.6912	0.695201	0.614405	0.317793	1.89561	0.80827	0.831857	0.556655	0.603721
NM_198401.2	ANKRD46	TSS28438	8:101532999-101572012	2779	1.43545	0.701821	0.635912	2.55467	1.8327	0.58034	0.653052	0.688337	0.0681404
NM_017704.2	ANKRD49	TSS10156	11:94227152-94232744	1905	13.9007	14.4622	12.4701	23.3715	15.2624	11.9631	12.1422	11.435	7.38471
NM_198798.1	ANKRD5	TSS6385	20:10015696-10037407	3759	0.0864958	0.108744	0.0286779	0.429269	0.182835	0.055923	0.0314143	0.239096	0.0245836
NM_022096.4	ANKRD5	TSS6385	20:10015696-10037407	3823	8.91e-05	0.000112058	8.92e-05	3.33e-06	0.00013917	8.53e-05	9.77e-05	6.14e-05	7.65e-05
NM_020337.2	ANKRD50	TSS25361	4:125585202-125633887	8798	1.25168	1.50887	0.957321	1.0643	0.888533	1.01034	1.31526	1.2271	1.09035
NM_001167882.1	ANKRD50	TSS25361	4:125585206-125633887	7519	0.000729861	0.129874	0.146279	3.5e-05	0.910527	0.498958	2.92e-06	6.27e-06	8.31e-05
NM_173595.3	ANKRD52	TSS24866	12:56631590-56652143	8656	2.98329	1.95157	1.89781	5.7996	4.26699	1.97686	2.92633	3.65109	1.28491
NM_001115116.1	ANKRD53	TSS11911	2:71205574-71212629	1993	0	0	0.114525	0.0657194	0.0910413	0.111484	0	0.0793383	0.098174
NM_024933.3	ANKRD53	TSS11911	2:71205574-71212629	2120	0	0	1.12e-05	1.27e-05	1.8e-05	1.09e-05	0	7.75e-06	9.59e-06
NR_036556.1	ANKRD54	TSS21818	22:38226861-38240353	2094	7.63e-05	0.468469	1.1303	7.14e-05	2.75763	1.25857	1.5e-05	0.731836	0.457825
NM_138797.2	ANKRD54	TSS21818	22:38226861-38240353	2099	1.89797	0.0100234	0.00782941	3.97073	7.16e-05	0.00761989	0.947375	1.06754	0.00675576
NM_024669.2	ANKRD55	TSS863	5:55395506-55529186	2500	4.07064	2.1933	2.40772	10.6962	1.20525	2.51741	3.51661	2.14675	2.44619
NM_023016.3	ANKRD57	TSS23891	2:110371910-110376564	4654	0.115245	0.0579556	0.0459488	0.0527404	0.0365309	0.0223644	0.100666	0.0318316	0.0196944
NM_001105576.2	ANKRD58	TSS17331	X:118892575-118894165	1590	5.93893	10.9198	6.73365	7.72895	4.00041	7.49129	6.40348	6.92034	4.50366
NM_001242813.1	ANKRD6	TSS26749	6:90142896-90343553	5250	1.34e-10	0.000178666	3.63e-12	1.9e-28	2.27e-17	0.00071867	7.26e-09	1.52e-06	1.7814
NM_014942.4	ANKRD6	TSS26749	6:90142896-90343553	5340	1.54554	1.73e-29	2.5e-05	1.53393	1.71671	1.73e-12	0.000340816	6.85e-05	5.67e-05
NM_001242809.1	ANKRD6	TSS26749	6:90142896-90343553	5355	1.38906	0.225158	1.71398	2.79413	0.000105177	1.51627	4.05289	2.48104	1.6688
NM_001242814.1	ANKRD6	TSS3750	6:90276556-90343553	4961	0.000291321	1.34067	3.12e-05	4.07e-59	0.509424	0.563786	5.35e-06	7.61e-11	2.12e-12
NM_001242811.1	ANKRD6	TSS6634	6:90272036-90343553	5738	6.16e-30	3.09e-19	3.81e-16	9.18e-116	2.36e-21	6.9e-38	2.35e-36	4.62e-24	5.62e-21
NR_040115.1	ANKRD62P1-PARP4P3	TSS28368	22:17134597-17156430	1539	0	0	0.0768365	0	0	0	0	0.0532294	0
NM_001190479.1	ANKRD63	TSS1796	15:40573644-40574787	1143	0	0	0	0.251278	0.174049	0.106554	0	0	0
NM_001099407.1	ANKRD64	TSS15572	20:18364010-18447829	3500	0.186807	0.039143	0.24827	0.712415	0.34542	0.0604195	0.135979	0.107495	0.026603
NM_152326.2	ANKRD9	TSS3239	14:102973197-102976128	1626	0.289395	0	0	0.331095	0.114667	0	0.0789955	0.299749	0.309094
NM_015245.2	ANKS1A	TSS15908	6:34857037-35059190	6351	6.75514	4.92787	4.73822	8.62538	5.60432	5.32452	5.82774	6.04664	5.14488
NM_020140.3	ANKS1B	TSS17217	12:99128568-99548577	2321	0	0	0	0	7.74308000000113e-312	0	0	0	1.56e-67
NM_001204070.1	ANKS1B	TSS17217	12:99137751-99548577	3353	0	0	0	4.49e-57	0	0	0	0	0
NM_001204069.1	ANKS1B	TSS17217	12:99137751-99548577	3425	0	0	0	9.71e-67	0	0	0	0	0
NM_001204068.1	ANKS1B	TSS17217	12:99137751-99548577	3549	0	0	0	6.85e-83	0	0	0	0	0
NM_181670.3	ANKS1B	TSS17217	12:99137751-99548577	3605	0	0	0	5.46e-90	0	0	0	0	0
NM_001204066.1	ANKS1B	TSS18761	12:99137751-99548645	2973	0	0	0	0.0424156	0	0	0	0	0
NM_001204081.1	ANKS1B	TSS20771	12:99128568-99288674	2005	0	0	6.93e-307	0	6.38e-259	0	0	0	0.0809593
NM_001204080.1	ANKS1B	TSS20771	12:99137751-99288674	3037	0	0	0	7.25e-12	0	0	0	0	0
NM_001204079.1	ANKS1B	TSS20771	12:99137751-99288674	3109	0	0	0	1.35e-22	0	0	0	0	0
NM_001204065.1	ANKS1B	TSS20771	12:99137751-99288674	3109	0	0	0	1.35e-22	0	0	0	0	0
NM_001204067.1	ANKS1B	TSS20798	12:99137751-99548868	3067	0	0	0	2.28e-16	0	0	0	0	0
NM_001242929.1	ANKS3	TSS21498	16:4746510-4784378	2272	0.234325	0.111136	0.5447	1.23266	0.944849	0.192813	0.379701	0.401936	6.83e-07
NR_040252.1	ANKS3	TSS21498	16:4746510-4784378	2667	0.0321179	0.326058	5.65e-07	1.89e-06	9.82e-07	5.69e-07	6.64e-07	0.022178	0.10687
NM_133450.3	ANKS3	TSS818	16:4746510-4784163	2664	0.230121	8.87e-14	6.22e-07	0.659652	1.08e-06	6.22e-07	7.29e-07	0.158903	2.3e-10
NM_173551.3	ANKS6	TSS8355	9:101494290-101558794	7147	0.0738268	0.11138	0.147175	0.439216	0.304225	0.0286536	0.112853	0.224307	0.0504653
NM_001144960.1	ANKUB1	TSS4351	3:149478886-149510610	2476	1.08495	0.341005	0.0450597	0.827519	0.931426	0.307044	0.296155	0.405804	0.0386266
NM_018089.2	ANKZF1	TSS13339	2:220094478-220101391	2579	11.3084	10.5848	14.9102	11.321	11.2228	13.3626	23.1114	13.5982	9.60575
NM_001042410.1	ANKZF1	TSS9570	2:220094609-220101391	2506	7.87353	3.10146	0.00257493	17.9246	15.1494	4.17789	5.3335	10.0302	5.22316
NM_018685.2	ANLN	TSS1962	7:36429431-36493400	4770	0.067388	0.0564812	0.156729	0.205595	0.106805	0.043591	0.392421	0.108576	0.0191933
NM_001204833.1	ANO10	TSS21077	3:43407817-43663560	2401	7.36e-08	1.52e-18	4.4e-06	2.72e-05	5.24e-06	9.96e-12	5.27e-12	1.03e-17	2.63e-16
NM_001204832.1	ANO10	TSS21077	3:43407817-43663560	2536	8.38e-07	6.27e-13	1.62e-05	1.23e-05	0.950752	7.9e-05	1.26127	1.41e-19	7.4e-13
NM_001204834.1	ANO10	TSS21077	3:43407817-43663560	2164	1.14e-05	1.68077	1.44e-06	1.0181	0.70897	1.43532	0.414659	0.00101278	0.202221
NM_001204831.1	ANO10	TSS21077	3:43407817-43663560	2737	5.86e-06	1.25e-05	1.89e-10	5.26e-13	9.07e-12	0.47469	9.51e-22	7.24e-37	1.45e-34
NM_018075.3	ANO10	TSS21077	3:43407817-43663560	2734	5.60067	4.31148	5.17799	1.85847	5.90787	7.23448	8.97458	9.52753	11.7032
NM_020373.2	ANO2	TSS27874	12:5671816-6055398	3717	0	0	0	0.0334164	0	0	0	0	0
NM_213599.2	ANO5	TSS28892	11:22214721-22304913	6661	0.00793337	0.00997401	0.023723	0.00907649	0	0.00769773	0	0.00547814	0
NM_001142649.1	ANO5	TSS28892	11:22214721-22304913	6658	0.00794812	0.00999256	0.0237671	0.00909338	0	0.00771205	0	0.00548833	0
NM_001142678.1	ANO6	TSS10960	12:45686465-45826134	5955	0.502267	5.38e-06	0.0615409	2.7899	0.00585227	1.40124	0.552877	1.48682	0.463097
NM_001025356.2	ANO6	TSS13612	12:45609769-45826134	6108	2.67138	1.681	1.96537	1.24783	0.407968	2.36e-05	0.731755	0.926054	0.572673
NM_001204803.1	ANO6	TSS13612	12:45609769-45826134	6171	0.000104523	0.000181953	1.69e-07	1.83663	2.55918	2.78e-07	0.000166403	0.00010458	0.000130228
NM_001142679.1	ANO6	TSS13612	12:45609769-45834187	3591	3.56e-219	2.42e-109	7.30720125805329e-318	2.49e-127	9.03e-219	2.98e-104	3.09e-216	1.53e-141	2.62e-194
NM_001142680.1	ANO6	TSS20206	12:45609875-45834187	3448	1.75e-227	1.15e-108	7.62993975988616e-318	2.86e-129	7.35e-238	2.05e-96	1.93e-201	2.53e-150	3.49e-208
NM_001001891.3	ANO7	TSS14679	2:242127923-242164791	4128	0.104575	0	0.052118	0.0299108	0.165743	0.101469	0.114182	0.126369	0.0446772
NM_020959.2	ANO8	TSS27411	19:17434031-17445638	4152	0.415752	0.522693	0.466206	1.2486	0.617751	0.252127	0.312089	0.699768	0.133215
NM_001012302.2	ANO9	TSS9899	11:417929-442011	2875	1.30686	0.628213	1.41757	1.93493	1.64483	0.186477	0.75543	1.80483	0.164214
NM_006305.3	ANP32A	TSS1221	15:69070873-69113261	2467	120.637	94.3216	137.551	111.122	136.603	150.369	190.072	121.882	116.032
NR_026808.1	ANP32A-IT1	TSS16954	15:69096159-69099440	3281	3.50228	3.89993	2.02807	2.48048	2.53752	2.33023	1.60245	2.09594	1.68152
NR_003144.1	ANP32AP1	TSS18604	15:35529526-35530264	738	16.3045	12.4454	15.6713	17.6545	15.3817	16.1969	26.5976	23.1202	18.5753
NM_006401.2	ANP32B	TSS6058	9:100745488-100778225	1617	14.9264	9.47445	14.1523	37.9863	20.6567	9.67892	13.5152	17.7984	6.47029
NM_012403.1	ANP32C	TSS9554	4:165118158-165118863	705	6.83264	5.20615	6.19137	8.88314	5.57867	8.2369	10.5123	8.93573	6.54584
NM_001136478.2	ANP32E	TSS2020	1:150190716-150208504	3330	7.64e-05	1.28e-07	1.64e-05	1.47e-05	0.000406165	4.26e-06	4.28e-05	5.46e-13	7.19e-16
NM_030920.3	ANP32E	TSS2020	1:150190716-150208504	3453	4.12381	5.17365	4.11043	9.98046	7.20839	3.99876	6.23448	5.27809	5.12766
NM_001136479.1	ANP32E	TSS21193	1:150190716-150207026	3129	4.12117	0.869814	3.02359	5.91452	1.76e-09	2.0949	3.30377	7.37e-05	0.000198795
NM_001150.2	ANPEP	TSS12209	15:90328125-90358072	3650	284.532	245.974	343.921	253.853	251.826	372.899	316.703	377.518	356.481
NM_018153.3	ANTXR1	TSS5235	2:69240275-69373497	2347	0	0	0	0	0	0	0	0	0.0409586
NM_032208.2	ANTXR1	TSS5235	2:69240275-69476459	5893	0	0	0.0179653	0	0	0	0	0	0
NM_058172.5	ANTXR2	TSS21230	4:80822770-80994477	8042	36.114	36.1208	29.5706	38.8439	31.293	32.3104	30.8122	27.8879	19.3207
NM_001145794.1	ANTXR2	TSS21230	4:80898660-80994477	2305	18.0706	15.438	4.70587	7.82608	9.47577	9.43065	6.84443	16.7076	11.0721
NR_003601.1	ANTXRL	TSS6495	10:47658233-47701446	2129	0.0533819	0	0	0	0	0	0.058286	0	0
NM_174890.2	ANUBL1	TSS14018	10:46111038-46168251	3700	0.240193	0.901353	0.478482	1.64168	0.761174	0.698422	1.04423	0.662645	0.820107
NM_001128324.1	ANUBL1	TSS14018	10:46111038-46168251	3271	2.30287	0.739321	1.55586	1.30595	1.67795	1.37918	0.965167	1.00065	1.18086
NM_000700.1	ANXA1	TSS13124	9:75766780-75785307	1399	189.477	160.977	80.2176	531.153	130.966	75.4125	102.831	148.985	93.2083
NM_001157.2	ANXA11	TSS8320	10:81914879-81965328	2485	87.6463	70.5396	80.2822	120.485	81.6963	113.876	89.053	95.8895	79.5869
NM_145868.1	ANXA11	TSS8320	10:81914879-81965328	2534	114.628	104.084	126.942	171.327	122.18	119.716	188.824	153.435	149.677
NM_145869.1	ANXA11	TSS8320	10:81914879-81965328	2730	12.6784	7.64956	8.12761	4.94312	4.52904	5.45773	8.0359	6.11385	4.18713
NM_001002858.2	ANXA2	TSS8125	15:60639349-60690185	1626	2.63e-05	2.85e-26	2.58e-05	2.74e-05	3.28e-05	2.52e-05	2.41e-05	1.43e-05	1.67e-05
NM_004039.2	ANXA2	TSS8125	15:60639349-60690185	1554	8.48412	0.012859	7.1245	10.5113	10.6314	2.34896	4.57753	9.02692	2.11675
NM_001136015.2	ANXA2	TSS8125	15:60639349-60690185	1659	9.71e-08	1.02e-36	1.02e-07	9.23e-08	1.19e-07	1.61e-07	9.54e-08	3.91e-08	9.28e-08
NM_001002857.1	ANXA2	TSS8125	15:60639349-60690185	1635	3.82442	4.59746	1.27051	10.2377	7e-06	1.23751	5.27e-06	2.82e-06	4e-06
NR_001562.2	ANXA2P1	TSS8598	4:154228620-154229963	1343	0.678189	0.397896	0.135199	0.620728	0.286634	0.263218	0.39493	0.280981	0
NR_003573.1	ANXA2P2	TSS5270	9:33624222-33625532	1310	14.5297	6.61594	7.2413	22.3774	12.2523	4.11194	5.59325	7.97494	2.50686
NM_005139.2	ANXA3	TSS20960	4:79472741-79531605	1618	98.8081	254.942	242.231	43.6199	93.7542	191.57	93.2678	88.7527	465.892
NM_001153.3	ANXA4	TSS2207	2:69969126-70053596	2142	8.16548	5.26624	4.43947	11.4652	5.79853	4.83609	5.5578	6.00455	4.84768
NM_001154.3	ANXA5	TSS2569	4:122589151-122618147	1599	59.5207	117.114	79.9861	68.519	36.9393	47.9484	71.3508	90.4509	48.1478
NM_001193544.1	ANXA6	TSS21812	5:150480266-150521216	2869	5.32177	0.000234618	2.09429	0.00110597	0.0059172	4.74e-05	0.000260166	3.37431	0.000104281
NM_001155.4	ANXA6	TSS23444	5:150480266-150537443	2992	15.0175	8.84145	14.9543	44.189	21.0614	7.10959	12.9049	16.7082	7.23602
NM_001156.3	ANXA7	TSS22007	10:75135188-75173841	2138	36.0557	23.9142	25.3698	50.6369	47.6634	29.5923	44.872	38.0832	29.8728
NM_004034.2	ANXA7	TSS22007	10:75135188-75173841	2204	1.20228	4.24e-06	0.561656	8.93e-06	1.72e-05	5.2e-06	0.758916	4.35e-06	5.07e-06
NM_001040084.1	ANXA8	TSS20727	10:48255224-48271369	2042	0.0745565	0	0.0371575	0.117287	0	0	0.162812	0	0
NM_001098845.1	ANXA8L1	TSS25089	10:47157988-47174040	1954	0.137059	0	0.0390328	0.0896043	0	0	0.106893	0	0
NM_001630.2	ANXA8L2	TSS8908	10:47746919-47763041	2030	0.0750482	0	0.0374025	0.182457	0	0	0.163886	0	0
NM_003568.2	ANXA9	TSS10133	1:150954498-150968114	1824	11.1075	11.0919	6.64293	14.233	11.9711	8.74526	8.45492	12.4472	7.42999
NM_001177507.1	AOAH	TSS15585	7:36552548-36764154	2342	0.00246712	7.71808	14.3745	13.7191	20.5303	23.5026	7.79025	20.4083	12.641
NM_001637.3	AOAH	TSS15585	7:36552548-36764154	2438	42.477	54.5093	48.7349	35.4574	30.1606	45.293	49.7493	50.9223	48.5819
NM_001177506.1	AOAH	TSS15585	7:36552548-36764154	2557	18.0728	12.633	20.2268	17.8948	16.4297	12.9139	18.5622	16.6747	15.7921
NM_001158.3	AOC2	TSS3034	17:40996608-41002724	2584	3.14732	1.71785	1.89304	3.72571	5.54211	1.24e-05	2.26495	5.09339	3.83e-06
NM_009590.2	AOC2	TSS3034	17:40996608-41002724	2665	13.7719	10.037	15.1383	15.2536	21.424	19.7167	19.0402	22.7344	11.1949
NM_003734.2	AOC3	TSS20059	17:41003200-41010141	4026	10.8176	7.89682	11.0099	11.5624	15.2518	11.3557	14.3612	15.6808	7.68347
NR_002773.1	AOC4	TSS6260	17:41019161-41021234	2073	1.04475	0.691306	1.17839	0.471824	1.17652	0.853657	1.20077	1.02517	0.51682
NM_001159.3	AOX1	TSS5805	2:201450730-201536218	4934	0.0216828	0	0.0216126	0	0.068731	0	0	0	0
NR_001557.4	AOX2P	TSS9701	2:201560445-201658946	3738	0	0	0	0.066435	0.0460166	0	0	0	0
NM_001128426.1	AP1AR	TSS14522	4:113152894-113191211	2809	0.000239461	4.77e-05	0.000749002	1.89385	9.51e-06	4.01e-06	0.774585	2.88e-06	3.62e-06
NM_018569.4	AP1AR	TSS14522	4:113152894-113191211	2908	1.55641	1.43194	1.7401	3.1e-05	2.70785	1.17885	2.99e-05	1.07489	1.58961
NM_001166019.1	AP1B1	TSS7002	22:29723668-29784572	4088	8.01e-05	7.62e-05	5.95e-05	3.76e-05	9.8e-05	2.92481	9.66e-05	2.5444	3.45e-05
NM_145730.2	AP1B1	TSS7002	22:29723668-29784572	4148	7.12691	4.61084	5.10749	12.5582	8.20372	2.11693	6.20542	5.91808	4.48944
NM_001127.3	AP1B1	TSS7002	22:29723668-29784572	4178	3.3e-13	2.4e-17	7.28e-18	1.51e-10	6.52e-12	1.29e-05	5.66e-14	4.79e-06	1.97e-07
NM_001128.5	AP1G1	TSS13496	16:71762902-71842976	6841	22.3822	23.8283	17.1979	24.3701	25.6322	23.5008	18.6361	19.2419	21.1308
NM_001030007.1	AP1G1	TSS13496	16:71762902-71842976	6850	0.000190849	9.23e-05	0.000209711	0.000309941	0.000373721	0.000294241	0.000678787	5.71e-05	8.16e-05
NM_003917.2	AP1G2	TSS9696	14:24028776-24037279	2876	33.9273	28.4039	31.9791	74.2615	30.753	26.097	25.4652	31.2012	28.3655
NM_032493.3	AP1M1	TSS16974	19:16308664-16346156	2355	30.7676	22.4552	23.9914	61.3037	29.8977	31.5099	33.8936	32.5152	26.7686
NM_001130524.1	AP1M1	TSS16974	19:16308664-16346156	2391	0.739413	1.97e-05	1.27e-05	1.61e-05	1.26e-05	8.86e-06	9.77e-06	8.48e-06	8.59e-06
NM_005498.4	AP1M2	TSS14843	19:10683346-10697991	1751	0.797747	0.835788	0.596373	0.912695	1.26437	0.645044	0.290345	1.23943	0.113606
NM_001283.3	AP1S1	TSS22730	7:100797685-100804557	1297	1.13104	1.42196	1.40922	2.04885	1.34445	0.548721	1.7495	1.88742	1.12749
NM_003916.3	AP1S2	TSS3964	X:15843928-15873100	2283	19.025	10.6857	14.7767	22.8971	22.8694	19.1312	23.8753	20.6952	24.384
NM_001039569.1	AP1S3	TSS22101	2:224620046-224702319	4002	0.486224	0.611292	0.16155	0.154524	0.0856252	0.0786304	0.0294941	0.186526	0.0692427
NM_130787.2	AP2A1	TSS9872	19:50270179-50310369	3433	37.8111	29.0942	28.3159	38.1424	42.2427	31.0638	35.4838	41.372	30.8865
NM_014203.2	AP2A1	TSS9872	19:50270179-50310369	3499	1.03e-05	1.57e-05	1.28e-05	1.37e-05	2e-05	1.9e-05	0.649385	1.15e-05	1.09e-05
NM_001242837.1	AP2A2	TSS23913	11:925808-1012245	4656	1.35607	9.22e-05	2.84349	3.70813	6.97253	0.627183	5.53e-05	0.562409	2.32e-05
NM_012305.3	AP2A2	TSS23913	11:925808-1012245	4653	4.82155	5.1881	2.18711	10.1632	0.0017406	4.45027	6.16714	6.87156	5.65353
NM_001282.2	AP2B1	TSS19067	17:33914281-34053436	5721	11.1855	0.0791124	0.000730698	0.00240602	0.0118109	0.0306087	8.58017	3.26411	4.09715
NM_001030006.1	AP2B1	TSS19067	17:33914281-34053436	5763	7.4185	14.3342	13.2095	26.1448	16.0382	15.0753	5.39154	12.1618	8.82628
NM_001025205.1	AP2M1	TSS21221	3:183892633-183901879	1934	69.9384	51.0237	50.4034	106.325	76.4721	60.8848	85.6415	78.0197	71.5892
NM_004068.3	AP2M1	TSS21221	3:183892633-183901879	1940	5.1e-05	5.66e-05	3.58e-05	9.73e-05	5.13e-05	2.35e-05	4.13e-05	2.35235	3.43e-05
NM_021575.2	AP2S1	TSS10509	19:47341422-47354203	776	4.5e-06	1.04681	9.8e-07	2.48e-06	1.02e-06	1.18555	1.33e-06	1.08e-06	8.04e-07
NM_004069.3	AP2S1	TSS10509	19:47341422-47354203	890	19.2887	13.1484	17.574	32.24	22.2118	12.7577	15.9601	23.5167	13.9061
NM_003664.3	AP3B1	TSS14186	5:77298149-77590528	3986	18.5006	14.2898	12.0053	13.2212	15.2199	12.7921	14.4985	14.7793	14.7648
NM_004644.3	AP3B2	TSS24775	15:83328032-83378635	3705	0.0586163	0.221081	0.467412	0.0670624	0.371609	0.199064	0.92802	0.870226	0.20034
NM_001077523.1	AP3D1	TSS12271	19:2100992-2151556	4741	6.83887	2.86263	4.9802	7.18476	7.52136	4.95608	5.30188	6.19091	5.82159
NM_003938.5	AP3D1	TSS12271	19:2100993-2151556	4863	11.1715	12.545	10.9708	15.0159	13.1911	10.8093	13.1046	14.5534	10.94
NM_012095.4	AP3M1	TSS9084	10:75880014-75910826	5127	7.1051	3.62794	3.18311	6.60501	6.40515	5.2149	7.04635	4.73303	3.29293
NM_207012.2	AP3M1	TSS9084	10:75880014-75910826	5253	1.2172	1.31448	0.540592	2.46011	4.98e-05	3.07e-05	0.714291	1.51425	1.8e-05
NM_006803.3	AP3M2	TSS7903	8:42010463-42028701	3611	1.05404	0.908641	1.11067	1.60538	1.43189	0.759718	1.44684	0.0244527	0.360199
NM_001134296.1	AP3M2	TSS7903	8:42010463-42028701	3670	0.000100511	0.000126343	9.89e-05	0.894533	0.000159322	9.7e-05	0.000108527	1.14119	8.52e-05
NM_001284.2	AP3S1	TSS10676	5:115177618-115249778	1289	42.9183	36.2306	42.7793	51.0036	43.8683	45.0985	55.5181	37.8644	37.9293
NR_037582.1	AP3S2	TSS8521	15:90373830-90437617	5930	2.53e-15	1.28e-05	1.13e-05	1.49e-08	3.42e-05	1.97e-05	0.599098	3.35e-06	1.05184
NM_005829.4	AP3S2	TSS8521	15:90373830-90437617	5934	7.51921	8.0496	5.65045	5.64138	4.52918	7.63611	5.74022	4.80629	7.39274
NR_023361.1	AP3S2	TSS8521	15:90373830-90437617	6053	0.381335	1.83969	2.57223	1.53319	1.34386	1.70414	3.01595	1.72531	0.279541
NM_006594.2	AP4B1	TSS16879	1:114437676-114447741	2484	6.65631	2.04027	2.76834	22.0359	6.52676	3.63082	3.49671	6.30888	2.12942
NM_007347.3	AP4E1	TSS12096	15:51200945-51298097	6682	2.12072	1.71116	1.4513	3.82051	3.41134	1.01351	1.29602	1.34418	0.851938
NM_004722.3	AP4M1	TSS4942	7:99699129-99704803	1868	1.91539	1.51118	1.05971	4.5937	2.96359	0.984645	1.30399	1.85592	0.686322
NM_007077.3	AP4S1	TSS29663	14:31494682-31555008	1782	0.122628	0.253421	0.363476	0.859284	0.305393	0.263001	1.34e-08	0.192544	0.193076
NM_001128126.1	AP4S1	TSS29663	14:31494682-31562638	1214	1.13459	1.14272	0.549711	1.33971	1.30089	0.875374	1.22565	1.3192	0.220827
NM_181869.1	APAF1	TSS26163	12:99039077-99129211	4546	0.000122828	1.29e-07	8.50507	9.51868	9.6681	2.34046	12.5821	1.95197	7e-08
NM_001160.2	APAF1	TSS26163	12:99039077-99129211	7029	0.989595	1.28996	4.43521	1.81324	1.99741	4.84201	0.947103	3.20213	2.64481
NM_181868.1	APAF1	TSS26163	12:99039077-99129211	7062	18.2728	20.163	11.3961	10.9093	13.7483	24.5129	31.4027	25.6476	14.6453
NM_013229.2	APAF1	TSS26163	12:99039077-99129211	7158	2.11081	2.27364	5.14275	4.62303	4.24745	6.05498	0.987115	4.00864	4.54704
NM_181861.1	APAF1	TSS26163	12:99039077-99129211	7191	36.4394	33.4276	12.9686	26.6286	27.9239	29.6597	30.6652	30.7909	24.2424
NM_001163.3	APBA1	TSS10345	9:72042448-72287275	6584	0	0	0.0160176	0.0551553	0	0	0.0175459	0.0110964	0
NM_001130414.1	APBA2	TSS19045	15:29213839-29410518	3603	0.664156	1.10068	0.722186	1.55426	1.72251	0.204786	0.56007	1.77174	0.15454
NM_005503.3	APBA2	TSS19045	15:29213839-29410518	3639	8.96e-06	5.58e-06	1.03e-05	5.04e-06	4.58e-06	0.000259781	0.000294041	0.000186293	0.000229553
NM_004886.3	APBA3	TSS3477	19:3750770-3761673	2158	10.9381	10.1815	7.23351	13.8378	10.4183	5.40866	8.67015	10.2764	5.39199
NM_001164.2	APBB1	TSS10671	11:6416354-6440300	2642	0.800265	0.000589235	1.30149	1.61993	2.46998	0.000457171	0.000510605	0.970943	3.81e-06
NM_145689.1	APBB1	TSS28384	11:6416354-6440644	2619	1.75e-05	0.908226	4.93e-06	1.91601	3.06e-05	0.700947	0.881632	2.36711	0.435997
NM_019043.3	APBB1IP	TSS25185	10:26727265-26856732	2637	294.71	283.253	326.465	188.47	261.324	322.18	230.491	225.142	429.196
NM_001166054.1	APBB2	TSS15275	4:40812043-40859209	6983	0.357985	0.582507	0.566078	0.15207	0.472081	0.318172	0.440159	0.29914	0.994781
NM_001166053.1	APBB2	TSS15275	4:40812043-40859209	6989	0.00747763	0.00879112	0.00680481	0.0106267	0.0123981	0.007416	0.00791816	0.00491686	0.0119583
NM_001166052.1	APBB2	TSS29676	4:40812043-40859172	6987	0.0271414	0.0355591	0.0296926	0.0257928	0.0416953	0.0259522	0.0302075	0.0193304	0.0521794
NM_001166051.1	APBB2	TSS29676	4:40812043-40859172	6993	0.000568227	0.00053798	0.000357865	0.00180524	0.00109738	0.000606237	0.000544699	0.000318498	0.000628884
NM_173075.4	APBB2	TSS6757	4:40812043-41216635	8906	3.97721856770912e-318	6.24992053857885e-318	5.68174010520496e-318	1.70452153749584e-318	5.11355967183107e-318	3.40903813433523e-318	4.54538911977009e-318	3.40903813433523e-318	1.02270995810363e-317
NM_001166050.1	APBB2	TSS6757	4:40812043-41216635	8972	3.9472584269453e-318	6.20284102318664e-318	5.63893919830573e-318	1.69168077136043e-318	5.0750521953942e-318	3.38336154272086e-318	4.51115037051329e-318	3.38336154272086e-318	1.01500994501319e-317
NM_004307.1	APBB2	TSS6757	4:40812043-41216635	8975	3.94589974641924e-318	6.20071160025306e-318	5.63701234228695e-318	1.69109777389834e-318	5.07330814366438e-318	3.38221036976605e-318	4.50960888569827e-318	3.38221036976605e-318	1.01466014653594e-317
NM_133174.2	APBB3	TSS9712	5:139937852-139944189	2131	6.39293	13.0596	7.93069	7.10381	4.14536	5.66493	7.88e-33	7.97372	2.56435
NM_133172.2	APBB3	TSS9712	5:139937852-139944189	2152	4.90632	15.8566	6.85991	5.91491	15.5376	8.87563	0.0786551	10.4668	6.06778
NM_133173.2	APBB3	TSS9712	5:139937852-139944189	2137	0.00303161	2.07e-14	2.29019	0.878692	0.00173581	1.34e-22	2.80542	2.31239	5.35949
NM_006051.3	APBB3	TSS9712	5:139937852-139944189	2158	0.00252564	0.00703192	0.00557826	0.00640225	0.00707252	0.0054199	14.659	0.00385847	0.00477866
NM_000038.5	APC	TSS18499	5:112073555-112181936	10730	12.6412	15.2223	12.5936	11.7469	15.1141	14.2263	13.6826	10.6333	10.1226
NM_001127510.2	APC	TSS18499	5:112073555-112181936	10838	9.25e-05	0.000116527	9.23e-05	0.000105387	0.000146049	8.93e-05	0.000101206	6.45e-05	7.88e-05
NM_001127511.2	APC	TSS7998	5:112043201-112181936	10804	3.70903	3.73659	1.59319	1.59767	2.91977	1.91464	2.34264	4.42215	3.41359
NM_005883.2	APC2	TSS21807	19:1450147-1473243	10151	0.0619361	0.116583	0.15405	0.106221	0.14697	0.0899761	0.0901953	0.163637	0.158468
NM_153000.4	APCDD1	TSS25352	18:10454624-10488698	2562	0.087106	0	0	0.0996571	0.138056	0.0845188	0.190217	0.120297	0.037214
NM_153360.1	APCDD1L	TSS5143	20:57034425-57089949	3112	0	0	0	0	0	0	0	0.0243737	0.0301603
NM_001640.3	APEH	TSS9157	3:49711434-49720934	2758	12.1813	7.02552	9.47706	21.1118	10.7683	7.02148	8.60356	10.9376	6.42365
NM_080648.1	APEX1	TSS14596	14:20923289-20925926	1482	0.000450222	0.0139147	1.74e-06	0.000166091	4.64e-05	9.1e-06	3.83e-05	1.2e-05	0.893496
NM_080649.1	APEX1	TSS14596	14:20923289-20925926	1492	7.48e-06	8.14e-06	2.35e-05	2.9744	2.90701	3.08e-06	6.32e-06	0.877718	0.00114114
NM_001641.2	APEX1	TSS14596	14:20923289-20925926	1548	3.75137	3.741	4.12123	6.17278	5.83073	1.26297	3.76203	5.71505	1.79e-19
NM_014481.2	APEX2	TSS6054	X:55026779-55034212	1977	3.18861	2.47816	2.77377	6.69916	3.03221	1.68758	2.02563	3.52287	2.47684
NM_016022.2	APH1A	TSS18161	1:150237798-150241532	2189	28.6221	30.3105	26.2851	32.6575	29.0968	24.9325	34.6315	28.1832	24.9078
NM_001077628.1	APH1A	TSS18161	1:150237798-150241532	1851	17.9825	11.9487	15.9018	18.9665	16.6555	19.6008	16.3081	22.912	17.8611
NM_001145646.1	APH1B	TSS12897	15:63569748-63601325	4070	1e-05	0.771286	1.16387	0.956497	2.06897	2.59729	2.15637	2.39058	1.38511
NM_031301.3	APH1B	TSS12897	15:63569748-63601325	4193	5.88919	5.91293	4.10135	7.63502	7.53263	5.5927	5.40749	5.14164	5.38172
NM_001142931.1	API5	TSS16228	11:43333504-43366080	3601	3.03e-55	0.97709	0.00251307	0.000439641	2.41836	1.63e-11	0.0540705	8.25e-05	7.43e-13
NM_001142930.1	API5	TSS16228	11:43333504-43366080	3768	0.014663	3.86442	2.72035	16.3921	0.0232649	6.2711	5.30737	2.07157	3.14856
NM_006595.3	API5	TSS16228	11:43333504-43366080	3763	7.14949	3e-05	1.79372	2.59952	7.01279	0.000100557	0.000593504	3.01747	0.000118452
NR_024625.1	API5	TSS16228	11:43333504-43366080	3830	1.42e-106	8.46e-05	0.583748	2.47e-13	7.4e-68	7.57e-16	9.05e-23	0.65875	1.55e-07
NM_015957.2	APIP	TSS7485	11:34903841-34937939	1259	3.90674	1.53968	2.79719	7.22825	3.56032	1.70581	3.57268	3.51298	1.37691
NR_036462.1	APITD1	TSS13015	1:10490803-10502872	1431	2.75e-06	0	0	3.4e-06	0	0	3.19e-06	0.231752	0
NM_199294.2	APITD1	TSS14438	1:10490158-10502872	1243	0.297542	0	0	0.189622	0	0	0.10829	4.13e-06	0
NR_037187.1	APITD1-CORT	TSS13015	1:10490803-10512060	1349	0	0	0	6.14e-16	0	0	0	5e-47	0
NR_037186.1	APITD1-CORT	TSS13015	1:10490803-10512060	1383	0	0	0	0.244852	0	0	0	4.45e-48	0
NM_199006.2	APITD1-CORT	TSS14438	1:10490158-10512060	1252	0	0	0	2.04e-13	0	0	0	7.64e-46	0
NM_198544.3	APITD1-CORT	TSS14438	1:10490158-10512060	1319	0	0	0	0.092857	0	0	0	4.56e-48	0
NM_173545.2	APLF	TSS21503	2:68694690-68807294	3849	0.281483	0.212332	0.224457	1.19156	0.178451	0	0.0922028	0.116621	0.144309
NM_017413.4	APLN	TSS22958	X:128779235-128788933	3224	0.0339859	0	0.0338758	0.116649	0	0	0	0	0
NM_001024807.1	APLP1	TSS350	19:36359400-36370699	2450	0	0	0	0	0	0.0221419	0.0249162	0.0157574	0
NM_005166.3	APLP1	TSS350	19:36359400-36370699	2447	0	0	0	0	0	0.0222605	0.0250496	0.0158418	0
NM_001142278.1	APLP2	TSS25002	11:129939715-130014706	3089	1.54e-09	5.35e-11	3.03e-12	8.38e-05	8.6e-11	3.57e-09	1.6e-09	4.93e-17	8.21e-17
NR_024515.1	APLP2	TSS25002	11:129939715-130014706	3274	3.42e-11	1.83e-09	1.6e-20	1.5e-08	3.7e-10	1.2e-08	3.05e-09	1.58e-11	4.29e-11
NR_024516.1	APLP2	TSS25002	11:129939715-130014706	3346	7.61e-07	3.48e-05	1.8e-14	3.68e-05	0.00014592	1.55e-05	5.26e-05	4.92e-06	2.15316
NM_001142277.1	APLP2	TSS25002	11:129939715-130014706	3608	47.157	34.1469	65.9542	49.6725	50.353	48.8184	79.5188	64.0122	105.567
NM_001142276.1	APLP2	TSS25002	11:129939715-130014706	3776	30.8325	21.0068	7.20936	39.4087	22.2388	42.6478	36.9564	17.9084	30.5206
NM_001642.2	APLP2	TSS25002	11:129939715-130014706	3812	67.2623	45.2732	80.9313	38.0846	76.3326	57.36	88.1117	78.6625	74.981
NM_000039.1	APOA1	TSS11161	11:116706468-116708338	897	0.149157	0.187524	0	0.511947	0.236402	0	0	0	0
NM_144772.2	APOA1BP	TSS26480	1:156561557-156564091	1121	2.24937	1.13119	2.18604	4.76095	1.96079	0.545641	1.84202	2.40751	0.384397
NM_001643.1	APOA2	TSS15365	1:161192082-161193418	473	0.389919	0.980431	0	0.446103	1.23598	1.13501	0.425741	0.269247	0.333168
NM_006789.3	APOBEC2	TSS20151	6:41020939-41032630	1634	0.359711	0.180895	0	0.329234	0.114023	0.0698055	0.235655	0.149032	0.0614714
NM_145699.3	APOBEC3A	TSS27588	22:39353526-39359188	1444	346.334	417.056	540.526	213.328	471.816	402.512	340.116	365.882	416.941
NM_004900.3	APOBEC3B	TSS22474	22:39378404-39388783	1536	24.0667	27.4889	37.1575	38.5836	66.4302	26.5379	23.0299	49.1352	26.9674
NM_014508.2	APOBEC3C	TSS5033	22:39410264-39414843	1127	15.7543	6.74269	9.13239	50.1102	8.85436	5.20386	3.41592	8.79548	2.10035
NM_152426.3	APOBEC3D	TSS29198	22:39417117-39429256	2503	3.70792	2.16235	1.73663	8.50996	1.77011	0.888611	0.95117	1.69664	0.591661
NM_001006666.1	APOBEC3F	TSS2916	22:39436672-39440428	805	2.49672	2.39495	2.09444	1.48166	1.9231	0.686994	0.343929	1.23173	0.0912276
NM_145298.5	APOBEC3F	TSS2916	22:39436672-39451977	4692	1.06278	1.73656	1.16859	2.09123	1.46533	0.840185	0.47838	0.980672	0.417497
NM_021822.3	APOBEC3G	TSS15461	22:39473009-39483748	1834	21.1005	21.492	25.5592	11.1863	13.9469	7.03881	6.12995	10.0838	4.39281
NM_001166004.1	APOBEC3H	TSS17337	22:39493228-39498610	639	0	8.28e-17	0.238153	0.273354	0	0	7.19e-17	9.31e-08	0.204152
NM_181773.3	APOBEC3H	TSS17337	22:39493228-39500072	1049	0.0106899	0.012787	1.2e-07	1.38e-07	0.0157953	0	0.0111052	0.252986	1.03e-07
NM_001166002.1	APOBEC3H	TSS17337	22:39493228-39500072	1046	0.111834	0.295344	1.3e-07	1.49e-07	0.761155	0	0.256499	2.94e-07	1.11e-07
NM_001166003.1	APOBEC3H	TSS17337	22:39493228-39500072	1143	6.04e-33	4.52e-43	1.19e-08	1.37e-08	1.87e-52	0	3.92e-43	9.13e-09	1.02e-08
NM_018690.2	APOBR	TSS2773	16:28505992-28510282	3733	186.256	173.083	187.971	208.137	168.429	183.756	198.875	225.565	209.728
NM_001645.3	APOC1	TSS1085	19:45417920-45422606	461	0.408585	0	0	0	0	0	0	0	0
NM_001647.3	APOD	TSS9780	3:195295572-195311076	1130	0	0.140014	0	0	0	0	0	0	0
NM_001638.2	APOF	TSS18568	12:56754354-56756583	1689	0	0.0870833	0	0	0	0	0.15126	0	0
NM_001136541.1	APOL1	TSS706	22:36649116-36663577	2809	8.51254	12.4164	7.88614	4.95687	3.58312	6.06832	0.00010415	7.09877	4.77937
NM_001136540.1	APOL1	TSS706	22:36649116-36663577	2902	1.25605	3.65745	1.33731	0.745439	1.99897	2.56295	3.05e-10	1.15505	0.995131
NM_003661.3	APOL1	TSS706	22:36649116-36663577	2863	27.6671	43.8936	28.3071	8.12022	21.9919	31.4206	11.1373	18.008	15.1263
NM_145343.2	APOL1	TSS706	22:36649116-36663577	3017	2.21324	2.01603	1.14522	0.431231	1.1721	1.10549	0.957039	1.49118	0.903686
NM_145637.1	APOL2	TSS1924	22:36622254-36636000	2686	1.21e-05	1.49e-05	1.18e-05	1.3e-05	1.86e-05	1.15e-05	1.27e-05	8.15e-06	9.81e-06
NM_030882.2	APOL2	TSS895	22:36622254-36635689	2545	95.1104	138.989	109.976	47.4811	86.3571	107.397	55.7561	76.1872	68.4851
NM_145640.2	APOL3	TSS18688	22:36536370-36556977	2124	3.00255	2.55983	1.89026	1.18607	5.74e-05	0.000446457	2.98033	0.847972	9.78e-05
NR_027835.1	APOL3	TSS18688	22:36536370-36556977	2221	1.30215	3.6781	1.8173	2.91788	5.11355	1.54798	2.24e-05	3.75794	0.0227645
NR_027833.1	APOL3	TSS18688	22:36536370-36556977	2450	0.878736	0.490121	0.718817	0.461885	2.51227	0.34045	1.47e-16	0.602373	2.26e-30
NR_027834.1	APOL3	TSS18688	22:36536370-36556977	2334	0.198788	3.14e-06	0.000298239	1.69591	1.22e-05	2.57e-23	4.81e-11	0.038065	0.761337
NM_145642.2	APOL3	TSS19439	22:36536370-36562225	3570	3.79e-95	1.5e-46	2.38e-130	1.59e-23	3.65e-79	1.54e-147	1.19e-58	4.82e-209	5.61e-151
NM_145641.2	APOL3	TSS19439	22:36536370-36562225	3633	2.77e-98	4.45e-48	1.21e-134	2.78e-24	1.29e-81	2.79e-152	1.39e-60	6.31e-216	8.24e-156
NM_145660.1	APOL4	TSS1772	22:36585175-36600879	3226	0.0339544	0.426984	1.55e-06	0.116561	0.107644	0.0329459	0	0.0703507	0.0290125
NM_030643.3	APOL4	TSS1772	22:36585175-36600879	3415	8.46e-06	1.06e-05	0.175211	9.76e-06	1.38e-05	8.21e-06	0	5.89e-06	7.23e-06
NM_030642.1	APOL5	TSS4474	22:36113918-36125530	1438	0	0	0.0831578	0	0	0	0	0	0
NM_030641.3	APOL6	TSS2226	22:36044423-36064456	10139	30.4936	84.9618	46.2914	6.77449	21.4836	29.0474	6.60043	13.6553	19.7795
NM_030817.2	APOLD1	TSS20233	12:12938540-12944400	4646	2.78e-06	2.94e-06	0.483278	1.02e-07	5.3e-05	0.0895662	1.06e-06	7.32e-07	2.27e-07
NM_001130415.1	APOLD1	TSS25333	12:12878850-12944400	4738	0.429804	0.51192	5.33e-05	0.465857	0.788718	5.19e-05	0.321094	0.31241	0.0773157
NM_019101.2	APOM	TSS5538	6:31623670-31625987	761	0.743977	0.233836	0.741567	0.638383	0.294786	0.902349	0.812325	0.642162	0.317847
NR_026545.2	APOO	TSS4809	X:23851464-23926057	972	3.53e-07	0.507172	0.472562	3.08e-06	9.19e-06	8.69e-05	0.58729	0.74415	8.8e-07
NM_024122.4	APOO	TSS4809	X:23851464-23926057	1129	0.668935	3.67e-06	0.274967	1.14798	1.2369	0.540817	3.53e-06	0.61479	0.476312
NM_198450.4	APOOL	TSS18213	X:84258897-84348324	6468	0.409187	0.164621	0.309975	1.23591	0.466941	0.23822	0.268068	0.38427	0.195794
NM_032374.3	APOPT1	TSS18945	14:104029298-104057236	1235	3.69837	2.63901	5.08125	8.46255	6.17847	2.90961	5.02039	4.41737	2.2206
NM_001136131.2	APP	TSS10908	21:27252860-27543446	3295	3.77e-15	1.18e-07	0.0162566	3.4e-06	9.29e-06	0.486904	2.74e-19	7.5e-06	3.46e-05
NM_001136129.2	APP	TSS11196	21:27252860-27543138	3240	1.13e-55	1.65e-05	4.73e-24	6.33e-12	1.71e-12	1.74e-21	1.12e-24	0.000269695	8.5e-14
NM_001204303.1	APP	TSS11196	21:27252860-27543138	3354	4.39e-10	3.14e-05	0.000628182	1.09678	1.88e-05	1.70076	1.03e-20	7.16e-05	4.48e-05
NM_201414.2	APP	TSS11196	21:27252860-27543138	3408	0.000947158	3.23e-05	0.00090255	2.08e-06	1.07e-05	0.000533908	3.77e-20	0.000312014	0.00010248
NM_001204302.1	APP	TSS11196	21:27252860-27543138	3522	5.62e-06	2.65765	1.99228	1.39911	6.04822	0.000243703	2.33872	1.38079	3.01927
NM_001136130.2	APP	TSS11196	21:27252860-27543138	3465	2.11e-72	0.172599	1.86e-19	3.92e-11	2.47e-17	3.89e-20	0.000988344	0.809678	1.24e-20
NM_201413.2	APP	TSS11196	21:27252860-27543138	3576	4.41166	2.32575	2.48468	5.28e-06	3.01981	1.22e-07	3.6632	4.5855	5.47975
NM_001204301.1	APP	TSS11196	21:27252860-27543138	3579	1.11e-27	0.23139	0.611872	1.04477	2e-10	1.32867	0.694352	0.180805	4.36e-12
NM_000484.3	APP	TSS11196	21:27252860-27543138	3633	2.95e-21	0.204772	0.767507	4.8e-06	1.4e-10	0.00069787	1.09627	0.624571	1.24e-11
NM_001136016.3	APP	TSS18719	21:27252860-27512708	3557	1.01e-23	6.42e-09	5.48e-17	6.61e-09	3.07e-05	1.27e-21	1.6e-11	1.09e-17	2.54e-09
NM_006380.2	APPBP2	TSS3537	17:58520519-58603580	6468	6.71067	6.99638	6.39528	7.60272	9.59824	5.79669	6.2013	5.84316	5.77592
NM_012096.2	APPL1	TSS17624	3:57261764-57307499	6061	2.39834	2.48702	2.00668	6.22888	2.58036	1.37588	1.45269	2.09127	1.33128
NM_018171.3	APPL2	TSS16710	12:105567074-105630008	3230	17.2305	17.0145	13.9629	18.6655	22.2558	22.0503	26.1093	17.9641	15.9689
NM_001030018.1	APRT	TSS11073	16:88875876-88878342	673	3.01524	2.38068	2.87255	4.25946	5.15272	1.9e-06	1.70901	3.78964	0.45569
NM_000485.2	APRT	TSS11073	16:88875876-88878342	807	6.58798	5.92308	8.55181	25.1735	14.2325	3.8308	5.98437	10.6925	2.43341
NM_001195254.1	APTX	TSS1627	9:32972603-33001610	1860	9.79e-11	1.17e-08	5.7e-09	2.52e-24	3.2e-23	3.36e-16	7.13e-19	6.39e-12	2.75e-17
NR_036578.1	APTX	TSS1627	9:32972603-33001610	2017	5.19e-10	2.13e-64	1.94e-08	1.03e-08	1.98e-28	4.55e-11	6.69e-11	1.02e-07	9.77e-07
NR_036579.1	APTX	TSS22216	9:32972603-33001574	2164	3.01e-69	0.386673	1.06e-67	2.65e-41	4.6e-57	0.586925	8.51e-78	7.26e-05	3.11e-14
NM_001195249.1	APTX	TSS22216	9:32972603-33001574	2169	3.48e-71	0.0104477	1.22e-69	8.57e-38	2.85e-33	0.00448471	5.54e-80	0.84173	2.26e-09
NM_001195250.1	APTX	TSS9362	9:32972603-33001639	1838	1.40548	1.97577	1.40088	9.76e-19	2.31e-18	4.3e-05	2.11e-07	3.5e-09	5.3e-16
NR_036577.1	APTX	TSS9362	9:32972603-33001639	1885	4.08e-22	7.04e-18	4.08e-22	1.02434	0.0381347	1.21e-28	1e-31	2.22e-09	1.61e-12
NR_036576.1	APTX	TSS9362	9:32972603-33001639	1995	0.97759	6.96e-57	0.97447	0.00129846	5.46e-24	0.630244	1.99707	3.23e-05	1.46e-05
NM_001195248.1	APTX	TSS9362	9:32972603-33001639	2000	0.00745114	1.34e-58	0.00742892	3.32886	2.77615	0.00304611	0.00810149	0.916266	1.00243
NM_001195252.1	APTX	TSS9362	9:32972603-33001639	1784	4.55e-125	4.32e-68	3.12e-55	7.5e-61	4.89e-34	5.92e-20	3.75e-256	9.1e-27	1.53e-28
NM_175069.2	APTX	TSS9362	9:32972603-33001639	2036	5.94e-75	2.17e-113	5.94e-75	4.83e-55	1.43e-07	9.95e-20	3.55e-47	2.81e-14	1.59e-07
NM_175073.2	APTX	TSS9362	9:32972603-33001639	2106	2.01e-46	6.82e-94	7.24e-45	3.58e-24	2.65e-21	7.02e-51	5.09e-52	1.64e-12	3.07e-06
NM_001195251.1	APTX	TSS9362	9:32972603-33001639	2142	1.09e-117	5.18e-148	5.09e-116	1.49e-78	3.44e-28	1.85e-66	1.93e-95	8.4e-26	6.18e-13
NM_001185060.1	AQP1	TSS12450	7:30960914-30965131	2487	0	0	0	0	0.000127097	0	0	5.54e-05	0
NM_198098.2	AQP1	TSS14041	7:30951414-30965131	2807	0	0	0	0.0451272	4.98e-20	0	0	2.17e-20	0
NM_001185062.1	AQP1	TSS21567	7:30961118-30965131	2434	0	0	0	0	0.0728713	0	0	0.0317486	0
NM_001185061.1	AQP1	TSS2763	7:30961104-30965131	2662	0	0	0	0	2.69e-13	0	0	1.17e-13	0
NM_080429.2	AQP10	TSS7245	1:154293591-154297801	1791	0.259187	0	0.0645868	0.667199	0	0	0	0.178973	0.0553658
NM_173039.2	AQP11	TSS23152	11:77300679-77321401	2153	0.0527224	0.0662838	0.0525516	0.241277	0.250682	0	0.057566	0.0728116	0
NM_004925.3	AQP3	TSS2119	9:33441157-33447590	1824	2.09456	1.91515	4.49188	8.64145	4.02389	1.3549	1.24745	4.82111	0.867737
NR_002817.2	AQP7P1	TSS15845	9:67270214-67289492	3180	0	0	0	0.0197295	0	0	0	0	0
NM_001169.2	AQP8	TSS5108	16:25228284-25240253	1308	0	0.11731	0	0	0	0	0	0	0
NM_020980.3	AQP9	TSS23739	15:58430407-58478110	3021	837.349	989.992	1020.17	352.917	881.462	1039.58	877.69	714.172	1428.99
NM_173800.4	AQPEP	TSS17266	5:115298150-115363299	4621	0.0232215	0	0	0.0265675	0	0	0.0253548	0.0160349	0
NM_014691.2	AQR	TSS27667	15:35148551-35261995	5080	5.92071	4.65393	4.21388	8.87937	4.66693	5.44894	5.0523	6.12891	4.0975
NM_000044.2	AR	TSS25111	X:66763873-66944119	4314	0.0249587	0	0	0	0	0	0	0	0
NM_001654.3	ARAF	TSS10601	X:47420515-47431320	2479	30.2932	23.0442	25.3351	41.3729	31.1257	25.2757	33.1255	32.2032	35.9138
NM_001040118.2	ARAP1	TSS19160	11:72396113-72463434	5137	159.417	166.246	143.923	172.634	152.669	161.881	179.29	202.339	150.815
NM_001135190.1	ARAP1	TSS25645	11:72396113-72433403	4732	87.4471	83.1071	82.1848	112.961	97.173	79.6748	93.4508	87.9857	59.3738
NM_015242.4	ARAP1	TSS25645	11:72396113-72433403	4948	9.2e-06	1.12e-05	8.43e-06	1.16e-05	2.64e-05	1.09e-05	1.27e-05	7.23e-06	6.27e-06
XR_110891.2	ARAP1-AS2	TSS9318	11:72411518-72416889	2061	4.28544	5.03933	3.11214	4.67675	4.76718	3.4017	4.8881	4.54828	4.14749
NM_015230.3	ARAP2	TSS20282	4:36067619-36245979	7362	4.8693	5.34757	2.94067	3.49002	5.12984	5.57233	7.53712	4.62816	8.05197
NM_022481.5	ARAP3	TSS9074	5:141032967-141061800	5262	70.7393	65.4077	53.302	104.187	71.5307	61.5364	69.5453	74.4602	43.6392
NM_001142281.1	ARCN1	TSS611	11:118443101-118473748	3752	0.000128101	0.000917851	4.47837	7.83587	0.00972428	1.64151	5.88328	0.0037195	0.0513796
NM_001655.4	ARCN1	TSS611	11:118443101-118473748	4016	35.6597	32.4815	25.9578	34.0908	34.1577	30.9056	24.6157	33.0946	28.3293
NM_001657.2	AREG	TSS24200	4:75310852-75320726	1238	0.24916	0.18795	0.248354	0.4561	1.65858	0.096704	5.33219	0.6882	0.59611
XM_001125684.3	AREGB	TSS14658	4:75480838-75490485	1028	0.187891	0.236221	0.187282	0.286619	1.48896	0.12154	5.74426	0.605463	0.428118
NM_001658.3	ARF1	TSS28551	1:228270360-228286913	1888	212.085	182.188	217.131	225.584	237.961	221.472	251.432	241.624	209.048
NM_001024226.1	ARF1	TSS28551	1:228270360-228286913	1973	1.38661	0.82253	0.621009	0.809762	8.76e-06	3.85e-10	2.33598	0.953939	1.71929
NM_001024228.1	ARF1	TSS3262	1:228270850-228286913	1985	0.000116505	1.52805	2.81e-05	7.19e-06	2.5e-06	3.66e-05	4.17e-05	1.14e-05	1.38e-05
NM_001024227.1	ARF1	TSS3262	1:228270850-228286913	2007	1.69254	0.000473946	1.03018	1.31286	1.78024	1.1198	1.2606	1.16526	1.40768
NM_001659.2	ARF3	TSS174	12:49329991-49351252	3537	48.4959	67.7103	51.948	56.1684	63.9185	60.5369	49.0237	71.3567	78.1256
NM_001660.3	ARF4	TSS28189	3:57557089-57583215	1740	35.8889	27.9477	37.1075	41.29	44.1466	41.7746	45.8389	38.2826	36.7299
NM_001662.3	ARF5	TSS19014	7:127228405-127231759	1096	114.14	115.73	96.1342	123.177	131.782	136.558	144.197	188.535	103.753
NM_001663.3	ARF6	TSS22603	14:50359735-50363772	3939	30.875	25.8663	26.9418	41.9863	34.0887	27.3993	28.4328	29.9122	25.6067
NM_018209.2	ARFGAP1	TSS28381	20:61904164-61921142	3250	13.0063	9.02317	10.8819	25.8673	15.1668	10.8872	13.7538	15.9147	10.8542
NM_175609.1	ARFGAP1	TSS28381	20:61904164-61921142	3274	8.15e-06	1.56e-05	1.55e-05	1.45e-05	1.71e-05	9.74e-06	0.55346	4.83e-06	9.43e-06
NM_001242832.1	ARFGAP2	TSS26473	11:47185848-47198676	2938	0.459788	0.000128993	2.83e-05	5.77e-05	0.000387635	1.2858	5.67e-05	8.4e-05	7e-06
NM_032389.4	ARFGAP2	TSS26473	11:47185848-47198676	3022	19.407	14.0139	14.778	35.8834	23.5554	15.4357	17.1426	22.1354	17.2125
NM_001142293.1	ARFGAP3	TSS23276	22:43192531-43253408	2701	6.31e-05	1.68e-05	4.38e-05	0.000279383	0.00578796	6.37e-05	5.25e-05	1.28e-05	9.65e-06
NM_014570.4	ARFGAP3	TSS23276	22:43192531-43253408	2833	23.8221	25.7273	32.2308	18.6312	30.1995	27.3964	29.7203	19.362	39.2917
NM_006421.3	ARFGEF1	TSS8467	8:68109896-68255912	7212	19.0607	17.8577	13.881	19.2214	16.7161	17.7848	16.8666	17.5709	19.8987
NM_006420.2	ARFGEF2	TSS4057	20:47538274-47653230	9004	1.78204	0.951811	0.928765	3.94437	2.1229	0.813697	0.890213	1.39138	0.408035
NM_014447.2	ARFIP1	TSS21451	4:153701111-153833064	2860	6.91362	14.0836	7.95449	8.67238	14.3479	7.78869	15.8912	4.29488	6.29472
NM_001025593.1	ARFIP1	TSS21451	4:153701111-153833064	2995	0.000126149	0.000139666	0.000653694	5.8895	9.39e-05	8.42e-05	0.000299768	1.15026	0.482567
NM_001025595.1	ARFIP1	TSS21451	4:153701111-153833064	3091	21.5514	27.0526	17.9514	11.5503	14.6967	22.3669	22.4185	15.1925	12.4577
NM_001242856.1	ARFIP2	TSS1857	11:6495912-6502709	3487	1.18e-49	3.61e-11	2.54e-09	4.78e-05	0.936731	6.86e-12	2.59e-06	7.1e-17	7.34e-07
NM_001242855.1	ARFIP2	TSS1857	11:6495912-6502709	3606	0.000685242	2.4e-06	0.678887	1.00395	2.94e-05	5.43e-11	0.997025	9.8e-06	0.37348
NM_012402.3	ARFIP2	TSS1857	11:6495912-6502709	3707	1.18164	1.10416	1.00492	1.44848	2.5e-08	0.000138022	0.588499	1.57038	0.381802
NM_001242854.1	ARFIP2	TSS1857	11:6495912-6502709	3846	1.31382	0.425604	1.37e-10	1.2468	1.74542	1.58528	0.532924	1.03798	0.487532
NM_001134758.1	ARFRP1	TSS5431	20:62329994-62339355	2615	1.44936	3.45e-23	4.73e-05	1.51079	1.25805	7.98e-13	8.72e-08	0.406532	0.921348
NM_003224.3	ARFRP1	TSS5431	20:62329994-62339355	2544	1.49099	2.48302	3.4122	5.52327	2.59906	3.61975	3.40239	4.76344	2.20071
NM_000045.2	ARG1	TSS28270	6:131894364-131905468	1447	12.3403	9.68355	18.4918	6.2538	7.21954	23.0636	66.1944	21.8463	35.3125
NM_001172.3	ARG2	TSS9532	14:68086578-68118437	1981	0.96814	0.487599	0.855088	3.38835	1.02528	1.39909	1.27687	0.934115	1.15066
NR_002222.1	ARGFXP2	TSS13200	17:30477375-30478590	1215	0.407783	1.15352	0.101616	0.466541	0.646304	0.692425	0.779181	0.422373	0.348432
NM_018011.3	ARGLU1	TSS22546	13:107195661-107220514	1751	74.9882	61.8483	63.4143	120.514	83.7116	64.6764	75.1994	72.7593	67.9556
NM_004308.2	ARHGAP1	TSS5221	11:46698629-46722120	3346	37.5632	38.273	31.3206	46.8622	35.4619	36.7644	40.8001	42.5046	45.5484
NM_024605.3	ARHGAP10	TSS23558	4:148653452-148993927	3056	3.02336	0.316753	1.50678	10.9123	1.1409	0.908005	0.825277	0.820161	0.707337
NM_199357.1	ARHGAP11A	TSS15614	15:32907690-32928382	2471	2.06e-07	8.84e-07	0.130583	0.00014829	0.0285735	2.37e-08	0.0471013	0.0696898	9.8e-08
NM_014783.3	ARHGAP11A	TSS15614	15:32907690-32931868	5616	0.208419	0.250119	0.162577	0.55271	0.258319	0.110307	0.249245	0.18019	0.16999
NM_001039841.1	ARHGAP11B	TSS1452	15:30918878-30931013	1017	0	0.239442	0.189836	0.363159	0.80494	0	0.277266	0.263022	0.271222
NM_018287.5	ARHGAP12	TSS24050	10:32095224-32217770	4172	2.63704	1.52732	2.6285	2.01122	3.52388	2.1448	4.29073	2.4636	1.85559
NM_018460.3	ARHGAP15	TSS20224	2:143886898-144525921	1759	97.0208	87.8033	76.3699	88.1498	73.1641	104.374	94.2358	103.643	64.5342
NM_018054.4	ARHGAP17	TSS5464	16:24930709-25026675	3246	9.24465	7.67769	5.75078	17.6147	7.37949	5.53263	5.32327	8.74971	3.63244
NM_001006634.1	ARHGAP17	TSS5464	16:24930709-25026675	3480	2.7e-06	3.29e-06	2.84e-06	0.705114	3.97e-06	2.6e-06	3.52e-06	0.225838	2.69e-06
NM_033515.2	ARHGAP18	TSS7399	6:129898239-130031370	3499	4.9519	2.50592	2.51449	8.44468	3.15909	2.47795	3.63855	2.60217	2.07567
NM_001204300.1	ARHGAP19	TSS2228	10:98981929-99052430	5393	2.09497	0.00014248	0.0052509	3.1725	1.65043	0.000204722	8.16e-05	6.30029	6.03e-05
NM_032900.5	ARHGAP19	TSS2228	10:98981929-99052430	5480	14.9244	13.3173	9.48773	8.48748	18.3384	16.011	17.7201	18.74	11.1601
NR_037909.1	ARHGAP19-SLIT1	TSS2228	10:98912798-99052430	1916	0.112365	1.22e-156	0	8.84e-120	2.47e-66	1.45e-177	5.04e-84	7.86e-68	2.11e-93
NM_020824.3	ARHGAP21	TSS10263	10:24872537-25012597	7167	0.633085	0.610829	0.601684	2.71194	1.61009	0.45714	0.64302	1.34197	0.465462
NM_021226.2	ARHGAP22	TSS28466	10:49654078-49813138	2749	0.0806897	0	0.0804284	0.230791	0.0639434	0	0.0440513	0.0835766	0.0344728
NM_001199417.1	ARHGAP23	TSS5062	17:36584719-36668628	5906	0.0179825	0.045216	0.0179243	0.0205736	0.0285008	0	0	0.0372517	0
NM_031305.2	ARHGAP24	TSS23070	4:86851425-86923823	4574	3.95e-07	1.73e-14	5.24e-12	1.61e-06	4.28e-17	2.5e-15	1.37e-12	1.63e-22	1.43e-10
NM_001025616.2	ARHGAP24	TSS27832	4:86396283-86923823	4644	1.7603	2.12015	1.72696	1.04668	1.79405	3.33981	2.2701	2.66391	3.09899
NM_001042669.1	ARHGAP24	TSS497	4:86699850-86923823	4195	0.534639	2.67e-06	2.53e-06	0.688073	7.38e-06	5.21e-06	1.32e-06	2.23e-05	4.74e-07
NM_001166277.1	ARHGAP25	TSS28890	2:68961912-69053965	2879	6.44e-05	4.65472	3.17449	3.45529	0.000201274	2.81983	6.75538	3.20824	5.62e-05
NM_001007231.2	ARHGAP25	TSS28890	2:68961912-69053965	2999	38.8507	38.4351	27.0379	10.051	29.9207	19.2723	26.051	27.2322	8.70599
NM_001166276.1	ARHGAP25	TSS3255	2:69001932-69053965	2939	209.186	176.33	194.168	209.787	206.293	215.973	212.562	211.762	143.374
NM_014882.2	ARHGAP25	TSS3255	2:69001932-69053965	2936	47.2416	53.2236	37.0025	30.0513	42.4252	40.6735	42.5768	43.956	32.5499
NM_001135608.1	ARHGAP26	TSS12715	5:142150291-142608572	8876	54.6316	76.4664	70.3206	39.0942	60.6855	56.7827	44.2079	48.0238	57.6167
NM_015071.4	ARHGAP26	TSS12715	5:142150291-142608572	9041	12.7093	7.08754	6.28968	7.2443	14.6409	14.2894	17.6778	12.2707	11.5045
NM_199282.2	ARHGAP27	TSS19524	17:43471267-43503012	3650	152.412	161.986	167.16	150.969	176.411	168.226	157.587	195.601	162.338
NM_174919.3	ARHGAP27	TSS25442	17:43506717-43510282	1377	11.8517	14.1276	15.576	12.7558	16.2794	18.9957	17.7811	22.1871	12.227
NM_004815.3	ARHGAP29	TSS17010	1:94634462-94703307	9117	0.0114995	0	0	0.026313	0	0.011158	0.012556	0.0397032	0
NM_001025598.1	ARHGAP30	TSS409	1:161016731-161039760	4425	224.642	203.739	199.083	195.778	201.249	226.406	245.147	270.796	260.386
NM_181720.2	ARHGAP30	TSS409	1:161016731-161039760	3792	6.67e-05	0.0171595	0.00426569	10.9071	5.56973	2.33672	7.68e-06	3.72e-06	3.28e-06
NM_020754.2	ARHGAP31	TSS15932	3:119013219-119138323	8079	0.351445	0.294563	0.168666	0.461653	0.474492	0.126299	0.213185	0.449406	0.0889759
NM_014715.3	ARHGAP32	TSS1171	11:128834954-128894088	9443	0.144213	1.06e-05	2.67e-06	0.101533	0.193402	2.06e-08	0.145349	0.148934	6.76e-07
NM_001142685.1	ARHGAP32	TSS25929	11:128834954-129062093	10111	2.05e-06	0.13005	0.164981	2.35e-06	3.15e-06	0.0200755	2.21e-06	0.211142	0.0530354
NM_052948.3	ARHGAP33	TSS15608	19:36266416-36279724	3918	1.08e-05	0.166784	0.489207	1.72506	3.03e-06	0.319844	0.179526	0.376118	0.456096
NM_001172630.1	ARHGAP33	TSS15608	19:36266416-36279724	4219	2.12066	0.359696	0.719029	4.98162	1.37683	0.646242	1.81468	0.940055	1.15002
NM_004491.4	ARHGAP35	TSS343	19:47421932-47508334	8889	2.32492	1.95852	1.55277	5.6844	2.59995	1.68331	2.49985	2.79519	1.95629
NM_025251.1	ARHGAP39	TSS17755	8:145754562-145838891	5146	0	0	0	0.0474831	0	0	0	0.0573171	0
NM_001666.4	ARHGAP4	TSS22418	X:153172829-153191714	3252	91.6557	58.7311	79.6835	141.782	108.325	86.0026	116.36	119.974	102.775
NM_001164741.1	ARHGAP4	TSS22418	X:153172829-153191714	3372	13.1708	9.15114	15.6905	24.7111	10.2315	12.3301	12.4924	16.0779	11.7632
NM_001164431.1	ARHGAP40	TSS21996	20:37230576-37279295	2838	0	0	0	0	0	0	0	0.0269153	0
NM_152432.2	ARHGAP42	TSS12309	11:100558406-100861656	4752	0	0	0	0	0.0357427	0.0218819	0	0	0
NM_014859.4	ARHGAP44	TSS28181	17:12692828-12894960	4256	0.0253165	0	0.100938	0.0289644	0.0802494	0	0	0.0174815	0
NM_001030055.1	ARHGAP5	TSS23588	14:32546494-32628934	9604	0.15507	1.74e-05	0.173805	0.167568	1.08863	0.172705	0.190389	0.109208	0.0884636
NM_001173.2	ARHGAP5	TSS23588	14:32546494-32628934	9601	0.346594	0.507338	0.174027	0.456298	6.96e-05	0.261138	0.190633	0.538455	0.0885766
NM_013423.2	ARHGAP6	TSS20084	X:11155662-11284095	3947	0.19187	0.172302	0.0819635	0.507413	0.173771	3.4e-06	0.239425	0.151417	0.0936823
NM_013427.2	ARHGAP6	TSS4659	X:11155662-11683821	5118	2.39e-07	2.82e-07	2.31e-07	2.8e-07	3.73e-07	2.66e-19	2.99e-07	1.92e-07	2.01e-07
NM_006125.2	ARHGAP6	TSS4659	X:11161516-11683821	3632	3.67e-41	0	3.39e-22	0.199299	3.56e-28	0.058085	6.6e-44	9.61e-21	2.55e-14
NM_001080156.1	ARHGAP9	TSS15449	12:57866037-57871728	2085	551.756	516.352	530.812	752.305	552.182	617.093	585.489	648.114	490.41
NM_032496.2	ARHGAP9	TSS19005	12:57866037-57873633	2597	5.97468	1.21944	5.85871	0.935103	3.25361	4.05944	4.53215	4.63875	1.96346
NM_001080157.1	ARHGAP9	TSS3216	12:57866037-57873424	2587	58.4921	48.5748	42.9049	82.385	50.3376	51.825	57.4313	55.6948	43.0943
NM_001185078.1	ARHGDIA	TSS14311	17:79825596-79829282	1774	7.67e-06	7.73e-06	8.78e-06	1.37e-05	2.72e-05	7.95e-06	1.06e-05	5.69e-06	5.89e-06
NM_004309.4	ARHGDIA	TSS14311	17:79825596-79829282	1906	58.9939	46.868	58.1247	86.8342	66.3463	59.9372	85.9403	86.6022	78.8513
NM_001185077.1	ARHGDIA	TSS1505	17:79825596-79828790	2076	5.06789	2.40329	3.09602	2.47817	3.04201	0.816143	4.73013	4.23237	3.71497
NM_001175.4	ARHGDIB	TSS6007	12:15094949-15114562	1216	1526.19	1348.02	1474.8	1565.32	1481.07	1522.21	1751.08	1714.25	1268.47
NM_001176.3	ARHGDIG	TSS28818	16:330605-333003	942	0	0	0	0.160154	0	0	0	0	0
NM_199002.1	ARHGEF1	TSS13185	19:42388445-42411604	3238	13.1258	1.59081	3.91958	12.9721	11.4967	8.07778	3.95267	11.3088	3.14968
NM_198977.1	ARHGEF1	TSS13480	19:42387266-42411604	3114	1.73883	4.60394	8.3e-05	9.22066	0.000871677	0.000108277	2.42155	2.42199	5.89e-05
NM_004706.3	ARHGEF1	TSS13480	19:42387266-42411604	3213	160.036	176.388	183.999	258.694	189.897	178.391	193.264	220.675	200.582
NM_014629.2	ARHGEF10	TSS25249	8:1772148-1906807	5591	0.076141	0.0957262	0	0.0435561	0.0603387	0.0184699	0.041568	0.105154	0
NM_001011722.2	ARHGEF10L	TSS18731	1:17907047-18024370	4261	0.581554	0.254304	0.126009	0.549635	0.72135	0.0490608	0.165641	0.715853	0.0215985
NM_018125.3	ARHGEF10L	TSS18768	1:17866329-18024370	4494	7.44e-06	9.38e-06	7.27e-06	8.79e-06	2.89e-06	7.3e-06	8.08e-06	5.24e-06	6.28e-06
NM_014784.2	ARHGEF11	TSS6123	1:156904631-157015162	6769	23.0237	27.8006	23.7846	15.9048	9.37579	31.8026	25.8464	29.8594	29.7404
NM_198236.1	ARHGEF11	TSS6123	1:156904631-157015162	6889	0.861369	5.87e-05	2.56791	1.75102	1.36575	0.835705	0.940528	1.77878	0.735919
NM_001198665.1	ARHGEF12	TSS12570	11:120207617-120360645	9772	0.417455	0.268961	0.170531	0.391821	0.644656	0.166003	0.210194	0.421598	0.191948
NM_015313.2	ARHGEF12	TSS12570	11:120207617-120360645	9829	0.000302221	0.000378587	0.000300782	0.000345051	0.000478716	0.000292796	0.000329235	1.29e-05	0.000257652
NM_014786.3	ARHGEF17	TSS25835	11:73019662-73080425	7813	0.0808314	0.321806	0.510274	0.238314	0.640557	0.209148	0.394458	0.195355	0.851823
NM_015318.3	ARHGEF18	TSS17333	19:7459998-7537371	5220	26.5926	20.2493	17.2639	92.6369	24.3027	26.1596	25.7833	39.0879	10.5236
NM_001130955.1	ARHGEF18	TSS6731	19:7504573-7537371	5741	0.78343	0.726576	0.384775	0.902888	2.58e-06	0.383068	1.87e-06	0.93693	0.15179
NM_153213.3	ARHGEF19	TSS14092	1:16524598-16539104	3029	0.436045	0.274103	0.398414	1.45505	0.691097	0.246805	0.277728	0.363826	0.0620968
NM_001162384.1	ARHGEF2	TSS2486	1:155916629-155948336	4179	21.7912	29.4521	28.5897	27.6413	27.9204	29.2353	30.7922	31.2725	19.0499
NM_001162383.1	ARHGEF2	TSS2486	1:155916629-155948336	4182	48.1225	45.7232	42.7994	35.0909	35.6977	41.8829	50.3939	46.9544	34.3387
NM_004723.3	ARHGEF2	TSS3141	1:155916629-155947966	4107	4.29941	5.25435	4.521	3.08206	0.000269531	3.20546	5.29579	3.0373	1.27431
NM_182947.2	ARHGEF25	TSS18142	12:58005217-58011026	2552	0	0.109979	0	0	3.51e-06	0	2.42e-06	0	0
NM_001111270.1	ARHGEF25	TSS24363	12:58003962-58011026	2246	0	1.58e-07	0	0	0.0797393	0	0.0549333	0	0
NM_015595.3	ARHGEF26	TSS27011	3:153839148-153975616	5181	0.0206053	0	0.0410772	0.0471488	0	0	0.0449967	0.0284567	0.0176063
NR_037901.1	ARHGEF26-AS1	TSS13755	3:153742189-153838999	2598	0	0	0	0	0.0226624	0.0138741	0.0156124	0	0.0458162
NM_001128615.1	ARHGEF3	TSS16948	3:56761445-57113336	3639	2.48e-05	4.08e-05	2.66e-05	1.44738	8.12e-05	2.21e-05	2.94e-05	8.52e-06	8.81e-06
NM_001128616.1	ARHGEF3	TSS7736	3:56761445-56809745	4055	1.96e-22	1.05e-23	8.41e-23	6.6e-08	2.01e-27	2.14e-21	1.84e-22	7.79e-19	1.11e-17
NM_019555.2	ARHGEF3	TSS8637	3:56761445-56835995	3602	6.46239	5.92263	5.47824	6.24137	7.32277	4.68818	4.55017	6.15145	5.05738
NM_001145451.2	ARHGEF33	TSS24571	2:39146503-39202590	4304	0.0500394	0	0.0249387	0	0.0793084	0.0242766	0.0273182	0.0172766	0.0427564
NM_001003702.2	ARHGEF35	TSS3094	7:143883175-143892791	2474	0.346887	0.312864	0.0901991	0.18118	0.394413	0.102438	0.139975	0.437406	0.444598
NM_001001669.2	ARHGEF37	TSS19446	5:148961134-149014527	4865	0.0220042	0	0	0.0503497	0.0348749	0.0427013	0.0480515	0	0
NM_001242729.1	ARHGEF38	TSS26758	4:106473776-106602070	5456	0	0	0	0	0	0	0	0	0.0333667
NM_032995.1	ARHGEF4	TSS8171	2:131674223-131804836	4257	9.69e-07	1.11e-06	9.63e-07	0.147489	1.49e-06	9.37e-07	0.193448	6.67e-07	0
NM_015320.2	ARHGEF4	TSS8171	2:131674223-131804836	3666	0.177832	0.14905	0.206799	0.234202	0.375801	0.201309	9.39e-07	0.368391	0
NM_018071.3	ARHGEF40	TSS11362	14:21538526-21558036	5458	49.2431	30.0101	38.695	37.7154	42.6734	35.8685	50.5243	46.4698	31.8864
NM_005435.3	ARHGEF5	TSS133	7:144052488-144077725	5488	0.200536	0.219587	0.164423	0.310843	0.430614	0.178888	0.271934	0.509227	0.486411
NM_004840.2	ARHGEF6	TSS2347	X:135747708-135863503	5272	65.986	39.6606	36.8898	144.622	38.4849	33.947	33.4059	39.1931	26.6436
NM_001113513.1	ARHGEF7	TSS15582	13:111839172-111958081	4946	2.46964	1.86157	5.37126	2.07211	7.90801	1.59172	4.62596	2.69681	0.977043
NM_001113512.1	ARHGEF7	TSS17910	13:111767623-111947542	5375	0.0821284	0.136148	0.135235	0.118762	0.260825	0.0121007	0.0879285	0.00214975	0.0214795
NM_145735.2	ARHGEF7	TSS17910	13:111767623-111947542	5462	5.54e-05	0.00512977	2.25e-05	0.00232864	4.34e-05	0.125162	7.37e-05	0.157454	0.00390485
NM_001113511.1	ARHGEF7	TSS17910	13:111767623-111947542	5525	3.02e-07	4.73e-22	4.52e-08	6.05e-21	8.71e-08	1.4e-14	4.69e-07	1e-20	3.35e-18
NM_003899.3	ARHGEF7	TSS22353	13:111806060-111958081	5059	3.62628	3.42238	2.5e-05	8.31171	3.67e-05	5.18371	0.992774	5.50745	4.65001
NM_001173480.1	ARHGEF9	TSS27681	X:62854847-62975031	5259	4.32e-05	3.46e-06	0.25189	0.00662687	0.187652	8.26e-07	0.287944	0.742443	0.260003
NM_015185.2	ARHGEF9	TSS27681	X:62854847-62975031	5450	0.34399	2.33e-08	1.37e-05	0.585728	0.841569	0.246569	1.51e-05	9.52e-06	1.18e-05
NM_001173479.1	ARHGEF9	TSS6133	X:62854847-63005426	4853	0.119134	0.277353	0.14387	0.240383	7.21e-10	2.48e-07	4.56e-22	1.25e-14	7.31e-18
NM_006015.4	ARID1A	TSS26544	1:27022521-27108601	8585	33.1437	32.7348	24.3144	30.1369	25.1965	29.0131	31.2714	36.7528	25.6651
NM_139135.2	ARID1A	TSS26544	1:27022521-27108601	7934	0.00628902	0.000462489	1.75072	0.00258964	4.18486	0.00125346	0.0463416	7.12e-05	0.00012634
NM_017519.2	ARID1B	TSS24612	6:157099063-157531913	9599	5.97817	4.58081	3.0066	7.97524	5.04772	3.84229	5.39583	6.41928	3.98952
NM_020732.3	ARID1B	TSS24612	6:157099063-157531913	9638	4.67e-05	7.83e-05	1.56e-05	0.000158785	0.0010017	0.000112383	1.68e-05	0.516439	2.77e-05
NM_152641.2	ARID2	TSS7176	12:46123619-46301819	8466	4.44146	3.50944	2.88131	7.29569	3.48036	2.80481	3.41361	3.38388	2.51235
NM_005224.2	ARID3A	TSS6088	19:926036-972816	2823	27.2847	22.7701	18.9905	26.9105	22.9268	26.0939	30.8614	32.4567	37.315
NM_006465.2	ARID3B	TSS4475	15:74833547-74890472	4241	19.2614	17.6028	18.2871	19.4784	19.2107	18.5413	23.3337	22.1087	18.0755
NM_001017363.1	ARID3C	TSS11338	9:34621454-34628011	1239	0	0	0	0	0	0	0	0.0687531	0
NM_023001.2	ARID4A	TSS22971	14:58765221-58840451	5565	0.895455	6.27e-06	3.05e-06	6.8e-06	4.6e-05	8.17e-06	1.03e-06	3.06e-06	1.38e-06
NM_023000.2	ARID4A	TSS22971	14:58765221-58840451	5610	1.05e-05	1.05e-05	3.44e-06	6.89e-06	1.14363	1.10758	7.85e-06	0.24196	6.02e-06
NM_002892.3	ARID4A	TSS22971	14:58765221-58840451	5772	22.8205	23.3148	20.926	19.3205	25.1292	23.0654	23.2042	20.2512	18.4104
NM_001206794.1	ARID4B	TSS12542	1:235330209-235490802	5946	0.000229968	1.25e-06	6.23691	2.24064	3.44e-10	0.000773818	0.000205284	2.11e-05	0.00136361
NM_031371.3	ARID4B	TSS19542	1:235330209-235491532	5809	14.4335	0.000577753	16.7307	10.2819	0.0041083	8.89089	11.1292	4.73e-05	4.6206
NM_016374.5	ARID4B	TSS19542	1:235330209-235491532	6067	28.6983	42.6973	18.9146	18.2489	44.7042	30.1039	24.3807	33.8366	34.164
NM_212481.1	ARID5A	TSS12961	2:97202463-97218371	2206	44.0345	45.7471	80.7242	52.552	54.5802	32.4682	53.2353	48.3564	108.272
NM_032199.2	ARID5B	TSS3649	10:63661012-63856707	7941	0.91417	1.71565	1.00365	1.22779	2.05784	0.745609	0.607572	1.06123	1.27922
NM_005744.3	ARIH1	TSS16341	15:72766666-72878896	5251	14.8127	14.3312	11.5444	15.808	15.4903	14.0376	14.3099	14.1009	12.9346
NM_006321.2	ARIH2	TSS13525	3:48956280-49022974	4065	10.0382	7.51627	8.13087	18.3898	12.6729	7.49243	10.4409	10.905	7.39702
NM_001177.4	ARL1	TSS29411	12:101786902-101801572	3210	1.50236	1.11611	0.918916	4.49241	1.78584	0.728868	0.932034	1.10814	0.495974
NM_173664.4	ARL10	TSS6225	5:175792501-175800503	2405	0.0933372	0	0.0930349	0.373752	0.221898	0.0452825	0	0.193353	0
NM_138450.5	ARL11	TSS28637	13:50202434-50208008	3760	14.6867	18.8998	13.9776	12.9076	15.7316	17.1622	13.7991	16.4973	17.7019
NM_001162491.1	ARL13A	TSS16947	X:100224696-100245820	1130	0	0.140011	0	2.96e-15	0	0	0	0	0
NM_001162490.1	ARL13A	TSS16947	X:100224696-100245820	1537	0	4.94e-11	0	2.22e-06	0	0	0	0	0
NM_001012990.3	ARL13A	TSS16947	X:100224696-100245820	1311	0	3.28e-06	0	0.212922	0	0	0	0	0
NM_144996.3	ARL13B	TSS26230	3:93698982-93774522	3666	8.72e-22	5.6e-25	0.974911	2.61e-12	7.78e-10	0.648113	4.24e-30	0.637179	3.01e-25
NR_033427.1	ARL13B	TSS26230	3:93698982-93774522	3742	1.54e-32	3.16e-20	1.17e-09	5.89e-07	2.57e-15	0.143192	6.51e-34	1.17e-23	2.02e-20
NM_001174151.1	ARL13B	TSS26230	3:93698982-93774522	3916	1.29898	5.7e-13	5.34e-06	2.03e-05	3.22e-06	4.7e-06	5.53e-05	0.283687	7.8e-16
NM_001174150.1	ARL13B	TSS26230	3:93698982-93774522	3987	6.08e-05	0.816377	1.98e-07	1.11697	1.02681	0.16775	2.6e-08	5.17e-05	1.28e-05
NM_182896.2	ARL13B	TSS26230	3:93698982-93774522	3831	1.28e-05	0.108694	4.83e-14	1.36e-09	0.0946436	4.02e-07	0.648571	6.44e-14	0.966827
NM_019087.2	ARL15	TSS4166	5:53180613-53606403	2486	3.73562	3.2819	2.91601	4.17091	4.85067	2.48923	2.8994	3.66726	2.15358
NM_001040025.1	ARL16	TSS561	17:79648223-79650954	1207	6.5769	5.94308	5.83858	16.1661	11.8897	5.28473	5.38584	9.08294	3.51229
NM_016632.2	ARL17A	TSS26950	17:44594067-44657088	850	0.268015	1.75e-07	0.340214	0.782252	0.670292	0.29543	3.26e-10	1.92e-15	0.156975
NM_001113738.1	ARL17A	TSS26950	17:44630121-44657088	5273	2.01304	1.29107	3.48107	2.73025	11.0173	3.97231	0.828609	1.66336	0.894358
NM_001103154.1	ARL17B	TSS26928	17:44376912-44439134	488	0.92214	1.15934	1.83831	1.68802	2.92304	0.894751	1.00686	0.891457	0.315171
NM_001199745.1	ARL2	TSS10386	11:64781584-64789657	899	3.42064	5.45e-16	3.34e-13	6.81674	2.12141	1.73168	6.57e-12	7.24e-19	5.47e-08
NM_001667.3	ARL2	TSS10386	11:64781584-64789657	980	3.13e-07	1.50571	1.98961	1.20849	3.48e-18	2.23e-11	1.74357	1.92967	0.90944
NR_037650.1	ARL2-SNX15	TSS10386	11:64781584-64808044	2463	5.13e-06	2.5e-09	6.5e-06	8.15e-06	4.81e-05	3.68e-14	1.9e-06	7.8e-07	0.000302023
NM_012106.3	ARL2BP	TSS5045	16:57279037-57287545	2100	7.37135	5.17885	5.29716	14.3426	8.82192	3.44388	4.69829	7.96571	2.05274
NM_004311.3	ARL3	TSS29506	10:104433483-104474190	3874	3.24292	3.02266	4.29131	2.91058	4.56376	3.85187	3.54085	3.45547	3.77419
NM_005738.4	ARL4A	TSS16914	7:12726910-12730559	3212	4.69e-272	1.52e-26	1.64e-66	5.44e-09	7.81e-64	4.78e-64	5.19e-09	8.73e-12	7.91e-09
NM_001195396.1	ARL4A	TSS16914	7:12726910-12730559	3209	3.98e-271	3.13e-26	1.09e-65	5.84e-09	4.82e-63	2.95e-63	5.57e-09	1.04e-11	8.37e-09
NM_001037164.2	ARL4A	TSS20689	7:12726451-12730559	2986	0.0349461	0.058294	0.0358075	0.548819	0.0574324	0.0351605	0.523769	0.445895	0.173411
NM_212460.3	ARL4A	TSS20689	7:12726451-12730559	2983	0.352886	0.12741	0.277126	1.49e-06	0.410881	0.251544	1.42e-06	7.59e-06	7.16e-07
NM_005737.3	ARL4C	TSS8942	2:235401684-235405693	4009	14.8025	7.45758	11.7177	32.9454	17.5636	4.73529	5.35803	9.71872	2.78764
NM_001661.3	ARL4D	TSS19648	17:41476352-41478504	1585	0.372533	0	0.148531	0.34097	0	0	0.0813515	0.205793	0
NM_001037174.1	ARL5A	TSS3667	2:152657479-152685009	2913	0.0739293	0.09683	0.0713734	0.0979897	0.113528	0.104283	0.0803757	0.0559446	9.16e-05
NM_012097.3	ARL5A	TSS3667	2:152657479-152685009	3169	4.38601	2.50695	1.98649	4.1045	2.52693	1.54697	4.35319	1.9266	0.859901
NM_177985.2	ARL5A	TSS3667	2:152657479-152685009	2911	1.22689	0.923368	2.62876	3.90965	4.15066	4.16221	1.44466	2.2329	1.81228
NM_178815.3	ARL5B	TSS24205	10:18948312-18966940	3589	2.97081	3.54441	1.75254	2.98269	2.54643	2.20605	1.82046	2.19793	1.94267
NM_032146.3	ARL6	TSS5524	3:97483594-97517373	1394	7.36e-05	9.14e-05	0	8.34e-05	0.000116634	7.14e-05	0	5.08e-05	0
NM_177976.1	ARL6	TSS5524	3:97483594-97517373	1354	0.179035	0.112497	0	0.819591	0.283756	0.173717	0	0.123627	0
NM_015161.1	ARL6IP1	TSS13894	16:18802990-18812857	2264	23.0911	17.6817	19.7851	29.3854	25.9266	32.8578	22.5986	20.5251	24.1621
NM_001002252.1	ARL6IP4	TSS27738	12:123464879-123467460	1399	3.06769	1.14912	2.21142	6.32829	1.52101	1.66136	0.484467	3.52844	1.09929
NM_016638.2	ARL6IP4	TSS27738	12:123464879-123467460	1318	7.64e-06	3.19966	1.15e-05	1.01265	7.14488	1.09524	7.0983	3.51392	5.43697
NM_018694.2	ARL6IP4	TSS27738	12:123464879-123467460	1375	6.99847	0.899953	6.31383	20.088	9.69359	3.97633	7.43684	7.99138	6.06858
NM_001002251.1	ARL6IP4	TSS27738	12:123464879-123467460	1351	11.3869	7.53282	8.70139	23.5328	5.0607	6.30092	5.49928	9.30424	7.78666
NM_006407.3	ARL6IP5	TSS866	3:69134089-69155239	2128	90.3692	98.0359	72.5084	129.238	66.6197	72.6045	69.3965	70.9579	42.2134
NR_024526.1	ARL6IP6	TSS21062	2:153574422-153617767	1781	15.856	10.4703	16.0707	35.7128	11.593	15.2103	12.7189	6.62982	9.60196
NM_152522.4	ARL6IP6	TSS21062	2:153574422-153617767	2810	8.70083	5.90851	4.58486	16.0156	5.54679	6.5984	6.7694	7.93746	6.688
NM_138795.2	ARL8A	TSS24619	1:202101976-202113866	2345	31.9069	28.6529	30.3688	42.9819	27.8325	33.706	37.51	34.821	39.7671
NM_018184.2	ARL8B	TSS23590	3:5163929-5222601	2985	19.3057	16.0109	16.8148	25.5505	19.3065	17.1205	18.3386	16.7465	14.4457
NM_206919.1	ARL9	TSS6695	4:57371374-57390058	836	0	0	0.163169	0	0	0	0	0	0
NM_018120.4	ARMC1	TSS11247	8:66514690-66546452	3042	2.02554	1.31875	0.865275	4.96585	2.23575	0.982687	0.513412	1.64843	0.679929
NM_001161013.1	ARMC10	TSS12643	7:102715327-102740205	2275	0.440671	2.3e-122	1.06e-19	5.69e-135	9.74e-09	6.6e-07	5.21e-14	1.01e-26	4.2e-11
NM_001161011.1	ARMC10	TSS12643	7:102715327-102740205	2452	1.79e-29	1.9e-119	6.81e-19	2.08e-131	4.23e-07	8.61e-11	1.09e-16	1.05e-28	5.57e-20
NM_001161012.1	ARMC10	TSS12643	7:102715327-102740205	2347	0.2687	8.5e-74	0.551608	0.00139664	8.54e-13	5.4e-09	0.356963	3.69e-10	0.633668
NM_001161010.1	ARMC10	TSS12643	7:102715327-102740205	2452	0.39084	8.57e-67	1.64e-06	1.82377	1.79e-18	1.3e-14	0.661685	8.9e-09	3.7e-08
NM_001161009.1	ARMC10	TSS12643	7:102715327-102740205	2524	1.21098	0.00537127	2.54456	0.0102642	3.42243	3.12984	0.877268	0.394991	1.9491
NM_031905.3	ARMC10	TSS12643	7:102715327-102740205	2629	1.57066	3.45085	1.94e-05	6.7544	1.9e-05	1.98e-05	1.46879	2.6893	3.93e-07
NM_032131.4	ARMC2	TSS9791	6:109169618-109295352	3413	2.7503	2.37217	0.892548	1.93918	2.43294	1.70667	1.50149	2.27455	1.20233
NM_024742.2	ARMC5	TSS17122	16:31470316-31478488	4673	0.387906	3.03e-07	0.193744	0.390013	0.460886	0.37649	0.846896	0.662336	0.0624834
NM_001105247.1	ARMC5	TSS17122	16:31470316-31478488	3615	0.424122	0.491671	0.315774	1.58826	0.444832	0.119493	0.499415	0.627484	0.252258
NM_033415.3	ARMC6	TSS21243	19:19144386-19168987	2380	2.12427	0.497583	1.31749	2.5924	2.54379	1.00769	1.18547	1.80602	0.726026
NM_001199196.1	ARMC6	TSS21243	19:19144386-19168987	2488	1.87e-05	1.05245	5.76e-06	2.64e-06	2.97e-05	9.69e-07	2.04e-05	0.484254	1.59e-05
NM_024585.2	ARMC7	TSS12513	17:73106081-73126360	2126	8.23368	9.47774	8.36689	10.0929	8.21964	9.33794	8.7566	9.67275	9.61644
NM_213654.1	ARMC8	TSS13178	3:137906147-137965729	3217	1.87908	1.34903	1.28709	1.47642	3.86e-05	5.02e-05	2.0961	5.57e-05	0.853776
NM_014154.2	ARMC8	TSS13178	3:137906147-137965729	3163	3.67e-05	3.47e-06	4.3e-06	1.13927	1.59583	0.807978	1.74e-05	1.19391	0.00113438
NM_015396.3	ARMC8	TSS13178	3:137906147-138016219	3832	9.61074	9.65315	7.50087	13.004	10.2631	8.06729	8.5115	8.96641	7.79612
NM_025139.3	ARMC9	TSS3941	2:232063341-232209914	2218	0.102031	0.0641378	0	0	0.161711	0.0495002	0	0	0
NM_016608.1	ARMCX1	TSS28795	X:100805513-100809683	2141	0.2122	0.0666958	0.105757	0.0606941	0.25224	0.102949	0	0	0
NM_014782.5	ARMCX2	TSS7008	X:100910266-100914863	2796	0.158342	0.149271	0.118346	0.181158	0.439304	0	0.172889	0.164043	0.0337566
NM_177949.2	ARMCX2	TSS7008	X:100910266-100914863	2847	0.000101616	0.000128242	0.000101673	0.000116258	0.000160396	0	0.000110951	7e-05	8.79e-05
NM_016607.3	ARMCX3	TSS12614	X:100878119-100882831	3395	5.11e-05	2.19e-10	1.41e-05	4.65e-11	8.37e-18	4.91e-07	0.000345647	1.85e-05	1.19872
NM_177947.2	ARMCX3	TSS12614	X:100878119-100882831	3367	2.09265	3.95669	2.97536	6.19913	3.18331	0.000126563	2.27207	2.05e-05	2.22385
NM_177948.2	ARMCX3	TSS26587	X:100878350-100882831	3318	1.30193	0.000165276	2.2e-05	0.000170984	0.109583	2.36632	0.714548	2.93575	0.000792884
XM_001723116.3	ARMCX3-AS1	TSS14950	X:100877746-100879148	710	0	0	5.23e-300	0	0.324874	0.19889	0	0.141541	0.549263
NR_028407.1	ARMCX4	TSS15130	X:100673265-100788446	5408	0.295582	0.148645	0.11785	0.202903	0.562168	0.152961	0.193642	0.31296	0.202049
NM_022838.3	ARMCX5	TSS4504	X:101854425-101859087	2676	0.0227181	0.296748	0.660703	1.04879	0.987535	0.320706	0.360895	9.33e-05	0.141973
NM_001168482.1	ARMCX5	TSS4504	X:101854425-101859087	2688	0.000588662	0.00224078	0.00176505	0.00202681	1.74e-15	0.00172953	0.00193943	1.02e-05	1.7e-39
NM_001168478.1	ARMCX5	TSS4504	X:101854425-101859087	2789	0.891249	7.68e-21	1.17e-24	9.34e-26	3.05e-23	3.7e-22	4.04e-22	0.93241	1.31e-44
NM_001168485.1	ARMCX5	TSS4903	X:101854095-101859087	2786	4.26e-32	2.48e-20	2.62e-95	0.26386	1.04e-69	1.23e-84	1.4e-84	6.33e-20	3.69e-07
NM_001168479.1	ARMCX5	TSS4903	X:101854095-101859087	2905	7.45e-30	4.45e-40	2.97e-119	2.34e-132	1.32e-97	9.71e-106	9.88e-106	1.41e-15	3.06e-50
NM_001168480.1	ARMCX5	TSS4903	X:101854095-101859087	2899	3.99e-29	4.19e-39	4.51e-118	2.59e-25	3.57e-97	1.07e-104	1.09e-104	3.91e-15	5.9e-50
NM_001199818.1	ARMCX5-GPRASP2	TSS11726	X:101854275-101972661	3940	1.06e-11	0.11306	4.68e-34	0.128475	0.000191017	0	0.0599688	0.113776	8.06e-10
NM_001009584.1	ARMCX6	TSS22554	X:100870107-100872991	1766	5.37e-05	1.8e-07	0.450553	2.68e-05	8.72e-05	8.52e-07	0.000143863	9.25e-06	0.000311133
NM_019007.3	ARMCX6	TSS22554	X:100870107-100872991	1848	2.14799	1.56557	2.29e-05	4.65652	1.61753	0.65906	0.738522	1.09208	0.536922
NR_033669.1	ARMCX6	TSS22554	X:100870107-100872991	937	3.19301	1.25617	1.98569	3.27044	0.822239	1.79695	2.1827	1.81768	1.19795
NM_001184768.1	ARMCX6	TSS22554	X:100870107-100872991	1936	1.23e-14	1.56e-06	9.58e-10	0.508344	1.17e-06	3.85e-07	1.02e-16	0.281526	1.84e-12
NR_033670.1	ARMCX6	TSS22554	X:100870107-100872991	1025	2.45e-32	2.54e-15	6.79e-10	0.0222136	4.05e-14	1.6e-15	8.93e-36	0.101284	1.93e-25
NM_001197325.1	ARNT	TSS28862	1:150782180-150849244	4839	0.000133419	1.65906	0.65015	4.63749	0.00021211	1.28817	3.85554	2.82595	4.25e-05
NM_178427.2	ARNT	TSS28862	1:150782180-150849244	4842	4.05388	3.16634	0.000584649	0.33701	7.75615	5.21668	1.52292	2.11643	5.86637
NM_001668.3	ARNT	TSS28862	1:150782180-150849244	4887	10.768	5.76764	6.97454	17.0508	3.63402	5.50119	5.98648	8.62681	6.44715
NM_014862.3	ARNT2	TSS1840	15:80696691-80890278	6559	0	0	0	0.0184575	0	0	0	0.0779804	0
NM_001030272.1	ARNTL	TSS2012	11:13299324-13408813	2741	17.5246	11.0231	19.1513	22.0406	9.22525	11.2903	23.6814	11.0639	18.5263
NM_001178.4	ARNTL	TSS2012	11:13299324-13408813	2796	9.2595	9.14594	7.82827	7.80814	12.3645	11.1615	4.04857	14.6254	6.83864
NM_001030273.1	ARNTL	TSS2012	11:13299324-13408813	2812	1.93851	5.03415	8.95e-07	1.06798	4.44477	6.00094	3.85e-06	5.73344	3.13596
NM_020183.3	ARNTL2	TSS16065	12:27485987-27573466	1930	0	0.149758	0	0	0.0943966	0	0	0.12338	0
NM_006409.3	ARPC1A	TSS726	7:98923495-98963885	1607	31.9732	30.9778	29.3113	40.3557	33.0085	30.5966	33.7095	30.5852	30.0767
NM_001190996.1	ARPC1A	TSS726	7:98923495-98963885	1605	6.69e-06	9.43e-06	1.42e-05	1.14e-05	2.17e-05	5.46e-06	1.24e-05	3.31e-06	1.06e-05
NM_005720.3	ARPC1B	TSS24390	7:98972297-98992424	1551	348.498	341.815	406.311	398.058	319.637	387.965	411.469	469.228	513.722
NM_152862.1	ARPC2	TSS26717	2:219081873-219119071	1448	505.128	527.694	476.731	433.748	504.564	630.731	679.507	616.494	682.626
NM_005731.2	ARPC2	TSS697	2:219082119-219119071	1410	112.839	49.2106	177.81	130.663	107.779	92.9388	97.0829	86.2621	58.3624
NM_005719.2	ARPC3	TSS21994	12:110872705-110888158	884	632.391	632.872	616.022	599.926	616.626	690.834	752.739	538.249	658.5
NM_001024960.2	ARPC4	TSS15352	3:9834178-9848789	1460	5.68929	5.55255	0.89312	6.209	5.43904	6.06267	5.98312	4.99716	6.6721
NM_001024959.2	ARPC4	TSS15352	3:9834178-9848789	1605	2.19102	0.913313	9.87e-233	1.64789	1e-234	1.75e-222	1.69e-229	1.03555	0.618241
NM_005718.4	ARPC4	TSS25400	3:9834231-9848789	1971	14.1485	16.6231	11.5671	11.1893	8.8228	14.573	16.3785	14.3107	17.1446
NM_001198780.1	ARPC4	TSS26273	3:9834800-9848789	1459	213.655	202.049	243.961	242.88	225.349	227.603	234.483	205.32	247.09
NM_001198793.1	ARPC4-TTLL3	TSS25400	3:9834231-9878040	3987	13.4089	9.32373	16.9887	18.9936	16.1998	13.5274	14.8766	16.0268	14.1048
NM_005717.2	ARPC5	TSS19306	1:183595331-183604985	1982	424.182	493.733	467.468	426.216	466.894	439.388	446.384	381.278	400.426
NM_030978.1	ARPC5L	TSS20526	9:127631483-127639696	1025	9.17769	4.10957	7.01762	17.4043	12.1548	6.70932	10.2954	7.63956	4.51179
NM_006628.4	ARPP19	TSS11080	15:52839431-52861213	5162	22.4633	18.5285	15.0404	27.5932	22.7023	25.3585	24.798	25.9307	15.173
NM_016300.4	ARPP21	TSS19853	3:35683848-35835988	3241	0.101386	0	0	0	0.0535628	0	0.1107	0.140018	0
NM_004312.2	ARR3	TSS3417	X:69488184-69501690	1309	0	0	0	0	0.147752	0	0	0.128745	0.0796553
NM_020251.3	ARRB1	TSS23420	11:74971165-75062875	7498	9.88478	1.64029	8.79742	19.3748	7.32025	6.98698	4.60784	6.9119	3.65057
NM_004041.4	ARRB1	TSS23420	11:74971165-75062875	7522	13.303	9.91809	3.16e-05	18.7517	10.887	1.82998	7.82682	10.8121	6.84e-05
NM_199004.1	ARRB2	TSS25472	17:4613788-4624795	1874	16.9307	12.8912	27.018	12.0623	18.5572	19.4287	41.4521	10.6844	12.2173
NM_004313.3	ARRB2	TSS25472	17:4613788-4624795	1919	585.759	639.587	691.452	550.164	641.499	572.389	589.046	591.698	834.067
NM_152285.2	ARRDC1	TSS9286	9:140500095-140509812	1598	58.1243	37.5815	38.8448	119.699	44.4527	41.6807	57.8632	54.5848	51.462
NM_001025604.1	ARRDC2	TSS6540	19:18111943-18124911	2525	15.0058	10.2908	9.617	23.1182	13.0569	7.58775	12.0604	11.2012	4.32117
NM_015683.1	ARRDC2	TSS8470	19:18118976-18124911	2503	5.71285	5.78591	4.40644	11.1598	9.6168	3.60963	3.92061	8.06388	1.87844
NM_020801.2	ARRDC3	TSS17592	5:90664540-90679149	4161	141.228	127.491	129.956	92.4679	150.203	136.794	89.7334	119.755	52.323
NM_183376.2	ARRDC4	TSS5916	15:98503932-98517068	4067	21.5644	12.12	4.34127	8.11249	14.7319	4.63831	3.59563	15.4591	13.2294
NM_001080523.1	ARRDC5	TSS16176	19:4890448-4902879	1638	1.07611	0.45097	0.286033	1.96987	0.454813	0.556879	0.626652	0.544921	0.306496
NM_000487.5	ARSA	TSS22650	22:51061181-51066601	4315	23.9624	20.2526	16.0611	28.1138	25.541	23.7389	25.7435	31.8214	23.8392
NM_001085428.2	ARSA	TSS22650	22:51061181-51066601	3925	1.15271	2.04117	0.339904	2.33e-08	1.09898	0.697298	0.47223	1.22877	1.73053
NM_001085425.2	ARSA	TSS22650	22:51061181-51066601	4210	1.18717	0.902373	1.16e-05	1.11e-05	4.07e-05	1.13451	2.08e-05	0.351581	1.10041
NM_001085426.2	ARSA	TSS22650	22:51061181-51066601	4162	3.33719	6.20771	5.3547	4.46338	5.89597	3.68422	2.34913	6.68217	3.39093
NM_001085427.2	ARSA	TSS22650	22:51061181-51066601	4117	0.583652	2.72e-06	0.708426	1.50559	3.79e-09	1.35585	0.679863	0.885008	0.616651
NM_000046.3	ARSB	TSS24697	5:78073031-78282357	6076	8.05731	4.09112	3.91279	16.0684	3.26563	4.0583	3.60885	4.16641	2.35035
NM_198709.2	ARSB	TSS29200	5:78111333-78281766	2172	0.394861	0.370215	0.426166	0.278983	3.82e-07	0.327724	0.325679	0.665216	0.243994
NM_001669.2	ARSD	TSS17423	X:2822010-2847392	5159	2.94208	3.08408	1.77975	6.28545	2.62468	1.97933	1.98866	2.44386	2.46439
XR_110924.2	ARSD-AS1	TSS11327	X:2822944-2824188	882	0.434533	0.282941	0.718856	2.36531	0.963519	0.212895	1.47e-06	3.93e-05	0.345005
NM_014960.3	ARSG	TSS11942	17:66255322-66417000	2770	8.80305	8.40116	11.5266	7.05004	8.1176	7.41565	12.0584	11.7429	11.2143
NM_001011719.1	ARSH	TSS22881	X:2924653-2951426	1689	0	0	0	0.079247	0	0	0	0	0
NM_001012301.2	ARSI	TSS10394	5:149675908-149682525	3167	0	0	0	0	0	0	0.0378236	0	0
NM_198150.2	ARSK	TSS4286	5:94890824-94940806	3345	0.196044	0.164314	0.162841	0.934552	0.3625	0.0634071	0.214055	0.11281	0.0558369
NM_004314.2	ART1	TSS21496	11:3666360-3685646	1312	0.0929697	0	0	0.106366	0	0	0	0.0641973	0.158877
NM_001130017.1	ART3	TSS23009	4:76932336-77033955	1533	0	0	0	0	0.116323	0	0	0	0
NM_001179.4	ART3	TSS4516	4:76995862-77033955	1539	0	0	0	0	0.00637773	0	0	0	0
NM_001130016.1	ART3	TSS4516	4:76995862-77033955	1572	0	0	0	0	9.3e-10	0	0	0	0
NM_022786.1	ARV1	TSS6418	1:231114822-231136479	1445	1.24432	0.73005	1.73641	3.89123	1.05182	0.724419	0.90576	1.37477	0.708812
NM_001670.2	ARVCF	TSS25926	22:19957401-20004309	4036	0	0.0336589	0.133428	0.367561	0.212161	0.0779316	0.116928	0.147895	0.0457516
NM_139058.2	ARX	TSS8497	X:25021810-25034065	2876	0	0	0	0.0439591	0	0	0	0	0
NM_020682.3	AS3MT	TSS2597	10:104629209-104661656	2467	3.21e-05	5.73e-06	0.316666	4.65e-09	0.270275	0.352291	0.892001	0.0005456	0.423621
NM_177924.3	ASAH1	TSS10918	8:17913924-17941879	2618	150.554	161.302	132.295	143.575	160.412	154.319	306.302	161.323	149.32
NM_004315.4	ASAH1	TSS26589	8:17913924-17942507	2551	0.957251	4.77e-05	4.98e-05	4.61e-05	1.78905	4.44e-05	5.2e-05	0.645206	1.43e-05
NM_001127505.1	ASAH1	TSS26589	8:17913924-17942507	2485	4.33e-10	5.48e-23	5.26e-21	2.04e-18	2.97e-07	0.407872	1.25e-21	1.07e-09	7.65e-18
NM_001143974.1	ASAH2	TSS4807	10:51946999-52008370	2313	0.0486907	0	0	0	0	0	0	0	0
NM_019893.2	ASAH2	TSS4807	10:51946999-52008370	2418	1.89e-05	0	0	0	0	0	0	0	0
NM_001079516.1	ASAH2B	TSS9608	10:52499707-52514569	632	0.242894	0	0	0	0	0	0	0	0
NM_018482.2	ASAP1	TSS23803	8:131064352-131414217	6042	73.0978	95.6318	67.0489	42.6391	61.17	86.4684	58.2587	61.4024	73.984
NR_002765.2	ASAP1-IT1	TSS11667	8:131307600-131308779	1179	0.211469	1.06345	0.210784	0.24194	0.335162	0.205188	0.230897	0	0.0903453
NM_001135191.1	ASAP2	TSS17861	2:9346893-9545812	5582	0.133439	0.215706	0.0569856	0.130852	0.0906111	0.0924745	0	1.23e-05	0.13031
NM_003887.2	ASAP2	TSS17861	2:9346893-9545812	5717	3.01e-05	3.8e-05	2.98e-05	3.42e-05	4.74e-05	2.88e-05	0	0.23117	2.53e-05
NM_001143778.1	ASAP3	TSS14390	1:23755055-23810750	4102	0.0520787	0	0.0519101	0.0595828	0.0825407	0	0	0.0359613	0
NM_017707.3	ASAP3	TSS14390	1:23755055-23810750	4129	0.000554123	0	0.000552329	0.000633967	0.000878241	0	0	0.000382632	0
NM_001040445.1	ASB1	TSS3895	2:239335625-239360891	6833	1.57421	1.24438	1.2878	3.82859	1.6019	0.868186	1.08832	1.73002	0.884389
NM_130388.3	ASB12	TSS8241	X:63444071-63450511	1293	0	0	0	0.216465	0	0	0	0	0
NR_024581.1	ASB13	TSS11713	10:5680819-5708558	2576	4.43e-07	0.217713	7.62e-13	2.67e-05	6.02e-05	8.95e-40	0.519988	0.687604	5.59e-17
NM_024701.3	ASB13	TSS11713	10:5680819-5708558	2727	0.406935	1.28e-05	0.28392	1.909	0.709469	0.118427	1.15e-05	7.28e-06	0.417256
NR_037164.1	ASB13	TSS11713	10:5680819-5708558	2808	3.82e-05	8.72e-08	3.9e-05	1.28e-06	2.22e-14	3.81e-05	4.77e-08	4.66e-12	3.35e-05
NM_001142733.2	ASB14	TSS18154	3:57302378-57326710	3175	0.105515	2.6e-07	1.86e-07	1.93e-07	2.96e-07	0	1.72e-07	1.85e-07	1.78e-07
NM_130387.5	ASB14	TSS26693	3:57302378-57312980	2199	0.203221	0.129501	0.205344	0.471391	0.326511	0	0.281172	0.284509	0.13202
NM_080863.4	ASB16	TSS22395	17:42248073-42256451	2139	0.961216	0.300749	0.82106	1.38487	0.853084	0.242686	0.388053	0.59663	0.271687
NM_016150.4	ASB2	TSS27555	14:94400498-94423767	2756	8.48929	1.06223	2.56621	17.3304	2.29496	1.24883	1.18565	2.00027	0.85909
NM_001202429.1	ASB2	TSS9566	14:94400498-94443076	2781	6.83e-05	1.44e-05	0.000418321	3.07731	0.000661456	0.000407793	0.000456801	4.88e-05	0.000357777
NM_145863.2	ASB3	TSS11279	2:53897116-54014146	2073	1.74435	1.75673	1.60662	1.565	3.32499	1.54e-05	3.03e-09	0.000692966	0.25848
NM_016115.4	ASB3	TSS11279	2:53897116-54014146	2282	0.701376	3.20654	1.52179	6.70736	3.90504	2.99951	2.66553	3.64516	2.99214
NM_001201965.1	ASB3	TSS5424	2:53897116-54013985	2448	0.224251	9.83e-28	1.96e-16	1.9e-54	1.16e-53	0.197809	1.59e-29	0.498463	3.65e-45
NM_177999.2	ASB6	TSS12468	9:132396882-132404448	4513	8.12e-05	0.000184044	0.819951	4.64e-05	0.000498326	0.000147806	2.17468	0.000288043	0.00366034
NM_001202403.1	ASB6	TSS12468	9:132396882-132404448	4535	5.05e-05	0.0123372	1.05012	4.05e-07	6e-06	7.18e-13	0.00150726	9.5e-09	3.49e-07
NM_017873.3	ASB6	TSS12468	9:132396882-132404448	4622	5.59585	4.1441	3.0074	10.5721	6.70181	5.51767	5.14266	7.52433	4.41852
NM_024708.3	ASB7	TSS10372	15:101142754-101170414	1753	0.511198	0.419905	0.590242	0.202004	9.51e-07	0.488114	0.506475	1.08198	0.249292
NM_198243.2	ASB7	TSS10372	15:101142754-101191906	4965	10.5618	10.2634	8.01067	12.405	9.73031	11.3584	10.5139	9.30266	9.69279
NM_024095.3	ASB8	TSS24097	12:48541571-48551377	2613	29.9678	26.1001	25.8342	47.8442	23.9172	30.36	26.2978	26.5511	23.6028
NM_001168530.1	ASB9	TSS10640	X:15262108-15288293	1732	0	0	0	0	0	0	0	0.000109848	0
NM_024087.2	ASB9	TSS10640	X:15262108-15288293	1762	0	0	0	0	0	0	0	1.23e-07	0
NM_001031739.2	ASB9	TSS10640	X:15262108-15288293	1701	0	0	0	0	0	0	0	0.142222	0
NM_001168531.1	ASB9	TSS4079	X:15262108-15288589	1949	0	0	0	0	0	0	0	7.44e-25	0
NR_033769.1	ASB9P1	TSS23123	15:93338713-93340338	1625	0.2896	0.273069	0.432993	0.248496	0.688489	0.351248	0.395257	0.099987	0.123725
NM_001198800.1	ASCC1	TSS10452	10:73856273-73976183	2144	3.25066	1.32562	1.94785	4.24761	2.38682	4.3e-05	1.60868	0.2887	0.431001
NM_001198799.1	ASCC1	TSS10452	10:73856273-73976183	2425	1.44e-129	6.52e-13	0.209967	1.62e-42	8.73e-12	2.89e-46	1.89e-104	0.152134	1.83e-17
NM_015947.3	ASCC1	TSS4304	10:73856273-73975751	2137	6.81e-19	1.81077	1.51286	3.40021	0.974695	1.85749	1.69268	2.76568	1.3389
NM_001198798.1	ASCC1	TSS4304	10:73856273-73975751	2083	0.034425	3.86e-06	2.66e-05	8.51e-05	2.97e-06	1.4853	0.00134394	1.24e-05	2.64e-05
NM_001242906.1	ASCC2	TSS17610	22:30184596-30234293	2595	1.12857	0.403112	3.42e-05	2.01099	0.000562222	7.45e-06	1.18468	9.52e-06	7.89e-06
NM_032204.4	ASCC2	TSS17610	22:30184596-30234293	2823	14.0235	7.76423	8.90911	28.2594	11.8668	8.55849	11.1177	13.7515	8.00564
NM_006828.2	ASCC3	TSS29424	6:100956607-101329224	7592	0.620658	0.436107	0.359588	1.57496	1.12507	0.323747	0.287849	0.769821	0.146369
NM_022091.3	ASCC3	TSS29424	6:101304178-101329224	3470	0.228388	0.11851	0.125277	0.172083	0.440217	0.151008	0.0686154	0.0792418	0.0712598
NM_005170.2	ASCL2	TSS18799	11:2289727-2292182	1849	2.18761	1.80735	2.05593	5.22018	3.86344	2.24393	2.2521	3.23697	1.22834
NM_014034.2	ASF1A	TSS25995	6:119215240-119230336	2509	3.69825	1.96064	1.82093	8.3603	3.6016	0.994376	0.875711	2.49217	0.380721
NM_018154.2	ASF1B	TSS29282	19:14230320-14247440	1731	21.2163	11.4315	14.904	13.7164	24.6592	19.9326	31.1814	37.0674	11.9129
NM_001197216.2	ASGR1	TSS26957	17:7076749-7082883	1387	0.348166	0.65659	0.0867524	0.796678	1.37956	0	0.570233	0.781364	0.0743669
NM_001671.4	ASGR1	TSS26957	17:7076749-7082883	1504	8.54e-06	1.11e-05	8.71e-06	1.01e-05	1.32e-05	0	9.61e-06	5.65e-06	7.47e-06
NM_080914.2	ASGR2	TSS25582	17:7004640-7017629	1202	1.2e-06	0.64924	0.0385529	4.31e-32	1.86e-13	0.30064	0.506268	7.03e-06	0.264747
NM_001181.4	ASGR2	TSS8368	17:7004640-7018130	1456	1.34e-06	4.52e-08	2.49e-12	0.000653186	6.15e-06	4.12e-08	3e-06	9.63e-11	3.63e-08
NM_080912.3	ASGR2	TSS8368	17:7004640-7018130	1544	0.460777	3.23e-10	2.53e-20	1.36e-59	1.31e-13	3.61e-10	2.38e-12	5.27e-14	3.18e-10
NM_001201352.1	ASGR2	TSS8368	17:7004640-7018130	1441	4.31e-06	1.09e-07	1.04734	0.665854	0.887089	9.54e-08	3.62e-05	0.295709	8.4e-08
NM_080913.3	ASGR2	TSS8368	17:7004640-7018130	1384	1.13e-13	3.35e-06	1.55e-05	5.35e-28	1.28279	2.56e-06	0.620316	0.774588	2.25e-06
NM_018489.2	ASH1L	TSS5883	1:155305051-155532324	11774	9.54276	11.6025	6.24844	10.1116	10.7658	8.58989	8.01607	8.09553	7.64919
NM_004674.3	ASH2L	TSS25834	8:37963010-37997228	2584	14.3074	13.2305	13.2533	16.7426	16.1482	14.5648	14.5716	14.9619	11.5492
NM_001105214.1	ASH2L	TSS7041	8:37963348-37997228	2647	4.22111	3.12387	2.6334	11.1979	1.52393	3.10468	1.31777	2.17244	1.96647
NM_001672.2	ASIP	TSS24929	20:32848170-32857148	584	0	0	0	0.313589	0	0	0	0	0
NM_001024944.1	ASL	TSS2833	7:65540833-65558330	2001	3.14e-22	2.83e-21	1.21e-15	7.33e-11	3.29e-08	4.78e-15	9.73e-30	4.18e-12	1.6e-06
NM_001024946.1	ASL	TSS2833	7:65540833-65558330	1983	0.74153	6.1e-10	0.881302	2.55e-05	0.000183634	1.68e-10	0.00150744	4.53e-05	8.97e-06
NM_001024943.1	ASL	TSS2833	7:65540833-65558330	2061	5.0565	1.42e-05	0.7832	9.6984	3.95213	1.07e-05	2.731	1.74408	1.11582
NM_000048.3	ASL	TSS6742	7:65540775-65558330	1937	1.11516	3.20674	1.86244	9.01445	4.41314	4.20157	6.07397	5.91302	2.60536
NM_001171038.1-1	ASMT	TSS13246	Y:1683940-1711974	1341	0.144269	0	4.44e-24	0.190894	2.8e-12	0	0.00263984	9.73e-09	9.28e-27
NM_004043.2-1	ASMT	TSS13879	Y:1664347-1711974	1334	0.0244664	0	1.2e-23	4.28e-37	4.9e-12	0	0.183684	2.67e-08	2.81e-26
NM_004043.2-2	ASMT	TSS1423	X:1714347-1761974	1334	0.0244664	0	1.2e-23	4.28e-37	4.9e-12	0	0.183684	2.67e-08	2.81e-26
NM_001171039.1-1	ASMT	TSS27646	Y:1684025-1711974	1031	0.204544	0	0.0621992	0.236748	0.692308	0.0605479	0.0173977	0.0861784	0.0533191
NM_001171039.1-2	ASMT	TSS3664	X:1734025-1761974	1031	0.204544	0	0.0621992	0.236748	0.692308	0.0605479	0.0173977	0.0861784	0.0533191
NM_001171038.1-2	ASMT	TSS6604	X:1733940-1761974	1341	0.144269	0	4.44e-24	0.190894	2.8e-12	0	0.00263984	9.73e-09	9.28e-27
NM_001173474.1-1	ASMTL	TSS12354	Y:1472031-1521870	2085	0.64217	7.34e-05	0.00132047	8.78e-09	5.62188	0.00290389	0.000197541	5.88e-05	0.000132251
NM_004192.3-1	ASMTL	TSS12354	Y:1472031-1521870	2133	4.24803	3.60321	4.20259	8.28846	0.000132899	4.46255	5.92366	8.12299	3.60851
NM_001173474.1-2	ASMTL	TSS15784	X:1522031-1571870	2085	0.64217	7.34e-05	0.00132047	8.78e-09	5.62188	0.00290389	0.000197541	5.88e-05	0.000132251
NM_004192.3-2	ASMTL	TSS15784	X:1522031-1571870	2133	4.24803	3.60321	4.20259	8.28846	0.000132899	4.46255	5.92366	8.12299	3.60851
NM_001173473.1-1	ASMTL	TSS17812	Y:1472031-1522655	2048	0.000113971	6.33e-05	0.205683	1.81585	2.7e-08	1.07e-08	0.543218	2.03e-05	0.509064
NM_001173473.1-2	ASMTL	TSS23261	X:1522031-1572655	2048	0.000113971	6.33e-05	0.205683	1.81585	2.7e-08	1.07e-08	0.543218	2.03e-05	0.509064
NR_026710.1-1	ASMTL-AS1	TSS12821	Y:1469423-1482479	1789	0.291954	0.30725	0.234494	0.595882	0.984517	0.353147	0.620637	0.672195	0.0848303
NR_026711.1-1	ASMTL-AS1	TSS12821	Y:1469423-1484314	2319	6.9e-196	0.0873484	2.26e-226	7.97e-72	1.58e-170	4.68601996520235e-318	0.210353	0.0894482	4.81e-194
NR_026710.1-2	ASMTL-AS1	TSS19844	X:1519423-1532479	1789	0.291954	0.30725	0.234494	0.595882	0.984517	0.353147	0.620637	0.672195	0.0848303
NR_026711.1-2	ASMTL-AS1	TSS19844	X:1519423-1534314	2319	6.9e-196	0.0873484	2.26e-226	7.97e-72	1.58e-170	4.68601996520235e-318	0.210353	0.0894482	4.81e-194
NM_004317.2	ASNA1	TSS29654	19:12848305-12859137	1280	16.9479	14.4456	18.611	28.1538	15.631	14.5399	20.9095	22.0172	15.2994
NM_001178077.1	ASNS	TSS2608	7:97481428-97501477	1704	1.95e-10	0.94539	1.08668	0.000275799	1.83e-05	0.594675	1.56588	0.474879	1.45296
NM_133436.3	ASNS	TSS2608	7:97481428-97501477	2334	4.45e-12	0.507303	4.74e-23	3.38e-25	1.02e-11	2.75e-32	0.440881	1.47e-13	1.43e-15
NM_001178076.1	ASNS	TSS4562	7:97481428-97501854	1771	9.95e-14	6.64e-13	2.23e-08	1.64e-11	6.12e-08	9.1e-12	1.13e-12	1.94e-05	2.71e-05
NM_001178075.1	ASNS	TSS4562	7:97481428-97501854	2005	1.39e-05	2.25e-19	0.338296	4.7e-09	1.13e-08	0.000453688	1.15e-34	1.63588	8.13e-07
NM_001673.4	ASNS	TSS4562	7:97481428-97501854	2079	2.2472	0.183194	1.37423	2.94705	2.69295	1.06651	0.760312	0.963557	3.52187
NM_183356.3	ASNS	TSS4562	7:97481428-97501854	2357	6.9e-13	0.000517824	6.08e-25	5.63e-27	2.51e-12	5.99e-35	0.000451792	1.23e-14	9.79e-17
NM_019048.2	ASNSD1	TSS13037	2:190526124-190535557	2471	24.3747	2.5632	12.7801	32.9666	15.4384	14.463	25.9709	18.4893	8.74892
NM_001024656.2	ASPDH	TSS1626	19:51014856-51017947	848	0	0.201931	0	0	0	0	0	0	0
NM_001114598.1	ASPDH	TSS23817	19:51014856-51017142	1044	0	1.82e-06	0	0	0	0	0	0	0
NM_001164750.1	ASPH	TSS20061	8:62413114-62602408	5154	3.93785	0.137628	0.00198642	2.80819	5.41321	5.93355	4.58675	0.931853	3.10841
NM_001164752.1	ASPH	TSS20061	8:62536268-62602408	3564	2.37e-14	8.62e-49	9.8e-08	0.580768	8.64e-41	1.20504	6.68e-43	6.97e-14	1.31e-17
NM_001164753.1	ASPH	TSS20061	8:62536268-62602408	3495	0.542639	6.9e-42	1.85e-32	1.09e-08	6.08e-20	8.93e-08	1.09e-27	1.47e-28	8.57e-24
NM_001164751.1	ASPH	TSS20061	8:62536268-62602408	3621	1.5e-18	1.29e-19	1.4464	0.00100862	7.84e-34	0.347017	5.44e-30	0.266845	9.72e-20
NM_032468.4	ASPH	TSS20061	8:62536268-62602408	3624	0.312043	2.3834	3.18e-31	2.74e-24	2.04e-19	1.78e-07	1.42e-12	4.34e-27	6.27e-06
NM_032467.3	ASPH	TSS20061	8:62575376-62602408	3227	0.000741719	4.94e-12	1.56726	0.242278	1.10578	1.03917	0.812828	0.942607	0.129104
NM_020164.4	ASPH	TSS20061	8:62575376-62602408	3272	1.14017	1.14026	1.2e-22	4.09e-11	2.01e-18	0.00472094	6.39e-17	8.68e-22	1.72134
NM_004318.3	ASPH	TSS29097	8:62413114-62627199	5349	2.01166	9.75961	7.76077	0.978143	0.351837	1.75289	0.262239	6.57775	3.74279
NM_001164755.1	ASPH	TSS29097	8:62536268-62627199	3645	1.78171	1.13e-39	2.62982	2.5418	3.12372	2.72971	9.5e-14	1.00879	1.42e-16
NM_001164754.1	ASPH	TSS29097	8:62536268-62627199	3717	1.86959	1.72e-31	0.787785	8.9e-13	1.68e-08	0.000477201	1.67e-13	3.77e-14	1.74841
NM_032466.3	ASPH	TSS29097	8:62536268-62627199	3774	1.00762	5.11422	2.6342	2.7e-15	1.90866	2.82456	4.58504	2.21384	5.82652
NM_001164756.1	ASPH	TSS29097	8:62587817-62627199	1697	0.185362	0.122218	0.749865	0.0979205	0.511806	0.3639	0.372673	0.348383	0.391701
NM_181718.3	ASPHD1	TSS27880	16:29912146-29917377	1478	0	0	0	0.0924374	0.128054	0	0.0882181	0.0557908	0
NM_020437.4	ASPHD2	TSS21198	22:26825279-26840978	3313	2.31077	4.98027	1.67811	2.07722	1.308	2.56244	1.44175	1.64122	0.874399
NM_001206846.1	ASPM	TSS22196	1:197053256-197115824	6133	1.49e-06	1.8e-06	3.05e-07	0.11377	4.6e-08	0	0.0427273	0.00902681	0
NM_018136.4	ASPM	TSS22196	1:197053256-197115824	10888	0.0191836	0.0482372	0.0860501	0.0246889	0.10642	0.0093073	0.0705611	0.0148638	0.0163922
NM_152792.2	ASPRV1	TSS15	2:70187220-70189397	2177	21.2482	22.9162	22.7367	11.857	26.083	18.2926	21.2669	17.9808	14.6402
NM_024083.2	ASPSCR1	TSS15467	17:79935425-79975282	1843	1.81925	1.18304	0.937946	5.16759	1.98853	0.730435	0.89045	1.81937	0.482422
NM_001083926.1	ASRGL1	TSS124	11:62104773-62160887	2419	3.99139	4.59e-05	4.55277	4.24411	0.671995	2.91e-06	7.56e-06	0.274554	3.08e-05
NM_025080.3	ASRGL1	TSS124	11:62104773-62160887	2342	2.2548	1.3289	0.000166931	20.3396	0.979077	2.28441	2.41324	2.33659	1.02634
NM_014065.2	ASTE1	TSS3740	3:130732720-130745646	2662	3.06925	2.63156	1.36974	7.37635	3.92288	1.87006	2.80401	3.42046	0.774107
NM_004319.1	ASTN1	TSS18994	1:176830202-177134024	7314	0	0	0	0	0	0	0	1.93e-08	0
NM_207108.1	ASTN1	TSS18994	1:176837953-177134024	3885	0	0	0	0	0	0	0	0.0192465	0
NM_198186.3	ASTN2	TSS21066	9:119187503-119449494	2359	6.25e-43	0	0	2.01e-39	0	0	0	0	0
NM_198187.3	ASTN2	TSS27886	9:119187503-119449542	1810	2.99e-06	0	0	4.69e-06	0	0	0	0	0
NM_198188.2	ASTN2	TSS27886	9:119187503-119449542	1789	0.000130913	0	0	0.000145946	0	0	0	0	0
NM_001184734.1	ASTN2	TSS27886	9:119187503-119449542	1755	0.0661699	0	0	0.0420528	0	0	0	0	0
NM_001184735.1	ASTN2	TSS27886	9:119373122-119449542	3509	0	0	0	0.0335211	0	0	0	0	0.0132652
NM_014010.4	ASTN2	TSS28479	9:119187503-120177317	4594	8.81e-132	0	0	2.97e-120	0	0	0	0	0
NM_001164603.1	ASXL1	TSS5125	20:30946146-30960352	1070	0.141751	0	5.78e-09	5.29e-09	0.199908	2.18e-09	5.44e-09	3.73e-09	9.32e-09
NM_015338.5	ASXL1	TSS5125	20:30946146-31027122	7039	7.91656	5.60051	5.44191	12.4411	9.91155	5.89412	9.36754	8.45132	5.45956
NM_018263.4	ASXL2	TSS9294	2:25962252-26101312	7174	10.7958	10.6695	5.80555	12.2167	8.85825	7.66366	6.56827	9.99372	11.2855
NM_030632.1	ASXL3	TSS18348	18:31158540-31327399	7642	0	0	0.0137372	0.0946064	0	0	0.0451441	0	0
NM_032810.2	ATAD1	TSS29078	10:89512874-89577917	3034	5.76737	5.74597	4.48325	7.51138	6.15137	4.82177	4.39617	5.18473	4.37007
NM_014109.3	ATAD2	TSS6409	8:124332089-124408705	5565	0.937256	0.577146	0.705432	3.89532	0.970107	0.556786	0.772742	0.818897	0.277843
NM_017552.2	ATAD2B	TSS13778	2:23971533-24149936	8055	3.70791	2.96266	0.777518	3.24967	6.62e-05	3.1288	0.00390715	2.62804	3.0198
NM_001242338.1	ATAD2B	TSS13778	2:23971533-24149936	8040	8.6e-05	0.000192247	1.73751	2.53604	4.00137	0.000326398	2.88127	1.77e-05	0.0034911
NM_018188.3	ATAD3A	TSS25575	1:1447522-1470067	2646	0.668336	1.53e-09	0.357091	1.1552	0.51967	0.0816022	0.391967	0.733716	2.31e-11
NM_001170535.1	ATAD3A	TSS25575	1:1447522-1470067	2502	0.528411	8.91e-06	0.273814	5.52e-05	1.13e-05	1.53e-08	0.261878	0.108621	0.432648
NM_001170536.1	ATAD3A	TSS26272	1:1447909-1470067	2332	0.0619584	0.515869	3.79e-05	1.38006	0.206774	1.92e-06	0.0929413	0.507083	0.000166115
NM_031921.4	ATAD3B	TSS13116	1:1407163-1431582	2433	1.84323	0.955907	1.61526	5.9047	1.64327	0.827173	1.1153	2.94331	0.721854
NM_001039211.2	ATAD3C	TSS20823	1:1385068-1405538	3859	0.12632	0.0352917	0.102594	0.144522	0	0.0544748	0.0510834	0.116302	0.00799517
NM_024857.3	ATAD5	TSS7713	17:29159019-29222295	6245	0.186696	0.32007	0.169174	0.873805	0.618695	0.197619	0.296505	0.304712	0.116017
NR_033821.1	ATAT1	TSS2076	6:30594612-30612456	2617	0.171828	0.428015	0.14796	0.437953	0.194707	0.181948	4.86e-24	7.44e-26	6.3e-26
NR_033822.1	ATAT1	TSS2076	6:30594612-30612456	2100	1.02e-23	2.64e-05	2.31e-06	0.000508064	8.1e-11	2.87e-20	0.0871277	1.38e-05	0.138902
NM_024909.2	ATAT1	TSS2076	6:30594612-30612456	2169	1.69e-25	9.17e-08	0.322871	0.267416	1.49e-12	0.0449383	4.38e-05	0.462363	3.43e-05
NR_033823.1	ATAT1	TSS2076	6:30594612-30614598	1609	0.27978	0.184128	0.294913	2.013	0.245263	0.263465	0.282003	0.30134	0.250281
NM_001190724.1	ATAT1	TSS20893	6:30594662-30612456	2849	4.56e-06	1.95e-07	2.48e-06	2.63e-31	6.8e-06	4.41e-06	1.63e-32	5.08e-38	3.38e-35
NM_001031722.2	ATAT1	TSS20893	6:30594662-30614598	1726	0.212301	0	0.220728	0.347897	1.79e-36	1.2e-44	4.08e-86	0.104307	1.67e-79
NM_033064.4	ATCAY	TSS29007	19:3880617-3928080	5036	0.042449	0	0	0	0	0.0205941	0	0	0
NM_007041.2	ATE1	TSS10176	10:123502624-123687546	2209	1.48611	3.03e-05	7.89e-05	4.64449	3.65486	1.24305	7.68e-06	1.06157	0.449865
NM_001001976.1	ATE1	TSS10176	10:123502624-123687546	2209	1.48611	2.89917	2.04309	1.86335	1.69e-05	2.94e-05	2.74169	1.06157	1.34539
NM_005171.4	ATF1	TSS234	12:51157788-51214943	2505	9.55186	4.99432	6.22864	15.1156	8.55987	6.71291	7.11537	6.93477	4.84358
NM_001880.2	ATF2	TSS14924	2:175939005-176032897	2111	11.963	12.1947	9.23862	12.0222	12.2986	10.5619	8.70803	12.0561	8.95562
NM_001206486.1	ATF3	TSS1964	1:212788359-212794117	1995	5.53e-53	0.000536827	1.01e-29	1.19e-13	4.46e-26	9.93e-21	5.83e-13	8.87e-06	1.11e-05
NM_001206488.1	ATF3	TSS20774	1:212781993-212794117	1647	0.285191	2.12e-26	2.22e-25	8.91e-07	3.25e-07	1.03e-25	3.87e-26	0	4.41e-19
NM_001206485.1	ATF3	TSS20774	1:212781993-212794117	3172	0.0884065	0.51714	0.174603	6.74e-17	0.0863897	9.42e-56	0.0999681	1.73e-39	0.0690114
NM_001040619.1	ATF3	TSS20774	1:212781993-212794117	2361	1.13e-27	4.18e-18	4.85e-43	1.6e-06	2.13e-15	1.28e-33	2.05e-06	3.49e-18	8.26e-19
NM_001674.2	ATF3	TSS20774	1:212781993-212794117	2049	0.000115989	2.07298	3.51e-07	0.19119	0.213994	3.92e-07	0.0822606	9.25e-08	8.91e-08
NM_001206484.1	ATF3	TSS20774	1:212781993-212794117	2009	0.195951	8.9e-09	1.31e-05	6.65e-14	4.77e-08	1.29e-05	3.44e-13	2.68e-06	3.14e-06
NM_001030287.2	ATF3	TSS3973	1:212738696-212794117	1899	6.76e-08	3.05001	0.419233	7.33e-12	9.09e-07	0.294241	2.45e-11	0.0418694	0.0862489
NM_001675.2	ATF4	TSS26250	22:39916568-39918691	2022	30.6845	13.7785	23.4677	47.2166	33.5469	20.8449	48.5504	37.9326	16.6015
NM_182810.1	ATF4	TSS26250	22:39916568-39918691	1420	84.6477	54.3574	64.7351	111.643	97.5733	66.8329	112.739	74.3873	56.3814
NM_012068.5	ATF5	TSS14703	19:50431958-50437193	2275	1.04346	0.74994	0.566014	1.09179	0.363969	0.209548	0.699815	0.193278	0.554854
NM_001193646.1	ATF5	TSS26854	19:50432399-50437193	2070	0.714083	0.413749	0.90871	1.56035	1.34171	1.10334	0.966962	1.30664	0.325171
NM_007348.2	ATF6	TSS11780	1:161736083-161928852	2488	43.3267	55.1779	53.6523	21.4021	44.0453	39.5964	34.0257	34.6532	61.938
NM_004381.4	ATF6B	TSS11397	6:32083044-32096017	2616	33.106	28.7438	30.618	41.2857	35.2646	30.2078	31.0605	41.1873	33.7818
NM_001136153.1	ATF6B	TSS11397	6:32083044-32096017	2607	6.257	5.09e-05	2.83333	8.33236	5.03893	5.29795	8.15832	5.34203	2.57018
NM_001206683.1	ATF7	TSS14805	12:53936668-54019780	776	2.0007	2.80286	2.67119	3.30527	0.590577	1.05595	1.81122	0.847353	1.47269
NM_001130059.1	ATF7	TSS19355	12:53905842-53994805	6584	0.0040135	0.000139543	2.74394	2.78111	5.68292	1.51687	5.27839	0.476814	2.41153
NM_006856.2	ATF7	TSS26841	12:53905842-54020199	6688	8.24893	9.37345	1.82957	7.54367	0.000549104	4.32185	9.48e-05	6.02929	3.14533
NM_001130060.1	ATF7	TSS26841	12:53905842-54020199	6625	9.81e-21	0.000223192	0.000272647	0.000375	5.47e-14	8.36e-05	4.03e-06	0.000318664	0.000558572
NM_001206682.1	ATF7	TSS26841	12:53936668-54020199	867	3.00949021093728e-317	1.39e-220	3.26e-52	1.03e-119	8.45e-66	8.99e-22	1.78e-74	2.32e-259	2.59e-63
NM_018179.3	ATF7IP	TSS23906	12:14518610-14651697	4661	29.8246	20.1658	16.4697	28.593	25.4949	20.3196	22.2374	25.3775	14.2166
NM_024997.2	ATF7IP2	TSS15463	16:10522724-10577495	3597	0.362913	0.228132	0.331593	0.553608	1.15038	0.058689	0.198127	0.710029	0.129205
NM_031482.4	ATG10	TSS10692	5:81267843-81551213	2288	0.90899	1.17756	0.835317	2.93278	1.17195	3.97e-07	0.915021	0.957722	0.758181
NM_001131028.1	ATG10	TSS10692	5:81267843-81551213	2423	0.766584	4.09e-06	1.15e-05	1.3e-05	1.8e-05	0.134742	1.26e-05	0.251393	9.64e-06
NM_004707.3	ATG12	TSS22388	5:115163892-115177548	4330	8.55256	5.57201	8.35767	5.65876	8.74708	7.05252	6.13998	7.10053	5.42606
NR_033363.1	ATG12	TSS22388	5:115163892-115177548	4446	8e-06	0.558762	0.620443	0.74851	1.13113	4.14e-06	4.32e-06	0.24048	0.384115
NR_033362.1	ATG12	TSS22388	5:115163892-115177548	4447	1.82512	2.7766	1.51e-05	5.19986	3.11e-05	2.98252	1.76365	0.717737	0.763971
NM_001205122.1	ATG13	TSS3754	11:46638825-46697569	5676	2.49138	1.06952	2.62169	0.0864529	5.12762	3.39772	0.000542972	0.173749	3.63435
NM_001205121.1	ATG13	TSS3754	11:46638825-46697569	5809	13.1143	5.06746	9.23098	13.9057	10.8593	9.28657	7.64892	1.79999	10.0061
NM_014741.4	ATG13	TSS3754	11:46638825-46697569	5814	0.00348874	4.61522	0.000228683	8.52e-09	0.00227873	0.000793532	5.71965	12.7779	0.000499857
NM_001205120.1	ATG13	TSS3754	11:46638825-46697569	5869	6.51e-45	2.7633	1.14383	4.17435	1.54186	2.31688	1.06571	2.18296	1.49803
NM_001142673.2	ATG13	TSS3754	11:46638825-46697569	5925	3.79e-59	2.25e-27	5.12e-28	6.54e-89	7.13e-10	1.09e-38	2.65e-15	1.63e-62	3.12e-22
NM_001205119.1	ATG13	TSS3754	11:46638825-46697569	5968	5.53e-70	1.11e-09	6.71e-09	8.73e-28	5.59e-17	4.05e-14	1.09776	8.67e-28	7.66e-13
NM_014924.4	ATG14	TSS1494	14:55833108-55878576	4743	1.87551	0.624994	1.44149	3.54178	3.86787	1.09627	1.89978	2.18446	1.31292
NM_198890.2	ATG16L1	TSS20598	2:234160216-234204320	2916	3.91e-93	1.05009	8.32e-05	4.78e-14	0.177621	1.06e-30	0.0799892	0.0371967	4.29e-06
NM_017974.3	ATG16L1	TSS20598	2:234160216-234204320	3348	0.197174	2.81949	5.69391	0.000584043	8.64199	0.000265966	4.69284	1.88479	2.29668
NM_001190266.1	ATG16L1	TSS20598	2:234160216-234204320	3403	5.19e-25	3.08e-07	2.89e-07	4.47e-13	1.07e-18	4.74e-08	3.89e-21	4e-06	0.00042828
NM_030803.6	ATG16L1	TSS20598	2:234160216-234204320	3405	6.48352	2.26655	3.43e-06	12.9108	3.78e-13	5.47477	3.16e-14	4.9802	0.92158
NM_001190267.1	ATG16L1	TSS20598	2:234160216-234204320	3401	0.569179	4.11e-05	2.06e-08	8.13e-20	6.78e-21	4.16e-16	0.574728	1.57e-07	4.91e-22
NM_033388.1	ATG16L2	TSS21264	11:72525450-72540680	2145	452.799	396.851	474.604	689.998	544.51	453.913	442.49	541.472	386.082
NM_015104.2	ATG2A	TSS29176	11:64662003-64684722	6373	32.525	16.3188	23.971	23.7302	47.5983	27.7209	42.2999	48.7627	26.797
NM_018036.5	ATG2B	TSS10116	14:96747594-96829678	11099	6.41042	6.19084	4.96921	7.35024	8.39337	5.12934	5.84391	5.43652	4.35219
NM_022488.3	ATG3	TSS23878	3:112251358-112280485	1242	116.85	156.33	130.82	73.1473	102.276	116.125	102.436	103.447	127.539
NM_178270.2	ATG4A	TSS11811	X:107334898-107397901	2128	0.446622	1.42e-05	5.51e-06	0.813142	0.102508	1.41e-06	0.057698	0.908447	2.15e-05
NM_052936.3	ATG4A	TSS11811	X:107334898-107397901	2314	2.75755	1.65268	1.69853	5.05185	2.60735	1.79517	2.39278	1.52524	1.62243
NM_013325.4	ATG4B	TSS5935	2:242577026-242613272	2878	17.0665	9.87369	10.5716	33.0323	16.9915	14.1094	15.1344	16.7654	12.4707
NM_178326.2	ATG4B	TSS5935	2:242577026-242613272	2898	0.704628	1.36293	2.34588	2.57252	4.516	1.85848	1.91314	3.54248	1.20037
NM_178221.2	ATG4C	TSS8904	1:63249776-63330941	2676	0.63042	1.40991	0.861728	4.09251	1.84325	1.4912	0.7652	8.87e-05	0.5678
NM_032852.3	ATG4C	TSS8904	1:63249776-63330941	2724	2.11161	0.000137987	0.616836	0.880451	0.000173604	0.000105312	0.9845	1.54739	9.33e-05
NM_032885.4	ATG4D	TSS8955	19:10654646-10664094	1896	8.68349	7.92152	10.2799	13.4253	11.1315	9.05262	9.31574	10.6995	12.1815
NM_004849.2	ATG5	TSS11193	6:106632351-106773695	3244	6.44851	4.11728	5.11518	10.8927	7.49138	4.55351	7.00407	5.40866	3.98102
NM_001144912.1	ATG7	TSS23668	3:11314009-11599139	4811	7.91e-12	2.06e-07	0.428165	5.98e-13	3.36e-08	1.28e-10	0.22912	3.54e-10	0.133527
NM_001136031.2	ATG7	TSS23668	3:11314009-11599139	4970	2.55e-07	8.94e-06	7.05e-06	1.91e-05	1.36e-05	8.8e-06	5.28e-06	5.47e-06	0.245577
NM_006395.2	ATG7	TSS23668	3:11314009-11599139	5051	9.95956	10.2103	9.40573	9.51566	8.38374	7.87901	10.7591	9.86786	8.34807
NM_024085.3	ATG9A	TSS21581	2:220084101-220094361	3721	11.5769	11.2279	6.22612	11.4688	5.69132	9.44229	14.0681	10.3943	12.2294
NM_001077198.1	ATG9A	TSS21581	2:220084101-220094361	3773	1.70155	5.99579	6.01475	4.55211	12.4353	5.78665	7.59223	11.7132	9.29561
NM_173681.5	ATG9B	TSS19358	7:150709296-150721586	4576	0.142574	0.206469	0.0467697	0.18099	0.164989	0.0517398	0.0512324	0.225102	0
NM_025092.4	ATHL1	TSS14107	11:289137-295688	3268	155.811	172.326	190.431	200.24	302.789	160.543	227.345	138.824	170.413
NM_004044.6	ATIC	TSS10805	2:216176678-216214496	2084	2.02257	1.30577	2.34294	3.25211	1.38621	0.689524	0.775917	2.18929	0.373663
NM_181598.3	ATL1	TSS5398	14:51026742-51099786	2632	0.168054	0.158101	0.209664	1.25682	0.266353	0.123106	0.137308	0.232867	0.0713114
NM_015915.4	ATL1	TSS5398	14:51026742-51099786	2647	0.00111503	0.00140896	0.00111497	0.00127145	0.00176723	1.33e-25	0.00122365	0.00076673	0.000959321
NM_001127713.1	ATL1	TSS8502	14:50999799-51099786	2816	2.45e-27	7.63e-26	2.22e-28	3.76e-36	3.89e-27	7.04e-06	6.63e-26	8.35e-31	4.55e-24
NR_024191.1	ATL2	TSS11375	2:38522026-38604432	2646	1.44189	2.52141	1.5782	2.46214	5.26994	6.94e-05	2.64949	5.21e-05	0.000195601
NM_001135673.1	ATL2	TSS11375	2:38522026-38604432	2891	6.12431	0.44518	3.38501	11.7082	4.91941	3.09466	3.19308	5.78656	3.24374
NM_022374.2	ATL2	TSS11375	2:38522026-38604432	3368	2.67341	1.14342	0.790965	9.38809	4.0968	1.84188	2.75375	1.73963	1.81911
NM_015459.3	ATL3	TSS11021	11:63396436-63439083	2256	3.20434	3.525	3.04424	3.8379	4.04703	2.18613	2.46004	2.38552	5.04812
NM_000051.3	ATM	TSS17160	11:108093558-108239826	13147	15.7553	11.8399	9.50146	19.3026	17.053	14.0044	16.2777	18.0575	14.5964
NM_015251.2	ATMIN	TSS5907	16:81069457-81080951	4866	4.10291	2.00522	3.10285	8.26815	5.38702	2.86037	3.83128	3.98006	1.99254
NM_001940.3	ATN1	TSS18712	12:7037479-7051484	4344	3.69183	1.14154	1.62131	12.2177	2.78816	1.26572	1.61088	2.54328	1.05109
NM_001007026.1	ATN1	TSS24805	12:7033625-7051484	4351	2.95e-05	0.0110221	0.00870198	0.000238837	4.19e-05	0.00847399	0.0123348	0.00601174	0.00746515
NM_145178.2	ATOH7	TSS5971	10:69990380-69991855	1475	0	0	0	0	0	0.0785817	0	0.0559231	0
NM_032827.6	ATOH8	TSS28911	2:85980908-86018506	5863	0.0181193	0	0.397333	0	0.114871	0.439528	0.633085	0.0375351	0
NM_004045.3	ATOX1	TSS9334	5:151122382-151138210	489	21.6844	22.6414	20.8815	26.0704	26.7955	14.9779	19.2623	19.2879	19.1564
NM_024490.3	ATP10A	TSS10409	15:25923858-26108349	5235	0.509598	0.35878	0.406358	0.862878	1.13074	0.217563	0.178052	0.971207	0.0522513
NM_020453.3	ATP10D	TSS21507	4:47487409-47595503	6550	2.55262	3.8998	1.70697	2.79104	2.04845	1.55192	0.987841	1.27177	0.897285
NM_032189.3	ATP11A	TSS23139	13:113344642-113541482	8768	11.5487	15.7982	15.9948	18.9119	20.2272	20.4845	19.9997	29.4895	22.2487
NM_015205.2	ATP11A	TSS23139	13:113344642-113541482	8795	21.035	16.8909	3.96311	3.28783	6.61223	10.466	10.7416	12.0592	21.7284
NM_014616.1	ATP11B	TSS14527	3:182511290-182639423	7322	37.5317	40.957	32.156	38.8203	31.363	38.8764	35.869	30.4114	63.326
NM_001010986.2	ATP11C	TSS20335	X:138808504-138914447	6013	1.674	3.37298	2.13102	1.58517	3.3091	0.0980582	0.288123	1.8613	0.225445
NM_173694.4	ATP11C	TSS20335	X:138808504-138914447	6118	1.77118	6.69e-05	0.982883	3.69936	0.54169	3.2429	2.10217	0.973149	1.64511
NM_020410.2	ATP13A1	TSS6426	19:19756006-19774503	3867	9.07515	4.78917	5.86299	21.5026	9.54454	4.33486	5.3826	9.16775	5.1456
NM_001141974.1	ATP13A2	TSS25563	1:17312452-17338423	3694	4.92e-07	1.19e-132	0.231089	1.07e-10	0.713721	8.62e-53	3.61e-30	1.71e-33	4.39e-28
NM_022089.2	ATP13A2	TSS25563	1:17312452-17338423	3996	0.00172923	0.00217236	0.00172388	3.03e-05	8.63e-06	0.00168143	1.32925	0.000100814	0.416107
NM_001141973.1	ATP13A2	TSS25563	1:17312452-17338423	3981	0.650173	0.680815	0.434568	2.26858	0.632125	0.340941	8.53e-05	1.96933	8.18e-06
NM_024524.3	ATP13A3	TSS24278	3:194123402-194188968	7328	4.46806	4.81228	5.14924	10.0097	4.83505	3.50458	2.15253	3.24923	5.4715
NM_032279.2	ATP13A4	TSS3641	3:193119865-193272696	4274	0.0756132	0.0316875	0	0.0865084	0.039947	0	0	0.0174041	0
NM_000701.7	ATP1A1	TSS16886	1:116915794-116947396	3741	9.85255	8.51141	10.4016	16.9171	8.79326	3.58564	3.36675	8.92754	4.73549
NM_001160234.1	ATP1A1	TSS22490	1:116925991-116947396	3574	8.32195	5.19203	2.4668	16.5981	14.3658	4.86352	7.28121	10.1111	3.29992
NM_001160233.1	ATP1A1	TSS7395	1:116916488-116947396	3765	7.04e-06	1.12e-05	2.02e-10	0.616164	0.853936	7.55e-06	0.588434	4.93e-06	5.72e-06
NR_024126.1	ATP1A1OS	TSS14603	1:116948039-116961181	887	0.146126	0	0	1.79e-73	0	0	0.330533	2.51e-29	8.13e-05
NR_027646.1	ATP1A1OS	TSS18600	1:116935486-116961244	562	1.08e-237	2.65e-210	0	0.38185	1.5581	0	3.09e-206	0.283365	0.52756
NR_027645.1	ATP1A1OS	TSS25613	1:116941621-116961197	668	0.23795	2.27e-258	0	3.18e-33	8.62e-66	0.217141	0	0.622917	2.28e-94
NR_024124.2	ATP1A1OS	TSS25613	1:116947335-116961197	1552	0.155319	0.0959754	0	0.349356	0.120992	0.222215	2.02e-61	3.14e-27	0.130416
NR_024125.2	ATP1A1OS	TSS3244	1:116947335-116961205	1828	5.16e-22	7.48e-21	0	3.95e-20	4.65e-19	1.17e-20	5.98e-78	0.13116	4.84e-21
NM_152296.3	ATP1A3	TSS7792	19:42470733-42498382	3551	0.275933	0.154182	0.397279	0.456	0.437332	0.0594972	0.133903	0.296391	0.104788
NM_001001734.1	ATP1A4	TSS28681	1:160147200-160156767	886	0	0	0	0.173427	0	0	0	0	0
NM_144699.3	ATP1A4	TSS4619	1:160121351-160156767	3847	0	0.0354081	0	1.81e-09	0	0	0.0307512	0	0
NM_001677.3	ATP1B1	TSS13900	1:169075946-169101960	2200	0.51477	0.582462	0.685137	0.62952	0.922407	0.599376	0.449649	0.497641	0.281652
NM_001678.3	ATP1B2	TSS21582	17:7554253-7561089	3332	0.0328101	0.0412496	0.0327038	0	0	0	0	0	0
NM_001679.2	ATP1B3	TSS15369	3:141595469-141645382	1853	4.48927	2.48116	2.71503	9.9156	4.34814	1.93597	2.51878	3.27213	1.91794
NM_173201.3	ATP2A1	TSS23939	16:28889808-28915830	3494	3.01e-06	5.52e-06	0.745976	0.749181	0.938977	3.46e-06	6.68e-05	1.06e-05	0.58617
NM_004320.4	ATP2A1	TSS23939	16:28889808-28915830	3536	0.58515	0.425907	0.00019085	0.000218057	0.000301742	0.597652	0.975113	0.765574	0.000163869
NM_170665.3	ATP2A2	TSS309	12:110719031-110788898	8315	3.46144	2.20797	2.03305	4.93563	4.05297	2.18018	2.42548	3.13921	2.4058
NM_001681.3	ATP2A2	TSS309	12:110719031-110788898	4345	0.572147	0.343509	0.0642494	1.57667	1.2033	0.245217	0.871494	0.620275	1.10492
NM_174957.1	ATP2A3	TSS6840	17:3827168-3867736	4695	22.5438	11.8231	17.3347	45.4757	25.5247	17.8149	28.4504	24.7182	22.4895
NM_005173.2	ATP2A3	TSS6840	17:3827168-3867736	4698	112.42	58.7455	73.0774	256.7	74.3549	89.3576	93.6824	114.419	80.651
NM_174956.1	ATP2A3	TSS6840	17:3827168-3867736	4799	1.43e-05	3.2e-06	1.04686	5.03874	1.39e-05	1.01264	2.53e-05	0.688622	2.48e-05
NM_174955.1	ATP2A3	TSS6840	17:3827168-3867736	4786	2.6224	7.37e-06	2.24285	8.05988	2.52906	2.12215	2.73067	3.15369	3.19139
NM_174958.1	ATP2A3	TSS6840	17:3827168-3867736	4205	4.22e-13	4.57e-13	9.15e-17	3.29e-07	8.02e-16	0.784382	2.14e-12	4.63e-09	8.68e-13
NM_174953.1	ATP2A3	TSS6840	17:3827168-3867736	4857	1.35e-07	0.440509	2.51e-05	1.18727	2.68e-07	1.6e-05	1.3e-07	9.67e-05	7.39e-08
NM_174954.1	ATP2A3	TSS6840	17:3827168-3867736	4844	3.82e-07	1.81e-07	0.850969	1.15309	6.45e-07	1.1e-06	4.21e-07	8.49e-10	2.7e-07
NM_001682.2	ATP2B1	TSS13443	12:89981825-90049844	6779	42.6764	35.7957	27.7855	22.3886	36.9212	33.089	27.5836	34.8257	16.3989
NM_001001323.1	ATP2B1	TSS13443	12:89981825-90049844	6933	1.0517	6.57e-06	0.368064	0.391975	1.88e-05	0.753027	0.728947	5.3e-06	0.262189
NM_001683.3	ATP2B2	TSS1261	3:10365706-10547268	8827	0.0118372	0	0.0236471	0.0271423	0	0.0114856	0.0259034	0.00817382	0.0101142
NM_001001331.2	ATP2B2	TSS1261	3:10365706-10547268	8962	4.86e-05	0	4.82e-05	5.54e-05	0	4.71e-05	5.28e-05	3.35e-05	4.16e-05
NM_001001344.2	ATP2B3	TSS10171	X:152801579-152848387	6420	0	0.0207025	0	0	0	0	0	0	0
NM_021949.3	ATP2B3	TSS10171	X:152801579-152848387	6574	0	3.33e-05	0	0	0	0	0	0	0
NM_001684.3	ATP2B4	TSS2168	1:203595927-203713209	8729	20.441	31.6604	17.8886	14.9636	26.704	19.0469	11.3191	18.9023	50.5076
NM_001001396.1	ATP2B4	TSS2168	1:203595927-203713209	8907	1.12923	1.3103	1.75304	1.33656	2.51345	1.10089	1.566	0.953484	1.868
NM_014382.3	ATP2C1	TSS11231	3:130613291-130722046	4934	1.62738	0.00121227	0.00212628	7.78754	0.000284253	9.48e-07	1.31414	1.71e-11	0.00516017
NM_001199185.1	ATP2C1	TSS11231	3:130613291-130735556	3512	3.13e-25	0.767567	7.49e-41	5.02e-15	7.72e-34	7.04e-14	2.88e-27	6.21e-33	5.26e-37
NM_001199184.1	ATP2C1	TSS16250	3:130612904-130722046	4883	2.94285	1.91638	3.17459	2.00771	4.21307	2.04969	2.04982	3.30034	1.07332
NM_001199183.1	ATP2C1	TSS16250	3:130612904-130735556	3556	4.47e-10	3.83e-46	1.47e-50	8.11e-10	2.66e-17	4.43e-05	7.83e-13	7.38e-06	3.16e-25
NM_001001485.2	ATP2C1	TSS21114	3:130612858-130735556	3693	2.13e-28	1.24e-35	9.77e-73	0.655876	1.31e-45	4.05e-09	0.213833	0.391278	0.296299
NM_001001487.1	ATP2C1	TSS25566	3:130613433-130735556	3465	0.995487	2.3e-22	1.66e-23	4.68415	8.08e-05	2.92e-06	7.41e-05	0.00021957	2.25273
NM_001001486.1	ATP2C1	TSS25566	3:130613433-130735556	3495	4.63292	3.74896	3.22332	2.42469	5.50888	3.38477	4.70465	4.80378	1.18622
NM_001199179.1	ATP2C1	TSS28764	3:130612834-130722046	5021	0.000209773	1.96e-19	3.23e-17	1.18e-05	7.73e-05	0.487954	8.55e-07	1.17e-13	1.01e-18
NM_001199181.1	ATP2C1	TSS9512	3:130569368-130722046	5010	6.71e-23	6.1e-18	6.75e-26	1.02848	5.86e-19	3.38e-14	4.48e-11	1.14e-21	0.321583
NM_001199182.1	ATP2C1	TSS9512	3:130569368-130735556	3596	5.5e-51	1.48e-33	1.75e-44	2.84e-12	1.65e-49	2.19e-30	0.347775	3.52e-41	2.31e-40
NM_001199180.1	ATP2C1	TSS9512	3:130569368-130735556	3683	4.17e-42	1.98e-70	8.79e-87	6.82e-10	5.38e-44	9.86e-25	3.94e-28	5.42e-36	4.73e-25
NM_014861.2	ATP2C2	TSS23639	16:84402132-84497793	3385	0.290361	0.365049	0.353736	0.664399	0.460199	0.500866	1.05679	0.957943	4.16257
NM_004046.4	ATP5A1	TSS26032	18:43664109-43678287	1890	26.6471	18.3989	25.6491	60.834	32.0859	22.3648	26.432	27.7479	10.7852
NM_001001937.1	ATP5A1	TSS679	18:43664109-43684199	1945	5.78e-05	7.22e-05	5.79e-05	6.65e-05	9.44e-05	5.46e-05	6.36e-05	3.97e-05	4.96e-05
NM_001686.3	ATP5B	TSS16502	12:57031958-57039852	1843	73.7739	58.9942	68.1574	114.477	79.5413	61.4783	70.414	77.6479	47.4917
NM_005174.2	ATP5C1	TSS3061	10:7830092-7849764	1111	7.04e-06	4.12849	4.96e-06	2.32045	2.46e-05	2.84691	1.27e-05	7.31e-06	0.948144
NM_001001973.1	ATP5C1	TSS3061	10:7830092-7849764	1148	30.5844	15.8095	21.7753	47.009	29.6037	20.3703	26.119	25.1921	16.2624
NM_001687.4	ATP5D	TSS5708	19:1241748-1244824	996	2.04635	0.326235	4.48719	4.97905	3.90417	2.63655	4.01067	3.36397	2.77384
NM_001001975.1	ATP5D	TSS5708	19:1241748-1244824	700	10.5215	4.99884	4.99683	23.1205	7.99067	6.32318	11.1502	14.1008	6.09396
NM_006886.2	ATP5E	TSS209	20:57603732-57607400	417	590.489	508.332	657.414	792.275	569.214	588.294	693.691	560.081	683.116
NM_001001977.1	ATP5E	TSS22392	20:57603732-57607422	439	5.67e-05	13.726	5.47e-05	7.18e-05	9.15e-05	5.96e-05	6.05e-05	3.59673	4.4002
NR_002162.1	ATP5EP2	TSS25414	13:28519342-28519710	368	108.849	101.821	150.475	152.702	107.824	103.73	148.562	118.112	143.939
NM_001688.4	ATP5F1	TSS27941	1:111991742-112004540	2116	21.4447	15.0007	17.4109	26.3486	21.381	18.9825	21.0674	19.4099	16.6702
NM_001002027.1	ATP5G1	TSS17323	17:46970147-46973233	577	2.79327	3.16057	5.01159	9.90683	6.19793	2.7103	2.31219	3.8576	1.19336
NM_005175.2	ATP5G1	TSS17323	17:46970147-46973233	647	5.93e-07	1.04e-05	8.08e-06	9.18e-06	2e-05	6.66e-06	1.64384	4.8e-06	1.04e-06
NM_005176.5	ATP5G2	TSS10657	12:54058943-54070109	884	31.3193	26.1865	30.9147	57.583	47.7108	19.6201	31.4649	38.9398	21.4347
NM_001002031.2	ATP5G2	TSS19016	12:54058943-54070512	1164	6.05e-07	5.1e-07	8.15e-07	0.362893	9.75e-07	4.62e-07	0.405189	0.228771	4.85e-07
NM_001002258.4	ATP5G3	TSS16619	2:176040985-176046391	2729	1.2e-05	1.1e-05	8.34e-06	5.91e-06	4.81e-05	5.99e-06	0.588717	2.25e-06	1.53e-06
NM_001190329.1	ATP5G3	TSS28531	2:176040985-176046490	3293	0.161063	2.56e-32	0.182525	1.1333	0.427665	0.166048	0.278107	0.252773	0.0709549
NM_001689.4	ATP5G3	TSS28531	2:176040985-176046490	2639	3.80191	3.44628	3.71966	10.1412	4.33641	2.73544	3.04252	3.78517	2.10802
NM_001003785.1	ATP5H	TSS23610	17:73034954-73043074	550	2.09259	1.7e-05	2.74547	1.90385	1.4e-05	2.27538	7.55e-06	1.81e-06	1.19e-05
NM_006356.2	ATP5H	TSS23610	17:73034954-73043074	622	44.4247	38.1603	50.3082	65.0356	37.0659	36.023	39.7968	37.2799	38.1587
NR_033743.1	ATP5I	TSS5400	4:666224-668127	310	8.68501	7.59827	10.4354	16.1478	12.3974	10.6136	8.32351	7.53951	9.98084
NM_007100.3	ATP5I	TSS5400	4:666224-668127	365	93.9424	54.7322	66.1376	135.846	106.895	60.8773	86.7605	74.3333	70.1129
NM_001003703.1	ATP5J	TSS26801	21:27096790-27107965	1296	5.63354	2.25897	4.52031	5.37685	1.80044	3.61046	3.15792	3.60131	3.05331
NM_001003701.1	ATP5J	TSS26801	21:27096790-27107965	1210	1.06e-28	3.83e-38	6.45e-26	0.297385	1.0692	0.201779	0.92985	1.02e-29	3.44e-27
NM_001685.4	ATP5J	TSS26801	21:27096790-27107965	1160	1.43442	9.31e-35	2.82e-24	0.680449	0.400021	0.224417	0.518481	4.71e-27	0.689508
NM_001003696.1	ATP5J	TSS26801	21:27096790-27107965	834	3.51e-10	4.12e-07	1.28e-07	4.6e-13	2.03e-07	4.93e-17	4.2e-11	3.6e-08	1.16e-10
NM_001003697.1	ATP5J	TSS26801	21:27096790-27107965	662	19.1297	19.658	18.9174	25.1995	21.5363	21.4269	25.5272	19.5203	15.5791
NM_001003714.2	ATP5J2	TSS26410	7:99055783-99063824	394	1.74053	0	1.35e-07	6.382	3.97612	0	0.0108523	0.0733902	0.00583807
NM_001039178.2	ATP5J2	TSS26410	7:99055783-99063824	376	1.71662	0	1.08428	0.795961	0.239195	0	1.26479	3.15808	1.02696
NM_004889.3	ATP5J2	TSS26410	7:99055783-99063824	511	26.7432	14.8665	13.9832	40.8769	23.767	21.1757	29.8864	25.6783	16.8222
NM_001003713.2	ATP5J2	TSS26410	7:99055783-99063824	493	33.5471	27.7309	45.1959	89.6015	38.6741	25.7612	40.849	31.6783	36.7906
NM_001198879.1	ATP5J2-PTCD1	TSS26410	7:99014361-99063824	5538	1.68e-05	0.910164	1.60191	1.40205	2.04456	1.08995	3.01477	0.12309	1.73736
[truncated: 29,049 more rows]
