# Supplementary material for: RNA sequencing from human neutrophils reveals distinct transcriptional differences associated with chronic inflammatory states
Source: BMC Med Genomics. 2015 Aug 27;8:55. doi: 10.1186/s12920-015-0128-7 (PMC4551565; doi:10.1186/s12920-015-0128-7)
Supplement: Additional file 5: Table S5. — Differentially expressed genes in different groups comparison. (XLSX 34 kb) [file 12920_2015_128_MOESM5_ESM.xlsx]

## Sheet: AD vs CRM
Supplemental Table 5. Differentially expressed genes in different groups comparison
Gene Symbol	Base Mean _all	Base Mean_AD	Base Mean _CRM	p value	Fold Change
					(AD vs CRM)
AANAT	30.4694	14.5254	46.4135	0.00194334	-3.19534
AASS	4.09848	7.37265	0.824313	0.0303068	8.944
ACO1	154.019	80.8688	227.17	0.00312737	-2.80911
ACOT9	442.703	298.392	587.014	0.047292	-1.96726
ADARB2	10.8021	21.6041	0	0.023417	N/A*
AGPAT4	86.352	53.7283	118.976	0.0206739	-2.2144
AP1S3	9.27071	3.11557	15.4259	0.0166923	-4.95121
APOBEC3B	83.15	153.123	13.1766	0.0468052	11.6209
APOBEC3G	242.694	135.275	350.113	0.00467727	-2.58817
BATF3	7.01918	2.04378	11.9946	0.010351	-5.8688
BST2	354.531	154.091	554.972	0.0146326	-3.60159
BTN3A1	3710.02	2597.82	4822.23	0.0418484	-1.85626
BTN3A2	1851.15	1210.16	2492.14	0.0350349	-2.05936
C11orf75	52.2077	30.5251	73.8902	0.0207305	-2.42064
C19orf12	101.382	50.407	152.356	0.0190716	-3.02253
C1orf204	6.63923	2.64298	10.6355	0.0166548	-4.02405
C20orf118	54.2381	33.0737	75.4024	0.0207831	-2.27983
C20orf134	2.94231	5.88461	0	0.00195751	N/A*
C4BPA	42.3693	20.4114	64.3273	0.00211624	-3.15155
C5orf56	528.169	369.453	686.885	0.0464003	-1.8592
C9orf71	42.9498	20.638	65.2617	0.00461783	-3.16222
CBX8	31.9629	45.9437	17.9822	0.0266101	2.55495
CCDC66	52.7854	70.8392	34.7316	0.0439425	2.03962
CCR1	3246.21	2127.36	4365.05	0.014505	-2.05187
CDKN1A	15.5986	8.95698	22.2402	0.0290274	-2.483
CEACAM19	12.4416	19.0185	5.86474	0.0358829	3.24285
CHMP5	930.963	620.828	1241.1	0.0306864	-1.9991
CHRNB2	28.8137	14.8641	42.7632	0.0213822	-2.87693
CHST13	119.55	181.868	57.2325	0.00186784	3.1777
CHSY1	2096.94	1474.16	2719.71	0.0464844	-1.84492
COL4A3	4.23899	7.2541	1.22388	0.0358429	5.92712
CSRNP1	1769.48	1154.3	2384.66	0.031016	-2.0659
CTSB	1197.1	779.781	1614.42	0.0210999	-2.07035
DAPP1	2664.94	1831.24	3498.65	0.0490378	-1.91054
DDX58	3023.12	1646.41	4399.83	0.0352244	-2.67237
DDX60	881.515	262.11	1500.92	0.00424349	-5.72629
DGCR10	5.98945	1.43145	10.5474	0.0184472	-7.36834
DMRTC2	12.3878	5.45197	19.3236	0.0455998	-3.54433
DOCK4	750.741	410.218	1091.26	0.0306746	-2.66021
DTX3L	2837.19	1874.52	3799.85	0.033619	-2.0271
ELF5	5.15178	8.90335	1.40021	0.00924172	6.35858
EPSTI1	855.411	242.75	1468.07	0.00737641	-6.04768
ETS2	1425.76	1007.47	1844.05	0.0462785	-1.83038
FAM21B	36.3669	4.13344	68.6004	0.0225097	-16.5964
FFAR3	17.5933	8.46858	26.7179	0.0184417	-3.15495
FLJ31813	2.46809	0	4.93619	0.00442832	N/A*
FTSJD2	541.132	341.678	740.585	0.0227579	-2.16749
GBP2	8185.22	5165.54	11204.9	0.0390721	-2.16916
GHRL	80.64	49.2617	112.018	0.0293473	-2.27394
GIMAP2	327.742	207.221	448.262	0.0211392	-2.1632
GIMAP4	2923.49	1926.35	3920.63	0.0273651	-2.03527
HCAR2	2016.08	1299.96	2732.19	0.0411715	-2.10174
HIST1H2BC	213.081	143.574	282.588	0.0257476	-1.96825
HORMAD1	94.7941	63.8341	125.754	0.0346341	-1.97001
HTATSF1P2	268.199	146.032	390.366	0.00107945	-2.67315
ICAM1	907.997	628.232	1187.76	0.0284103	-1.89064
IFI35	548.783	291.495	806.071	0.0260862	-2.7653
IFI44	1090.26	234.91	1945.61	0.0344108	-8.28238
IFI44L	1221.35	203.585	2239.11	0.0132711	-10.9984
IFI6	1829.31	476.942	3181.68	0.0359074	-6.67099
IFIH1	1092.79	474.445	1711.13	0.000382157	-3.60659
IFIT2	11098.1	5364.31	16831.9	0.0154974	-3.13775
IFIT3	8163.85	3108.02	13219.7	0.0357509	-4.25341
IFIT5	1089.26	480.899	1697.62	0.0120217	-3.53009
IFITM1	5714.36	2183	9245.73	0.00151511	-4.23533
IFITM3	5951.11	1883.67	10018.5	0.00213269	-5.31864
IGHMBP2	182.762	274.034	91.4912	0.00105692	2.99519
IL1B	1303.39	749.308	1857.48	0.0462491	-2.47892
IL1RN	2176.38	1348.73	3004.02	0.0371023	-2.22729
IL2RG	2888.55	2048.45	3728.65	0.0498942	-1.82023
IRF7	1536.88	981.754	2092.01	0.0401028	-2.13089
KLHDC7B	25.4992	10.3005	40.6978	0.00349696	-3.95106
KLHL5	416.05	265.374	566.727	0.0275915	-2.13558
KPTN	49.9023	28.9904	70.8143	0.0470754	-2.44268
LAMP3	69.7117	34.47	104.953	0.00867313	-3.04477
LAP3	498.009	152.387	843.632	0.00135033	-5.53612
LGSN	26.8488	14.3526	39.345	0.0227278	-2.74131
LILRA5	1573.75	773.234	2374.27	0.0329395	-3.07057
LILRB5	3.53561	0.413586	6.65763	0.0447369	-16.0973
LOC100128028	9.96808	15.186	4.75017	0.0386999	3.19694
LOC100294362	36.5807	19.0971	54.0644	0.00400689	-2.83103
LOC100505681	3.49653	0.915952	6.07711	0.0329933	-6.63475
LOC100505971	36.7717	22.4481	51.0952	0.0481196	-2.27614
LOC100507306	4.24775	1.46928	7.02623	0.0280181	-4.7821
LOC100507503	52.5855	35.8854	69.2857	0.0384564	-1.93075
LOC100507535	49.1223	28.9405	69.304	0.0206912	-2.3947
LOC100507575	24.8757	9.55405	40.1973	0.00947115	-4.20736
LOC100652867	26.4208	15.127	37.7146	0.0214017	-2.4932
LOC100652901	2.58416	4.89356	0.274771	0.0287805	17.8096
LOXHD1	68.376	39.7399	97.0122	0.0442871	-2.44118
LRP3	22.7785	32.1932	13.3638	0.0362224	2.40898
LY6E	887.435	108.05	1666.82	0.0229524	-15.4264
LY6G6C	9.81375	4.53093	15.0966	0.01925	-3.33189
LYSMD2	799.451	542.029	1056.87	0.0396416	-1.94985
MAML2	349.725	230.785	468.664	0.034411	-2.03074
MLK7-AS1	4.36961	1.22466	7.51455	0.0274482	-6.13602
MOV10	400.898	178.136	623.661	0.00398148	-3.50104
MSH2	60.1184	81.0968	39.1399	0.0398591	2.07197
MX1	4683.56	1664.35	7702.77	0.0393666	-4.62809
NFKBIA	1587.58	1091.79	2083.38	0.0360201	-1.90822
OAS1	675.84	93.421	1258.26	0.00911317	-13.4687
OAS2	1177.85	208.429	2147.28	0.0454954	-10.3022
OAS3	3312.07	599.351	6024.78	0.0120046	-10.0522
PAM	185.115	300.664	69.5654	0.0351233	4.32203
PARD6B	12.3222	18.3394	6.30497	0.0369679	2.90872
PARP12	891.018	486.184	1295.85	0.0399876	-2.66535
PARP14	7152.6	3576.94	10728.3	0.014367	-2.99928
PARP9	5420.55	3378.84	7462.26	0.0411458	-2.20853
PCTP	354.156	237.545	470.766	0.0159459	-1.9818
PGM5	60.3399	10.5558	110.124	0.0270574	-10.4325
PHF11	707.346	458.336	956.356	0.0228417	-2.08658
PML	1080.95	593.188	1568.71	0.0104902	-2.64454
PNOC	2.99872	0.760117	5.23732	0.0289035	-6.89014
PRDM5	115.924	58.4387	173.41	0.00388599	-2.96738
PSME2	530.725	351.561	709.889	0.033724	-2.01925
RELB	587.263	399.491	775.035	0.0314656	-1.94005
RHBDF2	1084.55	577.361	1591.73	0.00718076	-2.75691
RNF213	15922.5	7821.73	24023.3	0.00311662	-3.07135
RNU5A-1	13.3245	21.2149	5.4342	0.00997031	3.90396
RPH3AL	17.949	26.1745	9.72359	0.0404721	2.69185
RSPH9	12.4342	2.90073	21.9678	0.000243283	-7.57318
RTN1	161.757	54.6059	268.909	0.0424814	-4.92454
RTP4	90.5466	21.5204	159.573	0.00346832	-7.41494
SAMD9	3996.04	2712.29	5279.79	0.0242104	-1.94661
SAMD9L	5027.85	2460	7595.71	0.00700535	-3.08769
SAMHD1	1035.23	678.539	1391.92	0.0247154	-2.05135
SH3RF3	77.2672	50.1913	104.343	0.0486011	-2.07891
SOCS1	27.0924	14.0067	40.1781	0.032422	-2.8685
SP140	452.749	274.384	631.114	0.00901556	-2.30011
STAT2	3234.85	1881.62	4588.08	0.00600777	-2.43837
TAP2	4094	2787.97	5400.04	0.0360904	-1.93691
TCN1	65.9192	44.8309	87.0075	0.0329297	-1.94079
TIAF1	2.97058	0.413586	5.52757	0.0291429	-13.365
TMEM123	3378.23	2213.4	4543.06	0.0437235	-2.05253
TMEM140	1520.79	846.769	2194.81	0.0383628	-2.59198
TMEM158	3.01964	0.760117	5.27916	0.0455801	-6.94519
TNFAIP3	1169.24	799.937	1538.55	0.0339302	-1.92334
TNFAIP6	1064.8	562.459	1567.15	0.00463549	-2.78624
TNFSF13B	3395.64	2069.41	4721.87	0.0352049	-2.28175
TNFSF15	11.6444	6.7421	16.5467	0.0492594	-2.45423
TOR1B	610.881	412.341	809.421	0.0305102	-1.96299
TRANK1	6507.68	4390.81	8624.56	0.0355307	-1.96423
TREM1	4409.43	3160.07	5658.8	0.0337646	-1.79072
TRIM22	5774.23	2532.64	9015.82	0.00691315	-3.55985
TRIM38	1032.33	659.34	1405.33	0.0175832	-2.13142
TRIM5	297.676	166.247	429.105	0.00421707	-2.58113
TRIM6	32.4919	13.7682	51.2155	0.00991407	-3.71983
TRIM69	13.667	6.34674	20.9872	0.0239021	-3.30677
TTC21A	49.7258	20.289	79.1627	0.0434426	-3.90175
UBE2L6	1913.66	962.091	2865.22	0.0248337	-2.97812
VAMP5	77.2568	41.6439	112.87	0.0274662	-2.71035
WARS	1868.12	1211.52	2524.71	0.0408927	-2.08392
WDFY1	633.752	427.055	840.449	0.0350862	-1.96801
XAF1	2519.44	1063.76	3975.12	0.0163486	-3.73685
ZBP1	964.291	574.024	1354.56	0.0326777	-2.35976
ZCCHC2	1839.78	1009.2	2670.37	0.022318	-2.64604
ZNF253	14.6679	21.459	7.87689	0.0358843	2.72429
ZNF528	20.128	28.6978	11.5582	0.041118	2.48289
ZNF772	8.04139	13.0963	2.98644	0.0274675	4.38527
* N/A: No value

## Sheet: AD vs CF
Gene Symbol	Base Mean _all	Base Mean _AD	Base Mean _CF	p value	Fold Change
					(AD vs CF)
AHR	227.834	359.45	96.2187	0.0171475	3.73576
AP3B2	17.2832	9.17159	25.3948	0.0168077	-2.76885
ARG1	419.155	175.229	663.081	0.0296728	-3.78407
ATP7B	68.8927	36.3872	101.398	0.0140891	-2.78665
B4GALNT3	13.7011	4.61575	22.7864	0.00941538	-4.93665
BAG2	7.34649	11.8775	2.81544	0.0347122	4.21871
BTNL3	361.44	200.614	522.267	0.0107611	-2.60334
C1orf85	83.5037	37.8404	129.167	0.0171575	-3.41346
C22orf45	30.8242	17.0513	44.5971	0.0381291	-2.61546
C4A	5.8265	1.71993	9.93306	0.0104422	-5.77528
C6orf25	72.8782	36.5211	109.235	0.00807141	-2.99102
CCDC66	51.5305	78.0134	25.0476	0.0141376	3.1146
CCR4	8.88295	13.8013	3.96465	0.0452226	3.48108
CCR5	29.0898	42.4194	15.7601	0.0479761	2.69157
CDK6	116.755	166.128	67.3821	0.0442593	2.46547
CDKN1A	19.3071	9.83059	28.7836	0.0185749	-2.92796
CENPK	9.44353	15.0043	3.88277	0.0235012	3.86432
CENPV	14.1599	22.1715	6.14821	0.0341741	3.60617
CFD	1673.01	2996.17	349.855	0.00893998	8.56402
CHRM4	4.12887	0.832437	7.4253	0.0338377	-8.91995
CLSTN3	515.111	315.847	714.376	0.049949	-2.26178
COL5A3	8.49321	14.9698	2.01666	0.0295683	7.42303
CSGALNACT1	1042.23	563.351	1521.11	0.0262537	-2.70012
CST3	518.95	310.279	727.62	0.037822	-2.34505
CYP26B1	85.9811	2.33789	169.624	4.17e-14	-72.5546
CYP2A6	4.86992	2.10862	7.63121	0.0410982	-3.61905
CYYR1	4.01574	1.11676	6.91473	0.0498504	-6.19179
D4S234E	10.1289	16.3848	3.87288	0.0291289	4.23065
DAAM2	126.222	54.2668	198.178	0.00907548	-3.65192
DDIT4	561.892	303.607	820.177	0.0396019	-2.70144
DUOX2	4.06892	7.55185	0.586	0.00772868	12.8871
EFHA2	6.26564	10.2036	2.32766	0.0489843	4.38363
EGR3	56.7331	30.6382	82.8279	0.00984428	-2.70342
EIF3C	16.4396	24.5144	8.36475	0.0412095	2.93068
ELOVL2	1.81194	3.62389	0	0.0382809	N/A
EPHB4	585.301	369.23	801.372	0.0269306	-2.17039
FAM21B	44.9347	4.54591	85.3235	3.54e-07	-18.7693
FBN1	24.7514	36.1971	13.3057	0.0291611	2.72042
FBN2	102.929	42.8583	163.001	0.00274825	-3.80324
FCGR2C	209.267	319.803	98.7302	0.0189055	3.23916
FCRL1	189.043	111.732	266.355	0.0317488	-2.38388
FLVCR1	245.661	372.135	119.186	0.00510349	3.1223
FLYWCH2	25.9543	13.9574	37.9512	0.0473889	-2.71908
FSCN3	23.9728	14.0552	33.8903	0.042364	-2.41122
FUCA1	88.7368	129.75	47.7232	0.0163862	2.71882
G0S2	1298.28	857.494	1739.07	0.036894	-2.02809
GLIS2	67.1962	30.423	103.969	0.0220564	-3.41746
GLIS3	6.91616	0.229265	13.6031	0.000110398	-59.3333
GTF2IRD2P1	5.52899	1.27618	9.78179	0.020783	-7.66488
HBEGF	19.5709	5.63641	33.5054	0.0101337	-5.94446
HRK	3.2541	6.29541	0.212779	0.00913228	29.5866
HSBP1L1	13.2682	6.08093	20.4556	0.0476049	-3.36389
HSPA7	459.879	698.828	220.929	0.031891	3.16313
IFITM2	32063.4	19705.6	44421.2	0.0333756	-2.25425
IGHMBP2	202.552	301.557	103.547	0.00729082	2.91228
IGIP	26.0341	38.3805	13.6877	0.0381262	2.80402
IRF2BPL	1698.81	1105.62	2292.01	0.0445655	-2.07307
KIAA0391	141.735	222.481	60.9889	0.0214928	3.6479
KIF20B	19.5855	29.5985	9.57245	0.0378517	3.09205
KIF21A	7.22681	12.1783	2.27533	0.0432269	5.35233
KLRG1	14.2969	23.8175	4.77634	0.0227525	4.98657
KNDC1	8.74402	1.73471	15.7533	0.0247199	-9.08123
LGALS9C	73.2768	32.2241	114.329	0.0317281	-3.54795
LOC100133207	3.4621	0.45853	6.46566	0.033309	-14.1008
LOC100302650	61.9541	35.5392	88.3691	0.0229331	-2.48653
LOC100505681	4.13081	1.00665	7.25497	0.0315467	-7.20706
LOC100506801	26.7891	15.8459	37.7323	0.0381118	-2.38121
LOC100652867	30.9713	16.6224	45.3203	0.0218843	-2.72646
LOC100652995	48.7758	27.3856	70.1661	0.0493515	-2.56215
LOC100653011	3.92871	1.11676	6.74066	0.0258546	-6.03593
LOC145474	3.47843	6.32498	0.631884	0.0152499	10.0097
LOC285847	2.58236	0.443746	4.72098	0.0475028	-10.6389
LOC645954	43.526	20.6399	66.412	0.0109677	-3.21765
LOC646627	6.59378	2.67152	10.516	0.0496878	-3.93635
LOXHD1	107.768	43.5892	171.946	0.00311419	-3.9447
LRP3	81.3189	35.4166	127.221	0.00672509	-3.59213
LRRC32	2.18363	0.229265	4.138	0.0421504	-18.049
MAF	58.1285	84.7402	31.5167	0.0251692	2.68873
MDFIC	89.6383	131.182	48.0947	0.0246904	2.72758
MIR4772	9.86231	2.78163	16.943	0.00550203	-6.09103
MSH2	59.1356	89.3017	28.9695	0.0118766	3.08261
MTPAP	64.737	90.9739	38.5001	0.0389558	2.36295
MYH6	3.07582	0	6.15164	0.00412214	N/A
MYO7B	183.166	102.263	264.069	0.00998553	-2.58225
N4BP2	53.6017	75.4273	31.7761	0.044996	2.37371
PAPSS1	685.436	902.205	468.667	0.0405098	1.92504
PAQR6	140.622	73.4165	207.828	0.0354596	-2.83081
PCOLCE2	3.28717	0.229265	6.34507	0.0210374	-27.6757
PGM5	70.0584	11.5736	128.543	0.0159046	-11.1066
PLK3	495.147	317.779	672.516	0.0347619	-2.1163
PLOD1	501.328	333.519	669.137	0.0448342	-2.00629
POTEJ	19.2936	6.82301	31.7642	0.0220988	-4.65546
PPP4R4	2.13954	0	4.27908	0.0212026	N/A
PTPRN2	370.109	147.365	592.853	0.0204931	-4.02304
RNASE6	287.685	164.489	410.881	0.00821306	-2.49793
RPH3A	234.001	24.4299	443.572	0.0438117	-18.157
SERGEF	13.0769	19.4096	6.7441	0.0379503	2.87802
SH3RF3	205.966	55.1336	356.799	0.0289953	-6.47154
SLPI	256.673	136.311	377.035	0.0216353	-2.766
SPHAR	10.2793	16.0996	4.45889	0.0324248	3.61069
SPP1	63.5237	30.7171	96.3304	0.00356663	-3.13605
SPRED2	50.467	24.1406	76.7935	0.00966707	-3.1811
SSTR3	10.3061	4.81545	15.7968	0.0467815	-3.28044
STK39	20.9079	30.675	11.1408	0.0397195	2.7534
TCN1	117.56	49.2	185.92	0.0448805	-3.77886
TMEM158	4.03231	0.832437	7.23218	0.0157009	-8.68796
TMTC1	285.515	6.71786	564.311	0.00230046	-84.0016
TREM1	5375.85	3466.39	7285.31	0.0380047	-2.1017
TRIM36	9.07753	14.7536	3.40144	0.0266816	4.33746
TTC39B	24.0864	35.5233	12.6496	0.0489931	2.80826
ZC3HC1	12.7216	19.1804	6.26277	0.0412081	3.0626
ZNF107	737.713	466.524	1008.9	0.0334772	-2.16259
ZNF724P	2.4344	4.65602	0.212779	0.0389287	21.882
* N/A: No value
