# Supplementary material for: RNA sequencing from human neutrophils reveals distinct transcriptional differences associated with chronic inflammatory states
Source: BMC Med Genomics. 2015 Aug 27;8:55. doi: 10.1186/s12920-015-0128-7 (PMC4551565; doi:10.1186/s12920-015-0128-7)
Supplement: Additional file 6: Table S6. — Differential usage of exons in AD vs CRM comparison. (XLSX 25 kb) [file 12920_2015_128_MOESM6_ESM.xlsx]

## Sheet: Sheet1
Supplemental table 6. Differential usage of exons in AD vs CRM comparison
Chromosome	Gene ID*	Exon ID	Dispersion	p value	p adjust	Mean Base
15	ABHD2+	15	0.00324258	0.00707142	1	6545.87
14	ABHD4+	1	0.207507	0.0020734	1	5.00817
1	ADAM15+	19	0.445425	0.00598855	1	2.49272
17	AKAP10-	2	0.0227224	0.00538086	1	52.137
19	AKT1S1-	1	0.0185424	0.00328067	1	66.237
3	ALAS1+	3	0.121891	0.00963659	1	12.0478
3	ALG3-	1	0.250282	0.00860817	1	4.14155
11	AMICA1-	10	0.00488858	0.00251104	1	568.006
11	AMICA1-	11	0.00493846	0.00407902	1	552.71
5	ANKHD1-EIF4EBP3++5_ANKHD1++5_EIF4EBP3+	25	0.0236362	0.00118076	1	49.8186
5	ANKHD1-EIF4EBP3++5_ANKHD1++5_EIF4EBP3+	27	0.0648592	0.00682068	1	69.915
10	ANXA11-	16	0.0433303	0.00596586	1	25.4391
2	ARHGAP25+	1	0.0277329	0.0024562	1	55.7527
3	ARMC8+	2	0.433511	0.00632487	1	2.37851
8	ATP6V1C1+	13	0.00985129	0.00934409	1	507.55
4	ATP8A1-	38	0.261521	0.00449071	1	3.96143
20	ATRN+	22	0.525395	0.00412412	1	1.96009
6	ATXN1-	1	0.00806674	0.00341328	1	859.242
14	BAZ1A-	19	0.163637	0.006516	1	182.276
14	BRF1-	14	0.385685	0.00703138	1	2.67583
6	BTN3A2+	4	0.107846	0.00467716	1	49.3778
12	C12orf5+	5	0.136394	0.00378561	1	7.67977
1	C1orf15-NBL1++1_NBL1++1_C1orf151+	2	0.575066	0.00355939	1	1.78988
20	C20orf20+	5	0.0240931	0.00968518	1	48.735
5	CAMK4+	2	0.511854	0.00455119	1	2.01226
5	CAMK4+	9	0.444009	0.00829714	1	2.32189
21	CBS-	6	0.15233	0.00327683	1	6.85974
2	CBWD2+	3	0.0578146	0.000201266	1	19.7309
7	CCZ1+	9	0.119766	0.00289411	1	8.77419
7	CCZ1+	8	0.0855631	0.00328989	1	12.4128
1	CD55+	11	0.00478683	0.00578696	1	1264.04
19	CDC34+	1	0.0163039	0.00622045	1	81.4942
1	CDC42SE1-	5	0.0153186	0.00634702	1	151.876
10	CELF2+	8	0.0139258	0.00541044	1	94.4469
10	CELF2+	19	0.00359511	0.009977	1	2011.63
12	CLEC4D+	6	0.0069887	0.00397592	1	262.336
2	CMPK2-	5	0.0175176	0.00990172	1	70.9405
19	CNN2+	6	0.0047894	0.00518834	1	750.187
1	CR1+	13	0.258496	2.55117e-05	1	6.16402
16	CRISPLD2+	15	0.00681486	0.000576067	1	1809.26
16	CTCF+	12	0.00665884	0.00126742	1	286.558
11	CTSD-	1	0.0048658	0.00297471	1	1431.2
19	CYP4F3+	15	0.00511657	0.0031254	1	1989.1
19	DNM2+	23	0.00476968	0.00755271	1	608.124
7	DTX2+	8	0.298596	0.00945315	1	4.10537
19	DUS3L-	14	0.511854	0.00289626	1	2.01226
11	EHBP1L1+	18	0.00582365	0.0055733	1	373.986
14	EIF2B2+	2	0.478009	0.0047099	1	2.15566
2	EIF5B+	24	0.0643046	0.00957424	1	23.0541
2	EPB41L5+	19	0.239003	0.00101059	1	4.33954
10	FAM21A+	29	0.289638	0.00126618	1	5.80742
14	FCF1+	1	0.460112	0.00354547	1	2.24008
1	GBA-	1	0.0368817	0.00168962	1	30.2932
1	GBP1-	3	0.00984964	0.00715209	1	151.368
1	GLUL-	8	0.00960324	0.000248551	1	190.566
3	GPD1L+	2	0.321871	0.00773529	1	3.21149
3	GPD1L+	8	0.0205858	0.00845833	1	58.5026
2	GPN1+	16	0.040149	0.00928303	1	27.6226
8	GSR-	12	0.0797628	0.00258086	1	13.3518
8	GSR-	13	0.0626609	0.00416089	1	17.1847
5	GTF2H2-	6	0.752537	0.00282876	1	1.67498
4	HADH+	8	0.623612	0.00413489	1	1.64985
6	HINT3+	5	0.0192376	0.00849519	1	201.033
6	HLA-B-	6	0.0773649	0.00321712	1	5374.28
2	HPCAL1+	4	0.0517527	0.00871674	1	21.0365
1	IFI44L+	2	0.0270995	0.00581	1	42.6336
10	IFIT3+	2	0.0286935	0.00844838	1	182.68
21	IFNGR2+	7	0.00381311	0.00730385	1	1759.11
7	IGF2BP3-	1	0.0568501	0.0070111	1	19.042
3	IP6K1-	1	0.00526097	0.00901257	1	926.342
15	IREB2+	22	0.00637612	0.00370549	1	366.079
15	ISG20+	1	0.0140801	0.00515104	1	93.1215
4	KIT+	22	0.0267802	0.00424619	1	43.208
12	KLRF1+	5	0.446312	0.00897872	1	2.30982
9	LCN2+	6	0.211228	0.00915345	1	4.91862
5	LCP2-	7	0.193924	0.00421364	1	101.446
19	LILRB1+	3	0.0889247	0.00415523	1	22.4553
19	LILRB2-	2	0.0106565	0.00687954	1	147.539
9	LINC00476-	1	0.139067	0.00281112	1	7.52881
9	LINC00476-	5	0.169482	0.00281112	1	6.26439
18	LOXHD1-	10	0.312807	0.00231481	1	3.30547
19	MAN2B1-	1	0.0140394	0.00502172	1	93.4674
12	MDM1-	16	0.609789	0.00404175	1	1.68744
19	MED25+	17	0.0165577	0.00927598	1	230.674
7	MGAM+	46	0.0133929	0.00057495	1	375.891
7	MGAM+	47	0.0125315	0.000818263	1	763.238
7	MGAM+	41	0.00569573	0.00202492	1	425.637
7	MGAM+	17	0.00723454	0.0050653	1	246.79
7	MGAM+	48	0.0315975	0.0076481	1	2717.26
6	MICAL1-	7	0.00727059	0.00958041	1	244.664
7	MKLN1+	20	0.00532022	0.000830748	1	1126.14
7	MLL3-	29	0.0527075	0.00962041	1	20.6317
6	MMS22L-	12	0.496981	0.00153758	1	2.07286
6	MMS22L-	1	0.0697807	0.00153758	1	15.3502
11	MYBPC3-	3	0.0302055	0.00502446	1	37.7506
11	MYBPC3-	16	0.112133	0.0057893	1	9.38837
8	MYOM2+	37	0.200624	0.00546912	1	5.18266
4	N4BP2+	15	0.486488	0.00315771	1	2.11785
5	NAIP-	2	3.63059	0.0037514	1	15.5344
5	NAIP-	3	3.63164	0.00375546	1	15.5344
7	NAMPT-	7	0.0112098	0.00665444	1	520.98
8	NBN-	16	0.0839076	0.00335216	1	12.6671
7	NCF1B+	3	0.081279	0.0033003	1	316.006
7	NCF1C-	7	0.00519403	0.0091218	1	485.697
3	NEK4-	4	0.252598	0.00333653	1	4.1031
17	NF1+	57	0.255168	0.00158019	1	4.06127
22	NF2+	9	0.640184	0.00375451	1	1.60693
3	NFKBIZ++3_FAM55C+	8	0.0453425	0.00390079	1	24.2277
4	NFXL1-	19	0.0386755	0.00923221	1	28.7663
4	NOP14-	18	0.591594	0.00607242	1	1.73961
16	NPIPL3-	2	0.174939	0.000683672	1	37.7457
5	NR3C1-	13	0.163083	0.00711408	1	6.3987
8	NRBP2-	14	0.312691	0.00831934	1	3.30671
11	NUMA1-	26	0.270769	0.00817285	1	3.82457
12	OS9+	2	0.00601132	0.00488291	1	349.991
10	P4HA1-	5	0.0956081	0.00954842	1	11.0652
17	PAFAH1B1+	11	0.00721567	0.000327384	1	843.441
5	PAM+	11	0.128055	0.000203183	1	8.19222
3	PARP15+	13	0.0388804	0.00657306	1	28.6016
21	PCNT+	10	0.476185	0.00744874	1	2.16397
19	PDE4A+	10	0.553568	0.00833676	1	1.85978
5	PELO++5_ITGA1+	13	0.783692	0.00419219	1	1.83464
12	PEX5+	7	0.302361	0.00316072	1	3.42085
2	PLB1+	59	0.0210462	0.000787677	1	112.207
X	PLXNA3+	17	0.544711	0.00431744	1	1.89019
16	POLR3E+	4	0.481998	0.00240465	1	2.13771
19	PPP5C+	5	0.484804	0.00666527	1	2.12525
19	PRKD2-	18	0.0461134	0.00552247	1	23.7936
8	PRKDC-	71	0.579147	0.00169246	1	1.7772
11	PRKRIR-	1	0.0160077	0.00318032	1	243.299
11	PRKRIR-	3	0.155812	0.00953547	1	6.70334
11	PRMT3+	11	0.342529	0.00985637	1	3.01604
9	PTPLAD2-	1	0.0060414	0.00864145	1	346.429
3	QRICH1-	10	0.618963	0.0063837	1	1.6623
15	RAB27A-	1	0.00476258	0.0044088	1	1575.77
9	RABGAP1+	8	0.342539	0.00617048	1	3.01595
17	RARA+	3	0.00509113	0.00852802	1	510.624
9	RC3H2-	14	0.105791	0.00487236	1	9.96811
13	RCBTB1-	1	0.00929603	0.00733999	1	164.863
X	REPS2+	19	0.00438665	0.00877469	1	787.233
2	RIF1+	35	0.269162	0.00712963	1	3.84767
11	RNF141-	1	0.00375356	0.00697393	1	1534.01
6	RNF144B+	8	0.00542588	0.00966018	1	1263.44
17	RNF213+	19	0.0251442	0.00236877	1	72.6774
4	RPL9-	4	0.0693767	0.000738626	1	15.5438
12	SART3-	7	0.110643	0.00196114	1	9.51843
20	SCAND1-	3	0.285945	0.00967289	1	3.61938
15	SCAPER-	6	0.413029	0.0014497	1	2.49735
10	SEC31B-	19	0.548369	0.00629304	1	1.87751
1	SELL-	1	0.00314521	0.0099296	1	17344.5
14	SERPINA1-	4	0.00622211	7.38967e-07	0.077531	7025.24
14	SERPINA1-	8	0.0104904	0.000708619	1	138.269
14	SERPINA1-	6	0.00731015	0.00100145	1	242.372
14	SERPINA1-	5	0.00551429	0.00105211	1	513.884
14	SERPINA1-	12	0.00919026	0.00139929	1	1100.92
14	SERPINA1-	9	0.0112867	0.00159546	1	124.843
6	SESN1-	9	0.526805	0.00369152	1	1.95481
2	SH3RF3+	3	0.451763	0.00666438	1	2.28176
12	SLC2A3-	3	0.0460885	0.003473	1	225.999
2	SLC40A1-	1	0.00994799	0.00546519	1	1035.29
3	SLC4A7-	7	0.561109	0.00824059	1	1.83464
1	SNX27+	12	0.00466884	0.000850059	1	1440.1
16	SNX29++16_RUNDC2A+	15	0.242711	0.00906427	1	4.2724
19	SPPL2B+	7	0.18526	0.00801139	1	5.61976
17	SREBF1-	16	0.0413202	0.00818339	1	26.7765
17	STAT5A+	20	0.0112154	0.00910441	1	824.859
X	TAF1+	16	0.059699	0.00699417	1	18.0838
6	TAGAP-	1	0.00614109	0.00815544	1	3777.62
17	TBCD+	4	0.46034	0.00285382	1	2.23896
3	TFDP2-	1	0.0386094	0.0014448	1	115.781
17	THRA+	10	0.138627	0.00648504	1	7.55325
17	TMEM104+	10	0.0493073	0.00820284	1	67.4245
19	TMEM91+	7	0.0375931	0.00582397	1	29.6686
1	TNFRSF8+	12	0.412082	0.0054692	1	2.50313
17	TNFSF13++17_TNFSF12-TNFSF13++17_TNFSF12+	13	0.0463226	0.00954197	1	23.6785
15	TP53BP1-	2	0.0503843	0.00240807	1	21.6451
15	TP53BP1-	3	0.0625124	0.00390406	1	38.803
6	TREML4+	6	0.0379166	0.000336111	1	125.319
6	TREML4+	1	0.119559	0.00802249	1	8.78983
9	TRIM14-	3	0.00912026	0.00849	1	169.665
5	TRIO+	43	0.641008	0.00478591	1	1.60485
11	TSPAN18+	8	0.270433	0.00839081	1	3.82938
7	TTC26+	1	0.469556	0.00801997	1	2.19473
4	UBE2D3-	11	0.0216471	0.00481001	1	55.1575
2	UBE2F-SCLY++2_SCLY++2_UBE2F+	20	0.648135	0.00292327	1	1.58712
6	UFL1+	3	0.542662	0.00560574	1	1.89737
7	UPK3BL-+7_POLR2J2-	7	3.59005	0.00789143	1	13.0212
19	VAV1+	27	0.0177042	0.00579326	1	279.698
12	VDR-	11	0.539143	0.000523499	1	1.90982
15	WASH3P+	8	0.205168	0.00322044	1	5.06612
15	WASH3P+	6	2.94385	0.00983663	1	9.24686
5	WDR36+	20	0.507354	0.00792753	1	2.03022
18	WDR7+	3	0.409786	0.00757513	1	2.51727
2	WIPF1-	1	0.00323588	0.000198589	1	6838.84
10	XPNPEP1-	13	0.330837	0.00937411	1	3.12363
13	XPO4-	9	0.317488	0.00580631	1	3.25626
10	ZFYVE27+	1	0.0642336	0.00809089	1	16.7427
20	ZMYND8-	15	0.103597	0.000924959	1	10.1857
18	ZNF236+	8	0.729386	0.00780447	1	2.20783
7	ZNF277+	1	0.602303	0.00279286	1	1.70852
19	ZNF302+	6	0.0351043	0.00419789	1	40.6582
19	ZNF585A-	1	0.0519645	0.00996956	1	29.5887
15	ZNF710+	4	0.00524953	0.00015986	1	473.235
15	ZNF710+	3	0.0250951	0.00984248	1	46.5162
* "+": sense strand; "-": antisense strand
