# Supplementary material for: RNA sequencing from human neutrophils reveals distinct transcriptional differences associated with chronic inflammatory states
Source: BMC Med Genomics. 2015 Aug 27;8:55. doi: 10.1186/s12920-015-0128-7 (PMC4551565; doi:10.1186/s12920-015-0128-7)
Supplement: Additional file 7: Table S7. — Differential usage of exons in AD vs CF comparison. (XLSX 103 kb) [file 12920_2015_128_MOESM7_ESM.xlsx]

## Sheet: Sheet1
Supplemental table 7. Differential usage of exons in AD vs CF comparison
Chromosome	Gene ID*	Exon ID	Dispersion	p value	p adjust	Mean Base
19	ABCA7+	47	0.0124765	0.00415504	0.961927	378.148
3	ABCC5-	26	0.00908953	0.00146145	0.612269	165.419
3	ABCC5-	1	0.00547742	0.00401363	0.943264	390.629
14	ABHD4+	1	0.15796	0.0006144	0.410619	6.63548
10	ABI1-	1	0.00549958	0.00720321	1	987.715
17	ACLY-	1	0.00819923	0.0076015	1	192.146
9	ACO1+	15	0.127771	0.0058063	1	8.23892
4	ACSL1-	3	0.00350252	0.00462118	1	2159.05
20	ACSS1-	13	0.126005	0.00743939	1	8.35706
14	ACTN1-	1	0.0118439	0.00395492	0.934607	2307.33
19	ACTN4+	21	0.00866451	0.00918863	1	981.748
1	ADAR-	9	0.00676705	0.00226523	0.764175	262.266
6	AGER-	4	0.0257342	0.00624067	1	44.9629
1	AHCYL1+	22	0.00554559	0.00748038	1	380.777
6	AIF1+	12	0.00412974	0.00265986	0.810201	799.593
17	AKAP10-	2	0.0212395	0.00344115	0.903904	55.948
6	AKIRIN2-	5	0.00576977	0.000965384	0.512431	351.616
9	AKNA-	1	0.00534599	0.00243928	0.784322	2345.41
14	AKT1-	1	0.00365438	0.00130374	0.571188	1267.75
10	ALOX5+	1	0.00447871	0.00588954	1	629.061
11	AMPD3+	2	0.082007	0.000657773	0.423362	13.0018
2	ANAPC1-	18	1.20781	0.00372344	0.920812	4.26676
8	ANGPT1-	10	0.0975631	0.000477977	0.340741	10.8665
5	ANKHD1-EIF4EBP3++5_ANKHD1++5_EIF4EBP3+	26	0.0455424	1.24e-05	0.0414744	59.7698
5	ANKHD1-EIF4EBP3++5_ANKHD1++5_EIF4EBP3+	27	0.0664832	5.34e-05	0.107821	71.5503
5	ANKHD1-EIF4EBP3++5_ANKHD1++5_EIF4EBP3+	25	0.0208135	0.00172898	0.669866	57.2744
5	ANKHD1-EIF4EBP3++5_ANKHD1++5_EIF4EBP3+	36	0.010106	0.00303591	0.870376	141.706
5	ANKHD1-EIF4EBP3++5_ANKHD1++5_EIF4EBP3+	24	0.0154984	0.0053072	1	81.3277
11	ANKRD13D+	1	0.349303	0.00970413	1	2.97084
4	ANKRD17-	16	0.0484961	0.00848383	1	22.5454
15	ANP32A-	2	0.0244766	0.00392722	0.933046	226.035
9	ANXA1+	13	0.0115025	0.00084814	0.484991	450.676
10	ANXA11-	1	0.0036635	0.00123496	0.566765	1253.68
4	ANXA3+	13	0.00448253	0.00123464	0.566765	709.584
19	AP3D1-	3	0.0291002	0.00908832	1	39.1991
16	APOBR+	2	0.00606934	7.79e-08	0.000694428	1116.64
16	APOBR+	4	0.00711443	0.000154687	0.183789	990.394
16	APOBR+	5	0.0118675	0.000449417	0.331569	1345.51
11	ARAP1-	17	0.00447688	0.00579959	1	629.763
11	ARAP1-	5	0.00443199	0.00812959	1	647.548
11	ARAP1-	16	0.00954833	0.0082418	1	329.435
3	ARF4-	1	0.00863609	0.00420797	0.965594	388.475
5	ARHGAP26+	24	0.0106432	0.00575904	1	3680.22
1	ARHGAP30-	2	0.00342134	9.2e-11	2.46e-06	1778.15
1	ARHGAP30-	1	0.00468253	0.000236475	0.245038	4083.29
12	ARHGAP9-	1	0.00415924	0.00782292	1	3512.81
19	ARHGEF1+	8	0.00491379	0.00841088	1	496.923
3	ARHGEF3-	1	0.0108737	0.00993426	1	128.159
3	ARL8B+	7	0.00542918	0.00572765	1	397.914
2	ARPC2+	12	0.00743674	0.00633443	1	2294.63
8	ASAH1-	1	0.00332691	0.00123025	0.566765	2124.76
2	ATG16L1+	20	0.0122084	0.00860443	1	109.896
11	ATG16L2+	4	0.00500783	0.0022615	0.764175	475.344
8	ATP6V1B2+	14	0.00638451	0.00991394	1	4575.91
9	ATP6V1G1+	3	0.00601097	0.00645066	1	628.898
19	ATP8B3-	1	0.190247	0.00227254	0.764175	6.00933
19	ATP8B3-	4	0.609061	0.0028708	0.847878	1.69787
19	ATP8B3-	7	0.453579	0.00813536	1	2.28355
20	ATRN+	12	0.543109	0.00910803	1	1.90513
6	ATXN1-	1	0.00805431	9.57e-05	0.148472	862.313
8	BAG4+	5	0.021883	0.00635851	1	124.335
6	BAG6-	1	0.0124013	0.00104262	0.536006	107.678
14	BAZ1A-	1	0.00413341	6.95e-06	0.032329	797.32
14	BAZ1A-	19	0.151752	2.09e-05	0.057406	165.725
14	BAZ1A-	20	0.0145539	3.9e-05	0.0901235	121.889
2	BAZ2B-	1	0.0152245	9.85e-05	0.150448	810.803
2	BAZ2B-	2	0.00844099	0.00618694	1	183.849
15	BCL2A1-	3	0.00364224	0.000854425	0.485986	2451.56
15	BCL2A1-	1	0.00372177	0.00910677	1	1170.6
3	BCL6-	1	0.0082989	0.00234596	0.778328	5511.33
6	BCLAF1-	1	0.00391364	3.96e-05	0.0901235	960.909
14	BEGAIN-	5	0.273394	0.00585324	1	3.80437
22	BID-	1	0.012205	0.000415004	0.31698	832.418
11	BIRC3+	2	0.326187	0.00498916	1	3.18323
8	BNIP3L+	6	0.00943053	0.00762956	1	1397.48
4	BOD1L-	23	0.0557921	0.00106288	0.538656	253.305
20	BPI+	15	0.0370689	0.00106001	0.538656	30.0726
20	BPI+	6	0.076743	0.00301399	0.870376	13.9279
17	BPTF+	31	0.0149698	0.00483398	1	191.01
19	BRD4-	13	0.0118856	8.03e-05	0.128088	113.819
16	BRD7-	12	0.12869	0.00254363	0.799561	10.5443
12	BTG1-	1	0.0106366	0.00130869	0.571188	4943.91
12	BTG1-	2	0.0111747	0.00130869	0.571188	732.746
10	BUB3+	8	0.0149573	0.000804544	0.462535	84.9603
15	C15orf29-	1	0.00823115	0.00486043	1	489.303
15	C15orf63++15_SERF2-C15ORF63++15_SERF2+	11	0.00852438	0.00808611	1	308.149
15	C15orf63++15_SERF2-C15ORF63++15_SERF2+	7	0.00811691	0.00897267	1	195.145
16	C16orf53++16_MVP+	11	0.0133838	0.00348315	0.905596	240.612
16	C16orf53++16_MVP+	20	0.00670951	0.00477027	1	621.781
16	C16orf57+	4	0.0279956	0.000470335	0.339823	206.708
19	C19orf22-	1	0.00605909	0.000629762	0.415689	5941.37
19	C19orf6-	11	0.00918985	0.000140353	0.174514	162.158
1	C1orf38+	6	0.00322702	0.00073286	0.440259	2676.71
20	C20orf20+	5	0.0196781	0.00351232	0.907196	61.137
21	C21orf91-OT1-+21_C21orf91-	4	0.00786699	1.14e-05	0.0391663	284.869
21	C21orf91-OT1-+21_C21orf91-	8	0.0510203	0.00935828	1	21.3641
19	C5AR1+	1	0.00617838	0.00600241	1	308.547
19	C5AR1+	2	0.00436924	0.00600241	1	13637.1
5	C5orf41+	11	0.00346302	0.000159409	0.186483	1658.71
5	C5orf41+	5	0.00577575	0.00128047	0.571188	508.513
7	C7orf42+	7	0.0064146	0.0084186	1	427.239
2	CAB39+	1	0.012434	5.35e-07	0.00357502	107.312
22	CABIN1+	25	0.342057	0.00992184	1	3.0343
12	CALCOCO1-	2	0.00409784	0.00959484	1	819.912
14	CALM1+	6	0.003537	0.000906971	0.501449	1482.02
2	CALM2-	1	0.00335532	0.00191854	0.717318	2007.05
10	CAMK1D+	1	0.0195978	0.00143028	0.604515	61.4302
1	CAP1+	14	0.00588016	0.00929755	1	7693.84
19	CARD8-	12	0.00859504	0.00265967	0.810201	178.926
13	CARS2-	11	0.127093	0.0086612	1	12.1496
11	CASP1-	1	0.02329	0.00207527	0.744674	82.172
5	CAST+	37	0.0422935	0.0011923	0.564139	26.09
5	CAST+	36	0.0162303	0.00234769	0.778328	76.8819
7	CBX3+	7	0.0047131	0.00740374	1	550.237
10	CCAR1+	18	0.050169	0.00795585	1	28.3267
17	CCDC47-	1	0.00644737	0.00665885	1	285.524
11	CCDC88B+	26	0.00541801	0.00257466	0.805012	399.639
11	CCDC88B+	27	0.017956	0.00310766	0.870376	920.822
11	CCDC88B+	25	0.0108723	0.00475589	1	551.884
10	CCNY+	4	0.0124394	0.00869931	1	107.251
7	CCZ1+	7	0.393816	0.00163995	0.651859	12.6448
19	CD177+	4	0.0165943	0.00796588	1	140.942
11	CD44+	20	0.00389918	0.000135693	0.170705	3234.74
1	CD46+	7	0.0305953	4.62e-05	0.0988524	80.9907
3	CD47-	1	0.00587632	0.000332487	0.280829	506.97
1	CD48-	2	0.00591032	0.00859152	1	335.508
1	CD53+	10	0.00499337	0.00244806	0.784322	5013.82
1	CD55+	11	0.00635335	0.000160443	0.186483	1630.43
1	CD55+	1	0.00843036	0.00379477	0.922233	184.199
1	CD58-	1	0.00753935	0.0015315	0.627457	219.142
19	CD97+	13	0.00356967	0.00481065	1	1415.44
1	CDC42SE1-	1	0.00388528	0.0069655	1	8992.64
1	CDK11A-	16	0.0476679	0.00385565	0.926152	88.4432
12	CDKN1B+	3	0.0119398	0.0093922	1	1013.31
3	CDV3+	1	0.0138688	0.00651794	1	93.3478
1	CEP170-	22	0.172367	0.00809747	1	6.07155
7	CHCHD2-	1	0.0103585	0.00195722	0.727554	136.945
8	CHD7+	3	0.0270573	0.00686509	1	42.5061
12	CHFR-	1	0.00725279	0.00314496	0.873524	368.499
9	CHMP5+	8	0.00623248	1.28e-06	0.00718966	303.623
12	CHST11+	4	0.00358475	0.000301958	0.265695	1936.07
12	CHST11+	1	0.00678874	0.00880305	1	260.825
15	CHSY1-	1	0.00381968	0.00445823	0.992	2210.52
19	CIRBP+	8	0.0117121	7.76e-06	0.0342875	116.046
12	CKAP4-	1	0.00881166	0.00130124	0.571188	1679.04
12	CKAP4-	2	0.0115305	0.00130124	0.571188	118.472
16	CKLF-CMTM1++16_CMTM1++16_CKLF+	1	0.00456537	0.0037931	0.922233	597.417
19	CLEC17A+	14	0.0252194	0.00637198	1	45.9974
12	CLEC4D+	6	0.00605652	0.00450112	0.993609	552.199
12	CLIP1-	1	0.00883256	0.00516907	1	539.48
2	CLK1-	11	0.0124913	0.00178689	0.687322	106.674
5	CLK4-	1	0.00881868	0.00117921	0.562925	172.23
11	CLP1+	4	0.0106049	0.00629318	1	132.598
2	CNNM3+	1	0.0172074	0.00094235	0.506457	71.6522
5	CNOT8+	7	0.00436432	0.00755173	1	778.509
9	CNTNAP3-	1	0.0129233	0.00225665	0.764175	102.103
9	CNTNAP3B+	6	0.592314	0.000234248	0.245038	1.7461
9	CNTNAP3B+	12	0.544088	0.00108832	0.540405	1.90168
9	CNTNAP3B+	4	0.278384	0.00992198	1	3.73548
9	CNTNAP3B+	3	0.278384	0.00992198	1	3.73548
5	COL4A3BP-	1	0.00441801	0.000537702	0.366227	771.124
1	COPA-	1	0.00603874	0.00651067	1	322.027
16	COTL1-	4	0.00441017	4.67e-12	2.5e-07	656.564
16	COTL1-	1	0.00422741	7.04e-05	0.117591	10612.9
17	CPD+	22	0.00627162	0.00034739	0.283943	3987.59
4	CPEB2+	13	0.0167752	0.00273761	0.818757	744.098
6	CPNE5-	1	0.0225653	0.00553174	1	52.1873
2	CPSF3+	16	0.18654	0.00884332	1	5.60311
12	CPSF6+	10	0.0217563	0.00620429	1	152.162
1	CR1+	8	0.990947	0.000133677	0.170171	18.4158
2	CREB1+	9	0.0118424	0.000515126	0.357685	1542.79
7	CREB5+	14	0.00807576	0.00123115	0.566765	6877.07
2	CRIPT+	5	0.0267683	0.00979663	1	98.7328
16	CRISPLD2+	15	0.0141166	0.00655449	1	2515.48
22	CSF2RB+	3	0.00484035	0.00850375	1	515.191
1	CSF3R-	1	0.0104687	0.00311744	0.870376	3929.7
19	CSNK1G2+	1	0.0183687	0.000398867	0.309837	66.2928
19	CSNK1G2+	12	0.00382123	0.00267438	0.810201	1051.63
1	CTBS-	1	0.00368547	0.00943299	1	1221.01
16	CTCF+	12	0.00980694	0.00828167	1	323.769
12	CTDSP2-	1	0.00300944	0.00759731	1	6165.14
5	CTNNA1+	18	0.00694071	5.11e-05	0.107223	251.153
11	CTSD-	1	0.00508971	0.00791437	1	2347.32
1	CTSS-	1	0.00980191	0.00384644	0.926152	14652.7
1	CTSS-	8	0.00539832	0.00517757	1	873.178
2	CUL3-	1	0.00975943	0.00274114	0.818757	382.506
11	CWF19L2-	16	0.140434	0.00707539	1	7.48065
6	CYB5R4+	16	0.00441849	8.17e-06	0.0342875	653.094
15	DAPK2-	11	0.0181925	0.00254976	0.799561	67.054
4	DAPP1+	9	0.00362494	0.000102135	0.151687	1315.46
5	DBN1-	1	0.0120878	0.000939391	0.506457	111.33
9	DCAF12-	1	0.0052259	0.000763665	0.446231	431.851
5	DDX46+	23	0.0113867	0.000344521	0.283943	120.465
9	DDX58-	1	0.00681994	0.00176982	0.683213	574.514
8	DENND3+	11	0.00588273	0.00963255	1	338.552
11	DENND5A-	1	0.00620979	0.0011227	0.548184	1447.12
8	DGAT1-	17	0.0196264	0.0058999	1	61.3255
2	DGKD+	24	0.0219685	0.0066314	1	53.8157
11	DGKZ+	5	0.0202276	1.51e-05	0.0471772	59.2047
14	DHRS7-	6	0.00626833	0.000694148	0.42872	300.446
14	DHRS7-	1	0.00674492	0.00234014	0.778328	263.753
14	DHRS7-	7	0.0261084	0.00314505	0.873524	172.951
14	DICER1-	29	0.114637	0.00496232	1	13.494
10	DNAJB12-	1	0.00650214	0.00752903	1	281.251
19	DNM2+	23	0.00416154	0.00220193	0.762848	780.322
10	DNMBP-	13	0.678883	0.00682559	1	1.52251
5	DOCK2+	52	0.0132184	0.00302052	0.870376	521.019
5	DOCK2+	13	0.0106814	0.00419874	0.965547	131.303
5	DOCK2+	14	0.0127317	0.00684389	1	124.237
9	DOCK8+	49	0.0142369	0.00187521	0.706055	2002.61
9	DOLPP1+	7	0.46767	0.00748784	1	2.21432
9	DOLPP1+	8	0.0836393	0.00748784	1	12.7391
1	DR1+	3	0.00460339	0.00236123	0.778328	584.519
1	DR1+	1	0.00573673	0.00666585	1	355.63
5	DUSP1-	1	0.00397817	0.000222038	0.239828	12030.6
5	DUSP1-	4	0.00353662	0.000908044	0.501449	4824.17
6	DUSP22+	8	0.0145207	0.00319412	0.878625	133.352
3	DVL3+	11	0.0197667	0.00568643	1	60.817
3	DYNC1LI1-	1	0.00633099	0.00199477	0.733005	295.049
15	DYX1C1-CCPG1-+15_CCPG1-+15_DYX1C1-	2	0.00373644	0.00345731	0.903904	1151.38
1	EBNA1BP2-	8	0.506714	0.00831058	1	2.04274
1	EFHD2+	1	0.00355506	0.00069553	0.42872	1444.47
11	EHD1-	1	0.00332095	0.00879576	1	3369.81
17	EIF1+	1	0.00554307	7.64e-05	0.125752	949.034
8	EIF2C2-	1	0.0129403	0.00874058	1	101.931
4	EIF4E-	9	1.13199	0.00824647	1	1.562
1	EIF4G3-	1	0.0100423	0.000131756	0.170171	142.96
1	EIF4G3-	26	0.00982296	0.00579299	1	147.451
19	ELL-	1	0.0114441	0.00973865	1	1108.43
19	EMR2-	16	0.0095281	0.000712416	0.432841	153.954
19	EMR2-	1	0.00516495	0.00585215	1	3504.49
19	EMR2-	15	0.0489502	0.00890475	1	99.9973
19	EMR3-	2	0.00519774	0.00373116	0.920812	437.015
5	ERAP1-	1	0.109022	2.63e-08	0.000312255	110.832
12	ERGIC2-	1	0.0107248	0.000556038	0.376318	130.58
9	ERP44-	1	0.0117215	0.000154467	0.183789	204.873
1	EVI5-	1	0.0120556	0.00730098	1	174.706
1	EYA3-	1	0.00626341	0.000582665	0.391859	300.878
17	FAM100B+	3	0.0076369	1.89e-05	0.0545867	1869.95
17	FAM100B+	1	0.00612639	0.00745189	1	313.432
19	FAM108A1-	1	0.0222344	0.00821776	1	53.0777
14	FAM177A1+	8	0.0119728	0.00209619	0.745121	112.732
5	FAM193B-	13	0.0510777	0.00330723	0.893204	21.3387
4	FAM200B+	1	0.0229952	0.00431692	0.975935	51.0739
4	FAM200B+	2	0.00573376	0.00431692	0.975935	355.996
10	FAM21A+	29	0.175878	4.49e-06	0.0228574	5.94837
10	FAM21A+	31	1.04552	0.00702192	1	6.45237
6	FAM65B-	1	0.003003	9.97e-06	0.0355526	6412.43
10	FAS+	9	0.0060261	0.00195952	0.727554	1015.94
1	FCGR1A+	3	0.0189672	0.00644986	1	63.8324
1	FHL3-	6	0.0232305	0.000449608	0.331569	50.4844
19	FKBP8-	8	0.00395038	0.00528122	1	929.046
7	FKBP9+	6	0.134223	0.0061646	1	7.83433
17	FMNL1+	1	0.00665881	7.15e-07	0.00449495	476.092
17	FMNL1+	27	0.00344652	0.00627545	1	2030.39
17	FMNL1+	24	0.00376299	0.00909704	1	1118.18
17	FMNL1+	25	0.00369151	0.00914376	1	1212.32
11	FRMD8+	11	0.0043905	0.00316032	0.87549	664.904
1	FRRS1-	5	0.200074	0.00613808	1	5.21862
11	FTH1-	4	0.0135395	0.00121548	0.566765	7270.6
19	FTL+	1	0.00292131	0.00956085	1	13058.9
9	FUBP3+	19	0.0236535	0.00109217	0.540405	49.4582
5	FYB-	13	0.0292793	2.49e-05	0.0664643	356.2
5	FYB-	12	0.007361	0.000198465	0.218786	579.767
5	FYB-	14	0.0108772	0.000240657	0.245038	290.007
5	G3BP1+	5	0.0657482	0.00701898	1	16.3622
17	GAA+	22	0.00547712	0.0011068	0.542898	406.28
21	GABPA+	12	0.00622846	0.00535715	1	303.984
4	GAK-	1	0.00790033	0.00355855	0.912526	203.501
1	GAS5-	3	0.123249	0.00453881	0.994457	8.54838
1	GBA-	1	0.0303021	0.00471802	1	37.4833
2	GCA+	8	0.00918725	0.000308441	0.268148	8747.69
10	GHITM+	9	0.00873324	0.00571471	1	591.621
19	GMFG-	1	0.00424956	0.000657405	0.423362	1441.56
3	GNAI2+	1	0.00396046	9.83e-06	0.0355526	920.668
3	GNAI2+	10	0.00474806	0.000248906	0.245038	4779.87
3	GNAI2+	3	0.00402057	0.007052	1	873.691
9	GNAQ-	1	0.00419299	0.00748648	1	762.146
20	GNAS+	17	0.00342365	0.00931098	1	1771.07
1	GNB1-	12	0.0143917	0.000634159	0.416024	89.121
1	GNB1-	1	0.00798521	0.00738437	1	2496.6
7	GNB2+	1	0.0179809	0.00550539	1	67.9913
15	GOLGA8A-	15	0.151513	1.41e-06	0.00755789	6.9232
15	GOLGA8A-	1	0.0115191	0.000487889	0.345503	118.626
9	GPR107+	15	0.296086	0.00879852	1	3.50997
17	GPS2-	1	0.0134429	0.00265527	0.810201	97.0975
5	GRK6+	1	0.0186847	0.00142791	0.604515	64.9707
5	GRK6+	18	0.00524148	0.00148483	0.613036	812.535
8	GSDMD+	15	0.00660119	0.00484273	1	273.839
3	GSK3B-	1	0.00483108	4.17e-08	0.000445781	723.323
8	GSR-	12	0.0610176	0.00105126	0.537862	17.6927
8	GSR-	13	0.0475715	0.00164042	0.651859	23.0114
8	GSR-	1	0.0109727	0.00655543	1	300.319
5	GTF2H2C+	11	0.0522195	0.00103063	0.534984	20.8453
5	GTF2H2C+	12	0.105694	0.00164592	0.651859	10.0074
5	GTF2H2C+	8	0.0575883	0.00556329	1	18.8011
5	H2AFY-	1	0.0133111	0.00295493	0.858631	904.755
3	HACL1-	15	0.420932	0.00146836	0.612269	2.46186
7	HBP1+	11	0.0061658	0.00436668	0.980961	309.715
6	HCG27+	1	0.107919	0.00691277	1	22.8823
6	HCG27+	2	0.0452709	0.00691277	1	594.883
20	HCK+	2	0.0437859	0.00750138	1	87.499
3	HCLS1-	1	0.00676318	0.00114987	0.556369	2988.19
2	HDAC4-	1	0.00450347	0.000268422	0.251779	619.681
9	HIATL1+	2	0.0361043	0.00849402	1	30.9447
6	HIVEP2-	1	0.00526103	0.00607177	1	425.578
5	HMGCR+	20	0.00752772	0.000934024	0.506457	477.189
7	HNRNPA2B1-	1	0.00801558	0.0021399	0.752709	2049.63
7	HNRNPA2B1-	5	0.00675311	0.00574632	1	263.201
2	HNRNPA3+	8	0.11821	0.0086773	1	8.92171
5	HNRNPAB+	8	0.0184329	0.00558164	1	66.0198
10	HNRNPH3+	11	0.00509733	0.00291707	0.84994	789.917
1	HNRNPU-	1	0.00844756	0.00197343	0.727895	914.838
1	HNRNPU-	3	0.00584048	0.00955257	1	343.323
11	HNRNPUL2-+11_BSCL2-+11_HNRNPUL2-BSCL2-	16	0.00496931	0.000402755	0.309837	483.953
11	HNRNPUL2-+11_BSCL2-+11_HNRNPUL2-BSCL2-	29	0.010869	0.00501156	1	144.527
19	HOMER3-	14	0.168655	0.00269103	0.812874	6.20747
16	HP+	7	0.010912	0.00210128	0.745121	134.347
16	HP+	5	0.133719	0.00595313	1	7.86448
2	HPCAL1+	7	0.00532997	0.00330187	0.893204	413.783
2	HPCAL1+	1	0.0245041	0.00792501	1	47.5162
9	HSPA5-	1	0.00366455	0.00998716	1	1252.07
19	IFI30+	7	0.00400712	0.000292621	0.262946	883.782
11	IFITM2+	1	0.0287645	0.00534237	1	9987.01
11	IFITM2+	2	0.034461	0.00534237	1	20253.4
21	IFNGR2+	7	0.00869094	0.00327058	0.893204	1885.54
13	IFT88+	4	0.27188	0.00167362	0.656911	3.82577
13	IFT88+	1	0.704014	0.00273919	0.818757	1.46794
16	IGSF6-	1	0.00376589	0.00167711	0.656911	1114.66
2	IL1RL1+	10	0.0129326	0.00507922	1	102.009
2	INPP4A+	28	0.00952639	0.00634541	1	678.948
10	INPP5A+	16	0.00692091	0.00404044	0.945498	252.372
17	INPP5K-	1	0.00645274	0.00669812	1	285.099
3	IP6K2-	5	0.036457	0.00139089	0.597011	30.6201
15	IQGAP1+	36	0.00487963	0.00341501	0.901665	622.894
12	IRAK3+	12	0.00329645	0.00716457	1	2267.32
2	ITGA6+	15	0.0612031	0.00919115	1	17.6365
6	ITPR3+	46	0.690996	0.00499887	1	1.93281
21	ITSN1+	19	0.395569	0.00745728	1	2.62085
20	JAG1-	9	0.364672	0.00621036	1	2.84465
1	JAK1-	4	0.00509431	0.00879649	1	457.088
7	JAZF1-	1	0.00548364	0.00395931	0.934607	389.708
11	KCNE3-	2	0.0138715	0.00454278	0.994457	93.3248
11	KCNE3-	1	0.00400418	0.00595088	1	886.018
21	KCNJ15+	4	0.074042	0.00938418	1	40.4764
6	KCTD20+	8	0.0041261	0.00484331	1	801.865
19	KDM4B+	23	0.00600753	0.000258955	0.251732	1334.67
12	KDM5A-	9	0.0202529	0.00947805	1	59.1187
1	KHDRBS1+	9	0.0114417	0.00974572	1	399.18
13	KIAA0226L-	1	0.00507275	0.00712904	1	461.507
7	KIAA0415+	4	0.0252681	0.00941672	1	45.8974
10	KIAA0913+	29	0.00844762	0.00226655	0.764175	183.632
1	KIAA1324+	22	0.0293135	0.0090235	1	288.37
6	KIAA1949-	4	0.0150584	0.00820927	1	960.437
1	KIAA2013-	1	0.0105501	0.000264209	0.251779	201.309
6	KIF13A-	17	0.0218749	0.00815381	1	54.0804
19	KLF2+	3	0.00805451	0.000469505	0.339823	2460.75
4	KLF3+	6	0.00327664	0.00508976	1	2370.82
13	KLF5+	4	0.0133287	0.000333533	0.280829	98.155
3	KLHL24+	8	0.00880287	3.41e-05	0.0847368	405.606
14	KLHL28-	1	0.0074611	0.00319629	0.878625	222.855
3	KPNA4-	1	0.00497705	0.00126952	0.571188	782.22
2	KRCC1-	4	0.133777	0.00363631	0.920812	7.86102
17	KRT23-	1	0.00808261	0.000968549	0.512431	770.274
13	LAMP1+	1	0.0118906	3.55e-09	5.43e-05	113.756
7	LAT2+	15	0.00557561	0.000651892	0.423362	2228.17
5	LCP2-	14	0.0127862	0.00821877	1	130.936
1	LEPR++1_LEPROT+	16	0.384569	0.00338119	0.894945	2.69637
19	LILRA2+	8	0.00399783	0.00243888	0.784322	890.888
19	LILRA5-	1	0.00640494	0.00364454	0.920812	599.655
19	LILRB1+	6	0.193646	0.00576193	1	5.39445
22	LIMK2+	18	0.0089826	0.00762962	1	3568.53
9	LINC00476-	1	0.213997	0.00840146	1	4.87453
9	LINC00476-	5	0.190675	0.00840146	1	5.47978
16	LITAF-	1	0.0070112	0.00429619	0.975372	22598.2
7	LMBR1-	1	0.0118535	0.00976725	1	114.224
7	LOC100093631+	2	0.48129	0.00731828	1	8.97636
7	LOC100093631+	3	0.481558	0.00732912	1	8.97636
5	LOC100505994-	1	0.00923606	0.00983787	1	559.553
15	LOC100507217+	1	0.0216485	0.00241363	0.784322	94.8026
1	LOC100507423+	8	0.0733036	0.00542697	1	14.6077
1	LOC100652789+	7	0.00654562	0.000288781	0.262946	957.597
2	LOC150776+	17	0.0630447	0.00975773	1	17.097
12	LOC389634-	1	0.0712765	0.00881583	1	15.0404
12	LOC389634-	2	0.0200947	0.00881583	1	59.6605
17	LOC440434-	3	0.0215193	0.00244982	0.784322	55.1101
22	LOC96610+	5	0.210889	0.000772958	0.449029	4.94735
18	LOXHD1-	10	0.223373	0.00267461	0.810201	4.66729
18	LOXHD1-	33	0.288748	0.0083497	1	3.60006
13	LRCH1+	11	0.525961	0.00206983	0.744674	1.96758
7	LRCH4-	8	0.0104592	0.00724329	1	223.051
7	LRCH4-	9	0.0077585	0.00986218	1	209.373
15	LRRK1+	1	0.568449	0.00366722	0.920812	1.81978
11	LSP1+	13	0.0113939	0.00568916	1	1759.62
17	LUC7L3+	7	0.0219327	0.00502191	1	53.9166
8	LY96+	5	0.00900147	0.0020493	0.744674	167.118
8	LY96+	1	0.0053502	0.00246638	0.787268	410.446
8	LY96+	4	0.00705868	0.00286921	0.847878	244.125
8	LY96+	2	0.00557579	0.00643272	1	376.57
8	LYN+	14	0.00434345	6.4e-05	0.110439	8662.7
8	LYN+	1	0.00973649	0.000495045	0.347016	623.11
16	LYRM1+	6	0.00804033	0.00505489	1	279.781
15	LYSMD2-	3	0.0182247	0.0013524	0.585485	66.9135
19	MAN2B1-	1	0.0120746	0.00235231	0.778328	111.488
16	MAP1LC3B+	4	0.0100619	5.93e-05	0.108882	1290.84
16	MAP1LC3B+	2	0.0240316	0.00207447	0.744674	48.5758
11	MAP4K2-	30	0.030337	0.00685029	1	37.4357
2	MAP4K4+	37	0.00533715	8.83e-09	0.00011796	1661.01
2	MAP4K4+	14	0.00695446	0.00197405	0.727895	250.312
2	MAP4K4+	13	0.00585834	0.00310073	0.870376	341.29
2	MAP4K4+	15	0.0103895	0.00427545	0.972873	136.382
1	MAP7D1+	17	0.00548959	8.66e-06	0.0342875	598.573
1	MAP7D1+	11	0.00758978	0.00449032	0.993609	216.814
14	MAPK1IP1L+	3	0.00895552	0.00454765	0.994457	189.547
1	MAPKAPK2+	11	0.00359511	0.00185897	0.702413	1367.59
14	MARK3+	1	0.0122222	0.00996974	1	109.734
14	MAX-	9	0.0298767	0.000247486	0.245038	38.0731
14	MAX-	3	0.0241417	0.00260842	0.810201	78.9484
18	MBD2-	1	0.00501601	0.000884374	0.495344	473.554
19	MBOAT7-	1	0.00449426	0.00015132	0.183789	6773.14
5	MCCC2+	13	0.428368	0.00702124	1	2.41884
5	MCCC2+	10	0.525719	0.00888539	1	1.96849
19	MED25+	18	0.0156807	6.3e-05	0.110439	113.117
19	MEF2BNB-MEF2B-+19_MEF2B-+19_MEF2BNB-	1	0.0220317	0.00806656	1	53.6385
7	MGAM+	37	0.00930049	0.00118762	0.564139	273.239
7	MGAM+	45	0.00779756	0.00352134	0.907335	379.747
7	MGAM+	46	0.0142054	0.00664401	1	522.891
7	MGAM+	47	0.0122647	0.00723765	1	1057.67
2	MGAT4A-	1	0.0331592	0.00811051	1	162.974
1	MIB2+	24	0.0334811	0.00788718	1	33.5942
1	MIR3605-+1_PHC2-	9	0.0130637	0.00122173	0.566765	171.969
5	MIR3655++5_IK+	21	0.010907	0.00821963	1	127.631
7	MIR4657-+7_PURB-	1	0.00473303	0.00210763	0.745121	544.436
7	MIR4657-+7_PURB-	3	0.00529739	0.00459354	1	419.274
10	MIR4680++10_PDCD4+	16	0.00634631	0.00375448	0.920812	293.759
10	MIR4680++10_PDCD4+	6	0.0143424	0.00590977	1	89.5033
19	MIR4745++19_PTBP1+	19	0.00532251	0.0033768	0.894945	415.028
1	MIR761-+1_NRD1-	34	0.00866713	0.00047493	0.340741	329.385
22	MKL1-	8	0.0143981	0.00652334	1	89.0717
7	MKLN1+	20	0.0120025	0.00205268	0.744674	1097.09
19	MKNK2-	15	0.0429886	4.24e-05	0.0943617	32.3263
2	MMADHC-	7	0.016498	0.00594449	1	75.3747
20	MMP9+	13	0.011842	0.00913431	1	749.945
1	MNDA+	4	0.00696879	0.00672461	1	6636.95
2	MSH2+	3	0.149755	0.00650502	1	7.00606
5	MTRR+	16	0.0214767	0.0079489	1	55.2358
21	MX2+	5	0.00544891	0.00832448	1	394.902
2	MXD1+	7	0.00634867	5.34e-05	0.107821	21630.4
11	MYBPC3-	1	0.0272231	0.000172121	0.195801	42.2172
22	MYH9-	1	0.00707763	0.00253392	0.799561	7065.59
18	MYL12A+	4	0.00411975	0.00222416	0.764175	1145.89
12	MYL6+	7	0.00353863	0.00418202	0.963776	1478.55
19	MYO1F-	27	0.00349106	0.00802756	1	1725.55
15	MYO5A-	1	0.0234212	0.00904375	1	1010.56
19	MYO9B+	41	0.00996495	0.0009728	0.512431	1535.63
19	MYO9B+	39	0.00737296	0.00699039	1	227.19
7	NAA38+	4	0.0112635	0.00802125	1	122.227
11	NAA40+	8	0.0452111	0.00541351	1	53.3024
3	NAA50-	1	0.00929063	0.00441446	0.987547	919.109
2	NAB1+	10	0.00662988	0.00264676	0.810201	271.765
5	NAIP-	2	3.61194	0.00307071	0.870376	17.6002
5	NAIP-	3	3.61286	0.00307375	0.870376	17.6002
5	NAIP-	4	0.728933	0.00393525	0.933046	1.86919
7	NAMPT-	1	0.00366858	0.00904064	1	12723
3	NBEAL2+	43	0.00454828	0.00586499	1	603.404
10	NCOA4+	2	0.211846	0.00947279	1	4.9247
17	NCOR1-	35	0.502998	0.00450661	0.993609	23.1574
17	NCOR1-	36	0.047136	0.00573636	1	25.8465
17	NCOR1-	33	0.0391898	0.00788751	1	28.3179
12	NCOR2-	1	0.0111004	0.00287827	0.847878	156.189
6	NEDD9-	1	0.00373131	0.00154973	0.632501	1158.03
22	NF2+	9	0.653828	0.00306568	0.870376	1.58111
16	NLRC3-	14	0.516847	0.00474126	1	2.00247
1	NLRP3+	7	0.0456221	0.00279444	0.832353	24.06
9	NOTCH1-	1	0.0108047	0.00249575	0.791916	4292.14
1	NOTCH2NL+	3	0.0167121	0.00337103	0.894945	74.211
1	NOTCH2NL+	5	0.0232623	0.00378788	0.922233	50.406
11	NPAT-	12	0.255788	0.00350511	0.907196	4.06918
16	NPIPL3-	2	0.218604	3.03e-07	0.00216053	42.8599
16	NPIPL3-	6	0.704239	0.000435863	0.328338	6.30938
16	NPIPL3-	7	1.01255	0.00108632	0.540405	7.68546
1	NPL+	15	0.00637235	0.000496516	0.347016	641.121
1	NPL+	5	0.00761771	0.00923218	1	215.546
1	NPL+	14	0.00800278	0.00991581	1	1094.82
17	NPLOC4-	17	0.0887671	0.0012413	0.566928	11.9789
15	NPTN-	1	0.00442934	3.81e-05	0.0901235	648.632
5	NR3C1-	1	0.00478591	0.0080928	1	529.622
17	NSF+	22	0.0102649	0.00544606	1	138.671
1	NSUN4+	5	0.369748	0.00922746	1	2.80529
10	NSUN6-	10	0.489042	0.00713405	1	2.11699
12	NUDT4+	6	0.0394953	0.00183903	0.697345	107.183
14	NUMB-	1	0.00520326	0.00625373	1	4796.05
19	OAZ1+	6	0.00311232	3.67e-05	0.0892426	3814.49
19	OAZ1+	1	0.0033671	0.00374344	0.920812	2400.29
15	OAZ2-	6	0.00630386	0.000731482	0.440259	297.362
15	OAZ2-	1	0.00326595	0.00309845	0.870376	2430.66
12	OS9+	11	0.00447678	0.0031029	0.870376	629.802
3	OSBPL11-	1	0.00653556	0.00891457	1	593.015
18	OSBPL1A-	1	0.0161027	0.000248656	0.245038	77.6217
7	OSBPL3-	3	0.375747	0.00555049	1	2.76016
9	OSTF1+	10	0.00649709	0.00170313	0.664667	740.041
1	PADI4+	3	0.00676989	0.00289448	0.84994	262.076
1	PADI4+	4	0.00640142	0.00335382	0.894945	289.21
17	PAFAH1B1+	11	0.00784798	0.000118544	0.164625	986.232
5	PAIP2+	5	0.00359544	0.000911706	0.501449	1366.99
11	PAK1-	1	0.00417225	0.00592788	1	1745.77
6	PAK1IP1+	6	0.611317	0.00380631	0.92294	1.69157
5	PARP8+	28	0.0243678	0.00415705	0.961927	1166.09
1	PBXIP1-	1	0.00459681	0.00391576	0.932561	1681.38
12	PCBP2+	17	0.00762228	0.000195174	0.2174	970.314
21	PCBP3+	12	0.205424	0.00342477	0.902012	5.08081
11	PCNXL3+	35	0.00967903	0.00220011	0.762848	150.555
7	PDAP1-	1	0.00704487	0.00685213	1	244.928
3	PDCD6IP+	7	0.0196444	0.00861402	1	61.2596
19	PDE4A+	15	0.320429	0.00427608	0.972873	3.24094
4	PDLIM5+	18	0.0189548	0.00992433	1	203.627
11	PGAP2+	11	0.119393	0.00408057	0.952715	9.6961
4	PGM2+	14	0.00666593	0.00969113	1	269.202
19	PGPEP1+	4	0.132895	0.00792495	1	7.91432
6	PHF3+	9	0.0197521	0.00366995	0.920812	60.8693
11	PICALM-	1	0.00757712	0.00124591	0.566928	5643.05
17	PITPNA-	1	0.00937452	0.000124353	0.166216	978.228
17	PITPNA-	12	0.0210043	0.00555239	1	56.6725
2	PLB1+	59	0.0102653	1.19e-06	0.00708895	145.164
2	PLB1+	27	0.0806787	0.000360708	0.290009	13.2236
2	PLB1+	26	0.0854644	0.000442086	0.330582	12.4577
2	PLB1+	28	0.0702143	0.00802944	1	15.2776
12	PLBD1-	1	0.00597862	0.00784828	1	857.706
15	PLCB2-	2	0.00447544	0.00306772	0.870376	630.318
15	PLCB2-	3	0.00469077	0.00830197	1	556.885
8	PLEC-	32	0.118109	0.00988162	1	8.92951
1	PLEKHO1+	1	0.0173883	2.69e-05	0.0701006	70.7613
19	PLIN3-	1	0.00581105	0.00760204	1	685.642
3	PLSCR1-	1	0.00575287	0.000132236	0.170171	496.194
10	PLXDC2+	14	0.00832449	0.00374704	0.920812	187.756
16	PMM2+	8	0.0500643	0.00766727	1	182.403
7	PNPLA8-	9	0.0100042	0.00806674	1	143.719
7	POLR2J4-	15	0.0458746	0.000300413	0.265695	23.9188
7	POR+	16	0.00625578	0.000399861	0.309837	301.55
19	PPAN++19_PPAN-P2RY11++19_P2RY11+	5	0.234574	0.00363287	0.920812	4.44169
1	PPIH+	3	0.276684	0.00424156	0.971217	3.75867
14	PPM1A+	9	0.00607898	0.000380871	0.301684	947.932
22	PPM1F-	1	0.00856339	0.000741369	0.440423	3238.32
12	PPP1R12A-	10	0.0219955	0.000351658	0.284875	197.057
19	PPP1R12C-	22	0.0248729	0.00373817	0.920812	46.7208
17	PPP1R9B-	1	0.00775679	0.000982731	0.515124	1332.54
6	PRDM1+	8	0.00613698	0.00259835	0.810049	312.425
4	PRDM5-	3	0.120379	0.00365641	0.920812	8.75709
20	PREX1-	32	0.00523962	0.00525449	1	588.175
20	PREX1-	4	0.00619805	0.00580449	1	917.286
20	PREX1-	1	0.0155679	0.00730604	1	4595.43
16	PRKCB+	17	0.0056496	0.000370474	0.295639	2929.28
3	PRKCD+	1	0.0154211	2.1e-07	0.00172679	81.8277
3	PRKCD+	19	0.00537731	1.54e-05	0.0471772	929.048
10	PRKCQ-	4	0.197227	0.00397409	0.936029	5.29507
19	PRKD2-	11	0.00819779	0.00182391	0.694073	192.198
19	PRKD2-	10	0.00825255	0.00577526	1	190.253
3	PROK2-	1	0.00817064	0.00618029	1	4355.43
16	PRR14+	12	0.0124933	0.00983044	1	267.871
1	PRRC2C+	12	0.0468648	0.00242203	0.784322	252.325
20	PSMA7-	1	0.0114211	0.00556107	1	119.982
16	PSMB10-	2	0.00575993	0.00449194	0.993609	352.802
17	PSMB3+	6	0.00968538	0.0021565	0.75606	150.416
6	PSMB9+	6	0.00526965	0.0044622	0.992	424.067
2	PSMD14+	2	0.617273	0.00331319	0.893204	1.67517
3	PSMD6-	1	0.0124418	0.00127016	0.571188	107.225
3	PSMD6-	7	0.0134673	0.00205533	0.744674	96.8746
2	PSME4-	35	0.119595	0.00367322	0.920812	8.81591
15	PSTPIP1+	13	0.0081281	0.0020411	0.744674	194.732
15	PSTPIP1+	14	0.00592606	0.00497539	1	333.795
15	PSTPIP1+	7	0.00747891	0.0098487	1	221.999
7	PTCD1-+7_ATP5J2-+7_ATP5J2-PTCD1-	1	0.0296978	0.0014125	0.601757	75.2741
10	PTEN+	9	0.0113482	0.00990605	1	3701.77
20	PTPRA++20_VPS16+	26	0.149561	0.00129845	0.571188	7.01534
1	PTPRC+	13	0.0036796	0.000914437	0.501449	1229.57
1	PTPRC+	23	0.00339214	0.00247761	0.7885	1872.62
1	PTPRC+	12	0.00418791	0.00615763	1	1221.16
11	PTPRJ+	1	0.0303982	1.95e-11	6.93e-07	44.1809
14	PYGL-	17	0.00465065	0.00819971	1	569.24
6	QKI+	8	0.0343421	0.00128657	0.571188	105.659
6	QKI+	7	0.0217286	0.00139577	0.597011	54.4993
8	RAB11FIP1-	1	0.0145468	0.00263457	0.810201	4740.38
5	RAB24-	1	0.0037629	0.00210627	0.745121	1118.28
15	RAB27A-	1	0.00554021	5.69e-05	0.108882	1911.54
8	RAB2A+	8	0.00443271	0.000776852	0.449029	647.256
3	RAB7A+	6	0.00368286	0.00123285	0.566765	3508.96
7	RAC1+	1	0.0170631	0	0	72.3794
7	RAC1+	7	0.00377818	2.3e-07	0.00175685	1100.02
17	RAD51L3-RFFL-+17_RFFL-+17_RAD51D-	5	0.0098822	0.00626052	1	146.21
2	RALB+	5	0.00380251	0.00158708	0.645286	3562.48
2	RALB+	1	0.0130467	0.00988892	1	100.868
18	RALBP1+	3	0.00533532	0.000942514	0.506457	412.896
1	RAP1A+	8	0.0108163	0.00100654	0.525032	1413.11
17	RARA+	8	0.00440716	0.00922902	1	657.824
20	RASSF2-	13	0.00874455	0.00599089	1	174.393
16	RBBP6+	19	0.00646814	0.0067322	1	283.888
10	RBM17+	13	0.0107636	0.00588313	1	129.941
14	RBM25+	11	0.00832367	8.01e-05	0.128088	187.784
14	RBM25+	19	0.00696512	0.00117413	0.562925	785.57
14	RBM25+	10	0.0071963	0.004165	0.961927	236.409
5	RBM27+	21	0.00766029	0.00390512	0.932103	213.641
20	RBM39-	1	0.00413408	0.000397272	0.309837	796.911
11	RBM4++11_RBM14++11_RBM14-RBM4+	4	0.0410276	0.00962361	1	101.487
4	RBM47-	1	0.0138607	0.000661181	0.423362	2200.16
4	RBM47-	6	0.603908	0.0051661	1	6.79083
10	REEP3+	8	0.0117553	0.00623564	1	115.482
1	RER1+	7	0.00506688	0.00617443	1	462.724
1	RFWD2-	1	0.010262	0.00722901	1	283.573
6	RGL2-	17	0.0104951	0.00589459	1	134.501
6	RGL2-	1	0.00720624	0.00633136	1	1207.24
1	RHD+	10	0.0497178	0.00012779	0.168702	21.9578
17	RHOT1+	21	0.0123667	0.00987877	1	325.352
6	RIOK1+	5	0.340583	0.00928221	1	3.04754
2	RMND5A+	1	0.0151652	0.00363345	0.920812	83.5267
2	RMND5A+	9	0.00567913	0.00781902	1	1490.56
2	RMND5A+	2	0.0113678	0.00948992	1	120.732
2	RNF103-VPS24-+2_CHMP3-+2_RNF103-	9	0.0204618	0.00523667	1	332.943
5	RNF130-	1	0.0102738	8.56e-06	0.0342875	457.283
5	RNF130-	2	0.0052761	0.00163398	0.651859	595.847
11	RNF141-	1	0.00421896	0.000207255	0.226144	1838.59
6	RNF144B+	2	0.018094	5.96e-05	0.108882	94.401
6	RNF144B+	8	0.00372409	0.000171122	0.195801	1395.22
16	RNF166-	1	0.00361332	0.00706401	1	1335.29
1	RPAP2+	4	0.499569	0.00823166	1	2.07212
1	RPAP2+	8	0.101711	0.00965255	1	10.4106
12	RPH3A+	17	0.093021	0.00937735	1	11.4138
1	RPL5+	2	0.109716	0.000108008	0.156075	9.63081
12	RPL6-	8	0.479602	0.000689172	0.42872	2.15891
6	RRAGD-	7	0.0321786	0.00332064	0.893204	35.0857
8	RRM2B-	8	0.0187936	0.0033245	0.893204	64.5272
12	RSRC2-	7	0.00981963	0.00824987	1	147.522
15	RTF1+	6	0.0185587	0.000688966	0.42872	65.4915
15	RTF1+	5	0.121361	0.00317608	0.877584	35.267
15	RTF1+	18	0.0048479	0.00688376	1	513.252
11	RTN3+	9	0.0070929	0.00578573	1	6452.19
6	RWDD1+	7	0.137374	0.00748497	1	7.65084
9	RXRA+	10	0.0031539	0.00132813	0.577317	3305.28
3	RYBP-	1	0.00413219	0.00568002	1	1676.64
19	SAFB+	23	0.0111786	0.000100742	0.151687	123.473
13	SAP18+	4	0.00776769	0.003277	0.893204	327.873
19	SBNO2-	1	0.0165646	0.00788463	1	1196.16
12	SCAF11-	1	0.00527279	0.000303135	0.265695	1171.61
3	SEC13-	1	0.0160738	0.00632701	1	101.312
17	SEC14L1++17_LINC00338+	26	0.0120089	0.00521999	1	2194.84
17	SEC14L1++17_LINC00338+	24	0.00762895	0.00903738	1	441.329
3	SEC62+	4	0.0129438	0.000121003	0.165886	101.896
1	SELL-	1	0.00444542	0.0077471	1	17047.4
9	SEMA4D-	1	0.0198111	0.00932051	1	612.655
15	SEMA7A-	7	0.0335954	0.00589741	1	33.4693
6	SERAC1-	1	0.0344921	0.00254753	0.799561	32.521
14	SERPINA1-	8	0.0107382	0.000624622	0.414858	155.58
14	SERPINA1-	12	0.0238409	0.000670505	0.426777	1317.22
14	SERPINA1-	9	0.0111813	0.00163173	0.651859	140.75
16	SETD6+	8	0.499569	0.00856495	1	2.07212
16	SETD6+	10	0.101117	0.00856495	1	10.4734
22	SF3A1-	10	0.0088428	0.0018997	0.712768	171.538
2	SF3B1-	22	0.0111397	6.72e-08	0.000652888	124.051
11	SF3B2+	22	0.0112964	0.00781322	1	121.752
1	SH3GLB1+	12	0.00654448	0.000529937	0.363252	2138.99
2	SH3RF3+	3	0.179106	0.00537547	1	5.83941
3	SHISA5-	1	0.011406	0.00368559	0.920812	2657.7
19	SIGLEC5-	8	0.189019	0.00572991	1	5.52852
11	SIK3-	1	0.0057731	0.00433266	0.977426	478.561
14	SIPA1L1+	5	0.0222569	0.0094282	1	75.6802
20	SIRPA+	4	0.0228973	0.00956192	1	56.8825
20	SIRPB1-	6	2.67694	6.56e-05	0.11137	366.982
20	SIRPB1-	8	0.548687	0.000262097	0.251779	86.7045
20	SIRPB1-	9	0.143244	0.00104195	0.536006	78.2385
5	SKP1-	1	0.00819613	0.000311354	0.268497	245.742
4	SLAIN2+	4	0.0373694	0.00747317	1	29.8109
14	SLC24A4+	3	0.300333	0.00161185	0.650407	3.45987
14	SLC24A4+	15	0.108085	0.00272994	0.818757	9.78002
17	SLC26A11+	18	0.249901	0.00462855	1	4.16614
1	SLC30A7+	14	0.0316836	0.00619666	1	197.738
17	SLC35B1-	1	0.0465722	0.00413367	0.960917	23.5373
3	SLC41A3-	9	0.543766	0.00451894	0.994278	1.90282
2	SLC8A1-	1	0.0055601	0.00172434	0.669866	378.744
3	SLMAP+	21	0.00547696	0.00376486	0.921246	390.696
5	SLU7-	15	0.0122378	0.00404082	0.945498	109.552
5	SLU7-	2	0.0150011	0.00663645	1	84.6544
2	SMC6-	13	0.0903423	0.00586952	1	11.7632
17	SMURF2-	1	0.0133871	0.00762276	1	97.6122
7	SND1+	6	0.150958	0.00386287	0.926152	6.94914
11	SNX15++11_ARL2++11_ARL2-SNX15+	4	0.553097	0.0055095	1	1.87055
17	SOCS3-	2	0.00705932	0.00337215	0.894945	244.088
17	SOCS3-	1	0.00836835	0.00337215	0.894945	3344
6	SOD2-	7	0.00520909	0.000145455	0.178779	1789.63
6	SOD2-	3	0.00300425	0.000747558	0.441645	6363.11
6	SOD2-	1	0.0388831	0.00548793	1	4938.19
2	SP100+	1	0.0281214	0.00593426	1	40.7169
2	SP100+	19	0.00812835	0.00681153	1	194.723
2	SP110-	17	0.00540438	6.11e-05	0.108882	401.765
2	SP110-	1	0.0082797	9.58e-05	0.148472	189.303
2	SP110-	2	0.0157152	0.000866853	0.490446	79.9581
2	SP110-	6	0.00707436	0.00573807	1	243.221
17	SPAG9-	1	0.0125351	0.00032082	0.274448	944.663
2	SPAST+	17	0.00501135	0.00149199	0.613619	474.571
13	SPG20-	1	0.0066197	0.0050174	1	272.497
9	SPTLC1-	1	0.0106511	0.00532931	1	308.675
17	SREBF1-	1	0.00974017	0.00836479	1	149.221
6	SRF+	7	0.00521866	0.0059171	1	433.167
10	SRGN+	3	0.0028821	1.42e-05	0.046026	25985
10	SRGN+	1	0.00306506	0.00241122	0.784322	4624.52
3	STAB1+	51	0.22196	0.00500134	1	4.69738
2	STAT1-	8	0.0107658	0.00445439	0.992	129.905
2	STAT1-	3	0.0222922	0.00764095	1	52.9201
12	STAT6-	11	0.00472524	0.0032746	0.893204	546.69
12	STAT6-	10	0.0042431	0.00459118	1	734.878
19	STRN4-	1	0.00520621	0.00472148	1	435.45
20	STX16-NPEPL1++20_NPEPL1++20_STX16+	13	0.00351821	5.03e-10	1.08e-05	2191.51
11	STX3+	11	0.006264	0.000266412	0.251779	4545
11	STX3+	1	0.00824243	0.00747991	1	190.609
6	STX7-	1	0.00616897	0.00107919	0.540405	1086.61
5	SUB1+	5	0.00525558	0.00510947	1	426.54
7	SUN1+	11	0.234018	0.00589239	1	4.45236
22	SUN2-	21	0.0227184	0.00266558	0.810201	51.7851
19	SUPT5H+	5	0.0293394	0.00166318	0.656261	38.8452
11	TAF10-	5	0.037691	0.00116195	0.559684	58.2416
11	TALDO1+	8	0.00414229	5.78e-05	0.108882	1614.14
6	TAPBP-	1	0.00439088	0.00799376	1	3979.96
15	TARSL2-	2	0.442509	0.00827827	1	2.34104
7	TAX1BP1+	19	0.00505654	0.000275536	0.256205	464.885
4	TBC1D1+	2	0.0174397	0.000954299	0.510226	389.138
12	TBC1D15+	8	0.429736	0.000123555	0.166216	2.41109
17	TBC1D3F+	13	2.21842	0.0058063	1	3.03564
17	TBC1D3G-	6	0.340559	0.00345481	0.903904	3.04776
6	TBC1D7-	10	0.498926	0.00385806	0.926152	2.07481
7	TBXAS1+	20	0.00852522	6.09e-05	0.108882	214.057
11	TCIRG1+	22	0.0140279	0.00426659	0.972873	709.351
14	TDP1+	15	0.396258	0.00498596	1	2.61626
14	TECPR2+	9	0.0048527	0.00495564	1	512.026
14	TECPR2+	4	0.0123237	0.007774	1	108.559
14	TEP1-	1	0.00870015	0.00826832	1	255.076
4	TET2+	14	0.0052292	0.00264754	0.810201	3240.93
3	TKT-	16	0.00693613	0.00507872	1	903.528
15	TLE3-	1	0.0143993	0.000436016	0.328338	3003.1
15	TLE3-	19	0.00749822	0.00704442	1	221.078
9	TLE4+	20	0.00826715	5.98e-05	0.108882	762.138
9	TLN1-	29	0.00472876	0.00960076	1	545.669
2	TMBIM1-	1	0.00735826	0.00862303	1	1140.5
3	TMCC1-	1	0.00931409	0.000243569	0.245038	523.116
3	TMCC1-	9	0.0429196	0.00632234	1	25.6825
4	TMEM165+	1	0.0176065	0.000528586	0.363252	89.076
6	TMEM181+	10	0.371097	0.00912617	1	5.10341
1	TMEM59-	1	0.00440794	0.000754213	0.443129	657.496
8	TMEM65-	1	0.0105801	0.00715213	1	235.23
11	TMEM80+	3	0.291322	0.008913	1	3.56794
16	TMEM8A-	1	0.00497128	0.00160444	0.649873	483.504
14	TNFAIP2+	2	0.0100154	0.000697613	0.42872	1044.73
5	TNIP1-	1	0.00907677	0.000740758	0.440423	1328.77
5	TNIP1-	11	0.00678546	0.00387547	0.927096	329.568
22	TNRC6B+	27	0.00391504	1.92e-09	3.42e-05	959.66
22	TNRC6B+	12	0.0392934	0.00950395	1	28.2374
3	TOP2B-	13	0.0261973	0.000338056	0.282414	44.0714
3	TOP2B-	12	0.0360438	0.000463494	0.339468	31.0011
1	TOR1AIP2-	1	0.00723556	0.00138291	0.596281	234.296
1	TOR1AIP2-	5	0.00606137	0.00678225	1	394.81
14	TOX4+	9	0.0061294	0.000192703	0.216907	313.145
15	TP53BP1-	3	0.0386521	0.000884774	0.495344	40.7759
15	TP53BP1-	2	0.0479731	0.00222041	0.764175	22.8067
15	TPM1+	7	0.106617	0.00694369	1	9.91838
15	TPM1+	15	0.110394	0.00895022	1	9.57005
19	TPM4+	10	0.0155325	0.000691349	0.42872	1022.05
1	TPR-	11	0.015965	0.00226856	0.764175	78.436
1	TPR-	10	0.0133447	0.00410854	0.957155	98.0059
7	TRA2A-	1	0.00556623	0.00290202	0.84994	377.892
14	TRAF3+	12	0.0161682	0.00382927	0.926152	126.012
8	TRAM1-	1	0.00646033	0.00218961	0.762848	284.501
6	TREML4+	2	0.0453021	0.000113901	0.160259	24.2414
6	TREML4+	5	0.0577571	0.00220439	0.762848	18.7432
6	TREML4+	6	0.0120012	0.00665134	1	112.383
13	TRIM13++13_KCNRG+	8	0.0375748	0.0066852	1	29.6346
11	TRIM21-	1	0.00415557	0.00287438	0.847878	783.867
11	TRIM22+	9	0.00415071	0.00941814	1	1675.05
5	TRIM23-	1	0.036986	0.00291342	0.84994	30.1456
9	TRPM6-	1	0.00601377	0.00375119	0.920812	324.563
3	TTLL3++3_ARPC4-TTLL3++3_ARPC4+	29	0.00666305	0.00180379	0.688869	269.405
9	TXN-	1	0.00473128	0.00687063	1	544.941
19	TYK2-	1	0.00638144	0.0066132	1	807.123
22	TYMP-+22_SCO2-	5	0.0109254	0.00211136	0.745121	395.973
3	UBA3-	17	0.051642	0.00229857	0.770503	21.092
1	UBAP2L+	29	0.0150162	0.00237154	0.778328	84.5494
9	UBE2R2+	1	0.00727222	0.00768742	1	474.264
8	UBE2V2+	4	0.0168228	0.00750684	1	88.8617
8	UBE2W-	1	0.0104467	0.00237286	0.778328	617.388
22	UFD1L-	1	0.0304927	0.00704085	1	37.225
6	UFL1+	3	0.482386	0.00656777	1	2.14637
10	UPF2-	22	0.134479	0.000244404	0.245038	113.811
16	USP10+	6	0.153577	0.00714943	1	6.8284
12	USP15+	3	0.0105538	0.00109666	0.540405	305.264
12	USP15+	2	0.00622038	0.00354355	0.910862	304.711
12	USP15+	21	0.0047028	0.00440811	0.987547	1630.37
1	USP24-	49	0.184079	0.00226909	0.764175	5.6792
12	USP30+	7	0.482763	0.00750915	1	2.14468
18	VAPA+	7	0.00868269	0.00070845	0.432841	1811.9
8	VCPIP1-	1	0.00392121	9.41e-06	0.0355526	1171.92
8	VCPIP1-	3	0.0041673	0.00147402	0.612269	776.926
10	VIM+	10	0.00409751	1.74e-05	0.051584	2221.15
10	VIM+	7	0.00344807	0.00906435	1	1699.66
17	VMP1+	9	0.0039831	0.00866478	1	902.396
17	VMP1+	12	0.00624384	0.00951888	1	4305.83
6	VNN2-	1	0.00740446	0.0049315	1	7118.78
3	VPRBP-	19	0.543109	0.00814521	1	1.90513
1	VPS13D+	70	0.0116324	0.00881857	1	156.798
6	VTA1+	8	0.00822901	0.00851989	1	191.084
10	WAC+	8	0.00525056	0.0060087	1	427.429
10	WAC+	15	0.00889718	0.00947819	1	1611.72
1	WASF2-	1	0.00363648	0.000249777	0.245038	2513.76
17	WBP2-	1	0.0050842	0.00570688	1	2319.98
13	WDFY2+	12	0.00779232	0.00823187	1	207.942
10	WDR37+	14	0.00570246	0.000347852	0.283943	359.891
17	WDR45L-	1	0.00669331	0.00564343	1	267.288
18	WDR7+	4	0.708406	0.00372197	0.920812	1.4588
2	WIPF1-	1	0.0145041	0.0070208	1	7110.92
7	WIPI2+	15	0.00456011	0.000248657	0.245038	599.248
12	WSB2-	1	0.00663573	0.00434975	0.979216	277.608
20	XRN2+	30	0.00632691	0.00328456	0.893204	295.394
1	YBX1+	8	0.00992458	0.00487418	1	145.335
16	YPEL3-	8	0.0290744	0.00504206	1	39.2377
8	YTHDF3+	5	0.00612806	2.77e-05	0.0706504	971.742
8	YTHDF3+	3	0.0386109	0.00820421	1	28.7762
14	YY1+	1	0.0337015	0.00507062	1	162.132
19	ZC3H4-	1	0.0143726	0.00594366	1	392.67
9	ZCCHC6-	25	0.00774712	4.32e-05	0.0943617	209.858
9	ZCCHC6-	6	0.00661656	0.00369544	0.920812	272.724
3	ZDHHC3-	1	0.0148308	0.00937879	1	717.698
16	ZDHHC7-	9	0.0536579	0.00471033	1	24.2434
16	ZDHHC7-	4	0.0148837	0.00999263	1	85.4796
7	ZNF107+	7	0.0144724	0.00984354	1	669.238
19	ZNF302+	6	0.0398232	0.00308827	0.870376	51.8455
20	ZNF335-	18	1.04239	0.00147725	0.612269	3.28462
7	ZNF655+	8	0.0227945	0.000290323	0.262946	718.281
15	ZNF710+	4	0.00648935	0.00296889	0.860349	488.334
15	ZNF710+	3	0.0251127	0.00711485	1	46.2177
20	ZNFX1-	7	0.0140945	0.00777032	1	91.4749
7	ZYX+	1	0.00849348	6.43e-06	0.031249	182.141
7	ZYX+	3	0.0039305	0.000290819	0.262946	946.02
7	ZYX+	2	0.0133064	0.00373027	0.920812	98.3649
* "+": Sense strand' "-": antisense strand
