# Supplementary material for: RNA sequencing from human neutrophils reveals distinct transcriptional differences associated with chronic inflammatory states
Source: BMC Med Genomics. 2015 Aug 27;8:55. doi: 10.1186/s12920-015-0128-7 (PMC4551565; doi:10.1186/s12920-015-0128-7)
Supplement: Additional file 8: Table S8. — Differentially expressed long non-coding RNAs in different groups comparison. (XLSX 56 kb) [file 12920_2015_128_MOESM8_ESM.xlsx]

## Sheet: AD vs CRM
Supplemental Table 7. Differentially expressed long non-coding RNAs in different groups comparison
Gene ID	BaseMean_all	Base Mean_AD	Base Mean_CRM	p Value	Fold Change (AD vs CRM)
lnc-AC127496.3-3	1.49782	2.99564	0	0.0355306	N/A*
lnc-ACOT9-1	5.34721	1.83056	8.86386	0.0235822	-4.84215
lnc-ACSL1-1	26.0828	16.5455	35.6202	0.0482243	-2.15287
lnc-ADSS-2	66.9682	23.065	110.871	0.0218206	-4.80691
lnc-AL358813.2-2	22.2605	11.9514	32.5696	0.0178087	-2.72516
lnc-ANKRD13B-2	16.8237	8.31039	25.3371	0.0246433	-3.04884
lnc-ANKRD9-1	33.1745	19.9297	46.4192	0.0322727	-2.32914
lnc-BCL6-1	6.00568	2.49685	9.51451	0.0431576	-3.81061
lnc-BTN1A1-1	2.14386	0.21254	4.07518	0.0484615	-19.1737
lnc-C22orf31-2	5.30174	2.02058	8.5829	0.0412029	-4.24774
lnc-CDS1-2	29.107	17.8773	40.3368	0.0495621	-2.25632
lnc-CHSY1-1	13.5086	6.72803	20.2892	0.0459041	-3.01562
lnc-CKAP2L-1	2.51186	4.68737	0.336358	0.0207527	13.9357
lnc-CKLF-1	2.30877	4.34214	0.275403	0.0401699	15.7665
lnc-CLCN6-1	1.78285	3.56569	0	0.0283567	N/A
lnc-CYGB-1	91.3238	48.8571	133.791	0.00535927	-2.73841
lnc-DENR-2	23.3778	12.0281	34.7275	0.0108178	-2.88721
lnc-EGR3-1	5.24169	2.09429	8.38908	0.0368716	-4.00569
lnc-ELTD1-6	490.745	129.839	851.652	0.0388892	-6.55932
lnc-FBRSL1-1	1.4767	0	2.9534	0.035327	N/A
lnc-IFITM2-3	113.746	25.3697	202.123	2.73424e-07	-7.96709
lnc-IFITM2-4	240.827	53.6097	428.044	2.90542e-07	-7.98445
lnc-IFITM3-1	169.226	107.522	230.93	0.0197579	-2.14774
lnc-IRS2-2	2.50698	4.73856	0.275403	0.0208147	17.2059
lnc-LILRA5-1	49.2136	22.1518	76.2755	0.0319338	-3.4433
lnc-LRRK2-1	5.19138	2.26179	8.12098	0.0416036	-3.59052
lnc-OIT3-1	12.6919	19.4862	5.8976	0.0207523	3.30409
lnc-OVOL1-1	19.1932	11.4789	26.9076	0.0430641	-2.3441
lnc-PERP-1	2.37502	0.351371	4.39867	0.0342396	-12.5186
lnc-PFDN4-1	6.90246	10.9088	2.8961	0.0405025	3.76673
lnc-PGM5-1	8.37721	3.56569	13.1887	0.0198658	-3.69878
lnc-PKN2-1	59.172	34.9113	83.4327	0.0356265	-2.38985
lnc-PML-1	15.7644	4.40112	27.1276	0.000454462	-6.1638
lnc-PML-2	24.573	9.92227	39.2238	0.0355775	-3.9531
lnc-RBL2-1	634.889	397.037	872.74	0.0109001	-2.19813
lnc-SLC2A13-1	209.762	111.03	308.495	0.00260435	-2.77848
lnc-TMPRSS2-1	21.187	9.11392	33.26	0.0142674	-3.64936
lnc-ZCCHC2-1	260.692	132.196	389.187	0.00508464	-2.94402
*N/A: no value

## Sheet: CRM vs CF
Gene ID	Base Mean_all	Base Mean_CRM	Base Mean_CF	P Value	Fold Change (CRM vs CF)
lnc-RBMY1B-1	24.0443	0	48.0886	7.11587e-15	N/A
lnc-SLC2A13-1	179.533	322.392	36.6744	1.23332e-08	8.79066
lnc-IRS2-2	6.52846	0.288058	12.7689	4.64093e-05	-44.3274
lnc-KDM5D-1	4.37059	0	8.74118	0.000118977	N/A
lnc-PML-1	17.0809	28.3499	5.81196	0.000574268	4.87785
lnc-ZCCHC2-1	251.168	406.663	95.6738	0.000722461	4.25051
lnc-ZNF107-1	8.11921	2.32972	13.9087	0.00105616	-5.97011
lnc-ZFY-1	2.62555	0	5.25111	0.00259263	N/A
lnc-TMPRSS2-1	20.2642	34.7486	5.77991	0.00344404	6.01196
lnc-MICB-3	31.2	46.3404	16.0597	0.00445225	2.88552
lnc-PKN2-1	55.0452	87.2158	22.8746	0.00485208	3.81277
lnc-CCDC71L-1	15.8681	23.7456	7.99059	0.00555494	2.97169
lnc-COL1A1-4	24.6044	14.1546	35.0543	0.00624728	-2.47654
lnc-LRRK2-1	4.74543	8.48922	1.00164	0.008792	8.47536
lnc-PSME1-1	34.7051	49.9987	19.4115	0.0089646	2.57572
lnc-NMI-1	6.92025	11.595	2.24551	0.0100287	5.16365
lnc-RNLS-1	582.924	788.486	377.362	0.0106815	2.08947
lnc-FTSJD2-1	4.69798	1.39309	8.00288	0.0130957	-5.7447
lnc-DAD1-2	61.4146	87.6827	35.1465	0.0133147	2.49478
lnc-NOD2-1	14.5921	21.8912	7.29294	0.0141131	3.0017
lnc-SRGN-1	63.9896	89.2852	38.694	0.0146565	2.30747
lnc-FBXO31-1	21.0821	10.6851	31.4791	0.0161745	-2.94608
lnc-C20orf197-3	156.037	72.6532	239.421	0.016201	-3.29539
lnc-CMPK2-1	47.5269	85.1081	9.94579	0.0162931	8.5572
lnc-ELTD1-6	484.371	889.562	79.1787	0.0169116	11.2349
lnc-DENR-2	24.5513	36.3024	12.8002	0.0169571	2.83607
lnc-SLC2A13-2	39.8879	56.7738	23.0019	0.0170123	2.46822
lnc-FAM76A-1	34.294	61.8566	6.73139	0.0177176	9.18927
lnc-ZFP36L2-1	8.24554	12.9676	3.52351	0.0192233	3.6803
lnc-EGR3-1	16.5617	8.76779	24.3556	0.0193587	-2.77785
lnc-HDAC4-2	7.36755	11.6909	3.04416	0.0198684	3.84044
lnc-C20orf166-2	3.51883	0.576116	6.46154	0.0204212	-11.2157
lnc-PLAU-1	1.81087	0	3.62174	0.0232192	N/A
lnc-PERP-1	2.49432	4.59801	0.390623	0.0239917	11.771
lnc-SLC35F5-2	6.9617	10.7417	3.18165	0.0242859	3.37615
lnc-AL358813.2-2	23.8547	34.048	13.6613	0.0254899	2.49229
lnc-MUC5B-1	52.4428	32.2143	72.6713	0.0256871	-2.25587
lnc-FAM98B-1	2.28495	4.17927	0.390623	0.0257459	10.699
lnc-CMPK2-6	3.62208	6.17053	1.07364	0.0261166	5.74731
lnc-BTBD19-1	9.31392	4.13207	14.4958	0.0261917	-3.50812
lnc-PML-2	25.164	40.9996	9.32826	0.0284968	4.39521
lnc-CORIN-1	59.2091	86.2885	32.1298	0.0287421	2.68562
lnc-C17orf103-1	1.80251	0	3.60502	0.0289034	N/A
lnc-HBEGF-2	3.1833	5.7723	0.594294	0.029442	9.71287
lnc-HFM1-1	1.76977	0	3.53953	0.0296208	N/A
lnc-OBP2B-1	8.40361	13.4444	3.36279	0.0309191	3.99801
lnc-CYB561-2	2.95311	0.639087	5.26713	0.0318466	-8.24165
lnc-DAPP1-1	14.0896	7.14333	21.0358	0.0320366	-2.94482
lnc-ZNF599-3	1.77323	3.54646	0	0.0321324	N/A
lnc-C20orf3-2	1.63193	0	3.26386	0.0330488	N/A
lnc-ELOVL1-1	2.19935	4.19504	0.203671	0.0358368	20.5971
lnc-MTHFS-1	10.0462	4.58852	15.5039	0.0373162	-3.37885
lnc-CTSD-1	11.47	5.93916	17.0009	0.0382877	-2.86252
lnc-NUPL2-1	19.4099	9.67917	29.1406	0.0383422	-3.01065
lnc-CAPNS2-1	113.605	148.115	79.096	0.0383819	1.8726
lnc-SLC48A1-1	60.3652	83.9856	36.7448	0.0406325	2.28565
lnc-SLC35A5-1	29.9095	16.5675	43.2514	0.0407465	-2.61062
lnc-OLR1-3	19.9653	11.7271	28.2036	0.0414322	-2.40499
lnc-USP25-1	17.3131	23.7943	10.8318	0.0420706	2.19672
lnc-GPR20-4	15.3646	8.71431	22.0149	0.045385	-2.5263
lnc-SERTAD2-4	11.6544	16.8698	6.439	0.0471283	2.61994
lnc-GPR65-1	10.2038	15.0517	5.35585	0.0485533	2.81033
lnc-ATG2A-1	12.1843	4.9915	19.3772	0.0492864	-3.88204

## Sheet: AD vs CF
Gene ID	Base Mean_all	Base Mean_AD	Base Mean_CF	P Value	Fold Change (AD vs CF)
lnc-A1BG-1	4.3208	6.10388	2.53772	0.635313	2.40526
lnc-AE000662.92.1-2	3.10099	5.77396	0.428011	0.0172785	13.4902
lnc-ANGPT2-1	4.23025	7.60447	0.856023	0.0215197	8.88349
lnc-ATG2A-1	12.1437	4.03698	20.2504	0.0178306	-5.01621
lnc-C12orf61-2	59.2704	86.7023	31.8385	0.0362278	2.72319
lnc-C20orf197-3	169.358	87.2874	251.429	0.0272414	-2.88048
lnc-CHMP4C-5	21.1461	32.1844	10.1078	0.0217995	3.18411
lnc-DCLRE1B-2	1.79435	3.5887	0	0.0176428	N/A
lnc-EGR3-1	13.9273	2.30211	25.5524	8.29273e-05	-11.0996
lnc-FBXO31-1	22.5286	12.0882	32.969	0.0295918	-2.72736
lnc-FOXD4L3-4	2.05351	0	4.10702	0.0137608	N/A
lnc-GDA-2	10.3466	16.1734	4.51986	0.0241766	3.57829
lnc-GPR20-4	13.8023	4.49722	23.1073	0.00359692	-5.13813
lnc-HMGB2-2	3.03497	5.65711	0.412838	0.0488235	13.703
lnc-IL18R1-1	136.965	45.7552	228.175	0.0273986	-4.98686
lnc-KDM5D-1	4.57509	0	9.15019	0.000216139	N/A
lnc-LECT1-1	25.7094	38.4315	12.9872	0.0476805	2.95917
lnc-LILRA5-1	46.8196	24.2574	69.3817	0.0460749	-2.86022
lnc-NBPF6-3	2.20373	0	4.40746	0.0153428	N/A
lnc-NUPL2-1	17.5429	4.44553	30.6402	0.00119107	-6.89237
lnc-POU5F1-7	11.2075	17.6356	4.77927	0.0241644	3.69003
lnc-RBMY1B-1	25.2238	0	50.4475	1.94233e-11	N/A
lnc-RBP5-1	26.8412	13.4394	40.243	0.03316	-2.99441
lnc-SHCBP1-1	34.3497	16.0807	52.6187	0.0369369	-3.27217
lnc-SLC9A4-1	468.446	72.9445	863.948	0.00999188	-11.8439
lnc-TK2-5	2.70829	4.83076	0.585817	0.0411215	8.24619
lnc-TTC26-2	1.43004	2.86008	0	0.0359371	N/A
lnc-UPK3B-1	5.6864	9.5333	1.8395	0.0197098	5.18254
lnc-ZFY-1	2.75392	0	5.50783	0.0029363	N/A
lnc-ZNF107-1	9.50681	4.43148	14.5822	0.0422709	-3.29058
